# Supplementary material for: The bHLH-zip transcription factor SREBP regulates triterpenoid and lipid metabolisms in the medicinal fungus Ganoderma lingzhi
Source: Commun Biol. 2023 Jan 3;6:1. doi: 10.1038/s42003-022-04154-6 (PMC9810662; doi:10.1038/s42003-022-04154-6)
Supplement: Supplementary file 6 — Supplementary Data 3 [file 42003_2022_4154_MOESM6_ESM.xls]

PeakID	Chr:Start-End	Annotation	Detailed Annotation	Distance to TSS	Nearest PromoterID	venn	SREBP-1_peakid	SREBP-2_peakid	SREBP-1_peakid	SREBP-1_fold_enrichment	SREBP-1_-log10(pvalue)	SREBP-1_-log10(qvalue)	SREBP-1_peak_Chr:Start-End	SREBP-1_summit_site	SREBP-2_peakid	SREBP-2_fold_enrichment	SREBP-2_-log10(pvalue)	SREBP-2_-log10(qvalue)	SREBP-2_peak_Chr:Start-End	SREBP-2_summit_site	geneid	description
Merged-ctg29-1086777-2	ctg29:1086617-1086943	TTS (g9488.t1)	-TTS (g9488.t1)	1052	g9488.t1	1&2	SREBP-1_peak_843	SREBP-2_peak_823	SREBP-1_peak_843	2.22840	9.01049	6.10314	ctg29:1086617-1086943	1086744	SREBP-2_peak_823	2.54212	12.74265	9.04573	ctg29:1086635-1086913	1086814	g9488	-","-","-","hypothetical protein GSI_13560``","-","-","-","-","-"
Merged-ctg10-1284904-1	ctg10:1284800-1285009	promoter	-exon (g7118.t1, exon 3 of 4)	446	g7118.t1	1	SREBP-1_peak_283	-	SREBP-1_peak_283	2.02040	6.90888	4.43390	ctg10:1284800-1285009	1284942	-	-	-	-	-	-	g7118	sp|Q8H0F2|ANGT_GENTR`Anthocyanin 3'-O-beta-glucosyltransferase","PF00201.15`UDPGT`UDP-glucoronosyl and UDP-glucosyl transferase","WP_085063130.1`glycosyltransferase family 1 protein","UDP-Glycosyltransferase/glycogen phosphorylase``","-","-","-","-","GO:0033837`anthocyanin 3'-O-beta-glucosyltransferase activity`molecular_function"
Merged-ctg1-1215797-2	ctg1:1215552-1216009	promoter	promoter-TSS (g270.t1)	-443	g270.t1	1&2	SREBP-1_peak_44	SREBP-2_peak_40	SREBP-1_peak_44	2.73570	14.69911	10.57731	ctg1:1215552-1215899	1215789	SREBP-2_peak_40	2.07500	7.60105	4.95055	ctg1:1215729-1216009	1215818	g270	-","PF05033.13`Pre-SET`Pre-SET motif","-","SET domain-containing protein``","-","-","K11419`SUV39H, CLR4","ko00310` Lysine degradation","-"
Merged-ctg12-919317-1	ctg12:919034-919600	TTS (g7749.t1)	-TTS (g7749.t1)	3701	g7749.t1	1	SREBP-1_peak_358	-	SREBP-1_peak_358	2.56487	12.05715	8.50215	ctg12:919034-919600	919106	-	-	-	-	-	-	g7749	-","-","-","hypothetical protein DICSQDRAFT_148537``","-","-","-","-","-"
Merged-ctg5-284628-1	ctg5:284470-284787	TTS (g3580.t1)	-TTS (g3581.t1)	1387	g3581.t1	1	SREBP-1_peak_1072	-	SREBP-1_peak_1072	2.58288	11.75339	8.26160	ctg5:284470-284787	284573	-	-	-	-	-	-	g3581	sp|P00048|CYC_NEUCR`Cytochrome c","PF13442.3`Cytochrome_CBB3`Cytochrome C oxidase, cbb3-type, subunit III;PF00034.18`Cytochrom_C`Cytochrome c","WP_071209024.1`c-type cytochrome, partial","``","-","-","K08738`CYC","ko00920` Sulfur metabolism;ko05416` Viral myocarditis;ko05200` Pathways in cancer;ko05164` Influenza A;ko04115` p53 signaling pathway;ko02020` Two-component system;ko04210` Apoptosis;ko…
Merged-ctg8-1895183-2	ctg8:1894952-1895435	TTS (g6179.t2)	-TTS (g6179.t1)	1143	g6179.t2	1&2	SREBP-1_peak_1485	SREBP-2_peak_1431	SREBP-1_peak_1485	2.30959	8.68856	5.84736	ctg8:1894956-1895391	1895023	SREBP-2_peak_1431	2.26093	8.23289	5.44703	ctg8:1894952-1895435	1895079	g6179	sp|Q870G5|GBG_LENED`Guanine nucleotide-binding protein subunit gamma","PF00631.19`G-gamma`GGL domain","-","hypothetical protein GSI_14258``","-","-","K07973`GNG","ko04011` MAPK signaling pathway - yeast","GO:0000750`pheromone-dependent signal transduction involved in conjugation with cellular fusion`biological_process;GO:0007186`G-protein coupled receptor signaling pathway`biological_process;GO:0…
Merged-ctg31-382213-2	ctg31:382048-382388	promoter	promoter-TSS (g11321.t1)	214	g11320.t1	1&2	SREBP-1_peak_955	SREBP-2_peak_929	SREBP-1_peak_955	2.68779	14.29072	10.26731	ctg31:382048-382364	382198	SREBP-2_peak_929	2.22621	8.65998	5.77798	ctg31:382053-382388	382200	g11320	-","PF04082.15`Fungal_trans`Fungal specific transcription factor domain","-","``","-","-","-","-","-"
Merged-ctg42-83915-2	ctg42:83676-84288	exon (g10121.t1, exon 2 of 4)	-exon (g10121.t1, exon 2 of 4)	804	g10121.t1	1&2	SREBP-1_peak_1033	SREBP-2_peak_999	SREBP-1_peak_1033	2.05274	5.85215	3.59811	ctg42:83741-83958	83810	SREBP-2_peak_999	3.20489	17.91107	13.31744	ctg42:83676-84288	83893	g10121	-","PF01302.22`CAP_GLY`CAP-Gly domain;PF00651.28`BTB`BTB/POZ domain","-","hypothetical protein BD311DRAFT_764324``","-","-","-","-","-"
Merged-ctg10-1915034-1	ctg10:1914668-1915400	TTS (g7240.t1)	-TTS (g7239.t1)	1574	g7240.t1	2	-	SREBP-2_peak_292	-	-	-	-	-	-	SREBP-2_peak_292	2.56510	13.81702	9.90758	ctg10:1914668-1915400	1914919	g7240	-","-","WP_010833573.1`MULTISPECIES: hypothetical protein","hypothetical protein GSI_03933``","-","-","-","-","-"
Merged-ctg1-3820905-1	ctg1:3820671-3821139	promoter	promoter-TSS (g1111.t1)	-880	g1111.t1	2	-	SREBP-2_peak_173	-	-	-	-	-	-	SREBP-2_peak_173	2.48789	13.24702	9.45350	ctg1:3820671-3821139	3820980	g1111	sp|P87140|COPG_SCHPO`Probable coatomer subunit gamma","PF01602.17`Adaptin_N`Adaptin N terminal region;PF12717.4`Cnd1`non-SMC mitotic condensation complex subunit 1;PF13646.3`HEAT_2`HEAT repeats;PF08752.7`COP-gamma_platf`Coatomer gamma subunit appendage platform subdomain;PF16381.2`Coatomer_g_Cpla`Coatomer subunit gamma-1 C-terminal appendage platform","-","hypothetical protein GSI_06100``","-","-…
Merged-ctg5-2636791-2	ctg5:2636609-2637100	Intergenic	Intergenic	13775	g4184.t1	1&2	SREBP-1_peak_1178	SREBP-2_peak_1150	SREBP-1_peak_1178	2.08447	6.61875	4.20472	ctg5:2636622-2636835	2636733	SREBP-2_peak_1150	2.16818	8.00909	5.27040	ctg5:2636609-2637100	2636702	g4184	-","-","-","hypothetical protein GSI_09764``","-","-","-","-","-"
Merged-ctg3-1321398-1	ctg3:1321276-1321520	TTS (g2626.t1)	-TTS (g2625.t1)	1149	g2626.t1	1	SREBP-1_peak_889	-	SREBP-1_peak_889	2.12172	7.76432	5.11282	ctg3:1321276-1321520	1321425	-	-	-	-	-	-	g2626	sp|P0CM29|ATG12_CRYNB`Ubiquitin-like protein ATG12","PF04110.10`APG12`Ubiquitin-like autophagy protein Apg12","-","APG12-domain-containing protein``","-","-","K08336`ATG12","ko04068` FoxO signaling pathway;ko04622` RIG-I-like receptor signaling pathway;ko04140` Autophagy - animal","GO:0000045`autophagosome assembly`biological_process;GO:0034045`pre-autophagosomal structure membrane`cellular_compo…
Merged-ctg4-1482920-2	ctg4:1482644-1483161	intron (g3340.t1, intron 2 of 2)	-intron (g3340.t1, intron 2 of 2)	2961	g3340.t1	1&2	SREBP-1_peak_1010	SREBP-2_peak_978	SREBP-1_peak_1010	2.38390	10.99511	7.66367	ctg4:1482644-1483151	1483038	SREBP-2_peak_978	2.17772	8.50338	5.65823	ctg4:1482725-1483161	1482753	g3340	sp|W7MPI5|WOR1_GIBM7`Global transcription regulator sge1","PF09729.6`Gti1_Pac2`Gti1/Pac2 family","-","hypothetical protein GSI_05152``","-","-","-","-","GO:0005634`nucleus`cellular_component;GO:0009405`pathogenesis`biological_process"
Merged-ctg12-328525-1	ctg12:328399-328651	promoter	promoter-TSS (g7601.t1)	-143	g7601.t1	1	SREBP-1_peak_332	-	SREBP-1_peak_332	2.09100	7.43584	4.85246	ctg12:328399-328651	328510	-	-	-	-	-	-	g7601	sp|A8NE23|COP3_COPC7`Alpha-muurolene synthase","PF03936.13`Terpene_synth_C`Terpene synthase family, metal binding domain","WP_126583443.1`hypothetical protein","terpene synthase``","-","-","-","-","GO:0000287`magnesium ion binding`molecular_function;GO:0034005`germacrene-A synthase activity`molecular_function"
Merged-ctg22-668530-1	ctg22:668367-668694	promoter	promoter-TSS (g10636.t1)	-23	g10637.t1	2	-	SREBP-2_peak_736	-	-	-	-	-	-	SREBP-2_peak_736	2.32119	9.98234	6.80874	ctg22:668367-668694	668493	g10637	sp|P38264|PHO88_YEAST`SRP-independent targeting protein 3","PF10032.6`Pho88`Phosphate transport (Pho88)","-","inorganic phosphate transporter``","-","-","-","-","GO:0045047`protein targeting to ER`biological_process;GO:0005739`mitochondrion`cellular_component;GO:0051604`protein maturation`biological_process;GO:0005789`endoplasmic reticulum membrane`cellular_component;GO:0016021`integral component…
Merged-ctg1-1687001-1	ctg1:1686716-1687286	promoter	promoter-TSS (g415.t2)	-190	g415.t1	1	SREBP-1_peak_64	-	SREBP-1_peak_64	2.36129	10.55444	7.31917	ctg1:1686716-1687286	1687187	-	-	-	-	-	-	g415	sp|Q01387|RAS2_NEUCR`Protein ras-2","PF08477.10`Roc`Ras of Complex, Roc, domain of DAPkinase;PF03193.13`DUF258`Protein of unknown function, DUF258;PF00009.24`GTP_EFTU`Elongation factor Tu GTP binding domain;PF00071.19`Ras`Ras family","WP_072800931.1`GTP-binding protein","Protein ras-2``","-","-","K07827`KRAS, KRAS2","ko04071` Sphingolipid signaling pathway;ko04540` Gap junction;ko04960` Aldostero…
Merged-ctg1-2251763-1	ctg1:2251612-2251914	TTS (g606.t1)	-TTS (g606.t1)	1847	g606.t1	1	SREBP-1_peak_99	-	SREBP-1_peak_99	2.01284	6.85241	4.38804	ctg1:2251612-2251914	2251678	-	-	-	-	-	-	g606	-","PF00170.18`bZIP_1`bZIP transcription factor","-","hypothetical protein BD311DRAFT_801893``","-","-","-","-","-"
Merged-ctg6-2081057-2	ctg6:2080575-2081477	promoter	-exon (g4906.t1, exon 1 of 6)	102	g4906.t1	1&2	SREBP-1_peak_1276	SREBP-2_peak_1236	SREBP-1_peak_1276	2.22651	9.21761	6.26793	ctg6:2080575-2081477	2080710	SREBP-2_peak_1236	2.52580	12.88805	9.15695	ctg6:2080748-2081431	2081209	g4906	sp|P34761|WHI3_YEAST`Protein WHI3","PF00076.19`RRM_1`RNA recognition motif. (a.k.a. RRM, RBD, or RNP domain)","-","hypothetical protein GSI_01246``","-","-","-","-","GO:0061157`mRNA destabilization`biological_process;GO:0000932`cytoplasmic mRNA processing body`cellular_component;GO:0000398`mRNA splicing, via spliceosome`biological_process;GO:0051220`cytoplasmic sequestering of protein`biological_…
Merged-ctg7-1415810-2	ctg7:1415527-1416079	TTS (g5372.t1)	-TTS (g5372.t1)	1413	g5372.t1	1&2	SREBP-1_peak_1357	SREBP-2_peak_1310	SREBP-1_peak_1357	2.32521	8.43164	5.64306	ctg7:1415527-1416018	1415957	SREBP-2_peak_1310	2.55812	10.68909	7.37270	ctg7:1415616-1416079	1415968	g5372	-","PF04438.13`zf-HIT`HIT zinc finger;PF01753.15`zf-MYND`MYND finger","-","hypothetical protein GSI_08970``","-","-","-","-","-"
Merged-ctg19-952792-2	ctg19:952655-952933	TTS (g10107.t1)	-TTS (g10107.t1)	1323	g10107.t1	1&2	SREBP-1_peak_608	SREBP-2_peak_590	SREBP-1_peak_608	2.11958	6.04796	3.75313	ctg19:952655-952917	952771	SREBP-2_peak_590	2.14961	6.84006	4.35319	ctg19:952664-952933	952753	g10107	-","-","-","hypothetical protein GSI_12356``","-","-","-","-","-"
Merged-ctg13-1105628-1	ctg13:1105518-1105738	promoter	promoter-TSS (g8207.t1)	-63	g8207.t1	1	SREBP-1_peak_447	-	SREBP-1_peak_447	2.21061	9.19773	6.25142	ctg13:1105518-1105738	1105594	-	-	-	-	-	-	g8207	-","-","-","alpha/beta-hydrolase``","-","-","-","-","-"
Merged-ctg17-1020925-1	ctg17:1020804-1021046	promoter	promoter-TSS (g9891.t1)	-330	g9891.t1	1	SREBP-1_peak_565	-	SREBP-1_peak_565	2.03758	6.12721	3.81459	ctg17:1020804-1021046	1020900	-	-	-	-	-	-	g9891	-","-","-","-","-","-","-","-","-"
Merged-ctg1-1407314-1	ctg1:1407070-1407559	intron (g330.t1, intron 1 of 7)	-intron (g330.t1, intron 1 of 7)	523	g330.t1	2	-	SREBP-2_peak_53	-	-	-	-	-	-	SREBP-2_peak_53	2.12188	7.76556	5.08124	ctg1:1407070-1407559	1407132	g330	sp|Q8RWN5|RZ1C_ARATH`Glycine-rich RNA-binding protein RZ1C","PF14787.3`zf-CCHC_5`GAG-polyprotein viral zinc-finger;PF00076.19`RRM_1`RNA recognition motif. (a.k.a. RRM, RBD, or RNP domain);PF13917.3`zf-CCHC_3`Zinc knuckle;PF14392.3`zf-CCHC_4`Zinc knuckle;PF00098.20`zf-CCHC`Zinc knuckle","-","hypothetical protein DICSQDRAFT_123087``","-","RNA recognition motif (RRM) domain","-","-","GO:0045892`nega…
Merged-ctg9-1434755-1	ctg9:1434617-1434893	promoter	promoter-TSS (g6608.t1)	-567	g6608.t1	1	SREBP-1_peak_1546	-	SREBP-1_peak_1546	2.07454	5.50381	3.32311	ctg9:1434617-1434893	1434763	-	-	-	-	-	-	g6608	-","-","-","hypothetical protein GSI_09697``","-","-","-","-","-"
Merged-ctg7-1299990-2	ctg7:1299804-1300179	promoter	promoter-TSS (g5347.t1)	-99	g5347.t1	1&2	SREBP-1_peak_1355	SREBP-2_peak_1305	SREBP-1_peak_1355	2.72339	14.10651	10.11639	ctg7:1299804-1300179	1300022	SREBP-2_peak_1305	2.42246	10.52734	7.24115	ctg7:1299861-1300116	1299978	g5347	-","-","-","hypothetical protein GSI_08993``","-","-","-","-","-"
Merged-ctg10-1619484-2	ctg10:1619305-1619652	promoter	-TTS (g7194.t1)	-1289	g7195.t1	1&2	SREBP-1_peak_294	SREBP-2_peak_277	SREBP-1_peak_294	2.04325	7.44508	4.85832	ctg10:1619305-1619634	1619539	SREBP-2_peak_277	2.38939	11.29765	7.87269	ctg10:1619347-1619652	1619540	g7195	-","PF00172.15`Zn_clus`Fungal Zn(2)-Cys(6) binuclear cluster domain;PF04082.15`Fungal_trans`Fungal specific transcription factor domain","-","transcription factor``","-","-","-","-","-"
Merged-ctg4-1220262-1	ctg4:1220057-1220468	promoter	promoter-TSS (g3270.t1)	-108	g3270.t1	2	-	SREBP-2_peak_965	-	-	-	-	-	-	SREBP-2_peak_965	2.04402	7.26838	4.68928	ctg4:1220057-1220468	1220142	g3270	sp|O14234|CCH1_SCHPO`Calcium-channel protein cch1","PF00520.28`Ion_trans`Ion transport protein","WP_114326492.1`ion transporter","transporter``","-","-","-","-","GO:0005789`endoplasmic reticulum membrane`cellular_component;GO:0005783`endoplasmic reticulum`cellular_component;GO:0005262`calcium channel activity`molecular_function;GO:0005891`voltage-gated calcium channel complex`cellular_component;G…
Merged-ctg12-105258-1	ctg12:105131-105385	promoter	promoter-TSS (g7548.t1)	-32	g7548.t1	1	SREBP-1_peak_326	-	SREBP-1_peak_326	2.34812	9.57806	6.55128	ctg12:105131-105385	105207	-	-	-	-	-	-	g7548	-","-","-","hypothetical protein GSI_14747``","-","-","-","-","-"
Merged-ctg29-1002768-1	ctg29:1002455-1003081	promoter	promoter-TSS (g9461.t1)	-881	g9461.t1	2	-	SREBP-2_peak_821	-	-	-	-	-	-	SREBP-2_peak_821	2.15549	7.29293	4.70922	ctg29:1002455-1003081	1002899	g9461	-","PF10373.6`EST1_DNA_bind`Est1 DNA/RNA binding domain;PF13638.3`PIN_4`PIN domain","-","hypothetical protein BD309DRAFT_575200``","-","-","-","-","-"
Merged-ctg6-2159641-2	ctg6:2159315-2159959	TTS (g4925.t1)	-TTS (g4925.t1)	1948	g4925.t1	1&2	SREBP-1_peak_1280	SREBP-2_peak_1240	SREBP-1_peak_1280	2.38963	10.27317	7.09835	ctg6:2159416-2159959	2159588	SREBP-2_peak_1240	2.03462	6.56231	4.13470	ctg6:2159315-2159874	2159409	g4925	-","-","-","hypothetical protein GSI_01281``","-","-","-","-","-"
Merged-ctg6-394203-2	ctg6:393822-394422	promoter	promoter-TSS (g4343.t1)	-872	g4343.t1	1&2	SREBP-1_peak_1197	SREBP-2_peak_1165	SREBP-1_peak_1197	2.05527	6.89105	4.42080	ctg6:394161-394408	394276	SREBP-2_peak_1165	2.42350	10.79928	7.46450	ctg6:393822-394422	394279	g4343	-","-","-","transporter``","-","-","-","-","-"
Merged-ctg2-3814471-1	ctg2:3814258-3814685	promoter	promoter-TSS (g2243.t1)	-237	g2243.t1	2	-	SREBP-2_peak_718	-	-	-	-	-	-	SREBP-2_peak_718	2.23113	8.02664	5.28463	ctg2:3814258-3814685	3814360	g2243	-","-","-","-","-","-","-","-","-"
Merged-ctg1-4109036-2	ctg1:4108751-4109538	Intergenic	Intergenic	8848	g1183.t1	1&2	SREBP-1_peak_188	SREBP-2_peak_178	SREBP-1_peak_188	2.24991	10.20117	7.04286	ctg1:4108751-4109538	4108880	SREBP-2_peak_178	2.28844	10.54138	7.25376	ctg1:4108811-4109045	4108895	g1183	-","PF06886.8`TPX2`Targeting protein for Xklp2 (TPX2);PF10595.6`UPF0564`Uncharacterised protein family UPF0564","-","hypothetical protein GSI_06010``","-","-","-","-","-"
Merged-ctg8-1852729-2	ctg8:1852543-1853021	TTS (g6168.t1)	-TTS (g6168.t1)	1635	g6168.t1	1&2	SREBP-1_peak_1484	SREBP-2_peak_1428	SREBP-1_peak_1484	2.17959	7.45578	4.86740	ctg8:1852543-1852787	1852645	SREBP-2_peak_1428	2.19331	7.65619	4.99438	ctg8:1852567-1853021	1852947	g6168	-","PF14441.3`OTT_1508_deam`OTT_1508-like deaminase","-","hypothetical protein GSI_14232``","-","-","-","-","-"
Merged-ctg2-2749570-1	ctg2:2749412-2749729	exon (g2099.t1, exon 2 of 3)	-exon (g2099.t1, exon 2 of 3)	1780	g2099.t1	1	SREBP-1_peak_707	-	SREBP-1_peak_707	2.08976	6.94380	4.46336	ctg2:2749412-2749729	2749595	-	-	-	-	-	-	g2099	-","-","-","``","-","-","-","-","-"
Merged-ctg8-502827-2	ctg8:502381-503736	promoter	promoter-TSS (g5741.t1)	-542	g5741.t1	1&2	SREBP-1_peak_1414	SREBP-2_peak_1366	SREBP-1_peak_1414	2.40920	11.85857	8.34327	ctg8:502381-502771	502505	SREBP-2_peak_1366	2.17123	8.13691	5.37217	ctg8:502422-503736	502577	g5741	-","PF00533.23`BRCT`BRCA1 C Terminus (BRCT) domain;PF15057.3`DUF4537`Domain of unknown function (DUF4537);PF05793.9`TFIIF_alpha`Transcription initiation factor IIF, alpha subunit (TFIIF-alpha);PF07039.8`DUF1325`SGF29 tudor-like domain;PF16589.2`BRCT_2`BRCT domain, a BRCA1 C-terminus domain","-","hypothetical protein GSI_13743``","-","-","-","-","-"
Merged-ctg4-1514267-2	ctg4:1514144-1514418	TTS (g3345.t1)	-TTS (g3344.t1)	1515	g3345.t1	1&2	SREBP-1_peak_1012	SREBP-2_peak_983	SREBP-1_peak_1012	2.24411	8.22987	5.48279	ctg4:1514144-1514418	1514238	SREBP-2_peak_983	2.10934	6.88126	4.38591	ctg4:1514145-1514362	1514230	g3345	-","PF13391.3`HNH_2`HNH endonuclease","-","hypothetical protein GSI_05143``","-","-","-","-","-"
Merged-ctg5-656811-1	ctg5:656707-656915	intron (g3663.t1, intron 4 of 10)	-intron (g3663.t1, intron 4 of 10)	881	g3663.t1	1	SREBP-1_peak_1093	-	SREBP-1_peak_1093	2.03989	6.59881	4.18755	ctg5:656707-656915	656852	-	-	-	-	-	-	g3663	sp|O74335|RGA5_SCHPO`Rho-GTPase-activating protein 5","PF00620.24`RhoGAP`RhoGAP domain","-","transporter``","-","-","K19845`SAC7","-","GO:0090334`regulation of cell wall (1->3)-beta-D-glucan biosynthetic process`biological_process;GO:0016020`membrane`cellular_component;GO:0007165`signal transduction`biological_process;GO:0008360`regulation of cell shape`biological_process;GO:0005096`GTPase activa…
Merged-ctg5-790299-2	ctg5:789903-790557	TTS (g3701.t1)	-TTS (g3701.t1)	1622	g3701.t1	1&2	SREBP-1_peak_1100	SREBP-2_peak_1068	SREBP-1_peak_1100	2.00448	6.09088	3.78702	ctg5:789903-790510	790359	SREBP-2_peak_1068	2.35804	9.52699	6.45197	ctg5:790228-790557	790361	g3701	-","PF00022.16`Actin`Actin","-","hypothetical protein GSI_02196``","-","-","K16576`ACTR10, ARP11","-","-"
Merged-ctg13-1255512-1	ctg13:1255395-1255629	promoter	promoter-TSS (g8262.t1)	-82	g8262.t1	1	SREBP-1_peak_456	-	SREBP-1_peak_456	2.25565	8.65416	5.81989	ctg13:1255395-1255629	1255509	-	-	-	-	-	-	g8262	sp|Q9C0V8|YHJ1_SCHPO`Uncharacterized transporter PB10D8.01","PF15048.3`OSTbeta`Organic solute transporter subunit beta protein;PF11457.5`DUF3021`Protein of unknown function (DUF3021)","-","MFS general substrate transporter``","-","-","-","-","GO:1903712`cysteine transmembrane transport`biological_process;GO:0042883`cysteine transport`biological_process;GO:0016021`integral component of membrane`ce…
Merged-ctg1-2322886-1	ctg1:2322781-2322992	intron (g628.t1, intron 5 of 12)	-intron (g628.t1, intron 5 of 12)	3829	g628.t1	1	SREBP-1_peak_100	-	SREBP-1_peak_100	2.05782	8.30218	5.54057	ctg1:2322781-2322992	2322920	-	-	-	-	-	-	g628	-","PF05653.11`Mg_trans_NIPA`Magnesium transporter NIPA;PF02141.18`DENN`DENN (AEX-3) domain","-","transporter``","-","-","-","-","-"
Merged-ctg5-750988-1	ctg5:750884-751093	promoter	-intron (g3692.t1, intron 4 of 19)	246	g3692.t1	1	SREBP-1_peak_1097	-	SREBP-1_peak_1097	2.00768	6.37546	4.01081	ctg5:750884-751093	750998	-	-	-	-	-	-	g3692	sp|P40383|XRN1_SCHPO`5'-3' exoribonuclease 1","PF03159.15`XRN_N`XRN 5'-3' exonuclease N-terminus;PF03015.16`Sterile`Male sterility protein","-","hypothetical protein GSI_02184``","-","-","K12618`XRN1, SEP1, KEM1","ko03018` RNA degradation;ko03008` Ribosome biogenesis in eukaryotes","GO:0003723`RNA binding`molecular_function;GO:0010494`cytoplasmic stress granule`cellular_component;GO:0004540`ribon…
Merged-ctg1-2923510-1	ctg1:2923392-2923628	promoter	promoter-TSS (g827.t1)	-56	g827.t1	2	-	SREBP-2_peak_122	-	-	-	-	-	-	SREBP-2_peak_122	2.16374	7.97621	5.24553	ctg1:2923392-2923628	2923518	g827	sp|P37254|ADCS_YEAST`Aminodeoxychorismate synthase","PF04715.10`Anth_synt_I_N`Anthranilate synthase component I, N terminal region;PF07722.10`Peptidase_C26`Peptidase C26;PF00425.15`Chorismate_bind`chorismate binding enzyme;PF00117.25`GATase`Glutamine amidotransferase class-I","WP_131975608.1`aminodeoxychorismate synthase component I","hypothetical protein GSI_06405``","-","-","K13950`pabAB","ko00…
Merged-ctg4-1121971-1	ctg4:1121796-1122146	intron (g3246.t1, intron 4 of 7)	-intron (g3246.t1, intron 4 of 7)	2581	g3246.t1	2	-	SREBP-2_peak_961	-	-	-	-	-	-	SREBP-2_peak_961	2.31190	9.90765	6.75202	ctg4:1121796-1122146	1122083	g3246	-","PF05721.10`PhyH`Phytanoyl-CoA dioxygenase (PhyH)","-","hypothetical protein DICSQDRAFT_87315``","-","-","-","-","-"
Merged-ctg42-454282-1	ctg42:454145-454420	promoter	promoter-TSS (g10179.t2)	-800	g10179.t2	1	SREBP-1_peak_1043	-	SREBP-1_peak_1043	2.12494	8.18932	5.44958	ctg42:454145-454420	454232	-	-	-	-	-	-	g10179	-","PF00069.22`Pkinase`Protein kinase domain","-","hypothetical protein BD311DRAFT_810948``","-","-","-","-","-"
Merged-ctg1-4934849-2	ctg1:4934601-4935134	promoter	promoter-TSS (g1388.t1)	-725	g1388.t1	1&2	SREBP-1_peak_229	SREBP-2_peak_213	SREBP-1_peak_229	2.18920	9.76925	6.70202	ctg1:4934601-4935134	4934720	SREBP-2_peak_213	2.25020	10.43034	7.16244	ctg1:4934660-4935002	4934846	g1388	-","PF10471.6`ANAPC_CDC26`Anaphase-promoting complex APC subunit CDC26;PF06148.8`COG2`COG (conserved oligomeric Golgi) complex component, COG2;PF10392.6`COG5`Golgi transport complex subunit 5;PF15799.2`CCD48`Coiled-coil domain-containing protein 48;PF12325.5`TMF_TATA_bd`TATA element modulatory factor 1 TATA binding;PF08654.7`DASH_Dad2`DASH complex subunit Dad2","-","-","-","-","-","-","-"
Merged-ctg8-1362454-2	ctg8:1361725-1362945	promoter	-exon (g6023.t2, exon 2 of 13)	437	g6023.t2	1&2	SREBP-1_peak_1454	SREBP-2_peak_1406	SREBP-1_peak_1454	2.06876	7.36429	4.79645	ctg8:1362278-1362945	1362540	SREBP-2_peak_1406	2.04462	7.08993	4.54885	ctg8:1361725-1362870	1362781	g6023	sp|O59768|VCX1_SCHPO`Vacuolar calcium ion transporter","PF01699.21`Na_Ca_ex`Sodium/calcium exchanger protein","WP_017292716.1`calcium/proton exchanger","putative calcium-hydrogen exchanger 7``","-","-","K07300`chaA, CAX","-","GO:0006874`cellular calcium ion homeostasis`biological_process;GO:0046872`metal ion binding`molecular_function;GO:0000324`fungal-type vacuole`cellular_component;GO:0005783`e…
Merged-ctg2-3614591-1	ctg2:3614475-3614708	Intergenic	Intergenic	-13344	g2228.t1	1	SREBP-1_peak_728	-	SREBP-1_peak_728	2.34804	8.58324	5.76525	ctg2:3614475-3614708	3614545	-	-	-	-	-	-	g2228	-","-","-","-","-","-","-","-","-"
Merged-ctg2-2726273-1	ctg2:2726162-2726384	TTS (g2094.t1)	-TTS (g2094.t1)	1570	g2094.t1	1	SREBP-1_peak_706	-	SREBP-1_peak_706	2.14165	7.91451	5.23168	ctg2:2726162-2726384	2726257	-	-	-	-	-	-	g2094	sp|P39988|BUD16_YEAST`Putative pyridoxal kinase BUD16","PF08543.9`Phos_pyr_kin`Phosphomethylpyrimidine kinase;PF00294.21`PfkB`pfkB family carbohydrate kinase","WP_080445198.1`pyridoxal kinase, partial","hypothetical protein GSI_07593``","-","-","K00868`pdxK, pdxY","ko00750` Vitamin B6 metabolism","GO:0000282`cellular bud site selection`biological_process;GO:0042823`pyridoxal phosphate biosyntheti…
Merged-ctg9-1141817-2	ctg9:1141637-1141969	promoter	promoter-TSS (g6540.t2)	34	g6540.t2	1&2	SREBP-1_peak_1536	SREBP-2_peak_1481	SREBP-1_peak_1536	2.27093	10.04012	6.91609	ctg9:1141637-1141966	1141881	SREBP-2_peak_1481	2.07324	7.96542	5.23661	ctg9:1141696-1141969	1141809	g6540	sp|Q3ZC33|GGLO_BOVIN`L-gulonolactone oxidase","PF04030.11`ALO`D-arabinono-1,4-lactone oxidase","WP_009708314.1`MULTISPECIES: FAD-binding protein","hypothetical protein GSI_11642``","-","FAD/FMN-containing dehydrogenase","-","-","GO:0071949`FAD binding`molecular_function;GO:0019853`L-ascorbic acid biosynthetic process`biological_process;GO:0050660`flavin adenine dinucleotide binding`molecular_func…
Merged-ctg29-722135-1	ctg29:722025-722246	promoter	promoter-TSS (g9367.t1)	46	g9367.t1	2	-	SREBP-2_peak_811	-	-	-	-	-	-	SREBP-2_peak_811	2.19424	9.06285	6.09017	ctg29:722025-722246	722159	g9367	sp|P0CO94|CEF1_CRYNJ`Pre-mRNA-splicing factor CEF1","PF13921.3`Myb_DNA-bind_6`Myb-like DNA-binding domain;PF11831.5`Myb_Cef`pre-mRNA splicing factor component;PF00249.28`Myb_DNA-binding`Myb-like DNA-binding domain","-","pre-mRNA splicing factor component-domain-containing protein``","-","-","K12860`CDC5L, CDC5, CEF1","ko03040` Spliceosome","GO:0006397`mRNA processing`biological_process;GO:0005737…
Merged-ctg6-297931-1	ctg6:297786-298076	TTS (g4307.t1)	-TTS (g4307.t1)	949	g4308.t1	1	SREBP-1_peak_1192	-	SREBP-1_peak_1192	2.03413	7.01156	4.51541	ctg6:297786-298076	297932	-	-	-	-	-	-	g4308	-","PF15630.3`CENP-S`CENP-S protein;PF15511.3`CENP-T_C`Centromere kinetochore component CENP-T histone fold;PF07524.10`Bromo_TP`Bromodomain associated;PF02291.12`TFIID-31kDa`Transcription initiation factor IID, 31kD subunit","-","hypothetical protein GSI_00563``","-","-","K03133`TAF9B, TAF9","ko03022` Basal transcription factors;ko05168` Herpes simplex virus 1 infection","-"
Merged-ctg7-1012036-2	ctg7:1011824-1012261	promoter	-TTS (g5266.t1)	-1154	g5265.t1	1&2	SREBP-1_peak_1345	SREBP-2_peak_1297	SREBP-1_peak_1345	3.04107	18.78094	13.82576	ctg7:1011824-1012211	1012048	SREBP-2_peak_1297	2.93335	16.90214	12.43591	ctg7:1011849-1012261	1012062	g5265	sp|Q9M0X9|4CLL7_ARATH`4-coumarate--CoA ligase-like 7","PF13193.3`AMP-binding_C`AMP-binding enzyme C-terminal domain;PF00501.25`AMP-binding`AMP-binding enzyme","WP_054494393.1`4-coumarate--CoA ligase family protein","transporter``","-","Acyl-CoA synthetase (AMP-forming)/AMP-acid ligase II","-","-","GO:0004321`fatty-acyl-CoA synthase activity`molecular_function;GO:0031408`oxylipin biosynthetic proc…
Merged-ctg12-1403943-2	ctg12:1403685-1404253	TTS (g7863.t1)	-TTS (g7863.t1)	795	g7863.t1	1&2	SREBP-1_peak_375	SREBP-2_peak_356	SREBP-1_peak_375	2.52720	13.04289	9.28077	ctg12:1403688-1404253	1404011	SREBP-2_peak_356	2.32119	9.98234	6.80874	ctg12:1403685-1404146	1403917	g7863	-","-","-","hypothetical protein GSI_14353``","-","-","-","-","-"
Merged-ctg8-507807-1	ctg8:507654-507961	promoter	promoter-TSS (g5742.t1)	-438	g5742.t1	1	SREBP-1_peak_1415	-	SREBP-1_peak_1415	2.45573	11.86594	8.34913	ctg8:507654-507961	507814	-	-	-	-	-	-	g5742	-","PF00385.21`Chromo`Chromo (CHRromatin Organisation MOdifier) domain","-","hypothetical protein GSI_13744``","-","-","-","-","-"
Merged-ctg2-1739689-1	ctg2:1739542-1739837	intron (g1851.t1, intron 4 of 18)	-intron (g1851.t1, intron 4 of 18)	2136	g1851.t1	1	SREBP-1_peak_666	-	SREBP-1_peak_666	2.09697	7.57758	4.96402	ctg2:1739542-1739837	1739743	-	-	-	-	-	-	g1851	sp|O94702|ERMP1_SCHPO`Putative endoplasmic reticulum metallopeptidase 1","PF04389.14`Peptidase_M28`Peptidase family M28","WP_053639965.1`M20/M25/M40 family metallo-hydrolase","hypothetical protein GSI_12749``","-","-","-","-","GO:0006508`proteolysis`biological_process;GO:0030176`integral component of endoplasmic reticulum membrane`cellular_component;GO:0008233`peptidase activity`molecular_functio…
Merged-ctg29-599206-1	ctg29:598959-599453	exon (g9358.t2, exon 3 of 12)	-exon (g9358.t1, exon 3 of 12)	700	g9358.t1	1	SREBP-1_peak_832	-	SREBP-1_peak_832	2.04893	6.75362	4.31102	ctg29:598959-599453	599166	-	-	-	-	-	-	g9358	sp|Q29RB1|COG4_DANRE`Conserved oligomeric Golgi complex subunit 4","PF08318.9`COG4`COG4 transport protein","-","hypothetical protein GSI_07151``","-","-","K20291`COG4, COD1","-","GO:0015031`protein transport`biological_process;GO:0006890`retrograde vesicle-mediated transport, Golgi to ER`biological_process;GO:0007030`Golgi organization`biological_process;GO:0017119`Golgi transport complex`cellula…
Merged-ctg6-2195397-1	ctg6:2195292-2195502	promoter	promoter-TSS (g4938.t1)	116	g4939.t1	1	SREBP-1_peak_1286	-	SREBP-1_peak_1286	2.10050	6.33207	3.97678	ctg6:2195292-2195502	2195370	-	-	-	-	-	-	g4939	-","-","WP_027086998.1`hypothetical protein","hypothetical protein GSI_01294``","-","-","-","-","-"
Merged-ctg15-183354-1	ctg15:183219-183490	exon (g8604.t1, exon 1 of 8)	-exon (g8604.t1, exon 1 of 8)	974	g8604.t1	1	SREBP-1_peak_482	-	SREBP-1_peak_482	2.19002	9.66976	6.62456	ctg15:183219-183490	183324	-	-	-	-	-	-	g8604	-","PF00169.26`PH`PH domain","-","``","-","-","-","-","-"
Merged-ctg2-781678-1	ctg2:781557-781800	Intergenic	Intergenic	-2908	g1633.t1	1	SREBP-1_peak_633	-	SREBP-1_peak_633	2.35632	9.38924	6.40309	ctg2:781557-781800	781648	-	-	-	-	-	-	g1633	-","-","-","hypothetical protein GSI_13018``","-","-","-","-","-"
Merged-ctg1-863882-2	ctg1:863753-864016	promoter	promoter-TSS (g188.t1)	35	g188.t1	1&2	SREBP-1_peak_22	SREBP-2_peak_23	SREBP-1_peak_22	2.07674	7.51967	4.91821	ctg1:863786-864016	863957	SREBP-2_peak_23	2.11152	7.88489	5.17367	ctg1:863753-863973	863890	g188	-","-","WP_135482398.1`hypothetical protein","hypothetical protein GSI_06917``","-","-","-","-","-"
Merged-ctg11-487357-1	ctg11:487242-487472	exon (g7372.t1, exon 6 of 7)	-exon (g7372.t1, exon 6 of 7)	1082	g7372.t1	1	SREBP-1_peak_315	-	SREBP-1_peak_315	2.47058	11.71902	8.23241	ctg11:487242-487472	487351	-	-	-	-	-	-	g7372	-","-","-","hypothetical protein BD311DRAFT_779594``","-","-","-","-","-"
Merged-ctg9-589972-1	ctg9:589868-590077	intron (g6438.t1, intron 5 of 6)	-intron (g6438.t1, intron 5 of 6)	2726	g6438.t1	1	SREBP-1_peak_1516	-	SREBP-1_peak_1516	2.06692	7.25638	4.70997	ctg9:589868-590077	589998	-	-	-	-	-	-	g6438	sp|Q5AWS1|DCN1_EMENI`Defective in cullin neddylation protein 1","PF03556.12`Cullin_binding`Cullin binding","-","hypothetical protein GSI_11783``","-","-","K17822`DCUN1D1_2","-","GO:0000151`ubiquitin ligase complex`cellular_component;GO:0097602`cullin family protein binding`molecular_function;GO:0031624`ubiquitin conjugating enzyme binding`molecular_function;GO:0051443`positive regulation of ubiqu…
Merged-ctg10-1510556-1	ctg10:1510448-1510665	promoter	promoter-TSS (g7170.t1)	-305	g7170.t1	2	-	SREBP-2_peak_271	-	-	-	-	-	-	SREBP-2_peak_271	2.01924	8.58210	5.72048	ctg10:1510448-1510665	1510589	g7170	-","-","-","hypothetical protein GSI_01939``","-","-","-","-","-"
Merged-ctg10-1511653-1	ctg10:1511547-1511760	promoter	Intergenic	-1402	g7170.t1	2	-	SREBP-2_peak_272	-	-	-	-	-	-	SREBP-2_peak_272	2.00447	6.96414	4.45044	ctg10:1511547-1511760	1511647	g7170	-","-","-","hypothetical protein GSI_01939``","-","-","-","-","-"
Merged-ctg4-1253762-1	ctg4:1253495-1254029	TTS (g3280.t1)	-TTS (g3280.t1)	2458	g3280.t1	2	-	SREBP-2_peak_966	-	-	-	-	-	-	SREBP-2_peak_966	2.44062	12.67131	8.98548	ctg4:1253495-1254029	1253835	g3280	-","PF00646.30`F-box`F-box domain;PF12937.4`F-box-like`F-box-like","-","hypothetical protein GSI_05237``","-","-","-","-","-"
Merged-ctg13-399807-1	ctg13:399692-399923	TTS (g8033.t1)	-TTS (g8033.t1)	1358	g8033.t1	1	SREBP-1_peak_408	-	SREBP-1_peak_408	2.31028	7.36752	4.79852	ctg13:399692-399923	399829	-	-	-	-	-	-	g8033	-","-","-","hypothetical protein GSI_00109``","-","-","-","-","-"
Merged-ctg4-1462227-1	ctg4:1462115-1462339	promoter	promoter-TSS (g3332.t1)	-943	g3332.t1	2	-	SREBP-2_peak_975	-	-	-	-	-	-	SREBP-2_peak_975	2.37589	9.40396	6.35791	ctg4:1462115-1462339	1462222	g3332	-","-","-","hypothetical protein GSI_10162``","-","-","-","-","-"
Merged-ctg8-607055-2	ctg8:606857-607393	Intergenic	Intergenic	3039	g5774.t1	1&2	SREBP-1_peak_1423	SREBP-2_peak_1372	SREBP-1_peak_1423	2.05868	7.28797	4.73424	ctg8:606857-607393	606966	SREBP-2_peak_1372	2.40987	11.21289	7.80352	ctg8:606857-607115	606960	g5774	-","PF07962.9`Swi3`Replication Fork Protection Component Swi3","-","``","-","-","K10998`CSM3, SWI3","-","-"
Merged-ctg7-156893-3	ctg7:156166-157653	promoter	Intergenic	-1112	g5052.t1	1&2	SREBP-1_peak_1315	SREBP-2_peak_1278,SREBP-2_peak_1279	SREBP-1_peak_1315	2.26927	8.63827	5.80789	ctg7:156166-157373	156345	-	-	-	-	-	-	g5052	-","-","-","hypothetical protein GSI_09436``","-","-","-","-","-"
Merged-ctg16-1149765-2	ctg16:1149623-1149899	intron (g9163.t1, intron 1 of 1)	-intron (g9163.t1, intron 1 of 1)	886	g9163.t1	1&2	SREBP-1_peak_545	SREBP-2_peak_535	SREBP-1_peak_545	2.57960	11.87682	8.35857	ctg16:1149623-1149889	1149704	SREBP-2_peak_535	2.44513	10.29921	7.05985	ctg16:1149650-1149899	1149765	g9163	-","PF04893.14`Yip1`Yip1 domain","-","hypothetical protein GSI_15640``","-","-","-","-","-"
Merged-ctg3-2183356-1	ctg3:2183094-2183619	exon (g2814.t1, exon 16 of 19)	-exon (g2814.t2, exon 16 of 21)	-2210	g2815.t1	1	SREBP-1_peak_926	-	SREBP-1_peak_926	2.15976	7.94674	5.25627	ctg3:2183094-2183619	2183486	-	-	-	-	-	-	g2815	sp|P39986|ATC6_YEAST`Manganese-transporting ATPase 1","PF00702.23`Hydrolase`haloacid dehalogenase-like hydrolase","WP_079715601.1`cation-translocating P-type ATPase","transporter``","-","-","K14950`ATP13A1","-","GO:0055085`transmembrane transport`biological_process;GO:0006812`cation transport`biological_process;GO:0055092`sterol homeostasis`biological_process;GO:0005789`endoplasmic reticulum memb…
Merged-ctg3-608722-2	ctg3:608479-608969	TTS (g2426.t1)	-TTS (g2426.t1)	749	g2426.t1	1&2	SREBP-1_peak_854	SREBP-2_peak_835	SREBP-1_peak_854	2.64394	14.53225	10.44350	ctg3:608479-608948	608698	SREBP-2_peak_835	2.66159	14.69132	10.60649	ctg3:608495-608969	608655	g2426	-","-","-","hypothetical protein GSI_10829``","-","-","-","-","-"
Merged-ctg1-4413440-1	ctg1:4413325-4413555	promoter	promoter-TSS (g1268.t1)	14	g1268.t1	1	SREBP-1_peak_205	-	SREBP-1_peak_205	2.05335	7.34009	4.77609	ctg1:4413325-4413555	4413448	-	-	-	-	-	-	g1268	sp|O42976|YGZ7_SCHPO`Uncharacterized membrane protein C20F10.07","PF16016.2`DUF4782`Domain of unknown function (DUF4782);PF02893.17`GRAM`GRAM domain","-","hypothetical protein GSI_05911``","-","-","-","-","GO:0071561`nucleus-vacuole junction`cellular_component;GO:0044233`ER-mitochondrion membrane contact site`cellular_component;GO:1990456`mitochondrion-ER tethering`biological_process;GO:0005737`c…
Merged-ctg5-2174571-1	ctg5:2174287-2174856	promoter	promoter-TSS (g4105.t1)	305	g4104.t1	1	SREBP-1_peak_1166	-	SREBP-1_peak_1166	2.07090	7.28602	4.73405	ctg5:2174287-2174856	2174710	-	-	-	-	-	-	g4104	sp|Q80U93|NU214_MOUSE`Nuclear pore complex protein Nup214","PF12894.4`ANAPC4_WD40`Anaphase-promoting complex subunit 4 WD40 domain","-","transporter``","-","-","K18715`NUP159","-","GO:0000278`mitotic cell cycle`biological_process;GO:0005049`nuclear export signal receptor activity`molecular_function;GO:0006611`protein export from nucleus`biological_process;GO:0006406`mRNA export from nucleus`biolo…
Merged-ctg6-1975738-1	ctg6:1975548-1975929	intron (g4874.t1, intron 3 of 11)	-intron (g4874.t1, intron 3 of 11)	1445	g4874.t1	1	SREBP-1_peak_1268	-	SREBP-1_peak_1268	2.33531	10.34083	7.14968	ctg6:1975548-1975929	1975678	-	-	-	-	-	-	g4874	-","PF07738.10`Sad1_UNC`Sad1 / UNC-like C-terminal","-","hypothetical protein BN946_scf184517.g1``","-","-","K19347`SUN1_2","-","-"
Merged-ctg4-961716-1	ctg4:961606-961826	Intergenic	Intergenic	5021	g3214.t1	1	SREBP-1_peak_990	-	SREBP-1_peak_990	2.44797	9.10669	6.17816	ctg4:961606-961826	961717	-	-	-	-	-	-	g3214	sp|P48009|SPN4_SCHPO`Septin homolog spn4","PF00735.15`Septin`Septin;PF00005.24`ABC_tran`ABC transporter;PF13191.3`AAA_16`AAA ATPase domain;PF03193.13`DUF258`Protein of unknown function, DUF258;PF01926.20`MMR_HSR1`50S ribosome-binding GTPase;PF10662.6`PduV-EutP`Ethanolamine utilisation - propanediol utilisation;PF08477.10`Roc`Ras of Complex, Roc, domain of DAPkinase;PF04548.13`AIG1`AIG1 family;PF0…
Merged-ctg2-1165871-1	ctg2:1165752-1165991	exon (g1699.t1, exon 1 of 2)	-exon (g1699.t1, exon 1 of 2)	922	g1699.t1	1	SREBP-1_peak_647	-	SREBP-1_peak_647	2.22075	8.72909	5.88006	ctg2:1165752-1165991	1165920	-	-	-	-	-	-	g1699	-","-","-","hypothetical protein GSI_12937``","-","-","-","-","-"
Merged-ctg8-669037-2	ctg8:668857-669262	intron (g5802.t1, intron 1 of 6)	-intron (g5802.t1, intron 1 of 6)	786	g5802.t1	1&2	SREBP-1_peak_1429	SREBP-2_peak_1375	SREBP-1_peak_1429	2.09305	7.74143	5.09343	ctg8:668881-669262	668973	SREBP-2_peak_1375	2.35935	10.91370	7.55476	ctg8:668857-669148	669001	g5802	-","PF00170.18`bZIP_1`bZIP transcription factor;PF11898.5`DUF3418`Domain of unknown function (DUF3418);PF13870.3`DUF4201`Domain of unknown function (DUF4201)","-","hypothetical protein GSI_13811``","-","-","-","-","-"
Merged-ctg23-138689-1	ctg23:138570-138809	TTS (g10702.t2)	-TTS (g10702.t2)	3812	g10702.t2	1	SREBP-1_peak_763	-	SREBP-1_peak_763	2.03144	6.90131	4.42869	ctg23:138570-138809	138717	-	-	-	-	-	-	g10702	sp|Q9Y7U7|SND1_SCHPO`Staphylococcal nuclease domain-containing protein 1","PF00567.21`TUDOR`Tudor domain;PF00565.14`SNase`Staphylococcal nuclease homologue","WP_055441270.1`nuclease of thermonuclease","hypothetical protein GSI_03876``","-","-","K15979`SND1","ko05169` Epstein-Barr virus infection;ko05203` Viral carcinogenesis","GO:0005829`cytosol`cellular_component;GO:0006401`RNA catabolic process…
Merged-ctg1-724870-1	ctg1:724746-724994	TTS (g160.t1)	-TTS (g160.t1)	2144	g160.t1	2	-	SREBP-2_peak_19	-	-	-	-	-	-	SREBP-2_peak_19	2.04109	9.96689	6.79751	ctg1:724746-724994	724898	g160	-","-","-","hypothetical protein GSI_07806``","-","-","-","-","-"
Merged-ctg6-220921-1	ctg6:220817-221026	promoter	promoter-TSS (g4280.t2)	-969	g4280.t2	1	SREBP-1_peak_1189	-	SREBP-1_peak_1189	2.22427	9.53157	6.51534	ctg6:220817-221026	220950	-	-	-	-	-	-	g4280	sp|O14249|CLD1_SCHPO`probable cardiolipin-specific deacylase, mitochondrial","PF07859.10`Abhydrolase_3`alpha/beta hydrolase fold;PF00411.16`Ribosomal_S11`Ribosomal protein S11;PF12146.5`Hydrolase_4`Serine aminopeptidase, S33;PF00561.17`Abhydrolase_1`alpha/beta hydrolase fold;PF12697.4`Abhydrolase_6`Alpha/beta hydrolase family;PF05728.9`UPF0227`Uncharacterised protein family (UPF0227);PF00756.17`E…
Merged-ctg5-165969-2	ctg5:165777-166159	Intergenic	Intergenic	2721	g3548.t1	1&2	SREBP-1_peak_1069	SREBP-2_peak_1044	SREBP-1_peak_1069	3.20611	16.24407	11.76628	ctg5:165777-166159	165898	SREBP-2_peak_1044	2.41389	8.22895	5.44372	ctg5:165817-166125	165890	g3548	-","-","-","hypothetical protein DICSQDRAFT_164197``","-","-","-","-","-"
Merged-ctg10-1941591-2	ctg10:1941357-1941963	exon (g7248.t1, exon 9 of 11)	-exon (g7248.t1, exon 9 of 11)	2573	g7248.t1	1&2	SREBP-1_peak_308	SREBP-2_peak_294	SREBP-1_peak_308	2.02962	7.06778	4.56040	ctg10:1941357-1941601	1941531	SREBP-2_peak_294	2.28165	9.89767	6.74524	ctg10:1941446-1941963	1941562	g7248	-","PF04130.10`Spc97_Spc98`Spc97 / Spc98 family","-","hypothetical protein GSI_03925``","-","-","-","-","-"
Merged-ctg5-2305058-2	ctg5:2304773-2305453	promoter	promoter-TSS (g4112.t1)	-34	g4112.t1	1&2	SREBP-1_peak_1172	SREBP-2_peak_1139	SREBP-1_peak_1172	2.66176	13.28546	9.47641	ctg5:2304773-2305154	2304984	SREBP-2_peak_1139	2.46014	10.81768	7.47778	ctg5:2304853-2305453	2304976	g4112	sp|Q9ZPW2|APC10_ARATH`Anaphase-promoting complex subunit 10","PF03256.13`ANAPC10`Anaphase-promoting complex, subunit 10 (APC10);PF00754.22`F5_F8_type_C`F5/8 type C domain","-","hypothetical protein GSI_05413``","-","-","K03357`APC10, DOC1","ko04914` Progesterone-mediated oocyte maturation;ko04113` Meiosis - yeast;ko05166` Human T-cell leukemia virus 1 infection;ko04111` Cell cycle - yeast;ko04114…
Merged-ctg18-565535-1	ctg18:565369-565702	TTS (g9629.t1)	-TTS (g9629.t1)	2654	g9629.t1	1	SREBP-1_peak_580	-	SREBP-1_peak_580	2.05477	6.79471	4.34368	ctg18:565369-565702	565525	-	-	-	-	-	-	g9629	-","-","-","hypothetical protein GSI_04366``","-","-","-","-","-"
Merged-ctg7-2183687-2	ctg7:2183500-2183858	TTS (g5534.t1)	-TTS (g5534.t1)	3100	g5534.t1	1&2	SREBP-1_peak_1377	SREBP-2_peak_1326	SREBP-1_peak_1377	2.32352	9.15068	6.21299	ctg7:2183500-2183858	2183613	SREBP-2_peak_1326	2.23073	7.57623	4.93207	ctg7:2183535-2183858	2183650	g5534	-","PF00172.15`Zn_clus`Fungal Zn(2)-Cys(6) binuclear cluster domain","-","transcription factor``","-","-","-","-","-"
Merged-ctg19-308875-1	ctg19:308735-309015	Intergenic	Intergenic	4134	g9971.t1	2	-	SREBP-2_peak_578	-	-	-	-	-	-	SREBP-2_peak_578	2.12587	8.79747	5.88455	ctg19:308735-309015	308800	g9971	-","-","-","hypothetical protein GSI_12044``","-","-","-","-","-"
Merged-ctg2-2716776-1	ctg2:2716625-2716928	promoter	-exon (g2091.t1, exon 1 of 3)	227	g2091.t1	1	SREBP-1_peak_705	-	SREBP-1_peak_705	2.27729	9.39576	6.40821	ctg2:2716625-2716928	2716741	-	-	-	-	-	-	g2091	-","PF08642.7`Rxt3`Histone deacetylation protein Rxt3","-","hypothetical protein OH76DRAFT_1401702``","-","-","-","-","-"
Merged-ctg15-872030-1	ctg15:871910-872150	promoter	-exon (g8747.t1, exon 1 of 3)	356	g8747.t1	1	SREBP-1_peak_499	-	SREBP-1_peak_499	2.12224	8.56686	5.75214	ctg15:871910-872150	872014	-	-	-	-	-	-	g8747	-","PF12152.5`eIF_4G1`Eukaryotic translation initiation factor 4G1","-","hypothetical protein BD309DRAFT_991589``","-","-","K03260`EIF4G","ko03013` RNA transport;ko05416` Viral myocarditis","-"
Merged-ctg7-652856-1	ctg7:652715-652998	promoter	promoter-TSS (g5188.t2)	-210	g5188.t1	2	-	SREBP-2_peak_1289	-	-	-	-	-	-	SREBP-2_peak_1289	2.05591	7.08142	4.54155	ctg7:652715-652998	652834	g5188	-","PF04082.15`Fungal_trans`Fungal specific transcription factor domain;PF00172.15`Zn_clus`Fungal Zn(2)-Cys(6) binuclear cluster domain","-","transcription factor``","-","-","-","-","-"
Merged-ctg13-1097884-2	ctg13:1097702-1098080	TTS (g8205.t1)	-TTS (g8205.t1)	2133	g8205.t1	1&2	SREBP-1_peak_446	SREBP-2_peak_430	SREBP-1_peak_446	2.60584	12.83170	9.11361	ctg13:1097719-1098035	1097891	SREBP-2_peak_430	2.36143	9.92851	6.76954	ctg13:1097702-1098080	1097947	g8205	sp|O60071|YBB9_SCHPO`Uncharacterized protein C13G1.09","PF05291.8`Bystin`Bystin","-","``","-","-","K14797`ENP1, BYSL","-","GO:0005634`nucleus`cellular_component;GO:0006364`rRNA processing`biological_process;GO:0030515`snoRNA binding`molecular_function;GO:0030688`preribosome, small subunit precursor`cellular_component;GO:0005737`cytoplasm`cellular_component;GO:0000447`endonucleolytic cleavage in I…
Merged-ctg2-924953-1	ctg2:924833-925074	exon (g1675.t1, exon 3 of 3)	-exon (g1675.t1, exon 3 of 3)	901	g1675.t1	2	-	SREBP-2_peak_627	-	-	-	-	-	-	SREBP-2_peak_627	2.28562	9.34378	6.31053	ctg2:924833-925074	924969	g1675	sp|Q52KV5|LEO1_XENLA`RNA polymerase-associated protein LEO1","PF04004.10`Leo1`Leo1-like protein","-","hypothetical protein GSI_12970``","-","-","K15177`LEO1","-","GO:0032968`positive regulation of transcription elongation from RNA polymerase II promoter`biological_process;GO:0016593`Cdc73/Paf1 complex`cellular_component;GO:0016570`histone modification`biological_process;GO:0006368`transcription e…
Merged-ctg1-202940-1	ctg1:202828-203052	TTS (g30.t1)	-TTS (g30.t1)	-2176	g31.t1	1	SREBP-1_peak_4	-	SREBP-1_peak_4	2.23482	10.62572	7.37340	ctg1:202828-203052	202948	-	-	-	-	-	-	g31	sp|P34137|PTP1_DICDI`Tyrosine-protein phosphatase 1","PF00581.17`Rhodanese`Rhodanese-like domain;PF00102.24`Y_phosphatase`Protein-tyrosine phosphatase","WP_052469704.1`tyrosine-protein phosphatase","tyrosine protein phosphatase PTP3``","-","Protein tyrosine phosphatase","K19806`PTP2_3","-","GO:0005737`cytoplasm`cellular_component;GO:0016791`phosphatase activity`molecular_function;GO:0006470`prote…
Merged-ctg13-196917-3	ctg13:196378-197386	promoter	-exon (g7974.t1, exon 1 of 2)	155	g7974.t1	1&2	SREBP-1_peak_398	SREBP-2_peak_384,SREBP-2_peak_385	SREBP-1_peak_398	2.22950	8.46191	5.66897	ctg13:196500-197344	197281	-	-	-	-	-	-	g7974	-","-","-","hypothetical protein GSI_00053``","-","-","-","-","-"
Merged-ctg12-846287-2	ctg12:845905-846534	intron (g7729.t1, intron 13 of 19)	-intron (g7729.t1, intron 13 of 19)	3854	g7729.t1	1&2	SREBP-1_peak_353	SREBP-2_peak_339	SREBP-1_peak_353	2.17371	8.05003	5.33941	ctg12:846186-846523	846315	SREBP-2_peak_339	2.05165	7.14239	4.59058	ctg12:845905-846534	846143	g7729	sp|P78875|TPP1_SCHPO`Trehalose-phosphatase","PF02358.13`Trehalose_PPase`Trehalose-phosphatase;PF00982.18`Glyco_transf_20`Glycosyltransferase family 20","WP_123926799.1`bifunctional alpha,alpha-trehalose-phosphate synthase (UDP-forming)/trehalose-phosphatase","hypothetical protein GSI_14488``","-","-","K16055`TPS","ko00500` Starch and sucrose metabolism","GO:0070413`trehalose metabolism in respons…
Merged-ctg5-2114247-1	ctg5:2114057-2114437	TTS (g4082.t1)	-TTS (g4082.t1)	2917	g4083.t1	2	-	SREBP-2_peak_1129	-	-	-	-	-	-	SREBP-2_peak_1129	2.16319	8.28524	5.48729	ctg5:2114057-2114437	2114109	g4083	sp|Q9JME5|AP3B2_MOUSE`AP-3 complex subunit beta-2","PF01602.17`Adaptin_N`Adaptin N terminal region;PF13513.3`HEAT_EZ`HEAT-like repeat;PF12717.4`Cnd1`non-SMC mitotic condensation complex subunit 1;PF13646.3`HEAT_2`HEAT repeats;PF14225.3`MOR2-PAG1_C`Cell morphogenesis C-terminal;PF02985.19`HEAT`HEAT repeat","-","adaptin N terminal region-domain-containing protein``","-","Vesicle coat complex, vario…
Merged-ctg7-1182467-1	ctg7:1182161-1182774	promoter	promoter-TSS (g5314.t1)	-230	g5314.t1	1	SREBP-1_peak_1350	-	SREBP-1_peak_1350	2.15947	7.52823	4.92447	ctg7:1182161-1182774	1182675	-	-	-	-	-	-	g5314	-","PF00646.30`F-box`F-box domain;PF12937.4`F-box-like`F-box-like","-","hypothetical protein GSI_09039``","-","-","-","-","-"
Merged-ctg5-1739474-1	ctg5:1739311-1739637	exon (g3976.t1, exon 3 of 4)	-exon (g3976.t1, exon 3 of 4)	814	g3976.t1	2	-	SREBP-2_peak_1114	-	-	-	-	-	-	SREBP-2_peak_1114	2.31963	9.60678	6.51392	ctg5:1739311-1739637	1739501	g3976	sp|Q8J207|ERG3_LEPMC`Delta(7)-sterol 5(6)-desaturase","PF04116.10`FA_hydroxylase`Fatty acid hydroxylase superfamily","WP_053234653.1`sterol desaturase family protein","hypothetical protein GSI_02513``","-","Sterol desaturase/sphingolipid hydroxylase, fatty acid hydroxylase superfamily","K00227`SC5DL, ERG3","ko00100` Steroid biosynthesis","GO:0016126`sterol biosynthetic process`biological_process;…
Merged-ctg1-4206670-1	ctg1:4206483-4206857	promoter	promoter-TSS (g1206.t1)	-426	g1206.t1	2	-	SREBP-2_peak_185	-	-	-	-	-	-	SREBP-2_peak_185	2.01554	6.87256	4.37881	ctg1:4206483-4206857	4206774	g1206	-","PF00023.27`Ank`Ankyrin repeat;PF12796.4`Ank_2`Ankyrin repeats (3 copies);PF03517.10`Voldacs`Regulator of volume decrease after cellular swelling;PF13857.3`Ank_5`Ankyrin repeats (many copies);PF13606.3`Ank_3`Ankyrin repeat;PF13637.3`Ank_4`Ankyrin repeats (many copies)","-","ankyrin``","-","-","-","-","-"
Merged-ctg8-1126173-1	ctg8:1126055-1126291	promoter	-TTS (g5947.t1)	194	g5946.t1	2	-	SREBP-2_peak_1395	-	-	-	-	-	-	SREBP-2_peak_1395	2.63284	14.58543	10.52431	ctg8:1126055-1126291	1126177	g5946	-","PF10178.6`PAC3`Proteasome assembly chaperone 3","-","hypothetical protein K466DRAFT_573158``","-","-","-","-","-"
Merged-ctg7-763313-1	ctg7:763153-763473	exon (g5210.t1, exon 5 of 7)	-exon (g5210.t1, exon 5 of 7)	926	g5210.t1	2	-	SREBP-2_peak_1293	-	-	-	-	-	-	SREBP-2_peak_1293	2.02275	6.74805	4.27919	ctg7:763153-763473	763201	g5210	sp|Q4IA62|PFA3_GIBZE`Palmitoyltransferase PFA3","PF01529.17`zf-DHHC`DHHC palmitoyltransferase","-","transcription factor``","-","-","K20028`ZDHHC2_15_20","-","GO:0016021`integral component of membrane`cellular_component;GO:0005774`vacuolar membrane`cellular_component;GO:0019706`protein-cysteine S-palmitoyltransferase activity`molecular_function"
Merged-ctg1-1454793-1	ctg1:1454520-1455067	TTS (g346.t1)	-TTS (g345.t1)	3190	g345.t1	2	-	SREBP-2_peak_57	-	-	-	-	-	-	SREBP-2_peak_57	2.30020	9.45668	6.39816	ctg1:1454520-1455067	1454695	g345	sp|O14031|PGT1_SCHPO`Glutathione transporter 1","PF03169.12`OPT`OPT oligopeptide transporter protein;PF10332.6`DUF2418`Protein of unknown function (DUF2418)","-","transporter``","-","-","-","-","GO:0005887`integral component of plasma membrane`cellular_component;GO:0034634`glutathione transmembrane transporter activity`molecular_function;GO:0034775`glutathione transmembrane transport`biological_p…
Merged-ctg10-1922077-1	ctg10:1921954-1922201	promoter	promoter-TSS (g7241.t2)	-756	g7241.t2	2	-	SREBP-2_peak_293	-	-	-	-	-	-	SREBP-2_peak_293	2.19346	8.62652	5.75511	ctg10:1921954-1922201	1922086	g7241	sp|Q04336|YM54_YEAST`Uncharacterized protein YMR196W","PF03200.13`Glyco_hydro_63`Glycosyl hydrolase family 63 C-terminal domain","WP_099069209.1`glucosidase","hypothetical protein GSI_03932``","-","-","-","-","GO:0004573`mannosyl-oligosaccharide glucosidase activity`molecular_function;GO:0005737`cytoplasm`cellular_component;GO:0009311`oligosaccharide metabolic process`biological_process"
Merged-ctg6-2446635-1	ctg6:2446481-2446790	promoter	promoter-TSS (g5002.t1)	45	g5002.t1	1	SREBP-1_peak_1297	-	SREBP-1_peak_1297	2.00784	6.46437	4.08155	ctg6:2446481-2446790	2446665	-	-	-	-	-	-	g5002	-","-","-","hypothetical protein GSI_01404``","-","-","-","-","-"
Merged-ctg24-427137-1	ctg24:426961-427314	TTS (g10972.t1)	-TTS (g10972.t1)	-2157	g10971.t1	1	SREBP-1_peak_785	-	SREBP-1_peak_785	2.12734	7.70620	5.06676	ctg24:426961-427314	427165	-	-	-	-	-	-	g10971	sp|Q9Y8H5|FAD12_MORAP`Delta(12) fatty acid desaturase","PF11960.5`DUF3474`Domain of unknown function (DUF3474);PF00487.21`FA_desaturase`Fatty acid desaturase","WP_006634013.1`DUF3474 domain-containing protein","hypothetical protein GSI_15105``","-","-","K10256`FAD2","ko01040` Biosynthesis of unsaturated fatty acids;ko01212` Fatty acid metabolism","GO:0006633`fatty acid biosynthetic process`biolog…
Merged-ctg12-1439554-2	ctg12:1439350-1439747	promoter	promoter-TSS (g7870.t1)	-776	g7870.t1	1&2	SREBP-1_peak_377	SREBP-2_peak_359	SREBP-1_peak_377	2.50298	11.28635	7.89029	ctg12:1439350-1439699	1439551	SREBP-2_peak_359	2.22560	8.21080	5.43032	ctg12:1439423-1439747	1439536	g7870	-","-","-","hypothetical protein DICSQDRAFT_70572``","-","-","-","-","-"
Merged-ctg16-379101-2	ctg16:378894-379283	promoter	Intergenic	-1428	g8953.t1	1&2	SREBP-1_peak_518	SREBP-2_peak_502	SREBP-1_peak_518	2.12494	8.18932	5.44958	ctg16:378950-379278	379203	SREBP-2_peak_502	2.21731	9.25290	6.23786	ctg16:378894-379283	379197	g8953	-","PF12855.4`Ecl1`Life-span regulatory factor","-","hypothetical protein BD309DRAFT_853592``","-","-","-","-","-"
Merged-ctg15-782200-2	ctg15:781560-782653	TTS (g8719.t1)	-TTS (g8719.t1)	614	g8720.t1	1&2	SREBP-1_peak_497	SREBP-2_peak_479	SREBP-1_peak_497	2.61300	17.12340	12.48188	ctg15:781972-782615	782384	SREBP-2_peak_479	2.68966	15.73846	11.45848	ctg15:781560-782653	782541	g8720	-","-","-","``","-","-","-","-","-"
Merged-ctg3-666465-1	ctg3:666272-666658	intron (g2445.t1, intron 13 of 13)	-intron (g2445.t1, intron 13 of 13)	2717	g2445.t1	2	-	SREBP-2_peak_838	-	-	-	-	-	-	SREBP-2_peak_838	2.03644	6.11996	3.78723	ctg3:666272-666658	666362	g2445	sp|P50276|MUP1_YEAST`High-affinity methionine permease","PF00324.18`AA_permease`Amino acid permease;PF13520.3`AA_permease_2`Amino acid permease","WP_017323505.1`amino acid permease","transporter``","-","-","-","-","GO:0005886`plasma membrane`cellular_component;GO:0016021`integral component of membrane`cellular_component;GO:1903692`methionine import into cell`biological_process;GO:0015179`L-amino …
Merged-ctg2-95964-1	ctg2:95777-96152	promoter	promoter-TSS (g1437.t1)	-610	g1437.t1	1	SREBP-1_peak_614	-	SREBP-1_peak_614	2.17947	8.83500	5.96389	ctg2:95777-96152	96062	-	-	-	-	-	-	g1437	-","PF00320.24`GATA`GATA zinc finger","-","hypothetical protein BD310DRAFT_904710``","-","-","-","-","-"
Merged-ctg12-225194-2	ctg12:225077-225304	Intergenic	Intergenic	1935	g7584.t1	1&2	SREBP-1_peak_330	SREBP-2_peak_315	SREBP-1_peak_330	2.21560	8.13925	5.41119	ctg12:225077-225304	225187	SREBP-2_peak_315	2.19283	7.86843	5.16155	ctg12:225093-225304	225178	g7584	-","-","-","-","-","-","-","-","-"
Merged-ctg6-1441082-1	ctg6:1440937-1441228	TTS (g4703.t1)	-TTS (g4702.t1)	1632	g4703.t1	2	-	SREBP-2_peak_1208	-	-	-	-	-	-	SREBP-2_peak_1208	2.21731	9.25290	6.23786	ctg6:1440937-1441228	1441024	g4703	sp|O60074|DID2_SCHPO`Vacuolar protein-sorting-associated protein 46","PF03398.11`Ist1`Regulator of Vps4 activity in the MVB pathway;PF03357.18`Snf7`Snf7","-","hypothetical protein GSI_01010``","-","-","K12197`CHMP1, VPS46, DID2","ko04144` Endocytosis","GO:0045324`late endosome to vacuole transport`biological_process;GO:0043162`ubiquitin-dependent protein catabolic process via the multivesicular b…
Merged-ctg16-502297-1	ctg16:502186-502409	exon (g8982.t2, exon 5 of 10)	-exon (g8982.t2, exon 5 of 10)	665	g8982.t2	1	SREBP-1_peak_525	-	SREBP-1_peak_525	2.15677	8.33914	5.57007	ctg16:502186-502409	502317	-	-	-	-	-	-	g8982	sp|P0CM05|ARP6_CRYNB`Actin-like protein ARP6","PF00022.16`Actin`Actin","WP_124736857.1`actin, cytoplasmic 2, partial","hypothetical protein GSI_15400``","-","-","K11662`ACTR6, ARP6","-","GO:0000812`Swr1 complex`cellular_component;GO:0006348`chromatin silencing at telomere`biological_process;GO:0000784`nuclear chromosome, telomeric region`cellular_component;GO:0043486`histone exchange`biological_p…
Merged-ctg2-458713-2	ctg2:458359-459122	TTS (g1531.t1)	-TTS (g1531.t1)	1101	g1531.t1	1&2	SREBP-1_peak_623	SREBP-2_peak_605	SREBP-1_peak_623	2.03574	6.11551	3.80422	ctg2:458468-459122	458812	SREBP-2_peak_605	2.35034	9.84334	6.70197	ctg2:458359-458906	458550	g1531	-","-","-","-","-","-","-","-","-"
Merged-ctg13-1113213-2	ctg13:1113036-1113383	promoter	promoter-TSS (g8210.t1)	-941	g8210.t1	1&2	SREBP-1_peak_448	SREBP-2_peak_432	SREBP-1_peak_448	2.33239	10.07222	6.94225	ctg13:1113036-1113361	1113166	SREBP-2_peak_432	2.18023	8.31071	5.50647	ctg13:1113072-1113383	1113166	g8210	sp|Q9FVZ7|MSBP1_ORYSJ`Membrane steroid-binding protein 1;sp|Q9FVZ9|MSBP2_ORYSJ`Membrane steroid-binding protein 2","PF00173.25`Cyt-b5`Cytochrome b5-like Heme/Steroid binding domain","WP_071414575.1`cytochrome b5 domain-containing protein, partial","hypothetical protein GSI_00381``","-","-","-","-","GO:0005886`plasma membrane`cellular_component;GO:0016021`integral component of membrane`cellular_co…
Merged-ctg3-1393609-1	ctg3:1393435-1393784	TTS (g2646.t1)	-TTS (g2646.t1)	1870	g2646.t1	1	SREBP-1_peak_894	-	SREBP-1_peak_894	2.13292	8.55567	5.74346	ctg3:1393435-1393784	1393589	-	-	-	-	-	-	g2646	sp|P87027|SPG1_SCHPO`Septum-promoting GTP-binding protein 1","PF00071.19`Ras`Ras family;PF00025.18`Arf`ADP-ribosylation factor family;PF08477.10`Roc`Ras of Complex, Roc, domain of DAPkinase;PF04670.9`Gtr1_RagA`Gtr1/RagA G protein conserved region","WP_006871257.1`GTP-binding protein","transporter``","-","-","K06682`TEM1","ko04111` Cell cycle - yeast","GO:0034613`cellular protein localization`biol…
Merged-ctg42-45650-2	ctg42:45474-45842	promoter	-TTS (g10114.t1)	463	g10114.t1	1&2	SREBP-1_peak_1027	SREBP-2_peak_993	SREBP-1_peak_1027	2.16463	17.71993	12.96322	ctg42:45497-45842	45732	SREBP-2_peak_993	2.20638	18.77404	14.06962	ctg42:45474-45787	45692	g10114	-","PF16727.2`REV1_C`DNA repair protein REV1 C-terminal domain","-","-","-","-","-","-","-"
Merged-ctg31-405627-1	ctg31:405410-405845	promoter	promoter-TSS (g11329.t1)	-370	g11329.t1	1	SREBP-1_peak_957	-	SREBP-1_peak_957	3.00731	19.62319	14.54891	ctg31:405410-405845	405719	-	-	-	-	-	-	g11329	sp|Q9Y8B5|MPPB_LENED`Mitochondrial-processing peptidase subunit beta","PF00675.17`Peptidase_M16`Insulinase (Peptidase family M16);PF05267.9`DUF725`Protein of unknown function (DUF725);PF05193.18`Peptidase_M16_C`Peptidase M16 inactive domain","WP_085882515.1`insulinase family protein","hypothetical protein GSI_02982``","-","-","K17732`PMPCB, MAS1","-","GO:0004222`metalloendopeptidase activity`mole…
Merged-ctg9-236783-1	ctg9:236672-236894	promoter	promoter-TSS (g6347.t1)	-301	g6347.t1	2	-	SREBP-2_peak_1450	-	-	-	-	-	-	SREBP-2_peak_1450	2.33989	10.99345	7.62210	ctg9:236672-236894	236820	g6347	sp|B0Y1M7|PLB2_ASPFC`Lysophospholipase 2","PF08101.8`DUF1708`Domain of unknown function (DUF1708);PF01735.15`PLA2_B`Lysophospholipase catalytic domain","-","hypothetical protein GSI_11902``","-","-","K13333`PLB","ko00564` Glycerophospholipid metabolism","GO:0009395`phospholipid catabolic process`biological_process;GO:0004622`lysophospholipase activity`molecular_function"
Merged-ctg2-1597923-1	ctg2:1597684-1598163	exon (g1823.t1, exon 2 of 4)	-exon (g1823.t1, exon 2 of 4)	978	g1823.t1	2	-	SREBP-2_peak_648	-	-	-	-	-	-	SREBP-2_peak_648	2.18608	8.88884	5.95695	ctg2:1597684-1598163	1597809	g1823	-","-","-","hypothetical protein BD311DRAFT_811295``","-","-","-","-","-"
Merged-ctg3-2101368-1	ctg3:2101172-2101565	promoter	promoter-TSS (g2796.t1)	-327	g2796.t1	2	-	SREBP-2_peak_896	-	-	-	-	-	-	SREBP-2_peak_896	2.25487	9.21938	6.21093	ctg3:2101172-2101565	2101298	g2796	sp|Q9P4X3|UTP7_SCHPO`Probable U3 small nucleolar RNA-associated protein 7","PF08149.8`BING4CT`BING4CT (NUC141) domain;PF00400.29`WD40`WD domain, G-beta repeat","-","BING4CT-domain-containing protein``","-","-","K14768`UTP7, WDR46","-","GO:0030490`maturation of SSU-rRNA`biological_process;GO:0032040`small-subunit processome`cellular_component;GO:0030515`snoRNA binding`molecular_function;GO:0005732…
Merged-ctg25-2492-1	ctg25:2361-2624	Intergenic	Intergenic	-5538	g11081.t1	2	-	SREBP-2_peak_783	-	-	-	-	-	-	SREBP-2_peak_783	2.22356	8.63986	5.76525	ctg25:2361-2624	2461	g11081	-","-","-","hypothetical protein GSI_02879``","-","-","-","-","-"
Merged-ctg1-2678456-2	ctg1:2678214-2678772	Intergenic	Intergenic	8940	g752.t1	1&2	SREBP-1_peak_123	SREBP-2_peak_113	SREBP-1_peak_123	2.12159	9.15862	6.21999	ctg1:2678225-2678772	2678491	SREBP-2_peak_113	2.11239	8.58265	5.72048	ctg1:2678214-2678613	2678444	g752	-","PF03732.14`Retrotrans_gag`Retrotransposon gag protein","-","``","-","-","-","-","-"
Merged-ctg1-3144122-2	ctg1:3143993-3144249	intron (g906.t1, intron 9 of 20)	-intron (g906.t1, intron 9 of 20)	-2921	g907.t1	1&2	SREBP-1_peak_148	SREBP-2_peak_134	SREBP-1_peak_148	2.33704	10.10951	6.97063	ctg1:3144003-3144243	3144172	SREBP-2_peak_134	2.58117	12.77856	9.07107	ctg1:3143993-3144249	3144096	g907	-","-","-","``","-","-","-","-","-"
Merged-ctg22-635519-1	ctg22:635343-635696	promoter	promoter-TSS (g10627.t1)	-712	g10627.t1	1	SREBP-1_peak_756	-	SREBP-1_peak_756	2.06995	7.18459	4.65257	ctg22:635343-635696	635390	-	-	-	-	-	-	g10627	-","-","-","hypothetical protein BD310DRAFT_729295``","-","-","-","-","-"
Merged-ctg8-783430-2	ctg8:783314-783559	promoter	promoter-TSS (g5838.t1)	68	g5837.t1	1&2	SREBP-1_peak_1433	SREBP-2_peak_1378	SREBP-1_peak_1433	2.59385	14.82518	10.66091	ctg8:783314-783522	783413	SREBP-2_peak_1378	2.51063	13.45886	9.62233	ctg8:783328-783559	783418	g5837	sp|Q9UUA4|SEC66_SCHPO`Translocation protein sec66","PF09802.6`Sec66`Preprotein translocase subunit Sec66","-","transporter``","-","-","K12273`SEC66","-","GO:0031207`Sec62/Sec63 complex`cellular_component;GO:0005783`endoplasmic reticulum`cellular_component;GO:0031204`posttranslational protein targeting to membrane, translocation`biological_process;GO:0016021`integral component of membrane`cellular…
Merged-ctg13-490966-1	ctg13:490817-491115	Intergenic	Intergenic	10253	g8043.t1	1	SREBP-1_peak_413	-	SREBP-1_peak_413	2.47937	10.68960	7.42188	ctg13:490817-491115	490977	-	-	-	-	-	-	g8043	-","PF11917.5`DUF3435`Protein of unknown function (DUF3435)","-","``","-","-","-","-","-"
Merged-ctg10-229616-1	ctg10:229321-229912	TTS (g6827.t1)	-TTS (g6827.t1)	4372	g6827.t1	2	-	SREBP-2_peak_223	-	-	-	-	-	-	SREBP-2_peak_223	2.11850	7.24187	4.67030	ctg10:229321-229912	229804	g6827	sp|Q99126|CHS3_USTMA`Chitin synthase 3","PF01644.14`Chitin_synth_1`Chitin synthase;PF08407.8`Chitin_synth_1N`Chitin synthase N-terminal;PF13632.3`Glyco_trans_2_3`Glycosyl transferase family group 2;PF03142.12`Chitin_synth_2`Chitin synthase;PF13641.3`Glyco_tranf_2_3`Glycosyltransferase like family 2","WP_018275066.1`hypothetical protein","hypothetical protein GSI_01517``","-","-","K00698`CHS1","ko…
Merged-ctg12-326245-1	ctg12:325785-326705	TTS (g7601.t1)	-TTS (g7601.t1)	2137	g7601.t1	2	-	SREBP-2_peak_317	-	-	-	-	-	-	SREBP-2_peak_317	2.18795	9.11773	6.12987	ctg12:325785-326705	326404	g7601	sp|A8NE23|COP3_COPC7`Alpha-muurolene synthase","PF03936.13`Terpene_synth_C`Terpene synthase family, metal binding domain","WP_126583443.1`hypothetical protein","terpene synthase``","-","-","-","-","GO:0000287`magnesium ion binding`molecular_function;GO:0034005`germacrene-A synthase activity`molecular_function"
Merged-ctg12-427034-2	ctg12:426898-427173	TTS (g7624.t1)	-TTS (g7623.t1)	1520	g7624.t1	1&2	SREBP-1_peak_339	SREBP-2_peak_323	SREBP-1_peak_339	2.09027	7.33388	4.77209	ctg12:426899-427169	426994	SREBP-2_peak_323	2.67905	14.21589	10.23186	ctg12:426898-427173	427044	g7624	-","PF00505.16`HMG_box`HMG (high mobility group) box;PF09011.7`HMG_box_2`HMG-box domain","-","transcription factor``","-","-","-","-","-"
Merged-ctg10-202924-2	ctg10:202190-203318	TTS (g6819.t1)	-TTS (g6819.t1)	2679	g6819.t1	1&2	SREBP-1_peak_238	SREBP-2_peak_222	SREBP-1_peak_238	2.34821	11.06630	7.71812	ctg10:202190-203318	203141	SREBP-2_peak_222	2.00253	7.12298	4.57622	ctg10:202924-203266	203142	g6819	sp|Q09695|YA22_SCHPO`Uncharacterized protein C2F7.02c","PF03031.15`NIF`NLI interacting factor-like phosphatase","WP_120559504.1`HAD family hydrolase","transporter``","-","-","K15731`CTDSP","-","GO:0006357`regulation of transcription from RNA polymerase II promoter`biological_process;GO:0005886`plasma membrane`cellular_component;GO:0004721`phosphoprotein phosphatase activity`molecular_function;GO:…
Merged-ctg6-87347-1	ctg6:87227-87468	exon (g4229.t1, exon 3 of 3)	-exon (g4229.t1, exon 3 of 3)	911	g4229.t1	1	SREBP-1_peak_1179	-	SREBP-1_peak_1179	2.09275	7.35206	4.78637	ctg6:87227-87468	87328	-	-	-	-	-	-	g4229	-","PF09335.8`SNARE_assoc`SNARE associated Golgi protein","-","hypothetical protein DICSQDRAFT_83731``","-","-","-","-","-"
Merged-ctg5-1266743-1	ctg5:1266592-1266895	promoter-TSS (g3837.t1)	promoter-TSS (g3837.t1)	658	g3838.t1	1	SREBP-1_peak_1122	-	SREBP-1_peak_1122	2.63625	13.07890	9.31052	ctg5:1266592-1266895	1266758	-	-	-	-	-	-	g3838	-","-","-","hypothetical protein GSI_02353``","-","-","-","-","-"
Merged-ctg1-883847-1	ctg1:883700-883995	promoter	promoter-TSS (g195.t1)	-141	g195.t1	2	-	SREBP-2_peak_24	-	-	-	-	-	-	SREBP-2_peak_24	2.36453	10.95791	7.59228	ctg1:883700-883995	883854	g195	sp|O14019|HAL4_SCHPO`Serine/threonine-protein kinase hal4","PF00069.22`Pkinase`Protein kinase domain;PF07714.14`Pkinase_Tyr`Protein tyrosine kinase;PF14531.3`Kinase-like`Kinase-like","WP_061130136.1`protein kinase","hypothetical protein GSI_06922``","-","-","K08286`E2.7.11.-","-","GO:0005737`cytoplasm`cellular_component;GO:0006468`protein phosphorylation`biological_process;GO:0030003`cellular cat…
Merged-ctg4-978295-1	ctg4:978142-978448	exon (g3220.t1, exon 3 of 3)	-exon (g3220.t1, exon 3 of 3)	542	g3220.t1	2	-	SREBP-2_peak_956	-	-	-	-	-	-	SREBP-2_peak_956	2.15539	8.12145	5.35861	ctg4:978142-978448	978275	g3220	-","PF01185.15`Hydrophobin`Fungal hydrophobin","-","hypothetical protein GSI_05335``","-","-","-","-","-"
Merged-ctg12-396404-2	ctg12:396161-396645	TTS (g7618.t1)	-TTS (g7618.t1)	2034	g7618.t1	1&2	SREBP-1_peak_337	SREBP-2_peak_322	SREBP-1_peak_337	2.41176	12.01181	8.46689	ctg12:396161-396645	396532	SREBP-2_peak_322	2.09845	7.68611	5.01789	ctg12:396220-396590	396327	g7618	-","-","-","hypothetical protein GSI_14667``","-","-","-","-","-"
Merged-ctg1-1542641-1	ctg1:1542448-1542834	promoter	promoter-TSS (g367.t1)	-645	g367.t1	2	-	SREBP-2_peak_61	-	-	-	-	-	-	SREBP-2_peak_61	2.15489	8.42781	5.59736	ctg1:1542448-1542834	1542711	g367	sp|P50325|CDA_AMYRO`Chitin deacetylase","PF01522.18`Polysacc_deac_1`Polysaccharide deacetylase","WP_087471526.1`polysaccharide deacetylase family protein","hypothetical protein GSI_08294``","-","-","-","-","GO:0006032`chitin catabolic process`biological_process;GO:0004099`chitin deacetylase activity`molecular_function;GO:0000272`polysaccharide catabolic process`biological_process"
Merged-ctg9-797187-1	ctg9:797053-797321	exon (g6490.t1, exon 4 of 7)	-exon (g6490.t1, exon 4 of 7)	536	g6490.t1	2	-	SREBP-2_peak_1466	-	-	-	-	-	-	SREBP-2_peak_1466	2.19633	8.32525	5.51809	ctg9:797053-797321	797139	g6490	sp|Q09130|IF2G_SCHPO`Eukaryotic translation initiation factor 2 subunit gamma","PF03144.22`GTP_EFTU_D2`Elongation factor Tu domain 2;PF03193.13`DUF258`Protein of unknown function, DUF258;PF16897.2`MMR_HSR1_Xtn`C-terminal region of MMR_HSR1 domain;PF09173.8`eIF2_C`Initiation factor eIF2 gamma, C terminal;PF00009.24`GTP_EFTU`Elongation factor Tu GTP binding domain","WP_126549763.1`selenocysteine-sp…
Merged-ctg2-3931458-2	ctg2:3931284-3931633	Intergenic	Intergenic	12796	g2258.t1	1&2	SREBP-1_peak_740	SREBP-2_peak_721	SREBP-1_peak_740	2.51860	10.69734	7.42775	ctg2:3931284-3931628	3931413	SREBP-2_peak_721	2.65813	12.16261	8.57664	ctg2:3931289-3931633	3931407	g2258	-","-","-","-","-","-","-","-","-"
Merged-ctg4-455104-2	ctg4:454852-455320	TTS (g3115.t1)	-TTS (g3115.t1)	1258	g3115.t1	1&2	SREBP-1_peak_976	SREBP-2_peak_940	SREBP-1_peak_976	2.15136	7.78134	5.12485	ctg4:454852-455271	455180	SREBP-2_peak_940	2.16569	7.88595	5.17465	ctg4:454976-455320	455111	g3115	sp|Q7T3C6|CPSF5_DANRE`Cleavage and polyadenylation specificity factor subunit 5","PF13869.3`NUDIX_2`Nucleotide hydrolase","-","cleavage and polyadenylation specific factor 5``","-","-","K14397`NUDT21, CPSF5, CFIM25","ko03015` mRNA surveillance pathway","GO:0042382`paraspeckles`cellular_component;GO:0003729`mRNA binding`molecular_function;GO:0006378`mRNA polyadenylation`biological_process;GO:20009…
Merged-ctg2-3277115-1	ctg2:3276911-3277320	promoter	promoter-TSS (g2196.t1)	-66	g2196.t1	1	SREBP-1_peak_719	-	SREBP-1_peak_719	2.26621	8.26938	5.51491	ctg2:3276911-3277320	3276967	-	-	-	-	-	-	g2196	-","-","-","hypothetical protein BN946_scf184690.g3``","-","-","-","-","-"
Merged-ctg6-2520238-1	ctg6:2520025-2520452	TTS (g5016.t1)	-TTS (g5016.t1)	4347	g5016.t1	2	-	SREBP-2_peak_1264	-	-	-	-	-	-	SREBP-2_peak_1264	2.06057	6.18019	3.83506	ctg6:2520025-2520452	2520144	g5016	sp|P0CS15|DDI1_CRYNB`DNA damage-inducible protein 1","PF13975.3`gag-asp_proteas`gag-polyprotein putative aspartyl protease;PF09668.7`Asp_protease`Aspartyl protease;PF08284.8`RVP_2`Retroviral aspartyl protease;PF00077.17`RVP`Retroviral aspartyl protease;PF00240.20`ubiquitin`Ubiquitin family;PF13650.3`Asp_protease_2`Aspartyl protease","-","DNA damage-inducible protein 1``","-","-","K11885`DDI1","-"…
Merged-ctg3-674557-2	ctg3:674347-674786	promoter	promoter-TSS (g2448.t1)	-202	g2448.t1	1&2	SREBP-1_peak_859	SREBP-2_peak_839	SREBP-1_peak_859	2.58864	11.79684	8.29588	ctg3:674353-674745	674485	SREBP-2_peak_839	2.34457	9.18004	6.17993	ctg3:674347-674786	674456	g2448	-","PF00076.19`RRM_1`RNA recognition motif. (a.k.a. RRM, RBD, or RNP domain)","-","hypothetical protein GSI_10806``","-","-","-","-","-"
Merged-ctg1-2420857-2	ctg1:2420676-2421114	exon (g662.t1, exon 10 of 15)	-exon (g662.t1, exon 10 of 15)	3089	g662.t1	1&2	SREBP-1_peak_111	SREBP-2_peak_103	SREBP-1_peak_111	2.06456	7.70702	5.06730	ctg1:2420689-2421114	2420766	SREBP-2_peak_103	2.33116	10.79497	7.46090	ctg1:2420676-2420950	2420785	g662	sp|P61017|RAB4B_CANLF`Ras-related protein Rab-4B","PF00025.18`Arf`ADP-ribosylation factor family;PF00009.24`GTP_EFTU`Elongation factor Tu GTP binding domain;PF06745.10`ATPase`KaiC;PF00071.19`Ras`Ras family;PF04670.9`Gtr1_RagA`Gtr1/RagA G protein conserved region;PF01926.20`MMR_HSR1`50S ribosome-binding GTPase;PF08477.10`Roc`Ras of Complex, Roc, domain of DAPkinase;PF09439.7`SRPRB`Signal recogniti…
Merged-ctg2-3505654-1	ctg2:3505530-3505779	exon (g2214.t1, exon 9 of 18)	-exon (g2214.t1, exon 9 of 18)	5872	g2214.t1	2	-	SREBP-2_peak_707	-	-	-	-	-	-	SREBP-2_peak_707	2.05165	7.14239	4.59058	ctg2:3505530-3505779	3505727	g2214	-","-","-","hypothetical protein GSI_05489``","-","-","-","-","-"
Merged-ctg5-1927989-1	ctg5:1927833-1928146	exon (g4026.t1, exon 3 of 5)	-exon (g4026.t1, exon 3 of 5)	1121	g4026.t1	1	SREBP-1_peak_1150	-	SREBP-1_peak_1150	2.15172	8.91721	6.02970	ctg5:1927833-1928146	1927950	-	-	-	-	-	-	g4026	sp|P87122|YDL6_SCHPO`Putative cation exchanger C3A12.06c","PF01699.21`Na_Ca_ex`Sodium/calcium exchanger protein","WP_038556337.1`calcium/sodium antiporter","Sodium/calcium exchanger protein-domain-containing protein``","-","-","K13754`SLC24A6, NCKX6","-","GO:0098655`cation transmembrane transport`biological_process;GO:0008324`cation transmembrane transporter activity`molecular_function;GO:0005789…
Merged-ctg10-686346-1	ctg10:686216-686476	Intergenic	Intergenic	-3728	g6947.t1	1	SREBP-1_peak_259	-	SREBP-1_peak_259	2.32751	10.64169	7.38411	ctg10:686216-686476	686381	-	-	-	-	-	-	g6947	sp|Q10294|PAC2_SCHPO`cAMP-independent regulatory protein pac2","PF09729.6`Gti1_Pac2`Gti1/Pac2 family","-","hypothetical protein GSI_01670``","-","-","-","-","GO:0044732`mitotic spindle pole body`cellular_component;GO:0051321`meiotic cell cycle`biological_process;GO:0003677`DNA binding`molecular_function;GO:0005829`cytosol`cellular_component;GO:0031138`negative regulation of conjugation with cellu…
Merged-ctg4-1795272-1	ctg4:1795167-1795378	promoter	promoter-TSS (g3406.t1)	-101	g3406.t1	1	SREBP-1_peak_1021	-	SREBP-1_peak_1021	2.37173	10.00761	6.88870	ctg4:1795167-1795378	1795258	-	-	-	-	-	-	g3406	-","PF13961.3`DUF4219`Domain of unknown function (DUF4219);PF14223.3`Retrotran_gag_2`gag-polypeptide of LTR copia-type;PF00098.20`zf-CCHC`Zinc knuckle","-","hypothetical protein EWM64_g6021``","-","-","-","-","-"
Merged-ctg1-3458990-1	ctg1:3458834-3459147	promoter	promoter-TSS (g1009.t1)	-467	g1009.t1	1	SREBP-1_peak_163	-	SREBP-1_peak_163	2.13474	8.46965	5.67340	ctg1:3458834-3459147	3458973	-	-	-	-	-	-	g1009	-","PF08614.8`ATG16`Autophagy protein 16 (ATG16);PF08317.8`Spc7`Spc7 kinetochore protein;PF04582.9`Reo_sigmaC`Reovirus sigma C capsid protein;PF06818.12`Fez1`Fez1","-","``","-","-","K10352`MYH","ko04530` Tight junction","-"
Merged-ctg5-1705848-1	ctg5:1705729-1705968	TTS (g3966.t1)	-TTS (g3966.t1)	1388	g3966.t1	2	-	SREBP-2_peak_1112	-	-	-	-	-	-	SREBP-2_peak_1112	2.22259	9.07520	6.09830	ctg5:1705729-1705968	1705838	g3966	sp|Q09191|RPAB1_SCHPO`DNA-directed RNA polymerases I, II, and III subunit RPABC1","PF04471.9`Mrr_cat`Restriction endonuclease;PF01191.16`RNA_pol_Rpb5_C`RNA polymerase Rpb5, C-terminal domain;PF05698.11`Trigger_C`Bacterial trigger factor protein (TF) C-terminus;PF03871.11`RNA_pol_Rpb5_N`RNA polymerase Rpb5, N-terminal domain","-","hypothetical protein GSI_02501``","-","-","K03013`RPB5, POLR2E","ko…
Merged-ctg16-337459-1	ctg16:337252-337667	promoter	promoter-TSS (g8946.t2)	-597	g8946.t1	1	SREBP-1_peak_516	-	SREBP-1_peak_516	2.04187	6.79540	4.34368	ctg16:337252-337667	337410	-	-	-	-	-	-	g8946	-","-","-","hypothetical protein GSI_15349``","-","-","-","-","-"
Merged-ctg24-733473-1	ctg24:733156-733790	promoter	promoter-TSS (g11058.t1)	-199	g11058.t1	2	-	SREBP-2_peak_779	-	-	-	-	-	-	SREBP-2_peak_779	2.03618	7.02684	4.49879	ctg24:733156-733790	733726	g11058	-","PF00172.15`Zn_clus`Fungal Zn(2)-Cys(6) binuclear cluster domain","-","transcription factor``","-","-","-","-","-"
Merged-ctg5-2630690-2	ctg5:2630195-2631055	Intergenic	Intergenic	7546	g4184.t1	1&2	SREBP-1_peak_1177	SREBP-2_peak_1148	SREBP-1_peak_1177	2.54730	11.62864	8.16288	ctg5:2630511-2631002	2630858	SREBP-2_peak_1148	2.71082	13.35746	9.53898	ctg5:2630195-2631055	2630800	g4184	-","-","-","hypothetical protein GSI_09764``","-","-","-","-","-"
Merged-ctg6-358136-1	ctg6:358014-358258	promoter	-exon (g4332.t1, exon 1 of 5)	309	g4332.t1	2	-	SREBP-2_peak_1163	-	-	-	-	-	-	SREBP-2_peak_1163	2.09067	8.87832	5.94841	ctg6:358014-358258	358150	g4332	sp|Q10257|RRP8_SCHPO`25S rRNA (adenine(645)-N(1))-methyltransferase","PF08242.9`Methyltransf_12`Methyltransferase domain;PF13847.3`Methyltransf_31`Methyltransferase domain;PF05148.12`Methyltransf_8`Hypothetical methyltransferase;PF13489.3`Methyltransf_23`Methyltransferase domain;PF08241.9`Methyltransf_11`Methyltransferase domain;PF13649.3`Methyltransf_25`Methyltransferase domain","WP_139877303.1`…
Merged-ctg1-3592249-2	ctg1:3592130-3592374	TTS (g1042.t1)	-TTS (g1042.t1)	2477	g1042.t1	1&2	SREBP-1_peak_170	SREBP-2_peak_164	SREBP-1_peak_170	2.08795	7.02772	4.52863	ctg1:3592140-3592374	3592264	SREBP-2_peak_164	2.19058	8.06742	5.31607	ctg1:3592130-3592355	3592256	g1042	sp|Q9UT55|ART1A_SCHPO`Damage-control phosphatase SPAC806.04c","PF01937.16`DUF89`Protein of unknown function DUF89","WP_088889988.1`protein-glutamate O-methyltransferase family protein","hypothetical protein GSI_06174``","-","-","-","-","GO:0016791`phosphatase activity`molecular_function;GO:0005634`nucleus`cellular_component;GO:0005829`cytosol`cellular_component;GO:0046872`metal ion binding`molecu…
Merged-ctg7-633043-1	ctg7:632894-633193	promoter	-exon (g5183.t1, exon 2 of 8)	448	g5183.t1	2	-	SREBP-2_peak_1288	-	-	-	-	-	-	SREBP-2_peak_1288	2.31881	9.72139	6.60643	ctg7:632894-633193	633056	g5183	sp|Q6CFW4|SYF2_YARLI`Pre-mRNA-splicing factor SYF2","PF08231.9`SYF2`SYF2 splicing factor","-","hypothetical protein GSI_09225``","-","-","K12868`SYF2","ko03040` Spliceosome","GO:0008380`RNA splicing`biological_process;GO:0006397`mRNA processing`biological_process;GO:0071014`post-mRNA release spliceosomal complex`cellular_component;GO:0000974`Prp19 complex`cellular_component;GO:0071013`catalytic s…
Merged-ctg8-1915181-2	ctg8:1915010-1915384	promoter	promoter-TSS (g6187.t1)	-3	g6187.t1	1&2	SREBP-1_peak_1487	SREBP-2_peak_1434	SREBP-1_peak_1487	2.25334	9.43508	6.43874	ctg8:1915010-1915287	1915229	SREBP-2_peak_1434	2.07395	7.40352	4.79619	ctg8:1915043-1915384	1915229	g6187	-","PF07653.14`SH3_2`Variant SH3 domain;PF00018.25`SH3_1`SH3 domain;PF14604.3`SH3_9`Variant SH3 domain","-","hypothetical protein GSI_14268``","-","-","-","-","-"
Merged-ctg1-1206957-1	ctg1:1206762-1207152	promoter	-exon (g268.t1, exon 2 of 3)	126	g268.t1	1	SREBP-1_peak_43	-	SREBP-1_peak_43	2.33239	10.07222	6.94225	ctg1:1206762-1207152	1207026	-	-	-	-	-	-	g268	sp|Q23045|EGL13_CAEEL`Transcription factor egl-13","PF00505.16`HMG_box`HMG (high mobility group) box;PF09011.7`HMG_box_2`HMG-box domain","-","transcription factor``","-","-","-","-","GO:0045944`positive regulation of transcription from RNA polymerase II promoter`biological_process;GO:0005634`nucleus`cellular_component;GO:0048664`neuron fate determination`biological_process;GO:0009653`anatomical s…
Merged-ctg9-462010-1	ctg9:461893-462128	promoter	promoter-TSS (g6396.t1)	-107	g6396.t1	1	SREBP-1_peak_1514	-	SREBP-1_peak_1514	2.10424	8.12204	5.39643	ctg9:461893-462128	461980	-	-	-	-	-	-	g6396	-","-","-","hypothetical protein GSI_11839``","-","-","-","-","-"
Merged-ctg3-1507786-2	ctg3:1507532-1508236	TTS (g2678.t1)	-TTS (g2678.t1)	1607	g2678.t1	1&2	SREBP-1_peak_897	SREBP-2_peak_877	SREBP-1_peak_897	2.26079	9.03647	6.12294	ctg3:1507553-1507825	1507713	SREBP-2_peak_877	2.72413	14.60075	10.53629	ctg3:1507532-1508236	1507749	g2678	-","PF12223.5`DUF3602`Protein of unknown function (DUF3602)","-","hypothetical protein GSI_10541``","-","-","-","-","-"
Merged-ctg8-547781-1	ctg8:547529-548033	promoter	promoter-TSS (g5757.t1)	-136	g5758.t1	1	SREBP-1_peak_1417	-	SREBP-1_peak_1417	2.25147	10.10152	6.96474	ctg8:547529-548033	547907	-	-	-	-	-	-	g5758	sp|P0CM31|ATG2_CRYNB`Autophagy-related protein 2","PF12624.4`Chorein_N`N-terminal region of Chorein or VPS13;PF13329.3`ATG2_CAD`Autophagy-related protein 2 CAD motif;PF16909.2`VPS13_C`Vacuolar-sorting-associated 13 protein C-terminal;PF09333.8`ATG_C`Autophagy-related protein C terminal domain","-","hypothetical protein GSI_13759``","-","-","K17906`ATG2","-","GO:0005770`late endosome`cellular_comp…
Merged-ctg2-3983218-1	ctg2:3983104-3983332	Intergenic	Intergenic	6749	g2263.t1	1	SREBP-1_peak_742	-	SREBP-1_peak_742	2.15562	7.18993	4.65693	ctg2:3983104-3983332	3983250	-	-	-	-	-	-	g2263	-","-","-","-","-","-","-","-","-"
Merged-ctg4-1705139-1	ctg4:1704874-1705404	promoter	promoter-TSS (g3387.t1)	-131	g3387.t1	2	-	SREBP-2_peak_988	-	-	-	-	-	-	SREBP-2_peak_988	2.27510	9.02960	6.06510	ctg4:1704874-1705404	1705127	g3387	sp|B0XTU6|EGLX_ASPFC`Probable endo-1,3(4)-beta-glucanase AFUB_029980","PF00722.18`Glyco_hydro_16`Glycosyl hydrolases family 16","-","``","-","-","-","-","GO:0030245`cellulose catabolic process`biological_process;GO:0031225`anchored component of membrane`cellular_component;GO:0052862`glucan endo-1,4-beta-glucanase activity, C-3 substituted reducing group`molecular_function;GO:0005886`plasma membra…
Merged-ctg4-1470746-2	ctg4:1470227-1471038	TTS (g3335.t1)	-TTS (g3335.t1)	1003	g3335.t1	1&2	SREBP-1_peak_1009	SREBP-2_peak_976	SREBP-1_peak_1009	2.10224	6.93188	4.45279	ctg4:1470227-1470936	1470879	SREBP-2_peak_976	2.46337	10.57006	7.27632	ctg4:1470786-1471038	1470852	g3335	-","-","-","-","-","-","-","-","-"
Merged-ctg13-1296577-2	ctg13:1296116-1297443	TTS (g8275.t1)	-TTS (g8275.t1)	1504	g8275.t1	1&2	SREBP-1_peak_457	SREBP-2_peak_440	SREBP-1_peak_457	2.21952	9.05059	6.13314	ctg13:1296116-1296579	1296333	SREBP-2_peak_440	2.37283	11.91315	8.37759	ctg13:1296173-1297443	1296399	g8275	-","PF10453.6`NUFIP1`Nuclear fragile X mental retardation-interacting protein 1 (NUFIP1)","-","hypothetical protein BD311DRAFT_715538``","-","-","-","-","-"
Merged-ctg22-325157-1	ctg22:325039-325276	promoter	promoter-TSS (g10576.t1)	-717	g10576.t1	1	SREBP-1_peak_750	-	SREBP-1_peak_750	2.13826	8.09231	5.37359	ctg22:325039-325276	325159	-	-	-	-	-	-	g10576	sp|Q50228|FMDA_METME`Formamidase","PF03069.12`FmdA_AmdA`Acetamidase/Formamidase family;PF00171.19`Aldedh`Aldehyde dehydrogenase family","WP_029148347.1`acetamidase/formamidase family protein","hypothetical protein GSI_05601``","-","-","K00128`E1.2.1.3","ko00053` Ascorbate and aldarate metabolism;ko00625` Chloroalkane and chloroalkene degradation;ko00330` Arginine and proline metabolism;ko00071` F…
Merged-ctg1-3252012-1	ctg1:3251881-3252144	TTS (g945.t2)	-TTS (g944.t1)	1451	g944.t1	2	-	SREBP-2_peak_139	-	-	-	-	-	-	SREBP-2_peak_139	2.02144	7.00570	4.48339	ctg1:3251881-3252144	3252076	g944	sp|P0CS65|YTH1_CRYNB`mRNA 3'-end-processing protein YTH1","PF00642.21`zf-CCCH`Zinc finger C-x8-C-x5-C-x3-H type (and similar);PF16131.2`Torus`Torus domain;PF14608.3`zf-CCCH_2`RNA-binding, Nab2-type zinc finger;PF00098.20`zf-CCHC`Zinc knuckle","-","transcription factor``","-","-","K14404`CPSF4, YTH1","ko05164` Influenza A;ko03015` mRNA surveillance pathway","GO:0008270`zinc ion binding`molecular_f…
Merged-ctg8-1015478-1	ctg8:1015336-1015621	promoter	promoter-TSS (g5903.t1)	-261	g5903.t1	1	SREBP-1_peak_1442	-	SREBP-1_peak_1442	2.17235	8.77694	5.91663	ctg8:1015336-1015621	1015529	-	-	-	-	-	-	g5903	-","-","-","hypothetical protein GSI_13932``","-","-","-","-","-"
Merged-ctg3-672114-1	ctg3:671963-672266	promoter	-exon (g2448.t1, exon 7 of 7)	-1274	g2447.t1	1	SREBP-1_peak_858	-	SREBP-1_peak_858	2.19057	8.49665	5.69618	ctg3:671963-672266	672131	-	-	-	-	-	-	g2447	-","-","-","hypothetical protein GSI_04132``","-","-","-","-","-"
Merged-ctg2-345568-2	ctg2:345406-345731	promoter	promoter-TSS (g1501.t1)	-412	g1500.t1	1&2	SREBP-1_peak_620	SREBP-2_peak_601	SREBP-1_peak_620	2.37496	10.53981	7.30652	ctg2:345406-345731	345570	SREBP-2_peak_601	2.32345	9.87912	6.73033	ctg2:345436-345699	345541	g1500	sp|Q12436|ZRT2_YEAST`Zinc-regulated transporter 2","PF02535.19`Zip`ZIP Zinc transporter","WP_071227301.1`hypothetical protein","``","-","-","K14709`SLC39A1_2_3, ZIP1_2_3","-","GO:0071578`zinc II ion transmembrane import`biological_process;GO:0005886`plasma membrane`cellular_component;GO:0071577`zinc II ion transmembrane transport`biological_process;GO:0016021`integral component of membrane`cellul…
Merged-ctg1-3125807-2	ctg1:3125636-3126031	promoter	promoter-TSS (g900.t1)	-1	g899.t1	1&2	SREBP-1_peak_144	SREBP-2_peak_130	SREBP-1_peak_144	2.32366	10.36616	7.17014	ctg1:3125636-3125894	3125775	SREBP-2_peak_130	2.05079	7.22818	4.65900	ctg1:3125668-3126031	3125786	g899	-","-","-","hypothetical protein GSI_06327``","-","-","-","-","-"
Merged-ctg11-741815-1	ctg11:741679-741951	promoter-TSS (g7427.t1)	promoter-TSS (g7427.t1)	533	g7426.t1	2	-	SREBP-2_peak_306	-	-	-	-	-	-	SREBP-2_peak_306	2.06729	8.01030	5.27120	ctg11:741679-741951	741805	g7426	-","-","-","``","-","-","-","-","-"
Merged-ctg7-2428970-1	ctg7:2428852-2429089	intron (g5579.t1, intron 4 of 6)	-intron (g5579.t1, intron 4 of 6)	2791	g5579.t1	2	-	SREBP-2_peak_1335	-	-	-	-	-	-	SREBP-2_peak_1335	2.48699	11.99363	8.44456	ctg7:2428852-2429089	2428967	g5579	-","PF11377.5`DUF3180`Protein of unknown function (DUF3180)","-","hypothetical protein GSI_08548``","-","-","-","-","-"
Merged-ctg24-450739-1	ctg24:450523-450955	promoter	promoter-TSS (g10975.t1)	-280	g10975.t1	1	SREBP-1_peak_788	-	SREBP-1_peak_788	2.09277	8.22232	5.47700	ctg24:450523-450955	450826	-	-	-	-	-	-	g10975	-","PF00651.28`BTB`BTB/POZ domain","-","hypothetical protein GSI_15109``","-","-","-","-","-"
Merged-ctg16-719612-1	ctg16:719445-719779	TTS (g9042.t1)	-TTS (g9042.t1)	4634	g9043.t1	1	SREBP-1_peak_533	-	SREBP-1_peak_533	2.07924	7.72930	5.08402	ctg16:719445-719779	719512	-	-	-	-	-	-	g9043	-","PF05579.10`Peptidase_S32`Equine arteritis virus serine endopeptidase S32;PF13365.3`Trypsin_2`Trypsin-like peptidase domain","-","hypothetical protein GSI_15499``","-","-","-","-","-"
Merged-ctg13-621863-1	ctg13:621740-621986	promoter	promoter-TSS (g8075.t1)	-33	g8075.t1	2	-	SREBP-2_peak_409	-	-	-	-	-	-	SREBP-2_peak_409	2.20767	9.39140	6.34780	ctg13:621740-621986	621857	g8075	sp|Q9P8P7|NEP1_CANAX`Ribosomal RNA small subunit methyltransferase NEP1","PF03587.11`EMG1`EMG1/NEP1 methyltransferase","-","hypothetical protein GSI_00217``","-","-","K14568`EMG1, NEP1","ko03008` Ribosome biogenesis in eukaryotes","GO:0005730`nucleolus`cellular_component;GO:0070037`rRNA (pseudouridine) methyltransferase activity`molecular_function;GO:0019843`rRNA binding`molecular_function;GO:004…
Merged-ctg6-563466-2	ctg6:563291-563676	TTS (g4405.t1)	-TTS (g4406.t1)	1261	g4405.t1	1&2	SREBP-1_peak_1206	SREBP-2_peak_1171	SREBP-1_peak_1206	2.32240	9.38536	6.39962	ctg6:563321-563676	563516	SREBP-2_peak_1171	2.41583	10.34490	7.09636	ctg6:563291-563578	563488	g4405	sp|O42766|1433_CANAL`14-3-3 protein homolog","PF00244.17`14-3-3`14-3-3 protein","WP_082181584.1`hypothetical protein","14-3-3-like protein``","-","-","K06630`YWHAE","ko04722` Neurotrophin signaling pathway;ko05203` Viral carcinogenesis;ko04391` Hippo signaling pathway - fly;ko04114` Oocyte meiosis;ko04151` PI3K-Akt signaling pathway;ko04390` Hippo signaling pathway;ko05169` Epstein-Barr virus inf…
Merged-ctg6-1196499-1	ctg6:1196374-1196625	exon (g4620.t1, exon 1 of 9)	-exon (g4620.t1, exon 1 of 9)	506	g4620.t1	1	SREBP-1_peak_1236	-	SREBP-1_peak_1236	2.15513	8.94618	6.05321	ctg6:1196374-1196625	1196514	-	-	-	-	-	-	g4620	-","PF09444.7`MRC1`MRC1-like domain","-","hypothetical protein GSI_00919``","-","-","K11272`MRC1","ko04111` Cell cycle - yeast","-"
Merged-ctg2-2783472-1	ctg2:2783322-2783623	Intergenic	Intergenic	-5558	g2108.t1	2	-	SREBP-2_peak_687	-	-	-	-	-	-	SREBP-2_peak_687	2.34026	9.88898	6.73846	ctg2:2783322-2783623	2783524	g2108	-","-","-","hypothetical protein GSI_07538``","-","-","-","-","-"
Merged-ctg2-933335-1	ctg2:933197-933473	Intergenic	Intergenic	-4981	g1676.t1	2	-	SREBP-2_peak_628	-	-	-	-	-	-	SREBP-2_peak_628	2.06810	5.75382	3.50162	ctg2:933197-933473	933345	g1676	-","-","-","hypothetical protein L227DRAFT_571847``","-","-","K19323`ATXN10","-","-"
Merged-ctg6-1115560-2	ctg6:1115390-1115746	TTS (g4589.t1)	-TTS (g4588.t1)	1157	g4589.t1	1&2	SREBP-1_peak_1230	SREBP-2_peak_1194	SREBP-1_peak_1230	2.40206	10.49925	7.27518	ctg6:1115390-1115696	1115592	SREBP-2_peak_1194	2.48814	11.44875	7.99750	ctg6:1115408-1115746	1115592	g4589	sp|Q9P7I9|EMP24_SCHPO`Endosomal protein P24B","PF01105.21`EMP24_GP25L`emp24/gp25L/p24 family/GOLD","-","hypothetical protein GSI_00888``","-","-","K20347`TMED2, EMP24","-","GO:0006888`ER to Golgi vesicle-mediated transport`biological_process;GO:0006621`protein retention in ER lumen`biological_process;GO:0005793`endoplasmic reticulum-Golgi intermediate compartment`cellular_component;GO:0030134`ER …
Merged-ctg23-393919-1	ctg23:393755-394083	promoter	promoter-TSS (g10772.t1)	-713	g10772.t1	2	-	SREBP-2_peak_754	-	-	-	-	-	-	SREBP-2_peak_754	2.06493	6.96003	4.44728	ctg23:393755-394083	393978	g10772	sp|Q50568|FDHC_METTF`Probable formate transporter","PF01226.14`Form_Nir_trans`Formate/nitrite transporter","WP_122337320.1`formate/nitrite transporter family protein","transporter``","-","-","-","-","GO:0022857`transmembrane transporter activity`molecular_function;GO:0016021`integral component of membrane`cellular_component;GO:0005886`plasma membrane`cellular_component"
Merged-ctg10-1013748-1	ctg10:1013617-1013879	promoter	promoter-TSS (g7043.t1)	-745	g7043.t1	2	-	SREBP-2_peak_250	-	-	-	-	-	-	SREBP-2_peak_250	2.27328	9.82831	6.69002	ctg10:1013617-1013879	1013717	g7043	-","-","-","hypothetical protein GSI_01797``","-","-","-","-","-"
Merged-ctg6-1992525-2	ctg6:1992338-1992695	TTS (g4878.t1)	-TTS (g4878.t1)	1876	g4878.t1	1&2	SREBP-1_peak_1270	SREBP-2_peak_1230	SREBP-1_peak_1270	2.45025	11.28063	7.88552	ctg6:1992378-1992695	1992552	SREBP-2_peak_1230	2.10266	7.22886	4.65936	ctg6:1992338-1992691	1992539	g4878	-","PF00561.17`Abhydrolase_1`alpha/beta hydrolase fold;PF08386.7`Abhydrolase_4`TAP-like protein;PF12697.4`Abhydrolase_6`Alpha/beta hydrolase family;PF01738.15`DLH`Dienelactone hydrolase family;PF12695.4`Abhydrolase_5`Alpha/beta hydrolase family;PF12146.5`Hydrolase_4`Serine aminopeptidase, S33","WP_002771016.1`alpha/beta hydrolase","hypothetical protein GSI_01210``","-","-","-","-","-"
Merged-ctg2-3192440-2	ctg2:3192152-3192752	Intergenic	Intergenic	-3065	g2184.t1	1&2	SREBP-1_peak_716	SREBP-2_peak_694	SREBP-1_peak_716	2.30702	9.38966	6.40315	ctg2:3192152-3192752	3192630	SREBP-2_peak_694	2.18855	8.48111	5.63910	ctg2:3192180-3192679	3192594	g2184	-","-","-","``","-","-","-","-","-"
Merged-ctg6-2532353-2	ctg6:2532071-2532881	promoter	-exon (g5017.t1, exon 1 of 1)	114	g5017.t1	1&2	SREBP-1_peak_1303	SREBP-2_peak_1266	SREBP-1_peak_1303	2.56156	11.59200	8.13449	ctg6:2532071-2532368	2532208	SREBP-2_peak_1266	2.20482	7.73500	5.05608	ctg6:2532094-2532881	2532187	g5017	-","-","-","hypothetical protein GSI_01412``","-","-","-","-","-"
Merged-ctg3-715882-2	ctg3:715683-716095	TTS (g2460.t1)	-TTS (g2460.t1)	1520	g2459.t1	1&2	SREBP-1_peak_862	SREBP-2_peak_842	SREBP-1_peak_862	2.50986	14.01393	10.04284	ctg3:715683-716095	715808	SREBP-2_peak_842	2.64896	16.12616	11.78317	ctg3:715718-716034	715833	g2459	-","-","-","hypothetical protein GSI_10795``","-","-","-","-","-"
Merged-ctg12-820072-1	ctg12:819950-820194	promoter	-exon (g7724.t1, exon 1 of 3)	477	g7724.t1	2	-	SREBP-2_peak_338	-	-	-	-	-	-	SREBP-2_peak_338	2.07846	7.15186	4.59826	ctg12:819950-820194	820089	g7724	-","-","-","hypothetical protein GSI_14601``","-","-","-","-","-"
Merged-ctg8-259516-2	ctg8:259378-259665	promoter	promoter-TSS (g5666.t1)	79	g5666.t1	1&2	SREBP-1_peak_1402	SREBP-2_peak_1359	SREBP-1_peak_1402	2.39507	11.34650	7.93810	ctg8:259390-259632	259471	SREBP-2_peak_1359	2.72631	15.75897	11.47469	ctg8:259378-259665	259517	g5666	sp|Q01662|MAP1_YEAST`Methionine aminopeptidase 1","PF00557.21`Peptidase_M24`Metallopeptidase family M24","WP_047861049.1`type I methionyl aminopeptidase","methionine aminopeptidase``","-","-","K01265`map","-","GO:0022626`cytosolic ribosome`cellular_component;GO:0070006`metalloaminopeptidase activity`molecular_function;GO:0010494`cytoplasmic stress granule`cellular_component;GO:0035551`protein ini…
Merged-ctg7-1204123-1	ctg7:1203938-1204309	promoter	promoter-TSS (g5320.t1)	18	g5320.t1	1	SREBP-1_peak_1353	-	SREBP-1_peak_1353	2.25599	10.36894	7.17192	ctg7:1203938-1204309	1204147	-	-	-	-	-	-	g5320	-","-","-","hypothetical protein GSI_09033``","-","-","-","-","-"
Merged-ctg1-1393077-2	ctg1:1392935-1393230	TTS (g325.t1)	-TTS (g325.t1)	1555	g325.t1	1&2	SREBP-1_peak_55	SREBP-2_peak_50	SREBP-1_peak_55	2.11581	7.91822	5.23495	ctg1:1392935-1393230	1393121	SREBP-2_peak_50	2.33319	10.32342	7.08029	ctg1:1392947-1393199	1393057	g325	sp|Q5UQM4|YR431_MIMIV`Putative 3'-5' exonuclease R431","PF01612.17`DNA_pol_A_exo1`3'-5' exonuclease","WP_071363353.1`3'-5' exonuclease domain-containing protein 2","hypothetical protein GSI_07101``","-","-","-","-","GO:0008408`3'-5' exonuclease activity`molecular_function;GO:0003676`nucleic acid binding`molecular_function"
Merged-ctg8-1157279-2	ctg8:1157076-1157535	promoter	promoter-TSS (g5958.t1)	-662	g5958.t1	1&2	SREBP-1_peak_1445	SREBP-2_peak_1398	SREBP-1_peak_1445	2.07590	7.13335	4.61146	ctg8:1157120-1157535	1157462	SREBP-2_peak_1398	2.25956	9.02702	6.06271	ctg8:1157076-1157386	1157233	g5958	-","PF08879.7`WRC`WRC;PF00412.19`LIM`LIM domain","-","hypothetical protein GSI_13992``","-","-","-","-","-"
Merged-ctg2-870969-2	ctg2:870792-871122	promoter	promoter-TSS (g1660.t1)	-306	g1660.t1	1&2	SREBP-1_peak_637	SREBP-2_peak_623	SREBP-1_peak_637	2.21751	9.36456	6.38467	ctg2:870885-871122	870996	SREBP-2_peak_623	2.07731	7.71407	5.04005	ctg2:870792-871077	870995	g1660	sp|Q9USM7|TIM23_SCHPO`Mitochondrial import inner membrane translocase subunit tim23","PF02466.16`Tim17`Tim17/Tim22/Tim23/Pmp24 family;PF11754.5`Velvet`Velvet factor","-","hypothetical protein AZE42_08639``","-","-","K17794`TIM23","-","GO:0030150`protein import into mitochondrial matrix`biological_process;GO:0005739`mitochondrion`cellular_component;GO:0015450`P-P-bond-hydrolysis-driven protein tra…
Merged-ctg2-64666-2	ctg2:64445-64860	promoter	-TTS (g1434.t1)	-1598	g1435.t1	1&2	SREBP-1_peak_611	SREBP-2_peak_593	SREBP-1_peak_611	2.43417	10.35138	7.15801	ctg2:64445-64860	64683	SREBP-2_peak_593	2.31886	8.87444	5.94567	ctg2:64524-64836	64684	g1435	-","PF04082.15`Fungal_trans`Fungal specific transcription factor domain;PF03902.10`Gal4_dimer`Gal4-like dimerisation domain","-","transcription factor``","-","-","-","-","-"
Merged-ctg16-793135-1	ctg16:792837-793434	TTS (g9061.t1)	-TTS (g9061.t1)	2886	g9061.t1	2	-	SREBP-2_peak_518	-	-	-	-	-	-	SREBP-2_peak_518	2.20280	8.91653	5.97848	ctg16:792837-793434	792977	g9061	sp|B8NGC8|CREA_ASPFN`Probable DNA-binding protein creA","PF13894.3`zf-C2H2_4`C2H2-type zinc finger;PF13465.3`zf-H2C2_2`Zinc-finger double domain;PF00096.23`zf-C2H2`Zinc finger, C2H2 type","-","CreA``","-","-","K09467`MIG","-","GO:0046872`metal ion binding`molecular_function;GO:0003677`DNA binding`molecular_function;GO:0005634`nucleus`cellular_component"
Merged-ctg12-850167-1	ctg12:850033-850302	TTS (g7730.t1)	-TTS (g7729.t1)	2769	g7730.t1	1	SREBP-1_peak_354	-	SREBP-1_peak_354	2.69962	13.91111	9.96465	ctg12:850033-850302	850130	-	-	-	-	-	-	g7730	sp|Q9P3U1|YKX5_SCHPO`Uncharacterized RNA-binding protein C328.05","PF00076.19`RRM_1`RNA recognition motif. (a.k.a. RRM, RBD, or RNP domain)","-","hypothetical protein GSI_14487``","-","-","-","-","GO:0071014`post-mRNA release spliceosomal complex`cellular_component;GO:0005737`cytoplasm`cellular_component;GO:2000815`regulation of mRNA stability involved in response to oxidative stress`biological_p…
Merged-ctg23-365549-1	ctg23:365346-365752	TTS (g10766.t1)	-TTS (g10765.t1)	1965	g10766.t1	2	-	SREBP-2_peak_751	-	-	-	-	-	-	SREBP-2_peak_751	2.25039	8.84302	5.92098	ctg23:365346-365752	365416	g10766	-","-","-","hypothetical protein GSI_03807``","-","-","-","-","-"
Merged-ctg44-25621-2	ctg44:25492-25748	TTS (g11579.t1)	-TTS (g11578.t1)	1226	g11579.t1	1&2	SREBP-1_peak_1052	SREBP-2_peak_1020	SREBP-1_peak_1052	2.24606	8.92353	6.03426	ctg44:25492-25716	25572	SREBP-2_peak_1020	2.04356	7.26482	4.68604	ctg44:25530-25748	25606	g11579	-","PF01222.14`ERG4_ERG24`Ergosterol biosynthesis ERG4/ERG24 family;PF04140.11`ICMT`Isoprenylcysteine carboxyl methyltransferase (ICMT) family;PF04191.10`PEMT`Phospholipid methyltransferase","WP_064026194.1`MULTISPECIES: isoprenylcysteine carboxylmethyltransferase family protein","hypothetical protein GSI_15675``","-","-","-","-","-"
Merged-ctg16-570638-1	ctg16:570504-570773	TTS (g9002.t2)	-TTS (g9003.t1)	5499	g9003.t1	2	-	SREBP-2_peak_509	-	-	-	-	-	-	SREBP-2_peak_509	2.03793	6.76726	4.29604	ctg16:570504-570773	570583	g9003	-","PF09462.7`Mus7`Mus7/MMS22 family","-","hypothetical protein GSI_15424``","-","-","-","-","-"
Merged-ctg12-1448957-1	ctg12:1448745-1449170	promoter	-TTS (g7873.t1)	-1172	g7872.t1	1	SREBP-1_peak_378	-	SREBP-1_peak_378	2.43025	10.32195	7.13811	ctg12:1448745-1449170	1449097	-	-	-	-	-	-	g7872	sp|Q5B5X8|EXGA_EMENI`Probable glucan 1,3-beta-glucosidase A","PF00150.15`Cellulase`Cellulase (glycosyl hydrolase family 5);PF12937.4`F-box-like`F-box-like","WP_073346114.1`cellulase family glycosylhydrolase","hypothetical protein GSI_14332``","-","-","-","-","GO:0006073`cellular glucan metabolic process`biological_process;GO:0009986`cell surface`cellular_component;GO:0009251`glucan catabolic proc…
Merged-ctg1-1273858-2	ctg1:1273681-1274042	promoter	-exon (g285.t1, exon 1 of 1)	176	g285.t1	1&2	SREBP-1_peak_49	SREBP-2_peak_45	SREBP-1_peak_49	2.17156	8.77051	5.91251	ctg1:1273685-1274027	1273874	SREBP-2_peak_45	2.68575	15.38426	11.15861	ctg1:1273681-1274042	1273875	g285	-","-","-","-","-","-","-","-","-"
Merged-ctg9-143564-1	ctg9:143427-143702	Intergenic	Intergenic	-2135	g6324.t1	1	SREBP-1_peak_1501	-	SREBP-1_peak_1501	2.00847	7.17004	4.64140	ctg9:143427-143702	143585	-	-	-	-	-	-	g6324	-","-","-","hypothetical protein GSI_11941``","-","-","-","-","-"
Merged-ctg3-2722313-1	ctg3:2722124-2722503	promoter	-TTS (g2956.t1)	367	g2955.t1	1	SREBP-1_peak_938	-	SREBP-1_peak_938	2.50838	11.46905	8.03437	ctg3:2722124-2722503	2722304	-	-	-	-	-	-	g2955	-","-","-","hypothetical protein GSI_13868``","-","-","-","-","-"
Merged-ctg3-2834830-1	ctg3:2834691-2834969	promoter	promoter-TSS (g2977.t1)	-368	g2978.t1	2	-	SREBP-2_peak_914	-	-	-	-	-	-	SREBP-2_peak_914	2.02275	6.74805	4.27919	ctg3:2834691-2834969	2834762	g2978	-","-","-","hypothetical protein GSI_10111``","-","-","-","-","-"
Merged-ctg2-1613290-2	ctg2:1613116-1613584	TTS (g1827.t1)	-TTS (g1827.t1)	1279	g1827.t1	1&2	SREBP-1_peak_663	SREBP-2_peak_650	SREBP-1_peak_663	2.22683	9.33123	6.35781	ctg2:1613116-1613322	1613278	SREBP-2_peak_650	2.24305	9.35174	6.31733	ctg2:1613141-1613584	1613242	g1827	sp|Q0WW55|ZEUS1_ARATH`Thymidylate kinase","PF02223.14`Thymidylate_kin`Thymidylate kinase;PF08433.7`KTI12`Chromatin associated protein KTI12","WP_056230311.1`dTMP kinase","hypothetical protein GSI_12776``","-","Thymidylate kinase","K00943`tmk, DTYMK","ko00240` Pyrimidine metabolism","GO:0005634`nucleus`cellular_component;GO:0005739`mitochondrion`cellular_component;GO:0005654`nucleoplasm`cellular_c…
Merged-ctg7-121354-2	ctg7:120891-122002	exon (g5041.t1, exon 15 of 19)	-exon (g5041.t1, exon 15 of 19)	3489	g5042.t1	1&2	SREBP-1_peak_1308	SREBP-2_peak_1271	SREBP-1_peak_1308	2.12650	7.69996	5.06145	ctg7:120891-121521	121442	SREBP-2_peak_1271	2.20776	8.52003	5.67213	ctg7:121004-122002	121073	g5042	sp|P34753|PHYA_ASPAW`3-phytase A","PF00328.19`His_Phos_2`Histidine phosphatase superfamily (branch 2)","-","hypothetical protein GSI_09449``","-","-","-","-","GO:0005576`extracellular region`cellular_component;GO:0016158`3-phytase activity`molecular_function"
Merged-ctg5-999497-1	ctg5:999352-999643	promoter	promoter-TSS (g3757.t1)	-119	g3757.t1	1	SREBP-1_peak_1111	-	SREBP-1_peak_1111	2.09595	6.98650	4.49592	ctg5:999352-999643	999559	-	-	-	-	-	-	g3757	-","-","-","hypothetical protein GSI_07896``","-","-","-","-","-"
Merged-ctg1-3380336-1	ctg1:3380228-3380445	promoter	promoter-TSS (g984.t1)	-28	g984.t1	2	-	SREBP-2_peak_149	-	-	-	-	-	-	SREBP-2_peak_149	2.10153	8.00254	5.26588	ctg1:3380228-3380445	3380318	g984	sp|Q8VDI9|ALG9_MOUSE`Alpha-1,2-mannosyltransferase ALG9","PF03901.14`Glyco_transf_22`Alg9-like mannosyltransferase family","-","hypothetical protein GSI_06240``","-","-","K03846`ALG9","ko00513` Various types of N-glycan biosynthesis;ko00510` N-Glycan biosynthesis","GO:0000030`mannosyltransferase activity`molecular_function;GO:0006486`protein glycosylation`biological_process;GO:0052926`dol-P-Man:M…
Merged-ctg25-598857-1	ctg25:598733-598982	Intergenic	Intergenic	6213	g11232.t1	1	SREBP-1_peak_809	-	SREBP-1_peak_809	2.23096	9.03076	6.11807	ctg25:598733-598982	598817	-	-	-	-	-	-	g11232	sp|O55737|123R_IIV6`Putative tyrosine phosphatase 123R","PF00782.17`DSPc`Dual specificity phosphatase, catalytic domain;PF04179.9`Init_tRNA_PT`Rit1 DUSP-like domain","WP_128533567.1`dual specificity protein phosphatase family protein","hypothetical protein GSI_02599``","-","-","-","-","GO:0004725`protein tyrosine phosphatase activity`molecular_function;GO:0008138`protein tyrosine/serine/threonine…
Merged-ctg5-1474967-1	ctg5:1474852-1475083	promoter	promoter-TSS (g3893.t1)	-108	g3893.t1	1	SREBP-1_peak_1130	-	SREBP-1_peak_1130	2.07374	7.78049	5.12419	ctg5:1474852-1475083	1474967	-	-	-	-	-	-	g3893	-","-","-","hypothetical protein GSI_02413``","-","-","K18803`HPM1","-","-"
Merged-ctg2-2624868-2	ctg2:2624635-2625152	TTS (g2075.t1)	-TTS (g2075.t1)	1446	g2075.t1	1&2	SREBP-1_peak_700	SREBP-2_peak_677	SREBP-1_peak_700	2.09697	7.57758	4.96402	ctg2:2624635-2625053	2624976	SREBP-2_peak_677	2.53420	13.39125	9.56616	ctg2:2624635-2625152	2625041	g2075	-","-","-","hypothetical protein BD309DRAFT_985087, partial``","-","-","-","-","-"
Merged-ctg8-1309081-2	ctg8:1308894-1309318	promoter	promoter-TSS (g6011.t1)	-769	g6011.t1	1&2	SREBP-1_peak_1452	SREBP-2_peak_1403	SREBP-1_peak_1452	2.36961	10.87502	7.56739	ctg8:1308894-1309188	1309055	SREBP-2_peak_1403	2.28787	9.83162	6.69241	ctg8:1308924-1309318	1309053	g6011	sp|P50166|ARDH_CANTR`D-arabinitol 2-dehydrogenase [ribulose-forming]","PF01370.18`Epimerase`NAD dependent epimerase/dehydratase family;PF02719.12`Polysacc_synt_2`Polysaccharide biosynthesis protein;PF08659.7`KR`KR domain;PF00106.22`adh_short`short chain dehydrogenase;PF13561.3`adh_short_C2`Enoyl-(Acyl carrier protein) reductase","WP_003532636.1`SDR family oxidoreductase","``","-","NAD(P)-dependen…
Merged-ctg8-200762-1	ctg8:200623-200901	intron (g5646.t2, intron 3 of 3)	-intron (g5646.t1, intron 1 of 2)	869	g5646.t1	1	SREBP-1_peak_1400	-	SREBP-1_peak_1400	2.04262	7.07496	4.56613	ctg8:200623-200901	200778	-	-	-	-	-	-	g5646	-","PF15159.3`PIG-Y`Phosphatidylinositol N-acetylglucosaminyltransferase subunit Y","-","hypothetical protein TRAPUB_4381``","-","-","-","-","-"
Merged-ctg3-2456177-1	ctg3:2456039-2456316	promoter	promoter-TSS (g2883.t1)	46	g2883.t1	1	SREBP-1_peak_931	-	SREBP-1_peak_931	2.23014	8.46656	5.67254	ctg3:2456039-2456316	2456139	-	-	-	-	-	-	g2883	-","PF14737.3`DUF4470`Domain of unknown function (DUF4470)","-","hypothetical protein GSI_10208``","-","-","-","-","-"
Merged-ctg17-941284-2	ctg17:941134-941494	TTS (g9878.t1)	-TTS (g9878.t1)	1857	g9879.t1	1&2	SREBP-1_peak_560	SREBP-2_peak_548	SREBP-1_peak_560	2.40713	10.40879	7.20302	ctg17:941140-941494	941287	SREBP-2_peak_548	2.68964	13.35097	9.53406	ctg17:941134-941368	941263	g9879	-","PF00069.22`Pkinase`Protein kinase domain;PF01636.20`APH`Phosphotransferase enzyme family","-","hypothetical protein GSI_03518``","-","-","-","-","-"
Merged-ctg23-127049-1	ctg23:126904-127195	promoter	-exon (g10698.t1, exon 3 of 13)	263	g10698.t1	1	SREBP-1_peak_762	-	SREBP-1_peak_762	2.11549	7.81654	5.15348	ctg23:126904-127195	127015	-	-	-	-	-	-	g10698	sp|P08965|MEI2_SCHPO`Meiosis protein mei2","PF07576.9`BRAP2`BRCA1-associated protein 2;PF04059.9`RRM_2`RNA recognition motif 2;PF00076.19`RRM_1`RNA recognition motif. (a.k.a. RRM, RBD, or RNP domain)","-","hypothetical protein GSI_03878``","-","-","-","-","GO:0005634`nucleus`cellular_component;GO:0003723`RNA binding`molecular_function;GO:1900237`positive regulation of induction of conjugation wit…
Merged-ctg7-126826-1	ctg7:126719-126934	exon (g5043.t1, exon 2 of 6)	-exon (g5043.t1, exon 2 of 6)	666	g5043.t1	2	-	SREBP-2_peak_1273	-	-	-	-	-	-	SREBP-2_peak_1273	2.02992	6.71001	4.25042	ctg7:126719-126934	126840	g5043	-","PF07929.8`PRiA4_ORF3`Plasmid pRiA4b ORF-3-like protein;PF01155.16`HypA`Hydrogenase/urease nickel incorporation, metallochaperone, hypA","WP_061900144.1`plasmid pRiA4b ORF-3 family protein","hypothetical protein BD311DRAFT_792491``","-","-","-","-","-"
Merged-ctg13-876074-1	ctg13:875940-876208	TTS (g8137.t2)	-TTS (g8137.t2)	3370	g8137.t1	1	SREBP-1_peak_433	-	SREBP-1_peak_433	2.14640	8.15532	5.42374	ctg13:875940-876208	876040	-	-	-	-	-	-	g8137	-","-","-","hypothetical protein GSI_00312``","-","-","-","-","-"
Merged-ctg1-1556369-2	ctg1:1556214-1556512	TTS (g374.t2)	-TTS (g373.t1)	763	g374.t2	1&2	SREBP-1_peak_60	SREBP-2_peak_62	SREBP-1_peak_60	2.19546	8.96528	6.06678	ctg1:1556250-1556512	1556371	SREBP-2_peak_62	2.67604	15.29420	11.08454	ctg1:1556214-1556501	1556398	g374	-","PF11326.5`DUF3128`Protein of unknown function (DUF3128)","-","hypothetical protein BD310DRAFT_943761``","-","-","-","-","-"
Merged-ctg19-128255-1	ctg19:128119-128391	promoter	promoter-TSS (g9937.t1)	-222	g9937.t1	1	SREBP-1_peak_590	-	SREBP-1_peak_590	2.67325	13.37820	9.55031	ctg19:128119-128391	128306	-	-	-	-	-	-	g9937	-","-","-","hypothetical protein GSI_12052``","-","-","-","-","-"
Merged-ctg2-2751401-1	ctg2:2751201-2751601	TTS (g2099.t1)	-TTS (g2099.t1)	3171	g2100.t1	2	-	SREBP-2_peak_686	-	-	-	-	-	-	SREBP-2_peak_686	2.07062	7.66129	4.99776	ctg2:2751201-2751601	2751367	g2100	-","-","-","hypothetical protein GSI_04430``","-","-","-","-","-"
Merged-ctg2-1572068-2	ctg2:1571734-1572258	TTS (g1819.t1)	-TTS (g1819.t1)	3348	g1818.t1	1&2	SREBP-1_peak_659	SREBP-2_peak_647	SREBP-1_peak_659	2.08050	7.35759	4.79104	ctg2:1571734-1572258	1572156	SREBP-2_peak_647	2.62628	13.76201	9.86433	ctg2:1572026-1572254	1572160	g1818	-","PF08618.7`Opi1`Transcription factor Opi1;PF03036.13`Perilipin`Perilipin family","-","hypothetical protein GSI_12787``","-","-","-","-","-"
Merged-ctg3-1395593-2	ctg3:1395449-1395744	promoter	promoter-TSS (g2646.t1)	-117	g2646.t1	1&2	SREBP-1_peak_895	SREBP-2_peak_869	SREBP-1_peak_895	2.05335	7.34009	4.77609	ctg3:1395458-1395744	1395612	SREBP-2_peak_869	2.21441	8.89991	5.96568	ctg3:1395449-1395722	1395593	g2646	sp|P87027|SPG1_SCHPO`Septum-promoting GTP-binding protein 1","PF00071.19`Ras`Ras family;PF00025.18`Arf`ADP-ribosylation factor family;PF08477.10`Roc`Ras of Complex, Roc, domain of DAPkinase;PF04670.9`Gtr1_RagA`Gtr1/RagA G protein conserved region","WP_006871257.1`GTP-binding protein","transporter``","-","-","K06682`TEM1","ko04111` Cell cycle - yeast","GO:0034613`cellular protein localization`biol…
Merged-ctg75-196399-2	ctg75:196133-196597	promoter	-exon (g10360.t1, exon 1 of 5)	114	g10360.t1	1&2	SREBP-1_peak_1384	SREBP-2_peak_1341	SREBP-1_peak_1384	2.43146	10.46393	7.24743	ctg75:196287-196597	196431	SREBP-2_peak_1341	2.13698	7.26936	4.68999	ctg75:196133-196579	196437	g10360	sp|A1A653|FER8_USTMA`Fe-regulated protein 8","PF00070.24`Pyr_redox`Pyridine nucleotide-disulphide oxidoreductase;PF01266.21`DAO`FAD dependent oxidoreductase;PF13450.3`NAD_binding_8`NAD(P)-binding Rossmann-like domain;PF07992.11`Pyr_redox_2`Pyridine nucleotide-disulphide oxidoreductase","WP_034466975.1`MULTISPECIES: pyridine nucleotide-disulfide oxidoreductase","``","-","-","-","-","GO:0005737`cyt…
Merged-ctg42-4107-1	ctg42:3772-4442	Intergenic	Intergenic	3535	g10113.t1	2	-	SREBP-2_peak_991	-	-	-	-	-	-	SREBP-2_peak_991	2.14022	18.29439	13.64802	ctg42:3772-4442	4278	g10113	-","-","-","-","-","-","-","-","-"
Merged-ctg22-92867-2	ctg22:92690-93046	Intergenic	Intergenic	-28886	g10521.t1	1&2	SREBP-1_peak_744	SREBP-2_peak_724	SREBP-1_peak_744	3.06466	14.67454	10.55811	ctg22:92703-93046	92845	SREBP-2_peak_724	2.44934	8.98033	6.02753	ctg22:92690-93032	92829	g10521	-","-","-","hypothetical protein BD309DRAFT_356250``","-","-","-","-","-"
Merged-ctg1-2098781-1	ctg1:2098524-2099039	promoter	-TTS (g547.t1)	273	g548.t1	1	SREBP-1_peak_86	-	SREBP-1_peak_86	2.11857	6.64309	4.22288	ctg1:2098524-2099039	2098991	-	-	-	-	-	-	g548	-","-","-","hypothetical protein GSI_06744``","-","-","-","-","-"
Merged-ctg6-558914-2	ctg6:558750-559077	TTS (g4404.t1)	-TTS (g4404.t1)	2273	g4404.t1	1&2	SREBP-1_peak_1205	SREBP-2_peak_1170	SREBP-1_peak_1205	2.01673	7.76529	5.11282	ctg6:558750-559071	558955	SREBP-2_peak_1170	2.14917	9.51047	6.43830	ctg6:558758-559077	558946	g4404	-","PF03732.14`Retrotrans_gag`Retrotransposon gag protein","-","hypothetical protein TRAVEDRAFT_79501, partial``","-","-","-","-","-"
Merged-ctg16-243832-1	ctg16:243678-243986	promoter	promoter-TSS (g8920.t1)	-534	g8920.t1	2	-	SREBP-2_peak_496	-	-	-	-	-	-	SREBP-2_peak_496	2.07952	7.54100	4.90323	ctg16:243678-243986	243816	g8920	-","-","-","hypothetical protein GSI_15325``","-","-","K09291`TPR, MLP1, MLP2","ko05216` Thyroid cancer;ko04011` MAPK signaling pathway - yeast;ko05200` Pathways in cancer;ko03013` RNA transport","-"
Merged-ctg2-2203597-1	ctg2:2203482-2203713	promoter	promoter-TSS (g1969.t1)	-846	g1969.t1	1	SREBP-1_peak_690	-	SREBP-1_peak_690	2.04887	8.04031	5.33160	ctg2:2203482-2203713	2203593	-	-	-	-	-	-	g1969	-","-","-","hypothetical protein GSI_12575``","-","-","-","-","-"
Merged-ctg1-2115468-2	ctg1:2115316-2115601	exon (g555.t2, exon 3 of 3)	-exon (g555.t1, exon 3 of 3)	1742	g555.t1	1&2	SREBP-1_peak_89	SREBP-2_peak_86	SREBP-1_peak_89	2.18744	8.89993	6.01560	ctg1:2115375-2115601	2115450	SREBP-2_peak_86	2.32789	10.52321	7.23809	ctg1:2115316-2115581	2115445	g555	sp|Q16829|DUS7_HUMAN`Dual specificity protein phosphatase 7","PF00782.17`DSPc`Dual specificity phosphatase, catalytic domain;PF00102.24`Y_phosphatase`Protein-tyrosine phosphatase","-","hypothetical protein GSI_06735``","-","Protein-tyrosine phosphatase","K11240`MSG5","ko04011` MAPK signaling pathway - yeast","GO:0017017`MAP kinase tyrosine/serine/threonine phosphatase activity`molecular_function;…
Merged-ctg1-1876956-1	ctg1:1876783-1877129	TTS (g481.t1)	-TTS (g480.t1)	1757	g481.t1	1	SREBP-1_peak_73	-	SREBP-1_peak_73	2.00246	7.29609	4.74112	ctg1:1876783-1877129	1876891	-	-	-	-	-	-	g481	-","-","-","hypothetical protein GSI_06833``","-","-","-","-","-"
Merged-ctg18-303626-1	ctg18:303518-303734	exon (g9573.t1, exon 4 of 6)	-exon (g9573.t1, exon 4 of 6)	1035	g9573.t1	2	-	SREBP-2_peak_560	-	-	-	-	-	-	SREBP-2_peak_560	2.01908	6.81024	4.32958	ctg18:303518-303734	303633	g9573	-","PF12937.4`F-box-like`F-box-like;PF00646.30`F-box`F-box domain","-","hypothetical protein GSI_04421``","-","-","-","-","-"
Merged-ctg12-1368527-1	ctg12:1368405-1368649	Intergenic	Intergenic	3092	g7858.t1	1	SREBP-1_peak_372	-	SREBP-1_peak_372	2.15487	9.45956	6.45822	ctg12:1368405-1368649	1368551	-	-	-	-	-	-	g7858	-","-","-","hypothetical protein GSI_03512``","-","-","-","-","-"
Merged-ctg22-603233-2	ctg22:603035-603471	promoter	promoter-TSS (g10617.t1)	-836	g10617.t1	1&2	SREBP-1_peak_753	SREBP-2_peak_732	SREBP-1_peak_753	2.59295	13.02544	9.26680	ctg22:603035-603382	603157	SREBP-2_peak_732	2.48734	11.71950	8.22097	ctg22:603047-603471	603152	g10617	-","-","-","hypothetical protein GSI_09520``","-","-","-","-","-"
Merged-ctg7-468234-1	ctg7:468070-468398	promoter	promoter-TSS (g5139.t1)	-59	g5139.t1	1	SREBP-1_peak_1324	-	SREBP-1_peak_1324	2.06421	7.23614	4.69346	ctg7:468070-468398	468296	-	-	-	-	-	-	g5139	sp|Q68EH8|FAD1_DANRE`FAD synthase","PF01507.16`PAPS_reduct`Phosphoadenosine phosphosulfate reductase family","WP_084413386.1`sulfatase-like hydrolase/transferase","hypothetical protein GSI_09279``","-","Predicted nucleotide-utilizing enzyme related to molybdopterin-biosynthesis enzyme MoeA;3'-phosphoadenosine 5'-phosphosulfate sulfotransferase (PAPS reductase)/FAD synthetase or related enzyme","K…
Merged-ctg8-1683158-1	ctg8:1683051-1683266	exon (g6122.t1, exon 3 of 8)	-exon (g6122.t1, exon 3 of 8)	1846	g6122.t1	1	SREBP-1_peak_1470	-	SREBP-1_peak_1470	2.04526	6.91136	4.43612	ctg8:1683051-1683266	1683145	-	-	-	-	-	-	g6122	sp|F4JTP5|STY46_ARATH`Serine/threonine-protein kinase STY46","PF02037.24`SAP`SAP domain;PF07714.14`Pkinase_Tyr`Protein tyrosine kinase;PF00069.22`Pkinase`Protein kinase domain","WP_012473472.1`protein kinase","transporter``","-","Serine/threonine protein kinase","-","-","GO:0004712`protein serine/threonine/tyrosine kinase activity`molecular_function;GO:0009658`chloroplast organization`biological_…
Merged-ctg23-110605-1	ctg23:110442-110768	promoter	promoter-TSS (g10694.t1)	-576	g10694.t1	2	-	SREBP-2_peak_740	-	-	-	-	-	-	SREBP-2_peak_740	2.00885	6.38359	3.99342	ctg23:110442-110768	110623	g10694	-","-","-","hypothetical protein GSI_03882``","-","-","-","-","-"
Merged-ctg7-134731-2	ctg7:134156-135360	promoter	promoter-TSS (g5045.t1)	59	g5045.t1	1&2	SREBP-1_peak_1310	SREBP-2_peak_1274	SREBP-1_peak_1310	2.25363	8.86754	5.99043	ctg7:134156-135360	135283	SREBP-2_peak_1274	2.69795	13.09653	9.33067	ctg7:134165-135244	134513	g5045	-","-","-","hypothetical protein GSI_09446``","-","-","-","-","-"
Merged-ctg1-4001582-1	ctg1:4001416-4001749	intron (g1157.t1, intron 1 of 2)	-intron (g1157.t1, intron 1 of 2)	907	g1157.t1	2	-	SREBP-2_peak_177	-	-	-	-	-	-	SREBP-2_peak_177	2.00318	6.43150	4.03193	ctg1:4001416-4001749	4001631	g1157	sp|O42871|ING1_SCHPO`Chromatin modification-related protein png1","PF00628.26`PHD`PHD-finger;PF12998.4`ING`Inhibitor of growth proteins N-terminal histone-binding","-","transcription factor``","-","-","K11319`ING3","-","GO:1900404`positive regulation of DNA repair by positive regulation of transcription from RNA polymerase II promoter`biological_process;GO:0061659`ubiquitin-like protein ligase ac…
Merged-ctg9-916794-1	ctg9:916684-916905	Intergenic	Intergenic	13790	g6502.t1	2	-	SREBP-2_peak_1470	-	-	-	-	-	-	SREBP-2_peak_1470	2.25902	8.33454	5.52588	ctg9:916684-916905	916798	g6502	sp|Q9ZV56|CCT1_ARATH`Choline-phosphate cytidylyltransferase 1","PF01467.23`CTP_transf_like`Cytidylyltransferase-like","WP_137064929.1`MULTISPECIES: adenylyltransferase/cytidyltransferase family protein","hypothetical protein L227DRAFT_574893``","-","Glycerol-3-phosphate cytidylyltransferase, cytidylyltransferase family","K00968`PCYT1","ko00564` Glycerophospholipid metabolism;ko00440` Phosphonate …
Merged-ctg1-45827-1	ctg1:45664-45991	Intergenic	Intergenic	2683	g9.t1	2	-	SREBP-2_peak_4	-	-	-	-	-	-	SREBP-2_peak_4	2.23705	10.53489	7.24793	ctg1:45664-45991	45803	g9	-","-","-","hypothetical protein GSI_12418``","-","-","-","-","-"
Merged-ctg15-767145-1	ctg15:767009-767281	promoter-TSS (g8714.t1)	promoter-TSS (g8714.t1)	794	g8715.t1	1	SREBP-1_peak_495	-	SREBP-1_peak_495	2.13908	9.01274	6.10319	ctg15:767009-767281	767188	-	-	-	-	-	-	g8715	-","-","-","hypothetical protein GSI_04132``","-","-","-","-","-"
Merged-ctg1-1874377-1	ctg1:1874252-1874502	promoter	promoter-TSS (g480.t1)	88	g480.t2	1	SREBP-1_peak_72	-	SREBP-1_peak_72	2.28169	10.83191	7.53324	ctg1:1874252-1874502	1874372	-	-	-	-	-	-	g480	sp|C8V8H5|IES1_EMENI`Ino eighty subunit 1","-","-","hypothetical protein BD310DRAFT_943876``","-","-","K11675`IES1","-","GO:0031011`Ino80 complex`cellular_component;GO:0042766`nucleosome mobilization`biological_process"
Merged-ctg4-847916-1	ctg4:847790-848042	promoter	promoter-TSS (g3194.t1)	-869	g3194.t1	2	-	SREBP-2_peak_952	-	-	-	-	-	-	SREBP-2_peak_952	2.18068	8.20789	5.42779	ctg4:847790-848042	847898	g3194	sp|O93869|GYS_NEUCR`Glycogen [starch] synthase","PF05693.10`Glycogen_syn`Glycogen synthase;PF13439.3`Glyco_transf_4`Glycosyltransferase Family 4;PF13579.3`Glyco_trans_4_4`Glycosyl transferase 4-like domain;PF00534.17`Glycos_transf_1`Glycosyl transferases group 1;PF08323.8`Glyco_transf_5`Starch synthase catalytic domain;PF13692.3`Glyco_trans_1_4`Glycosyl transferases group 1","WP_100337036.1`glyco…
Merged-ctg2-1544102-1	ctg2:1543950-1544255	TTS (g1810.t1)	-TTS (g1810.t1)	3184	g1810.t1	2	-	SREBP-2_peak_644	-	-	-	-	-	-	SREBP-2_peak_644	2.23252	8.93136	5.98991	ctg2:1543950-1544255	1544089	g1810	sp|Q8TSR7|DNLI1_METAC`DNA ligase 1","PF04675.11`DNA_ligase_A_N`DNA ligase N terminus;PF09414.7`RNA_ligase`RNA ligase;PF01068.18`DNA_ligase_A_M`ATP dependent DNA ligase domain","-","hypothetical protein GSI_12795``","-","ATP-dependent DNA ligase","K10777`LIG4, DNL4","ko03450` Non-homologous end-joining","GO:0006266`DNA ligation`biological_process;GO:0007049`cell cycle`biological_process;GO:0046872…
Merged-ctg2-3773456-2	ctg2:3773308-3773605	Intergenic	Intergenic	-11771	g2239.t1	1&2	SREBP-1_peak_734	SREBP-2_peak_715	SREBP-1_peak_734	2.73302	13.36698	9.54599	ctg2:3773308-3773571	3773444	SREBP-2_peak_715	2.97551	15.94783	11.63198	ctg2:3773343-3773605	3773482	g2239	-","-","-","hypothetical protein GSI_06522``","-","-","-","-","-"
Merged-ctg13-1195681-2	ctg13:1195495-1195900	promoter	-exon (g8239.t1, exon 4 of 6)	-1422	g8238.t1	1&2	SREBP-1_peak_452	SREBP-2_peak_436	SREBP-1_peak_452	2.36679	11.73157	8.24376	ctg13:1195553-1195900	1195691	SREBP-2_peak_436	2.22230	9.62540	6.53014	ctg13:1195495-1195779	1195654	g8238	-","PF02187.14`GAS2`Growth-Arrest-Specific Protein 2 Domain","-","transporter``","-","-","-","-","-"
Merged-ctg11-376069-2	ctg11:375872-376241	exon (g7348.t1, exon 3 of 9)	-exon (g7348.t1, exon 3 of 9)	812	g7348.t1	1&2	SREBP-1_peak_313	SREBP-2_peak_296	SREBP-1_peak_313	2.07416	6.45571	4.07561	ctg11:375967-376198	376084	SREBP-2_peak_296	2.36082	9.79843	6.66689	ctg11:375872-376241	376057	g7348	-","PF12937.4`F-box-like`F-box-like;PF00646.30`F-box`F-box domain","-","hypothetical protein GSI_03597``","-","-","-","-","-"
Merged-ctg1-1695715-2	ctg1:1695202-1696108	promoter	promoter-TSS (g416.t1)	10	g416.t1	1&2	SREBP-1_peak_65	SREBP-2_peak_66	SREBP-1_peak_65	2.14786	8.78198	5.92094	ctg1:1695475-1696108	1695570	SREBP-2_peak_66	2.36184	11.18547	7.78116	ctg1:1695202-1696078	1695621	g416	-","-","-","hypothetical protein DICSQDRAFT_164326``","-","-","-","-","-"
Merged-ctg3-1482452-1	ctg3:1482323-1482581	promoter	promoter-TSS (g2672.t1)	-34	g2672.t1	2	-	SREBP-2_peak_875	-	-	-	-	-	-	SREBP-2_peak_875	2.02833	6.69861	4.24044	ctg3:1482323-1482581	1482474	g2672	sp|Q9C0V1|AMT1_SCHPO`Ammonium transporter 1","PF00909.18`Ammonium_transp`Ammonium Transporter Family","WP_106822320.1`ammonium transporter","transporter``","-","-","K03320`amt, AMT, MEP","-","GO:0072488`ammonium transmembrane transport`biological_process;GO:0015398`high-affinity secondary active ammonium transmembrane transporter activity`molecular_function;GO:0005794`Golgi apparatus`cellular_com…
Merged-ctg24-321429-1	ctg24:321306-321552	TTS (g10943.t1)	-TTS (g10943.t1)	888	g10942.t1	2	-	SREBP-2_peak_762	-	-	-	-	-	-	SREBP-2_peak_762	2.13262	8.14961	5.38269	ctg24:321306-321552	321507	g10942	-","-","-","hypothetical protein GSI_15069``","-","-","K14796`TMA23","-","-"
Merged-ctg7-546399-1	ctg7:546247-546551	intron (g5161.t1, intron 2 of 3)	-intron (g5161.t1, intron 2 of 3)	725	g5161.t1	2	-	SREBP-2_peak_1282	-	-	-	-	-	-	SREBP-2_peak_1282	2.23646	8.62537	5.75433	ctg7:546247-546551	546407	g5161	sp|Q9US37|YFZ4_SCHPO`Uncharacterized transporter C1039.04","PF07690.13`MFS_1`Major Facilitator Superfamily","WP_098287802.1`MFS transporter","``","-","-","-","-","GO:0005886`plasma membrane`cellular_component;GO:0016021`integral component of membrane`cellular_component;GO:0046943`carboxylic acid transmembrane transporter activity`molecular_function;GO:0005783`endoplasmic reticulum`cellular_compon…
Merged-ctg19-792738-2	ctg19:792544-792954	intron (g10072.t1, intron 3 of 5)	-intron (g10072.t1, intron 3 of 5)	619	g10072.t1	1&2	SREBP-1_peak_602	SREBP-2_peak_586	SREBP-1_peak_602	2.15049	7.36234	4.79489	ctg19:792624-792832	792740	SREBP-2_peak_586	2.91125	15.98855	11.66415	ctg19:792544-792954	792800	g10072	-","PF05050.9`Methyltransf_21`Methyltransferase FkbM domain;PF13383.3`Methyltransf_22`Methyltransferase domain","-","hypothetical protein GSI_12097``","-","-","-","-","-"
Merged-ctg12-1739600-1	ctg12:1739351-1739849	promoter	promoter-TSS (g7919.t1)	-624	g7919.t1	1	SREBP-1_peak_386	-	SREBP-1_peak_386	2.34364	8.67795	5.83995	ctg12:1739351-1739849	1739722	-	-	-	-	-	-	g7919	sp|Q8R151|ZNFX1_MOUSE`NFX1-type zinc finger-containing protein 1","PF13604.3`AAA_30`AAA domain;PF13087.3`AAA_12`AAA domain;PF13086.3`AAA_11`AAA domain;PF13245.3`AAA_19`Part of AAA domain","WP_084374299.1`AAA family ATPase","hypothetical protein GSI_11117``","-","Superfamily I DNA and/or RNA helicase","-","-","GO:0030702`chromatin silencing at centromere`biological_process;GO:0000775`chromosome, c…
Merged-ctg6-2173607-1	ctg6:2173479-2173735	promoter	promoter-TSS (g4930.t1)	-941	g4930.t1	1	SREBP-1_peak_1283	-	SREBP-1_peak_1283	2.29482	10.71567	7.44238	ctg6:2173479-2173735	2173629	-	-	-	-	-	-	g4930	-","-","-","hypothetical protein DICSQDRAFT_135794``","-","-","-","-","-"
Merged-ctg13-337518-1	ctg13:337360-337676	intron (g8018.t1, intron 4 of 8)	-intron (g8018.t1, intron 4 of 8)	2144	g8018.t1	2	-	SREBP-2_peak_391	-	-	-	-	-	-	SREBP-2_peak_391	2.05106	6.30593	3.93272	ctg13:337360-337676	337553	g8018	sp|Q9SRL4|ENAS2_ARATH`Cytosolic endo-beta-N-acetylglucosaminidase 2","PF03644.10`Glyco_hydro_85`Glycosyl hydrolase family 85","WP_096438698.1`PKD domain-containing protein","hypothetical protein GSI_00141``","-","Endo-beta-N-acetylglucosaminidase D","K01227`E3.2.1.96","ko00511` Other glycan degradation","GO:0005829`cytosol`cellular_component;GO:0033925`mannosyl-glycoprotein endo-beta-N-acetylgluc…
Merged-ctg1-4312960-1	ctg1:4312826-4313094	TTS (g1236.t1)	-TTS (g1236.t1)	910	g1236.t1	1	SREBP-1_peak_199	-	SREBP-1_peak_199	2.02500	7.65777	5.02835	ctg1:4312826-4313094	4312939	-	-	-	-	-	-	g1236	-","-","-","hypothetical protein GSI_15433``","-","-","K00505`TYR","ko04916` Melanogenesis;ko00350` Tyrosine metabolism;ko00950` Isoquinoline alkaloid biosynthesis;ko00740` Riboflavin metabolism;ko00965` Betalain biosynthesis","-"
Merged-ctg8-2270235-1	ctg8:2269933-2270537	promoter	-exon (g6267.t1, exon 1 of 3)	229	g6267.t1	2	-	SREBP-2_peak_1444	-	-	-	-	-	-	SREBP-2_peak_1444	2.27913	7.89017	5.17808	ctg8:2269933-2270537	2270393	g6267	-","PF00010.23`HLH`Helix-loop-helix DNA-binding domain","-","``","-","-","-","-","-"
Merged-ctg3-464942-1	ctg3:464838-465047	TTS (g2396.t1)	-TTS (g2396.t1)	1485	g2397.t1	1	SREBP-1_peak_849	-	SREBP-1_peak_849	2.08532	7.48954	4.89475	ctg3:464838-465047	464945	-	-	-	-	-	-	g2397	sp|Q9UBQ7|GRHPR_HUMAN`Glyoxylate reductase/hydroxypyruvate reductase","PF00389.27`2-Hacid_dh`D-isomer specific 2-hydroxyacid dehydrogenase, catalytic domain;PF02826.16`2-Hacid_dh_C`D-isomer specific 2-hydroxyacid dehydrogenase, NAD binding domain","WP_100283258.1`D-glycerate dehydrogenase","hypothetical protein GSI_10863``","-","Lactate dehydrogenase or related 2-hydroxyacid dehydrogenase","K0004…
Merged-ctg1-3894537-1	ctg1:3894323-3894751	promoter	promoter-TSS (g1132.t1)	-720	g1132.t1	2	-	SREBP-2_peak_175	-	-	-	-	-	-	SREBP-2_peak_175	2.07183	6.91456	4.41291	ctg1:3894323-3894751	3894435	g1132	-","-","-","hypothetical protein BD309DRAFT_967674``","-","-","-","-","-"
Merged-ctg6-2466185-1	ctg6:2466053-2466317	TTS (g5008.t1)	-TTS (g5008.t1)	2218	g5008.t1	1	SREBP-1_peak_1298	-	SREBP-1_peak_1298	2.18327	8.01415	5.31169	ctg6:2466053-2466317	2466156	-	-	-	-	-	-	g5008	sp|Q01772|GLOX_PHACH`Aldehyde oxidase GLOX","PF07250.8`Glyoxal_oxid_N`Glyoxal oxidase N-terminus;PF09118.8`DUF1929`Domain of unknown function (DUF1929)","WP_139897954.1`DUF1929 domain-containing protein","hypothetical protein GSI_01390``","-","-","-","-","GO:0004031`aldehyde oxidase activity`molecular_function;GO:0050665`hydrogen peroxide biosynthetic process`biological_process;GO:0005615`extrace…
Merged-ctg32-596398-1	ctg32:596286-596510	promoter	promoter-TSS (g11562.t1)	-27	g11562.t2	1	SREBP-1_peak_973	-	SREBP-1_peak_973	2.09277	8.22232	5.47700	ctg32:596286-596510	596390	-	-	-	-	-	-	g11562	-","PF13181.3`TPR_8`Tetratricopeptide repeat","-","hypothetical protein GSI_11060``","-","-","K02365`ESP1","ko04111` Cell cycle - yeast;ko04113` Meiosis - yeast;ko04110` Cell cycle;ko04114` Oocyte meiosis","-"
Merged-ctg22-262418-2	ctg22:262142-262586	promoter	-intron (g10560.t1, intron 1 of 3)	111	g10560.t1	1&2	SREBP-1_peak_748	SREBP-2_peak_727	SREBP-1_peak_748	2.18671	7.82516	5.16002	ctg22:262142-262575	262424	SREBP-2_peak_727	2.20967	8.09685	5.34075	ctg22:262369-262586	262486	g10560	-","-","-","hypothetical protein GSI_05643``","-","-","-","-","-"
Merged-ctg10-1187250-1	ctg10:1187128-1187372	promoter	Intergenic	-1412	g7090.t1	1	SREBP-1_peak_276	-	SREBP-1_peak_276	2.03038	7.97185	5.27759	ctg10:1187128-1187372	1187195	-	-	-	-	-	-	g7090	sp|P87049|CGP1_SCHPO`G1/S-specific cyclin pas1","PF08613.8`Cyclin`Cyclin","-","hypothetical protein DICSQDRAFT_132894``","-","-","-","-","GO:0051301`cell division`biological_process;GO:2000134`negative regulation of G1/S transition of mitotic cell cycle`biological_process;GO:0019901`protein kinase binding`molecular_function;GO:0016538`cyclin-dependent protein serine/threonine kinase regulator act…
Merged-ctg6-2241399-2	ctg6:2240941-2241878	promoter	-TTS (g4953.t1)	-1311	g4952.t1	1&2	SREBP-1_peak_1288	SREBP-2_peak_1248	SREBP-1_peak_1288	2.72759	14.46716	10.39119	ctg6:2240942-2241878	2241750	SREBP-2_peak_1248	2.73622	14.53960	10.48642	ctg6:2240941-2241836	2241718	g4952	-","PF00651.28`BTB`BTB/POZ domain","-","hypothetical protein GSI_12820``","-","-","-","-","-"
Merged-ctg12-1406793-1	ctg12:1406687-1406899	promoter	promoter-TSS (g7864.t1)	50	g7864.t1	2	-	SREBP-2_peak_357	-	-	-	-	-	-	SREBP-2_peak_357	2.20075	9.00833	6.04890	ctg12:1406687-1406899	1406777	g7864	-","-","-","transporter``","-","-","-","-","-"
Merged-ctg1-1401175-1	ctg1:1401036-1401315	promoter	promoter-TSS (g328.t1)	-615	g328.t1	2	-	SREBP-2_peak_52	-	-	-	-	-	-	SREBP-2_peak_52	2.21175	9.53516	6.45754	ctg1:1401036-1401315	1401186	g328	sp|P37965|GLPQ_BACSU`Glycerophosphodiester phosphodiesterase","PF03009.14`GDPD`Glycerophosphoryl diester phosphodiesterase family;PF13653.3`GDPD_2`Glycerophosphoryl diester phosphodiesterase family","WP_112226374.1`glycerophosphodiester phosphodiesterase","hypothetical protein GSI_07105``","-","Glycerophosphoryl diester phosphodiesterase","-","-","GO:0008889`glycerophosphodiester phosphodiesteras…
Merged-ctg10-830260-1	ctg10:830149-830371	TTS (g6989.t2)	-TTS (g6989.t1)	1946	g6989.t2	1	SREBP-1_peak_264	-	SREBP-1_peak_264	2.02263	6.56857	4.16631	ctg10:830149-830371	830270	-	-	-	-	-	-	g6989	sp|Q02196|KAPS_YEAST`Adenylyl-sulfate kinase","PF13555.3`AAA_29`P-loop containing region of AAA domain;PF13671.3`AAA_33`AAA domain;PF01583.17`APS_kinase`Adenylylsulphate kinase;PF13238.3`AAA_18`AAA domain","WP_007226306.1`adenylyl-sulfate kinase","hypothetical protein GSI_01730``","-","-","K00860`cysC","ko00920` Sulfur metabolism;ko00230` Purine metabolism","GO:0005524`ATP binding`molecular_funct…
Merged-ctg6-1955712-1	ctg6:1955606-1955818	intron (g4869.t1, intron 1 of 1)	-intron (g4869.t1, intron 1 of 1)	1042	g4869.t1	1	SREBP-1_peak_1267	-	SREBP-1_peak_1267	2.03663	6.21229	3.88206	ctg6:1955606-1955818	1955710	-	-	-	-	-	-	g4869	sp|Q9Y3A4|RRP7A_HUMAN`Ribosomal RNA-processing protein 7 homolog A","PF12923.4`RRP7`Ribosomal RNA-processing protein 7 (RRP7);PF00076.19`RRM_1`RNA recognition motif. (a.k.a. RRM, RBD, or RNP domain)","-","ribosomal RNA-processing protein 7-domain-containing protein``","-","-","K14545`RRP7","ko03008` Ribosome biogenesis in eukaryotes","GO:0032545`CURI complex`cellular_component;GO:0000028`ribosoma…
Merged-ctg10-1841148-3	ctg10:1840537-1841743	TTS (g7216.t1)	-TTS (g7216.t1)	3278	g7217.t1	1&2	SREBP-1_peak_304,SREBP-1_peak_303	SREBP-2_peak_289	-	-	-	-	-	-	SREBP-2_peak_289	2.67741	14.67554	10.59469	ctg10:1840566-1841743	1840932	g7217	-","PF02176.15`zf-TRAF`TRAF-type zinc finger","-","hypothetical protein GSI_03954``","-","-","-","-","-"
Merged-ctg6-615421-2	ctg6:615017-615846	promoter	promoter-TSS (g4421.t1)	-88	g4421.t1	1&2	SREBP-1_peak_1210	SREBP-2_peak_1173	SREBP-1_peak_1210	2.06955	7.37022	4.80091	ctg6:615296-615527	615418	SREBP-2_peak_1173	2.24868	9.28395	6.26262	ctg6:615017-615846	615375	g4421	-","-","-","hypothetical protein GSI_00706``","-","-","-","-","-"
Merged-ctg7-2320959-1	ctg7:2320714-2321205	Intergenic	Intergenic	5197	g5564.t1	2	-	SREBP-2_peak_1330	-	-	-	-	-	-	SREBP-2_peak_1330	2.03052	6.62407	4.18268	ctg7:2320714-2321205	2320794	g5564	-","-","-","hypothetical protein GSI_00011``","-","-","-","-","-"
Merged-ctg3-2386828-1	ctg3:2386641-2387016	promoter	promoter-TSS (g2864.t1)	-419	g2864.t1	1	SREBP-1_peak_930	-	SREBP-1_peak_930	2.86445	18.07638	13.26168	ctg3:2386641-2387016	2386735	-	-	-	-	-	-	g2864	-","-","-","hypothetical protein GSI_10278``","-","-","-","-","-"
Merged-ctg6-2186352-2	ctg6:2186088-2186644	promoter	promoter-TSS (g4935.t1)	-432	g4935.t1	1&2	SREBP-1_peak_1285	SREBP-2_peak_1244	SREBP-1_peak_1285	2.55860	12.15362	8.57975	ctg6:2186122-2186554	2186253	SREBP-2_peak_1244	2.44350	11.09186	7.70375	ctg6:2186088-2186644	2186244	g4935	sp|B9WYE6|VRDA_ASPPA`Versiconal hemiacetal acetate reductase","PF00248.18`Aldo_ket_red`Aldo/keto reductase family","WP_054361031.1`aldo/keto reductase","transporter``","-","-","-","-","-"
Merged-ctg2-1919506-1	ctg2:1919364-1919648	TTS (g1891.t1)	-TTS (g1892.t1)	1875	g1892.t1	2	-	SREBP-2_peak_658	-	-	-	-	-	-	SREBP-2_peak_658	2.75966	15.89925	11.58997	ctg2:1919364-1919648	1919488	g1892	-","PF05871.9`ESCRT-II`ESCRT-II complex subunit","-","hypothetical protein GSI_12688``","-","-","K12189`VPS25, EAP20","ko04144` Endocytosis","-"
Merged-ctg5-2160592-2	ctg5:2160370-2160823	promoter-TSS (g4096.t1)	promoter-TSS (g4096.t1)	502	g4097.t1	1&2	SREBP-1_peak_1165	SREBP-2_peak_1133	SREBP-1_peak_1165	2.31021	11.21182	7.83246	ctg5:2160386-2160789	2160502	SREBP-2_peak_1133	2.34788	11.31088	7.88303	ctg5:2160370-2160823	2160507	g4097	sp|P0CS81|TRMB_CRYNB`tRNA (guanine-N(7)-)-methyltransferase","PF02390.14`Methyltransf_4`Putative methyltransferase;PF13649.3`Methyltransf_25`Methyltransferase domain","WP_026103091.1`tRNA (guanosine(46)-N7)-methyltransferase TrmB","putative methyltransferase-domain-containing protein``","-","tRNA G46 methylase TrmB","K03439`trmB, METTL1","-","GO:0008176`tRNA (guanine-N7-)-methyltransferase activi…
Merged-ctg19-826398-2	ctg19:826247-826563	promoter	-TTS (g10079.t1)	369	g10079.t1	1&2	SREBP-1_peak_605	SREBP-2_peak_588	SREBP-1_peak_605	2.24735	9.16009	6.22135	ctg19:826247-826519	826338	SREBP-2_peak_588	2.47151	11.72677	8.22765	ctg19:826263-826563	826436	g10079	-","PF13538.3`UvrD_C_2`UvrD-like helicase C-terminal domain","-","``","-","-","-","-","-"
Merged-ctg1-2885670-2	ctg1:2885255-2886072	promoter	promoter-TSS (g813.t1)	296	g812.t1	1&2	SREBP-1_peak_130	SREBP-2_peak_118	SREBP-1_peak_130	2.38035	10.96533	7.63801	ctg1:2885308-2886047	2885842	SREBP-2_peak_118	2.29216	9.86667	6.72019	ctg1:2885255-2886072	2885988	g812	-","-","-","hypothetical protein GSI_06420``","-","-","-","-","-"
Merged-ctg10-1828213-2	ctg10:1827530-1828626	TTS (g7215.t1)	-TTS (g7215.t1)	1223	g7215.t1	1&2	SREBP-1_peak_301	SREBP-2_peak_287	SREBP-1_peak_301	2.29021	12.31865	8.70952	ctg10:1827530-1828618	1828347	SREBP-2_peak_287	2.47326	14.61394	10.54513	ctg10:1828079-1828626	1828311	g7215	-","-","-","hypothetical protein BN946_scf184884.g59``","-","-","-","-","-"
Merged-ctg8-1549036-1	ctg8:1548798-1549274	intron (g6082.t1, intron 1 of 5)	-intron (g6082.t1, intron 1 of 5)	972	g6082.t1	2	-	SREBP-2_peak_1413	-	-	-	-	-	-	SREBP-2_peak_1413	2.01554	6.87256	4.37881	ctg8:1548798-1549274	1548918	g6082	-","PF04515.9`Choline_transpo`Plasma-membrane choline transporter","-","hypothetical protein GSI_14117``","-","-","-","-","-"
Merged-ctg1-1235011-1	ctg1:1234897-1235125	exon (g275.t1, exon 3 of 15)	-exon (g275.t1, exon 3 of 15)	611	g275.t1	1	SREBP-1_peak_46	-	SREBP-1_peak_46	2.24567	9.25994	6.30180	ctg1:1234897-1235125	1235042	-	-	-	-	-	-	g275	sp|P38318|YB70_YEAST`Uncharacterized membrane protein YBR220C","PF13000.4`Acatn`Acetyl-coenzyme A transporter 1","WP_088493741.1`RhtX/FptX family siderophore transporter","``","-","-","-","-","GO:0016021`integral component of membrane`cellular_component;GO:0015295`solute:proton symporter activity`molecular_function;GO:0008521`acetyl-CoA transporter activity`molecular_function"
Merged-ctg1-2412704-2	ctg1:2412151-2413173	promoter	promoter-TSS (g658.t1)	373	g659.t1	1&2	SREBP-1_peak_110	SREBP-2_peak_102	SREBP-1_peak_110	2.63769	14.32202	10.28256	ctg1:2412151-2413173	2412805	SREBP-2_peak_102	2.40603	11.83038	8.30985	ctg1:2412324-2413171	2412678	g659	-","-","-","-","-","-","-","-","-"
Merged-ctg13-374265-1	ctg13:374076-374455	TTS (g8026.t1)	-TTS (g8027.t1)	961	g8027.t1	1	SREBP-1_peak_406	-	SREBP-1_peak_406	2.02176	7.00817	4.51319	ctg13:374076-374455	374306	-	-	-	-	-	-	g8027	-","-","-","hypothetical protein GSI_00122``","-","-","-","-","-"
Merged-ctg8-108902-2	ctg8:108716-109214	promoter	promoter-TSS (g5613.t1)	-719	g5613.t1	1&2	SREBP-1_peak_1397	SREBP-2_peak_1354	SREBP-1_peak_1397	2.39133	10.92909	7.61105	ctg8:108716-109214	108848	SREBP-2_peak_1354	2.07752	7.33544	4.74190	ctg8:108717-108961	108876	g5613	sp|O94684|TFB3_SCHPO`RNA polymerase II transcription factor B subunit 3","PF17121.2`zf-C3HC4_5`Zinc finger, C3HC4 type (RING finger);PF14634.3`zf-RING_5`zinc-RING finger domain;PF06391.10`MAT1`CDK-activating kinase assembly factor MAT1;PF13923.3`zf-C3HC4_2`Zinc finger, C3HC4 type (RING finger);PF00097.22`zf-C3HC4`Zinc finger, C3HC4 type (RING finger);PF13445.3`zf-RING_UBOX`RING-type zinc-finger;P…
Merged-ctg2-3736762-1	ctg2:3736638-3736886	exon (g2237.t1, exon 1 of 1)	-exon (g2237.t1, exon 1 of 1)	2560	g2237.t1	2	-	SREBP-2_peak_713	-	-	-	-	-	-	SREBP-2_peak_713	2.33744	10.48114	7.20371	ctg2:3736638-3736886	3736774	g2237	-","PF00078.24`RVT_1`Reverse transcriptase (RNA-dependent DNA polymerase);PF14529.3`Exo_endo_phos_2`Endonuclease-reverse transcriptase;PF00075.21`RNase_H`RNase H","-","``","-","-","-","-","-"
Merged-ctg5-883456-2	ctg5:883093-883812	promoter	-TTS (g3728.t1)	-1362	g3729.t1	1&2	SREBP-1_peak_1104	SREBP-2_peak_1073	SREBP-1_peak_1104	2.38300	10.98757	7.65729	ctg5:883093-883789	883260	SREBP-2_peak_1073	2.48773	12.27678	8.67012	ctg5:883131-883812	883689	g3729	sp|P87229|YC03_SCHPO`Uncharacterized protein C4G3.03","PF00400.29`WD40`WD domain, G-beta repeat;PF10313.6`DUF2415`Uncharacterised protein domain (DUF2415)","-","hypothetical protein GSI_02224``","-","-","-","-","GO:0005634`nucleus`cellular_component;GO:0005829`cytosol`cellular_component;GO:0032991`macromolecular complex`cellular_component"
Merged-ctg19-251761-1	ctg19:251657-251866	promoter	-exon (g9963.t1, exon 1 of 2)	169	g9963.t1	1	SREBP-1_peak_595	-	SREBP-1_peak_595	2.00916	7.00021	4.50730	ctg19:251657-251866	251798	-	-	-	-	-	-	g9963	-","-","-","hypothetical protein GSI_12061``","-","-","-","-","-"
Merged-ctg16-379706-2	ctg16:379508-379873	promoter	promoter-TSS (g8953.t1)	-826	g8953.t1	1&2	SREBP-1_peak_519	SREBP-2_peak_503	SREBP-1_peak_519	2.52150	13.84345	9.91326	ctg16:379589-379873	379765	SREBP-2_peak_503	2.05206	7.79127	5.10039	ctg16:379508-379855	379733	g8953	-","PF12855.4`Ecl1`Life-span regulatory factor","-","hypothetical protein BD309DRAFT_853592``","-","-","-","-","-"
Merged-ctg16-189471-1	ctg16:189271-189672	TTS (g8902.t1)	-TTS (g8902.t1)	816	g8902.t1	2	-	SREBP-2_peak_495	-	-	-	-	-	-	SREBP-2_peak_495	2.16254	8.69687	5.80724	ctg16:189271-189672	189412	g8902	-","PF13417.3`GST_N_3`Glutathione S-transferase, N-terminal domain;PF00043.22`GST_C`Glutathione S-transferase, C-terminal domain;PF13409.3`GST_N_2`Glutathione S-transferase, N-terminal domain;PF13410.3`GST_C_2`Glutathione S-transferase, C-terminal domain;PF14497.3`GST_C_3`Glutathione S-transferase, C-terminal domain","WP_136926717.1`glutathione S-transferase family protein","hypothetical protein …
Merged-ctg1-3364543-1	ctg1:3364166-3364921	TTS (g980.t1)	-TTS (g980.t1)	2633	g981.t1	2	-	SREBP-2_peak_147	-	-	-	-	-	-	SREBP-2_peak_147	2.35492	9.25411	6.23871	ctg1:3364166-3364921	3364326	g981	-","-","-","hypothetical protein OH76DRAFT_1360617, partial``","-","-","-","-","-"
Merged-ctg2-2036093-1	ctg2:2035796-2036391	promoter	promoter-TSS (g1926.t1)	-252	g1926.t1	1	SREBP-1_peak_683	-	SREBP-1_peak_683	2.37138	10.88997	7.57955	ctg2:2035796-2036391	2035939	-	-	-	-	-	-	g1926	-","PF00651.28`BTB`BTB/POZ domain","-","hypothetical protein GSI_12643``","-","-","-","-","-"
Merged-ctg15-694329-2	ctg15:694127-694541	TTS (g8695.t1)	-TTS (g8696.t1)	1715	g8696.t1	1&2	SREBP-1_peak_492	SREBP-2_peak_476	SREBP-1_peak_492	3.34756	17.86989	13.08326	ctg15:694127-694541	694280	SREBP-2_peak_476	3.07652	14.75424	10.65166	ctg15:694153-694497	694282	g8696	-","-","-","hypothetical protein GSI_04092``","-","-","-","-","-"
Merged-ctg7-114871-1	ctg7:114627-115116	promoter	promoter-TSS (g5041.t1)	171	g5040.t1	2	-	SREBP-2_peak_1269	-	-	-	-	-	-	SREBP-2_peak_1269	2.29650	9.66515	6.56088	ctg7:114627-115116	114730	g5040	sp|P87111|ETFD_SCHPO`Probable electron transfer flavoprotein-ubiquinone oxidoreductase, mitochondrial","PF05834.9`Lycopene_cycl`Lycopene cyclase protein;PF13738.3`Pyr_redox_3`Pyridine nucleotide-disulphide oxidoreductase;PF13450.3`NAD_binding_8`NAD(P)-binding Rossmann-like domain;PF03486.11`HI0933_like`HI0933-like protein;PF00890.21`FAD_binding_2`FAD binding domain;PF01946.14`Thi4`Thi4 family;PF1…
Merged-ctg13-1141637-1	ctg13:1141495-1141779	promoter	promoter-TSS (g8218.t1)	-60	g8218.t1	2	-	SREBP-2_peak_433	-	-	-	-	-	-	SREBP-2_peak_433	2.42695	10.69433	7.37717	ctg13:1141495-1141779	1141657	g8218	sp|O94547|SRK1_SCHPO`Serine/threonine-protein kinase srk1","PF00069.22`Pkinase`Protein kinase domain;PF07714.14`Pkinase_Tyr`Protein tyrosine kinase;PF14531.3`Kinase-like`Kinase-like","WP_079307923.1`serine/threonine protein kinase","calmodulin-dependent protein kinase 3``","-","-","-","-","GO:0023052`signaling`biological_process;GO:1900181`negative regulation of protein localization to nucleus`bi…
Merged-ctg9-1614349-1	ctg9:1614226-1614473	promoter	promoter-TSS (g6644.t1)	-611	g6644.t1	1	SREBP-1_peak_1549	-	SREBP-1_peak_1549	2.01673	7.76529	5.11282	ctg9:1614226-1614473	1614319	-	-	-	-	-	-	g6644	sp|P23767|GAT1A_XENLA`GATA-binding factor 1-A","PF00320.24`GATA`GATA zinc finger;PF08550.7`DUF1752`Fungal protein of unknown function (DUF1752)","WP_110783607.1`GATA-binding factor","transcription factor``","-","-","-","-","GO:0003700`transcription factor activity, sequence-specific DNA binding`molecular_function;GO:0043565`sequence-specific DNA binding`molecular_function;GO:0005634`nucleus`cellu…
Merged-ctg1-3637621-1	ctg1:3637460-3637783	exon (g1055.t1, exon 3 of 4)	-exon (g1055.t1, exon 3 of 4)	922	g1055.t1	2	-	SREBP-2_peak_169	-	-	-	-	-	-	SREBP-2_peak_169	2.19848	8.66574	5.78303	ctg1:3637460-3637783	3637576	g1055	-","-","-","hypothetical protein GSI_06156``","-","-","-","-","-"
Merged-ctg2-839006-2	ctg2:838770-839263	promoter	-TTS (g1648.t1)	-1199	g1647.t1	1&2	SREBP-1_peak_635	SREBP-2_peak_621	SREBP-1_peak_635	2.11752	7.43420	4.85137	ctg2:838770-839096	838934	SREBP-2_peak_621	2.13162	7.53593	4.90206	ctg2:838896-839263	839191	g1647	-","-","-","hypothetical protein GSI_13004``","-","-","-","-","-"
Merged-ctg1-1999284-1	ctg1:1999093-1999476	promoter	promoter-TSS (g517.t1)	-999	g517.t1	2	-	SREBP-2_peak_79	-	-	-	-	-	-	SREBP-2_peak_79	2.28602	10.75433	7.42628	ctg1:1999093-1999476	1999378	g517	-","PF05426.9`Alginate_lyase`Alginate lyase","WP_092390275.1`alginate lyase family protein","hypothetical protein GSI_06780``","-","-","-","-","-"
Merged-ctg8-1918420-2	ctg8:1918177-1918602	TTS (g6188.t1)	-TTS (g6188.t1)	1684	g6188.t1	1&2	SREBP-1_peak_1489	SREBP-2_peak_1436	SREBP-1_peak_1489	2.42168	11.04833	7.70519	ctg8:1918177-1918602	1918382	SREBP-2_peak_1436	2.03312	6.73285	4.26937	ctg8:1918327-1918574	1918487	g6188	sp|Q09116|SPN2_SCHPO`Septin homolog spn2","PF04548.13`AIG1`AIG1 family;PF00437.17`T2SSE`Type II/IV secretion system protein;PF13401.3`AAA_22`AAA domain;PF01580.15`FtsK_SpoIIIE`FtsK/SpoIIIE family;PF00009.24`GTP_EFTU`Elongation factor Tu GTP binding domain;PF04670.9`Gtr1_RagA`Gtr1/RagA G protein conserved region;PF13191.3`AAA_16`AAA ATPase domain;PF01926.20`MMR_HSR1`50S ribosome-binding GTPase;PF0…
Merged-ctg2-1744765-1	ctg2:1744652-1744879	promoter	promoter-TSS (g1852.t1)	-240	g1852.t1	1	SREBP-1_peak_667	-	SREBP-1_peak_667	2.06244	7.50332	4.90411	ctg2:1744652-1744879	1744830	-	-	-	-	-	-	g1852	sp|A2WT95|PLA1_ORYSI`Phospholipase A1-II 1","PF01764.22`Lipase_3`Lipase (class 3);PF12697.4`Abhydrolase_6`Alpha/beta hydrolase family","WP_094921565.1`lipase family protein","hypothetical protein GSI_12748``","-","-","-","-","GO:0005737`cytoplasm`cellular_component;GO:0016042`lipid catabolic process`biological_process;GO:0008970`phosphatidylcholine 1-acylhydrolase activity`molecular_function"
Merged-ctg5-510157-1	ctg5:509901-510413	TTS (g3630.t1)	-TTS (g3631.t1)	1749	g3631.t1	2	-	SREBP-2_peak_1060	-	-	-	-	-	-	SREBP-2_peak_1060	2.23072	8.13563	5.37113	ctg5:509901-510413	510257	g3631	-","PF07163.9`Pex26`Pex26 protein","-","hypothetical protein GSI_02121``","-","-","-","-","-"
Merged-ctg5-296837-1	ctg5:296703-296971	promoter	promoter-TSS (g3585.t1)	19	g3585.t1	2	-	SREBP-2_peak_1047	-	-	-	-	-	-	SREBP-2_peak_1047	2.26139	8.00579	5.26857	ctg5:296703-296971	296828	g3585	sp|Q8K157|GALM_MOUSE`Aldose 1-epimerase","PF01263.17`Aldose_epim`Aldose 1-epimerase","WP_113635360.1`galactose mutarotase","hypothetical protein GSI_02053``","-","Galactose mutarotase or related enzyme","K01785`galM, GALM","ko00052` Galactose metabolism;ko00010` Glycolysis / Gluconeogenesis","GO:0006012`galactose metabolic process`biological_process;GO:0005975`carbohydrate metabolic process`biolo…
Merged-ctg4-436576-1	ctg4:436261-436892	exon (g3109.t1, exon 5 of 8)	-exon (g3109.t1, exon 5 of 8)	1092	g3109.t1	1	SREBP-1_peak_975	-	SREBP-1_peak_975	2.18735	8.68557	5.84481	ctg4:436261-436892	436793	-	-	-	-	-	-	g3109	-","-","-","hypothetical protein GSI_03162``","-","-","-","-","-"
Merged-ctg15-358416-1	ctg15:358271-358562	promoter	promoter-TSS (g8617.t1)	-473	g8617.t1	2	-	SREBP-2_peak_473	-	-	-	-	-	-	SREBP-2_peak_473	2.14692	8.26185	5.46900	ctg15:358271-358562	358370	g8617	sp|P53173|ERV14_YEAST`ER-derived vesicles protein ERV14","PF03311.11`Cornichon`Cornichon protein","-","hypothetical protein GSI_03982``","-","-","K20368`CNIH, ERV14","-","GO:0030437`ascospore formation`biological_process;GO:0030134`ER to Golgi transport vesicle`cellular_component;GO:0071944`cell periphery`cellular_component;GO:0007120`axial cellular bud site selection`biological_process;GO:000688…
Merged-ctg12-828300-1	ctg12:828179-828421	promoter	promoter-TSS (g7725.t1)	-77	g7725.t1	1	SREBP-1_peak_352	-	SREBP-1_peak_352	2.23361	9.49867	6.48890	ctg12:828179-828421	828240	-	-	-	-	-	-	g7725	-","-","-","hypothetical protein GSI_14607``","-","-","-","-","-"
Merged-ctg2-3438147-2	ctg2:3437865-3438460	Intergenic	Intergenic	-13252	g2211.t1	1&2	SREBP-1_peak_725	SREBP-2_peak_706	SREBP-1_peak_725	2.22803	9.00763	6.10079	ctg2:3437865-3438460	3438005	SREBP-2_peak_706	2.11678	7.82642	5.12728	ctg2:3437918-3438348	3438009	g2211	-","-","-","``","-","-","-","-","-"
Merged-ctg6-797335-1	ctg6:797210-797460	Intergenic	Intergenic	-2782	g4483.t1	1	SREBP-1_peak_1216	-	SREBP-1_peak_1216	2.03875	7.04608	4.54356	ctg6:797210-797460	797323	-	-	-	-	-	-	g4483	sp|Q9BZP6|CHIA_HUMAN`Acidic mammalian chitinase","PF06330.8`TRI5`Trichodiene synthase (TRI5);PF00704.25`Glyco_hydro_18`Glycosyl hydrolases family 18","WP_090189843.1`MULTISPECIES: glycoside hydrolase family 18 protein","hypothetical protein GSI_00767``","-","Chitinase, GH18 family","K01183`E3.2.1.14","ko00520` Amino sugar and nucleotide sugar metabolism","GO:0000272`polysaccharide catabolic proce…
Merged-ctg2-3748217-1	ctg2:3747957-3748477	Intergenic	Intergenic	-8071	g2238.t1	2	-	SREBP-2_peak_714	-	-	-	-	-	-	SREBP-2_peak_714	2.00532	5.65768	3.42710	ctg2:3747957-3748477	3748241	g2238	-","-","-","hypothetical protein TRAPUB_4361``","-","-","-","-","-"
Merged-ctg10-1049131-1	ctg10:1048891-1049372	intron (g7052.t1, intron 3 of 3)	-intron (g7052.t1, intron 3 of 3)	1313	g7052.t1	2	-	SREBP-2_peak_254	-	-	-	-	-	-	SREBP-2_peak_254	2.35570	12.00335	8.45346	ctg10:1048891-1049372	1049226	g7052	sp|Q9UTD8|ERD11_SCHPO`Protein ERD1 homolog 1","PF03124.11`EXS`EXS family","-","EXS-domain-containing protein``","-","-","-","-","GO:0000329`fungal-type vacuole membrane`cellular_component;GO:0005737`cytoplasm`cellular_component;GO:0016021`integral component of membrane`cellular_component;GO:0005789`endoplasmic reticulum membrane`cellular_component;GO:0015031`protein transport`biological_process;G…
Merged-ctg29-590463-1	ctg29:590304-590622	TTS (g9355.t1)	-TTS (g9355.t1)	2369	g9354.t1	1	SREBP-1_peak_830	-	SREBP-1_peak_830	2.45025	11.28063	7.88552	ctg29:590304-590622	590400	-	-	-	-	-	-	g9354	-","-","-","hypothetical protein GSI_07158``","-","-","-","-","-"
Merged-ctg1-3113464-2	ctg1:3113094-3113816	TTS (g897.t1)	-TTS (g896.t1)	2055	g896.t1	1&2	SREBP-1_peak_142	SREBP-2_peak_128	SREBP-1_peak_142	2.18920	9.76925	6.70202	ctg1:3113156-3113816	3113716	SREBP-2_peak_128	2.00253	7.12298	4.57622	ctg1:3113094-3113790	3113688	g896	-","PF02158.12`Neuregulin`Neuregulin family","-","hypothetical protein GSI_06330``","-","-","K10879`XRCC2","ko03440` Homologous recombination","-"
Merged-ctg13-1173578-1	ctg13:1173469-1173687	exon (g8232.t1, exon 1 of 4)	-exon (g8232.t2, exon 1 of 4)	990	g8232.t2	2	-	SREBP-2_peak_434	-	-	-	-	-	-	SREBP-2_peak_434	2.24175	8.32621	5.51902	ctg13:1173469-1173687	1173560	g8232	-","-","-","hypothetical protein GSI_00405``","-","-","K02725`PSMA1","ko03050` Proteasome","-"
Merged-ctg31-474501-2	ctg31:474166-474825	TTS (g11348.t2)	-TTS (g11348.t1)	1479	g11348.t2	1&2	SREBP-1_peak_960	SREBP-2_peak_931	SREBP-1_peak_960	2.64214	13.28116	9.47274	ctg31:474208-474825	474338	SREBP-2_peak_931	2.71082	14.00332	10.06256	ctg31:474166-474805	474427	g11348	-","-","-","hypothetical protein GSI_02956``","-","-","-","-","-"
Merged-ctg32-141001-2	ctg32:140321-141339	promoter	Intergenic	-1627	g11432.t1	1&2	SREBP-1_peak_966	SREBP-2_peak_934	SREBP-1_peak_966	2.27997	11.86332	8.34692	ctg32:141045-141339	141154	SREBP-2_peak_934	2.01460	8.62556	5.75442	ctg32:140321-141302	140732	g11432	-","PF13460.3`NAD_binding_10`NAD(P)H-binding","WP_111667902.1`epimerase","hypothetical protein GSI_10938``","-","-","-","-","-"
Merged-ctg3-1377485-1	ctg3:1377346-1377625	promoter	-TTS (g2642.t1)	-1765	g2643.t1	1	SREBP-1_peak_892	-	SREBP-1_peak_892	2.16969	9.90723	6.81066	ctg3:1377346-1377625	1377544	-	-	-	-	-	-	g2643	sp|O14232|MTR4_SCHPO`ATP-dependent RNA helicase mtr4","PF00437.17`T2SSE`Type II/IV secretion system protein;PF08148.9`DSHCT`DSHCT (NUC185) domain;PF13234.3`rRNA_proc-arch`rRNA-processing arch domain;PF00270.26`DEAD`DEAD/DEAH box helicase;PF04851.12`ResIII`Type III restriction enzyme, res subunit;PF00271.28`Helicase_C`Helicase conserved C-terminal domain","WP_012874434.1`DEAD/DEAH box helicase","h…
Merged-ctg5-2052918-2	ctg5:2052775-2053069	promoter	promoter-TSS (g4066.t1)	13	g4066.t1	1&2	SREBP-1_peak_1157	SREBP-2_peak_1126	SREBP-1_peak_1157	2.26280	9.97098	6.86041	ctg5:2052783-2053069	2052912	SREBP-2_peak_1126	2.40107	11.65680	8.16922	ctg5:2052775-2053046	2052887	g4066	-","-","-","hypothetical protein GSI_08058``","-","-","-","-","-"
Merged-ctg6-2319504-1	ctg6:2319303-2319705	promoter	promoter-TSS (g4974.t1)	-678	g4974.t1	2	-	SREBP-2_peak_1253	-	-	-	-	-	-	SREBP-2_peak_1253	2.38713	13.44977	9.61513	ctg6:2319303-2319705	2319432	g4974	-","-","-","-","-","-","-","-","-"
Merged-ctg5-1763023-1	ctg5:1762864-1763182	promoter	promoter-TSS (g3980.t1)	64	g3980.t1	1	SREBP-1_peak_1143	-	SREBP-1_peak_1143	2.32279	9.75250	6.69063	ctg5:1762864-1763182	1763001	-	-	-	-	-	-	g3980	-","-","-","hypothetical protein GSI_02519``","-","-","-","-","-"
Merged-ctg15-613581-1	ctg15:613467-613695	Intergenic	Intergenic	-11885	g8686.t1	1	SREBP-1_peak_491	-	SREBP-1_peak_491	2.01774	6.35642	3.99611	ctg15:613467-613695	613588	-	-	-	-	-	-	g8686	-","-","-","hypothetical protein GSI_04078``","-","-","-","-","-"
Merged-ctg9-1372873-1	ctg9:1372651-1373095	TTS (g6593.t1)	-TTS (g6593.t1)	1866	g6593.t1	2	-	SREBP-2_peak_1491	-	-	-	-	-	-	SREBP-2_peak_1491	2.29197	9.39302	6.34883	ctg9:1372651-1373095	1372914	g6593	sp|P0DPB0|PSIR_PSICU`Psilocybin cluster transcription regulator","PF00010.23`HLH`Helix-loop-helix DNA-binding domain","-","hypothetical protein BD310DRAFT_947578``","-","-","K09104`K09104","-","GO:0005634`nucleus`cellular_component;GO:0046983`protein dimerization activity`molecular_function;GO:0003677`DNA binding`molecular_function"
Merged-ctg8-475997-1	ctg8:475801-476194	promoter	promoter-TSS (g5733.t1)	5	g5733.t1	1	SREBP-1_peak_1412	-	SREBP-1_peak_1412	2.25512	9.33540	6.36075	ctg8:475801-476194	475912	-	-	-	-	-	-	g5733	sp|P37454|EXOA_BACSU`Exodeoxyribonuclease","PF03372.20`Exo_endo_phos`Endonuclease/Exonuclease/phosphatase family","WP_024861286.1`exodeoxyribonuclease III","hypothetical protein GSI_13734``","-","Exonuclease III","K10771`APEX1","ko03410` Base excision repair","GO:0004519`endonuclease activity`molecular_function;GO:0004528`phosphodiesterase I activity`molecular_function;GO:0003906`DNA-(apurinic or…
Merged-ctg16-967893-2	ctg16:967634-968146	intron (g9112.t1, intron 3 of 3)	-intron (g9112.t1, intron 3 of 3)	2577	g9113.t1	1&2	SREBP-1_peak_542	SREBP-2_peak_531	SREBP-1_peak_542	2.08270	6.79909	4.34656	ctg16:967634-967994	967920	SREBP-2_peak_531	2.19544	8.42644	5.59665	ctg16:967799-968146	968022	g9113	-","PF08698.8`Fcf2`Fcf2 pre-rRNA processing","-","hypothetical protein GSI_15557``","-","-","-","-","-"
Merged-ctg1-3027205-1	ctg1:3027101-3027309	TTS (g868.t2)	-TTS (g870.t2)	675	g869.t1	1	SREBP-1_peak_136	-	SREBP-1_peak_136	2.04875	7.48859	4.89396	ctg1:3027101-3027309	3027186	-	-	-	-	-	-	g869	sp|Q503V0|CHMP6_DANRE`Charged multivesicular body protein 6","PF03357.18`Snf7`Snf7","-","hypothetical protein DICSQDRAFT_164805``","-","-","K12195`CHMP6, VPS20","ko04144` Endocytosis","GO:0007034`vacuolar transport`biological_process;GO:0015031`protein transport`biological_process;GO:0031902`late endosome membrane`cellular_component"
Merged-ctg7-458960-1	ctg7:458802-459119	promoter	promoter-TSS (g5137.t1)	-67	g5136.t1	2	-	SREBP-2_peak_1281	-	-	-	-	-	-	SREBP-2_peak_1281	2.01252	6.58555	4.15332	ctg7:458802-459119	459057	g5136	sp|P48445|BPL1_YEAST`Biotin--protein ligase","PF03099.16`BPL_LplA_LipB`Biotin/lipoate A/B protein ligase family;PF09825.6`BPL_N`Biotin-protein ligase, N terminal","WP_061968152.1`biotin--[acetyl-CoA-carboxylase] ligase","hypothetical protein GSI_09283``","-","-","K01942`HLCS","ko00780` Biotin metabolism","GO:0005524`ATP binding`molecular_function;GO:0005634`nucleus`cellular_component;GO:0004078`b…
Merged-ctg8-1607704-1	ctg8:1607587-1607821	TTS (g6101.t2)	-TTS (g6101.t2)	1177	g6100.t1	2	-	SREBP-2_peak_1417	-	-	-	-	-	-	SREBP-2_peak_1417	2.08315	7.08992	4.54885	ctg8:1607587-1607821	1607728	g6100	sp|P06810|COX5_NEUCR`Cytochrome c oxidase polypeptide 5, mitochondrial","PF02936.11`COX4`Cytochrome c oxidase subunit IV","-","transporter``","-","-","K02263`COX4","ko04932` Non-alcoholic fatty liver disease (NAFLD);ko05012` Parkinson disease;ko00190` Oxidative phosphorylation;ko04260` Cardiac muscle contraction;ko05010` Alzheimer disease;ko05016` Huntington disease","GO:0016021`integral componen…
Merged-ctg4-1700420-2	ctg4:1700289-1700591	promoter	-exon (g3386.t1, exon 1 of 11)	211	g3386.t1	1&2	SREBP-1_peak_1017	SREBP-2_peak_987	SREBP-1_peak_1017	2.02284	6.65938	4.23630	ctg4:1700296-1700591	1700384	SREBP-2_peak_987	2.34362	10.03881	6.85386	ctg4:1700289-1700507	1700372	g3386	sp|Q09731|BU107_SCHPO`UBP9-binding protein bun107","PF16529.2`Ge1_WD40`WD40 region of Ge1, enhancer of mRNA-decapping protein;PF12894.4`ANAPC4_WD40`Anaphase-promoting complex subunit 4 WD40 domain;PF16207.2`RAWUL`RAWUL domain RING finger- and WD40-associated ubiquitin-like;PF00400.29`WD40`WD domain, G-beta repeat;PF11715.5`Nup160`Nucleoporin Nup120/160;PF11816.5`DUF3337`Domain of unknown function…
Merged-ctg6-2068771-1	ctg6:2068660-2068882	TTS (g4902.t1)	-TTS (g4902.t1)	1062	g4903.t1	2	-	SREBP-2_peak_1234	-	-	-	-	-	-	SREBP-2_peak_1234	2.41608	11.65786	8.16951	ctg6:2068660-2068882	2068774	g4903	sp|Q9P016|THYN1_HUMAN`Thymocyte nuclear protein 1","PF01878.15`EVE`EVE domain","WP_008216832.1`MULTISPECIES: EVE domain-containing protein","hypothetical protein GSI_01236``","-","Predicted RNA-binding protein, contains PUA-like domain","K17491`SMEK, PPP4R3","ko04922` Glucagon signaling pathway","GO:0005634`nucleus`cellular_component"
Merged-ctg75-278278-1	ctg75:278097-278460	promoter	promoter-TSS (g10380.t1)	-848	g10380.t1	2	-	SREBP-2_peak_1346	-	-	-	-	-	-	SREBP-2_peak_1346	2.10682	7.35690	4.76081	ctg75:278097-278460	278288	g10380	-","PF13532.3`2OG-FeII_Oxy_2`2OG-Fe(II) oxygenase superfamily","WP_012234844.1`isochorismatase family protein","hypothetical protein GSI_03425``","-","-","-","-","-"
Merged-ctg5-429219-1	ctg5:428987-429452	promoter	Intergenic	-1463	g3608.t1	2	-	SREBP-2_peak_1054	-	-	-	-	-	-	SREBP-2_peak_1054	2.09672	7.28394	4.70215	ctg5:428987-429452	429111	g3608	sp|Q93YU2|RUS6_ARATH`Protein root UVB sensitive 6","PF04884.11`DUF647`Vitamin B6 photo-protection and homoeostasis","-","hypothetical protein GSI_02094``","-","-","-","-","-"
Merged-ctg2-657287-2	ctg2:657071-657550	promoter	-TTS (g1589.t3)	-1116	g1588.t1	1&2	SREBP-1_peak_630	SREBP-2_peak_615	SREBP-1_peak_630	2.26063	9.14994	6.21299	ctg2:657071-657434	657201	SREBP-2_peak_615	2.64514	13.76996	9.87102	ctg2:657095-657550	657266	g1588	-","-","-","hypothetical protein GSI_13069``","-","-","-","-","-"
Merged-ctg5-2360553-1	ctg5:2360351-2360756	promoter	Intergenic	-1255	g4127.t1	2	-	SREBP-2_peak_1144	-	-	-	-	-	-	SREBP-2_peak_1144	2.36432	10.32801	7.08204	ctg5:2360351-2360756	2360481	g4127	-","PF02915.14`Rubrerythrin`Rubrerythrin","-","hypothetical protein DICSQDRAFT_113038``","-","-","-","-","-"
Merged-ctg10-1190551-2	ctg10:1190349-1190745	TTS (g7090.t1)	-TTS (g7090.t1)	1885	g7090.t1	1&2	SREBP-1_peak_278	SREBP-2_peak_260	SREBP-1_peak_278	2.70610	14.44715	10.37654	ctg10:1190349-1190745	1190579	SREBP-2_peak_260	2.54014	12.86965	9.14184	ctg10:1190370-1190741	1190635	g7090	sp|P87049|CGP1_SCHPO`G1/S-specific cyclin pas1","PF08613.8`Cyclin`Cyclin","-","hypothetical protein DICSQDRAFT_132894``","-","-","-","-","GO:0051301`cell division`biological_process;GO:2000134`negative regulation of G1/S transition of mitotic cell cycle`biological_process;GO:0019901`protein kinase binding`molecular_function;GO:0016538`cyclin-dependent protein serine/threonine kinase regulator act…
Merged-ctg1-4293949-2	ctg1:4293789-4294076	TTS (g1229.t1)	-TTS (g1228.t1)	855	g1229.t1	1&2	SREBP-1_peak_198	SREBP-2_peak_190	SREBP-1_peak_198	2.08680	7.88486	5.20596	ctg1:4293865-4294076	4293963	SREBP-2_peak_190	2.06231	7.78229	5.09396	ctg1:4293789-4294067	4293945	g1229	sp|Q4PB04|H32_USTMA`Histone H3.2","PF00808.20`CBFD_NFYB_HMF`Histone-like transcription factor (CBF/NF-Y) and archaeal histone;PF15630.3`CENP-S`CENP-S protein;PF00125.21`Histone`Core histone H2A/H2B/H3/H4;PF15511.3`CENP-T_C`Centromere kinetochore component CENP-T histone fold","WP_064660602.1`histone H3","histone 3``","-","-","K11253`H3","ko05322` Systemic lupus erythematosus;ko05034` Alcoholism;k…
Merged-ctg10-1792596-1	ctg10:1792361-1792832	promoter	promoter-TSS (g7212.t1)	-50	g7211.t1	2	-	SREBP-2_peak_282	-	-	-	-	-	-	SREBP-2_peak_282	2.60917	13.31209	9.50321	ctg10:1792361-1792832	1792721	g7211	-","PF00240.20`ubiquitin`Ubiquitin family;PF02179.13`BAG`BAG domain","-","hypothetical protein GSI_03960``","-","-","-","-","-"
Merged-ctg1-565490-1	ctg1:565369-565611	TTS (g117.t1)	-TTS (g117.t1)	2084	g118.t3	1	SREBP-1_peak_10	-	SREBP-1_peak_10	2.13290	11.37034	7.95705	ctg1:565369-565611	565500	-	-	-	-	-	-	g118	-","-","-","hypothetical protein BD309DRAFT_866302``","-","-","-","-","-"
Merged-ctg6-1904735-1	ctg6:1904615-1904856	promoter	promoter-TSS (g4852.t1)	-168	g4852.t1	1	SREBP-1_peak_1264	-	SREBP-1_peak_1264	2.45055	12.49454	8.84935	ctg6:1904615-1904856	1904706	-	-	-	-	-	-	g4852	sp|O60176|YG41_SCHPO`Uncharacterized RNA-binding protein C23E6.01c","PF16367.2`RRM_7`RNA recognition motif;PF08777.8`RRM_3`RNA binding motif;PF00076.19`RRM_1`RNA recognition motif. (a.k.a. RRM, RBD, or RNP domain);PF14605.3`Nup35_RRM_2`Nup53/35/40-type RNA recognition motif","-","hypothetical protein DICSQDRAFT_135856``","-","-","-","-","GO:0010494`cytoplasmic stress granule`cellular_component;GO…
Merged-ctg1-336691-1	ctg1:336442-336941	promoter	promoter-TSS (g65.t1)	-591	g65.t1	1	SREBP-1_peak_7	-	SREBP-1_peak_7	2.36366	14.08046	10.09560	ctg1:336442-336941	336812	-	-	-	-	-	-	g65	-","PF13242.3`Hydrolase_like`HAD-hyrolase-like;PF13419.3`HAD_2`Haloacid dehalogenase-like hydrolase;PF00702.23`Hydrolase`haloacid dehalogenase-like hydrolase","WP_085122494.1`haloacid dehalogenase type II","haloacid dehalogenase``","-","-","-","-","-"
Merged-ctg7-147874-2	ctg7:147654-148072	promoter	promoter-TSS (g5050.t1)	74	g5050.t1	1&2	SREBP-1_peak_1312	SREBP-2_peak_1275	SREBP-1_peak_1312	2.34538	9.68139	6.63359	ctg7:147654-148072	147991	SREBP-2_peak_1275	2.64607	13.15850	9.38358	ctg7:147722-148049	147972	g5050	sp|Q12184|ADRX_YEAST`Adrenodoxin homolog, mitochondrial","PF00111.24`Fer2`2Fe-2S iron-sulfur cluster binding domain","WP_039458408.1`2Fe-2S iron-sulfur cluster binding domain-containing protein","hypothetical protein GSI_09438``","-","-","-","-","GO:0005759`mitochondrial matrix`cellular_component;GO:0046872`metal ion binding`molecular_function;GO:0006744`ubiquinone biosynthetic process`biological…
Merged-ctg6-390309-1	ctg6:390069-390549	promoter	promoter-TSS (g4341.t1)	-662	g4341.t1	2	-	SREBP-2_peak_1164	-	-	-	-	-	-	SREBP-2_peak_1164	2.08421	7.48115	4.85633	ctg6:390069-390549	390148	g4341	-","-","-","hypothetical protein GSI_00605``","-","-","-","-","-"
Merged-ctg6-565295-1	ctg6:565166-565424	promoter	promoter-TSS (g4406.t1)	-47	g4407.t1	1	SREBP-1_peak_1207	-	SREBP-1_peak_1207	2.20043	8.89750	6.01431	ctg6:565166-565424	565275	-	-	-	-	-	-	g4407	sp|Q9UT02|SEC7A_SCHPO`Protein transport protein sec71","PF12783.4`Sec7_N`Guanine nucleotide exchange factor in Golgi transport N-terminal;PF09324.7`DUF1981`Domain of unknown function (DUF1981);PF16213.2`DCB`Dimerisation and cyclophilin-binding domain of Mon2;PF01369.17`Sec7`Sec7 domain","WP_094092239.1`hypothetical protein","hypothetical protein GSI_00677``","-","-","K18442`ARFGEF, BIG","ko04144`…
Merged-ctg3-1725042-1	ctg3:1724925-1725160	TTS (g2740.t1)	-TTS (g2740.t1)	1320	g2740.t1	1	SREBP-1_peak_902	-	SREBP-1_peak_902	2.09664	8.35147	5.58106	ctg3:1724925-1725160	1725058	-	-	-	-	-	-	g2740	sp|Q92266|PEX13_PICPA`Peroxisomal membrane protein PEX13","PF14604.3`SH3_9`Variant SH3 domain;PF07653.14`SH3_2`Variant SH3 domain;PF04088.10`Peroxin-13_N`Peroxin 13, N-terminal region;PF00018.25`SH3_1`SH3 domain","-","transporter``","-","-","K13344`PEX13","ko04146` Peroxisome","GO:0016021`integral component of membrane`cellular_component;GO:0016560`protein import into peroxisome matrix, docking`b…
Merged-ctg10-544283-1	ctg10:544178-544388	promoter	-exon (g6907.t1, exon 1 of 2)	418	g6907.t1	1	SREBP-1_peak_253	-	SREBP-1_peak_253	2.01096	6.75037	4.30812	ctg10:544178-544388	544286	-	-	-	-	-	-	g6907	-","PF00170.18`bZIP_1`bZIP transcription factor;PF07716.12`bZIP_2`Basic region leucine zipper;PF01166.15`TSC22`TSC-22/dip/bun family;PF10359.6`Fmp27_WPPW`RNA pol II promoter Fmp27 protein domain","-","transcription factor``","-","-","K16230`HAC1","-","-"
Merged-ctg2-3430099-1	ctg2:3429820-3430378	Intergenic	Intergenic	-5189	g2211.t1	2	-	SREBP-2_peak_704	-	-	-	-	-	-	SREBP-2_peak_704	2.20260	8.37218	5.55392	ctg2:3429820-3430378	3430103	g2211	-","-","-","``","-","-","-","-","-"
Merged-ctg9-1202423-2	ctg9:1202105-1202741	Intergenic	Intergenic	-6724	g6554.t1	1&2	SREBP-1_peak_1539	SREBP-2_peak_1486	SREBP-1_peak_1539	2.07098	7.66409	5.03310	ctg9:1202105-1202734	1202611	SREBP-2_peak_1486	2.34222	10.76754	7.43754	ctg9:1202115-1202741	1202259	g6554	-","-","-","hypothetical protein GSI_11625``","-","-","-","-","-"
Merged-ctg7-150353-1	ctg7:150239-150467	promoter	-intron (g5051.t1, intron 1 of 1)	494	g5051.t1	2	-	SREBP-2_peak_1276	-	-	-	-	-	-	SREBP-2_peak_1276	2.07982	6.77949	4.30537	ctg7:150239-150467	150336	g5051	sp|Q5AUY2|DBAD_EMENI`MFS-type transporter dbaD","PF07690.13`MFS_1`Major Facilitator Superfamily","WP_113518253.1`MFS transporter","MFS general substrate transporter``","-","-","-","-","GO:0055085`transmembrane transport`biological_process;GO:0005886`plasma membrane`cellular_component;GO:0016021`integral component of membrane`cellular_component"
Merged-ctg4-1451130-1	ctg4:1451020-1451241	TTS (g3329.t1)	-TTS (g3330.t2)	1325	g3329.t1	2	-	SREBP-2_peak_974	-	-	-	-	-	-	SREBP-2_peak_974	2.04926	6.94031	4.43196	ctg4:1451020-1451241	1451141	g3329	sp|Q6GDV6|Y2567_STAAR`Uncharacterized oxidoreductase SAR2567","PF08659.7`KR`KR domain;PF00106.22`adh_short`short chain dehydrogenase;PF08643.7`DUF1776`Fungal family of unknown function (DUF1776);PF13561.3`adh_short_C2`Enoyl-(Acyl carrier protein) reductase","WP_020584109.1`SDR family oxidoreductase","hypothetical protein GSI_05183``","-","-","-","-","GO:0016491`oxidoreductase activity`molecular_f…
Merged-ctg2-3721531-2	ctg2:3721104-3721963	TTS (g2233.t1)	-TTS (g2233.t1)	562	g2232.t1	1&2	SREBP-1_peak_731	SREBP-2_peak_712	SREBP-1_peak_731	2.68530	11.72602	8.23895	ctg2:3721141-3721963	3721252	SREBP-2_peak_712	2.68245	12.81786	9.10402	ctg2:3721104-3721918	3721724	g2232	-","-","-","``","-","-","-","-","-"
Merged-ctg5-1836661-1	ctg5:1836525-1836798	promoter	-TTS (g3999.t1)	-1169	g4000.t1	2	-	SREBP-2_peak_1119	-	-	-	-	-	-	SREBP-2_peak_1119	2.22922	8.79422	5.88159	ctg5:1836525-1836798	1836678	g4000	sp|P36047|SDS22_YEAST`Protein phosphatase 1 regulatory subunit SDS22","PF14580.3`LRR_9`Leucine-rich repeat;PF12799.4`LRR_4`Leucine Rich repeats (2 copies);PF00560.30`LRR_1`Leucine Rich Repeat;PF13516.3`LRR_6`Leucine Rich repeat;PF13855.3`LRR_8`Leucine rich repeat","-","hypothetical protein GSI_07980``","-","-","K17550`PPP1R7, SDS22","-","GO:0004865`protein serine/threonine phosphatase inhibitor a…
Merged-ctg2-1942923-1	ctg2:1942793-1943054	promoter	promoter-TSS (g1898.t1)	33	g1898.t1	2	-	SREBP-2_peak_660	-	-	-	-	-	-	SREBP-2_peak_660	2.02746	6.87195	4.37881	ctg2:1942793-1943054	1942936	g1898	sp|O94335|STT3_SCHPO`Dolichyl-diphosphooligosaccharide--protein glycosyltransferase subunit stt3","PF02516.11`STT3`Oligosaccharyl transferase STT3 subunit","-","hypothetical protein GSI_12682``","-","-","K07151`STT3","ko04141` Protein processing in endoplasmic reticulum;ko00510` N-Glycan biosynthesis;ko00513` Various types of N-glycan biosynthesis","GO:0016021`integral component of membrane`cellu…
Merged-ctg16-645913-1	ctg16:645744-646082	intron (g9020.t1, intron 5 of 11)	-intron (g9020.t1, intron 5 of 11)	3857	g9020.t1	2	-	SREBP-2_peak_514	-	-	-	-	-	-	SREBP-2_peak_514	2.01552	6.96081	4.44781	ctg16:645744-646082	645893	g9020	sp|O74558|MOB2_SCHPO`Maintenance of ploidy protein mob2","PF03637.14`Mob1_phocein`Mob1/phocein family","-","hypothetical protein GSI_15445``","-","-","-","-","GO:0032153`cell division site`cellular_component;GO:0007049`cell cycle`biological_process;GO:0051301`cell division`biological_process;GO:2000100`regulation of establishment or maintenance of bipolar cell polarity regulating cell shape`biolo…
Merged-ctg5-28119-1	ctg5:27962-28277	intron (g3516.t1, intron 3 of 5)	-intron (g3516.t1, intron 3 of 5)	2112	g3516.t1	2	-	SREBP-2_peak_1036	-	-	-	-	-	-	SREBP-2_peak_1036	2.06034	7.02063	4.49491	ctg5:27962-28277	28127	g3516	-","PF07106.10`TBPIP`Tat binding protein 1(TBP-1)-interacting protein (TBPIP);PF08961.7`NRBF2`Nuclear receptor-binding factor 2, autophagy regulator","-","hypothetical protein BN946_scf184939.g2``","-","-","-","-","-"
Merged-ctg16-897298-1	ctg16:897179-897418	promoter	-exon (g9092.t1, exon 2 of 4)	371	g9092.t1	2	-	SREBP-2_peak_526	-	-	-	-	-	-	SREBP-2_peak_526	2.41248	10.45015	7.17929	ctg16:897179-897418	897280	g9092	-","-","-","hypothetical protein GSI_15530``","-","-","-","-","-"
Merged-ctg13-26134-1	ctg13:26026-26243	TTS (g7938.t1)	-TTS (g7937.t1)	3129	g7937.t1	1	SREBP-1_peak_394	-	SREBP-1_peak_394	2.19319	8.19404	5.45343	ctg13:26026-26243	26141	-	-	-	-	-	-	g7937	-","-","-","hypothetical protein BD309DRAFT_1019376``","-","-","-","-","-"
Merged-ctg3-1757107-2	ctg3:1756831-1757581	exon (g2745.t1, exon 2 of 2)	-exon (g2745.t1, exon 2 of 2)	2661	g2745.t1	1&2	SREBP-1_peak_906	SREBP-2_peak_886	SREBP-1_peak_906	2.16073	8.16218	5.42942	ctg3:1756863-1757154	1757004	SREBP-2_peak_886	2.56772	12.96076	9.21815	ctg3:1756831-1757581	1757152	g2745	-","-","-","transporter``","-","-","-","-","-"
Merged-ctg1-1394885-2	ctg1:1394549-1395332	promoter	promoter-TSS (g325.t1)	-149	g326.t1	1&2	SREBP-1_peak_56	SREBP-2_peak_51	SREBP-1_peak_56	2.27695	9.74239	6.68154	ctg1:1394549-1395332	1394762	SREBP-2_peak_51	2.04356	7.26482	4.68604	ctg1:1394613-1395048	1394744	g326	sp|P0CP31|NPL4_CRYNB`Nuclear protein localization protein 4","PF05021.12`NPL4`NPL4 family;PF11543.5`UN_NPL4`Nuclear pore localisation protein NPL4;PF05020.12`zf-NPL4`NPL4 family, putative zinc binding region","-","transporter``","-","-","K14015`NPLOC4, NPL4","ko04141` Protein processing in endoplasmic reticulum","GO:0051028`mRNA transport`biological_process;GO:0048471`perinuclear region of cytopl…
Merged-ctg3-1193398-1	ctg3:1193285-1193512	TTS (g2594.t1)	-TTS (g2594.t1)	2610	g2594.t1	2	-	SREBP-2_peak_864	-	-	-	-	-	-	SREBP-2_peak_864	2.23234	9.48810	6.42307	ctg3:1193285-1193512	1193426	g2594	-","PF00515.25`TPR_1`Tetratricopeptide repeat","-","transporter``","-","-","K09553`STIP1","ko05020` Prion diseases","-"
Merged-ctg3-753919-1	ctg3:753784-754054	TTS (g2469.t1)	-TTS (g2469.t1)	1957	g2469.t1	2	-	SREBP-2_peak_846	-	-	-	-	-	-	SREBP-2_peak_846	2.08341	7.18767	4.62683	ctg3:753784-754054	753914	g2469	-","PF05462.8`Dicty_CAR`Slime mold cyclic AMP receptor;PF11710.5`Git3`G protein-coupled glucose receptor regulating Gpa2;PF11970.5`GPR_Gpa2_C`G protein-coupled glucose receptor regulating Gpa2 C-term","-","hypothetical protein GSI_10782``","-","-","-","-","-"
Merged-ctg8-998571-1	ctg8:998450-998693	promoter	promoter-TSS (g5897.t1)	-151	g5897.t1	2	-	SREBP-2_peak_1390	-	-	-	-	-	-	SREBP-2_peak_1390	2.00783	6.55196	4.12753	ctg8:998450-998693	998503	g5897	sp|P55809|SCOT1_HUMAN`Succinyl-CoA:3-ketoacid coenzyme A transferase 1, mitochondrial","PF16957.2`Mal_decarbox_Al`Malonate decarboxylase, alpha subunit, transporter;PF13336.3`AcetylCoA_hyd_C`Acetyl-CoA hydrolase/transferase C-terminal domain;PF01144.20`CoA_trans`Coenzyme A transferase","WP_013887136.1`3-oxoacid CoA-transferase subunit B","hypothetical protein GSI_13925``","-","Acyl CoA:acetate/3-…
Merged-ctg8-518242-1	ctg8:518002-518482	exon (g5745.t1, exon 1 of 2)	-exon (g5745.t1, exon 1 of 2)	535	g5745.t1	2	-	SREBP-2_peak_1367	-	-	-	-	-	-	SREBP-2_peak_1367	2.10232	10.15070	6.94251	ctg8:518002-518482	518369	g5745	-","PF02213.13`GYF`GYF domain","-","hypothetical protein GSI_13747``","-","-","K13099`CD2BP2, PPP1R59","-","-"
Merged-ctg44-180050-2	ctg44:179645-180469	promoter	Intergenic	-1101	g11612.t1	1&2	SREBP-1_peak_1059	SREBP-2_peak_1027	SREBP-1_peak_1059	2.27839	24.08121	18.74996	ctg44:179652-180469	179877	SREBP-2_peak_1027	2.28057	24.47361	19.15202	ctg44:179645-180435	179887	g11612	-","-","-","hypothetical protein GSI_03479``","-","-","-","-","-"
Merged-ctg10-1793316-2	ctg10:1793070-1793582	promoter	promoter-TSS (g7211.t1)	115	g7212.t1	1&2	SREBP-1_peak_299	SREBP-2_peak_283	SREBP-1_peak_299	2.21378	8.67546	5.83781	ctg10:1793088-1793582	1793194	SREBP-2_peak_283	2.11893	7.64366	4.98504	ctg10:1793070-1793525	1793146	g7212	sp|P33886|WIS1_SCHPO`Protein kinase wis1","PF14531.3`Kinase-like`Kinase-like;PF00069.22`Pkinase`Protein kinase domain;PF01636.20`APH`Phosphotransferase enzyme family;PF07714.14`Pkinase_Tyr`Protein tyrosine kinase","WP_052889734.1`serine/threonine protein kinase","transporter``","-","-","K11227`PBS2","ko04011` MAPK signaling pathway - yeast;ko04139` Mitophagy - yeast","GO:0034599`cellular response…
Merged-ctg5-2106269-1	ctg5:2106111-2106427	promoter	promoter-TSS (g4081.t1)	-793	g4081.t1	1	SREBP-1_peak_1160	-	SREBP-1_peak_1160	2.49343	12.18671	8.60277	ctg5:2106111-2106427	2106254	-	-	-	-	-	-	g4081	-","PF06698.8`DUF1192`Protein of unknown function (DUF1192)","-","hypothetical protein GSI_08076``","-","-","-","-","-"
Merged-ctg1-4434301-2	ctg1:4434055-4434509	promoter	-TTS (g1277.t1)	-1034	g1276.t1	1&2	SREBP-1_peak_207	SREBP-2_peak_196	SREBP-1_peak_207	2.35147	11.21895	7.83848	ctg1:4434139-4434502	4434392	SREBP-2_peak_196	2.21834	9.48150	6.41810	ctg1:4434055-4434509	4434182	g1276	sp|Q9UW02|THIO_COPCM`Thioredoxin","PF00085.17`Thioredoxin`Thioredoxin;PF04756.10`OST3_OST6`OST3 / OST6 family, transporter family;PF13905.3`Thioredoxin_8`Thioredoxin-like;PF08534.7`Redoxin`Redoxin;PF14595.3`Thioredoxin_9`Thioredoxin;PF13098.3`Thioredoxin_2`Thioredoxin-like domain;PF13728.3`TraF`F plasmid transfer operon protein;PF00578.18`AhpC-TSA`AhpC/TSA family;PF00462.21`Glutaredoxin`Glutaredo…
Merged-ctg1-42544-1	ctg1:42376-42713	promoter	promoter-TSS (g9.t1)	-600	g9.t1	2	-	SREBP-2_peak_3	-	-	-	-	-	-	SREBP-2_peak_3	2.27868	10.80439	7.46788	ctg1:42376-42713	42464	g9	-","-","-","hypothetical protein GSI_12418``","-","-","-","-","-"
Merged-ctg7-1834719-1	ctg7:1834583-1834855	promoter	-intron (g5480.t1, intron 1 of 1)	146	g5480.t1	1	SREBP-1_peak_1371	-	SREBP-1_peak_1371	2.34815	10.07462	6.94325	ctg7:1834583-1834855	1834694	-	-	-	-	-	-	g5480	-","PF13377.3`Peripla_BP_3`Periplasmic binding protein-like domain","-","-","-","-","-","-","-"
Merged-ctg2-199976-1	ctg2:199827-200125	TTS (g1459.t1)	-TTS (g1459.t1)	823	g1459.t1	2	-	SREBP-2_peak_596	-	-	-	-	-	-	SREBP-2_peak_596	2.01392	6.33033	3.95217	ctg2:199827-200125	200015	g1459	-","-","-","hypothetical protein GSI_13263``","-","-","-","-","-"
Merged-ctg5-793083-2	ctg5:792852-793316	promoter	promoter-TSS (g3702.t2)	-281	g3702.t1	1&2	SREBP-1_peak_1101	SREBP-2_peak_1069	SREBP-1_peak_1101	2.22289	7.63638	5.01121	ctg5:792869-793296	792974	SREBP-2_peak_1069	2.70580	12.67397	8.98801	ctg5:792852-793316	792935	g3702	-","PF04724.10`Glyco_transf_17`Glycosyltransferase family 17","WP_018699135.1`hypothetical protein","glycosyltransferase family 17 protein``","-","-","K00737`MGAT3","ko00510` N-Glycan biosynthesis","-"
Merged-ctg31-337839-2	ctg31:337615-338046	TTS (g11307.t1)	-TTS (g11307.t1)	3156	g11307.t1	1&2	SREBP-1_peak_953	SREBP-2_peak_927	SREBP-1_peak_953	2.49198	11.47936	8.04327	ctg31:337615-338046	337745	SREBP-2_peak_927	2.14644	7.64268	4.98463	ctg31:337665-338033	337734	g11307	-","PF04191.10`PEMT`Phospholipid methyltransferase;PF07690.13`MFS_1`Major Facilitator Superfamily;PF04140.11`ICMT`Isoprenylcysteine carboxyl methyltransferase (ICMT) family","WP_127912914.1`isoprenylcysteine carboxylmethyltransferase family protein","MFS general substrate transporter``","-","-","-","-","-"
Merged-ctg15-68445-2	ctg15:68099-68810	promoter	promoter-TSS (g8601.t1)	-60	g8601.t1	1&2	SREBP-1_peak_479	SREBP-2_peak_467	SREBP-1_peak_479	2.24289	9.46323	6.45979	ctg15:68101-68810	68610	SREBP-2_peak_467	2.36638	10.34447	7.09602	ctg15:68099-68773	68202	g8601	sp|Q9UT98|POS5_SCHPO`NADH kinase pos5, mitochondrial","PF01513.18`NAD_kinase`ATP-NAD kinase","WP_012827615.1`NAD(+)/NADH kinase","hypothetical protein GSI_05675``","-","-","K19386`POS5","-","GO:0006741`NADP biosynthetic process`biological_process;GO:0003951`NAD+ kinase activity`molecular_function;GO:0005524`ATP binding`molecular_function;GO:0019674`NAD metabolic process`biological_process;GO:0042…
Merged-ctg1-1930735-1	ctg1:1930624-1930847	TTS (g501.t1)	-TTS (g500.t1)	1018	g501.t1	1	SREBP-1_peak_76	-	SREBP-1_peak_76	2.23227	10.04497	6.91946	ctg1:1930624-1930847	1930754	-	-	-	-	-	-	g501	-","-","-","-","-","-","-","-","-"
Merged-ctg10-532506-1	ctg10:532400-532613	intron (g6905.t1, intron 3 of 3)	-intron (g6905.t1, intron 3 of 3)	1703	g6905.t1	2	-	SREBP-2_peak_233	-	-	-	-	-	-	SREBP-2_peak_233	2.05999	7.29787	4.71353	ctg10:532400-532613	532512	g6905	-","-","-","``","-","-","-","-","-"
Merged-ctg2-2022743-1	ctg2:2022502-2022984	promoter	promoter-TSS (g1922.t3)	-69	g1922.t3	2	-	SREBP-2_peak_665	-	-	-	-	-	-	SREBP-2_peak_665	2.01611	7.75995	5.07679	ctg2:2022502-2022984	2022577	g1922	-","PF12795.4`MscS_porin`Mechanosensitive ion channel porin domain;PF15905.2`HMMR_N`Hyaluronan mediated motility receptor N-terminal;PF10495.6`PACT_coil_coil`Pericentrin-AKAP-450 domain of centrosomal targeting protein;PF04582.9`Reo_sigmaC`Reovirus sigma C capsid protein;PF06818.12`Fez1`Fez1","-","transporter``","-","-","-","-","-"
Merged-ctg10-1684626-1	ctg10:1684493-1684760	Intergenic	Intergenic	10318	g7196.t1	1	SREBP-1_peak_296	-	SREBP-1_peak_296	2.21203	8.55242	5.74078	ctg10:1684493-1684760	1684633	-	-	-	-	-	-	g7196	sp|Q9X248|FABG_THEMA`3-oxoacyl-[acyl-carrier-protein] reductase FabG","PF08659.7`KR`KR domain;PF13561.3`adh_short_C2`Enoyl-(Acyl carrier protein) reductase;PF00106.22`adh_short`short chain dehydrogenase","WP_110449157.1`SDR family oxidoreductase","NAD(P)-binding protein``","-","-","-","-","GO:0030497`fatty acid elongation`biological_process;GO:0051287`NAD binding`molecular_function;GO:0050661`NAD…
Merged-ctg3-2513854-1	ctg3:2513728-2513980	exon (g2896.t1, exon 9 of 9)	-exon (g2896.t1, exon 9 of 9)	3588	g2896.t1	2	-	SREBP-2_peak_907	-	-	-	-	-	-	SREBP-2_peak_907	2.71744	12.59793	8.92497	ctg3:2513728-2513980	2513873	g2896	-","-","-","hypothetical protein GSI_03460``","-","-","-","-","-"
Merged-ctg6-2262446-1	ctg6:2262223-2262670	TTS (g4961.t2)	-TTS (g4961.t1)	1124	g4960.t1	2	-	SREBP-2_peak_1249	-	-	-	-	-	-	SREBP-2_peak_1249	2.03830	6.95179	4.44170	ctg6:2262223-2262670	2262607	g4960	-","-","-","hypothetical protein BD310DRAFT_456217``","-","-","-","-","-"
Merged-ctg2-2042663-1	ctg2:2042188-2043138	promoter	promoter-TSS (g1928.t1)	-499	g1928.t1	2	-	SREBP-2_peak_666	-	-	-	-	-	-	SREBP-2_peak_666	2.11365	8.09927	5.34291	ctg2:2042188-2043138	2042685	g1928	sp|Q9UTC4|YIDF_SCHPO`Uncharacterized protein C227.15","-","-","hypothetical protein GSI_12640``","-","-","-","-","GO:0023052`signaling`biological_process;GO:0007039`protein catabolic process in the vacuole`biological_process;GO:0000329`fungal-type vacuole membrane`cellular_component;GO:0005737`cytoplasm`cellular_component;GO:0005829`cytosol`cellular_component;GO:0042149`cellular response to gluco…
Merged-ctg75-292231-2	ctg75:292008-292629	promoter	-exon (g10383.t1, exon 1 of 5)	113	g10383.t1	1&2	SREBP-1_peak_1387	SREBP-2_peak_1347	SREBP-1_peak_1387	2.14151	8.11746	5.39384	ctg75:292008-292629	292169	SREBP-2_peak_1347	2.12234	7.86892	5.16155	ctg75:292017-292270	292181	g10383	-","PF11265.5`Med25_VWA`Mediator complex subunit 25 von Willebrand factor type A","-","hypothetical protein GSI_03430``","-","-","-","-","-"
Merged-ctg5-1569754-2	ctg5:1569423-1570004	promoter	promoter-TSS (g3924.t1)	-251	g3924.t1	1&2	SREBP-1_peak_1135	SREBP-2_peak_1104	SREBP-1_peak_1135	2.09525	6.98168	4.49179	ctg5:1569423-1569858	1569823	SREBP-2_peak_1104	2.20749	8.95419	6.00658	ctg5:1569732-1570004	1569880	g3924	-","PF07466.8`DUF1517`Protein of unknown function (DUF1517)","-","hypothetical protein GSI_02446``","-","-","-","-","-"
Merged-ctg1-3361466-2	ctg1:3360693-3361829	promoter	promoter-TSS (g980.t1)	-407	g980.t1	1&2	SREBP-1_peak_157	SREBP-2_peak_146	SREBP-1_peak_157	2.14064	8.21260	5.46929	ctg1:3360693-3361829	3361733	SREBP-2_peak_146	2.19597	8.64611	5.76698	ctg1:3361520-3361824	3361754	g980	-","-","-","hypothetical protein GSI_06241``","-","-","-","-","-"
Merged-ctg1-3610928-1	ctg1:3610812-3611045	promoter	promoter-TSS (g1047.t1)	-998	g1047.t1	2	-	SREBP-2_peak_167	-	-	-	-	-	-	SREBP-2_peak_167	2.10908	8.06280	5.31320	ctg1:3610812-3611045	3610932	g1047	-","PF00583.22`Acetyltransf_1`Acetyltransferase (GNAT) family;PF08445.7`FR47`FR47-like protein;PF13673.4`Acetyltransf_10`Acetyltransferase (GNAT) domain;PF13508.4`Acetyltransf_7`Acetyltransferase (GNAT) domain","-","hypothetical protein GSI_06166``","-","-","-","-","-"
Merged-ctg5-1684097-2	ctg5:1683812-1684376	TTS (g3956.t1)	-TTS (g3956.t1)	2133	g3956.t1	1&2	SREBP-1_peak_1141	SREBP-2_peak_1111	SREBP-1_peak_1141	2.71176	16.59204	12.05097	ctg5:1683812-1684376	1684180	SREBP-2_peak_1111	2.87683	19.79296	14.95282	ctg5:1683846-1684357	1684207	g3956	sp|Q10156|LKH1_SCHPO`Dual specificity protein kinase lkh1","PF01163.19`RIO1`RIO1 family;PF07714.14`Pkinase_Tyr`Protein tyrosine kinase;PF00069.22`Pkinase`Protein kinase domain","WP_111337074.1`serine/threonine protein kinase","``","-","-","K08287`E2.7.12.1","-","GO:0034599`cellular response to oxidative stress`biological_process;GO:0005634`nucleus`cellular_component;GO:0004672`protein kinase acti…
Merged-ctg1-1907663-1	ctg1:1907542-1907785	TTS (g493.t1)	-TTS (g494.t1)	1851	g494.t1	2	-	SREBP-2_peak_74	-	-	-	-	-	-	SREBP-2_peak_74	2.03052	6.62407	4.18268	ctg1:1907542-1907785	1907676	g494	-","PF13473.3`Cupredoxin_1`Cupredoxin-like domain","-","hypothetical protein GSI_06821``","-","-","-","-","-"
Merged-ctg2-920348-2	ctg2:920111-920574	TTS (g1674.t1)	-TTS (g1674.t1)	2126	g1674.t1	1&2	SREBP-1_peak_641	SREBP-2_peak_626	SREBP-1_peak_641	2.82214	16.97970	12.36019	ctg2:920135-920574	920402	SREBP-2_peak_626	2.98983	19.64580	14.81910	ctg2:920111-920573	920395	g1674	-","-","-","hypothetical protein GSI_12971``","-","-","-","-","-"
Merged-ctg4-1150119-1	ctg4:1150013-1150225	promoter	promoter-TSS (g3256.t1)	389	g3255.t1	1	SREBP-1_peak_996	-	SREBP-1_peak_996	2.39781	10.59515	7.35097	ctg4:1150013-1150225	1150133	-	-	-	-	-	-	g3255	sp|Q9UTM0|IEC1_SCHPO`INO80 complex subunit 1","PF00096.23`zf-C2H2`Zinc finger, C2H2 type;PF13465.3`zf-H2C2_2`Zinc-finger double domain;PF12874.4`zf-met`Zinc-finger of C2H2 type;PF13894.3`zf-C2H2_4`C2H2-type zinc finger;PF16159.2`FOXP-CC`FOXP coiled-coil domain;PF13912.3`zf-C2H2_6`C2H2-type zinc finger","-","transcription factor``","-","-","-","-","GO:0003677`DNA binding`molecular_function;GO:0006…
Merged-ctg8-878229-1	ctg8:877998-878461	promoter	promoter-TSS (g5863.t1)	-13	g5863.t1	2	-	SREBP-2_peak_1386	-	-	-	-	-	-	SREBP-2_peak_1386	2.23219	9.37534	6.33420	ctg8:877998-878461	878141	g5863	sp|Q5F4C0|HVCN1_CHICK`Voltage-gated hydrogen channel 1","PF00520.28`Ion_trans`Ion transport protein","-","transporter``","-","-","-","-","GO:0016021`integral component of membrane`cellular_component;GO:0009268`response to pH`biological_process;GO:0030171`voltage-gated proton channel activity`molecular_function;GO:0071294`cellular response to zinc ion`biological_process;GO:0034765`regulation of io…
Merged-ctg2-2015153-1	ctg2:2015016-2015290	promoter	-exon (g1921.t1, exon 8 of 9)	-1141	g1920.t1	1	SREBP-1_peak_681	-	SREBP-1_peak_681	2.12301	7.97411	5.27837	ctg2:2015016-2015290	2015140	-	-	-	-	-	-	g1920	sp|O06179|Y1533_MYCTU`Putative monooxygenase Rv1533","PF00478.22`IMPDH`IMP dehydrogenase / GMP reductase domain;PF03060.12`NMO`Nitronate monooxygenase","WP_111527957.1`nitronate monooxygenase","hypothetical protein GSI_12652``","-","NAD(P)H-dependent flavin oxidoreductase YrpB, nitropropane dioxygenase family","-","-","GO:0018580`nitronate monooxygenase activity`molecular_function;GO:0006633`fatt…
Merged-ctg7-1894396-1	ctg7:1894263-1894529	promoter	promoter-TSS (g5484.t1)	-401	g5484.t2	1	SREBP-1_peak_1373	-	SREBP-1_peak_1373	2.28332	9.91154	6.81442	ctg7:1894263-1894529	1894406	-	-	-	-	-	-	g5484	-","PF00172.15`Zn_clus`Fungal Zn(2)-Cys(6) binuclear cluster domain;PF04082.15`Fungal_trans`Fungal specific transcription factor domain","-","transcription factor``","-","-","-","-","-"
Merged-ctg42-6222-2	ctg42:5237-7050	Intergenic	Intergenic	5571	g10113.t1	1&2	SREBP-1_peak_1026	SREBP-2_peak_992	SREBP-1_peak_1026	2.07303	13.96391	10.00219	ctg42:6141-6460	6317	SREBP-2_peak_992	2.05688	16.55239	12.13342	ctg42:5237-7050	5435	g10113	-","-","-","-","-","-","-","-","-"
Merged-ctg31-579718-1	ctg31:579606-579831	promoter	promoter-TSS (g11377.t1)	-129	g11377.t1	1	SREBP-1_peak_965	-	SREBP-1_peak_965	2.20577	8.72272	5.87563	ctg31:579606-579831	579670	-	-	-	-	-	-	g11377	-","-","-","``","-","-","-","-","-"
Merged-ctg2-478635-1	ctg2:478359-478912	TTS (g1538.t1)	-TTS (g1538.t1)	1435	g1539.t1	1	SREBP-1_peak_624	-	SREBP-1_peak_624	2.29618	9.54409	6.52467	ctg2:478359-478912	478456	-	-	-	-	-	-	g1539	-","-","-","-","-","-","-","-","-"
Merged-ctg14-895366-1	ctg14:895068-895664	TTS (g8480.t1)	-TTS (g8480.t1)	2913	g8480.t1	2	-	SREBP-2_peak_455	-	-	-	-	-	-	SREBP-2_peak_455	2.47179	12.27640	8.66981	ctg14:895068-895664	895431	g8480	sp|O22971|CIPKD_ARATH`CBL-interacting serine/threonine-protein kinase 13","PF14531.3`Kinase-like`Kinase-like;PF06293.11`Kdo`Lipopolysaccharide kinase (Kdo/WaaP) family;PF00069.22`Pkinase`Protein kinase domain;PF07714.14`Pkinase_Tyr`Protein tyrosine kinase","WP_090565262.1`serine/threonine protein kinase","transporter``","-","Serine/threonine protein kinase","-","-","GO:0005524`ATP binding`molecul…
Merged-ctg2-3421264-2	ctg2:3420990-3421508	Intergenic	Intergenic	3661	g2211.t1	1&2	SREBP-1_peak_723	SREBP-2_peak_702	SREBP-1_peak_723	2.46382	11.25453	7.86431	ctg2:3421067-3421508	3421203	SREBP-2_peak_702	2.38751	10.76936	7.43852	ctg2:3420990-3421493	3421207	g2211	-","-","-","``","-","-","-","-","-"
Merged-ctg4-846325-1	ctg4:846107-846544	intron (g3194.t1, intron 1 of 6)	-intron (g3194.t1, intron 1 of 6)	722	g3194.t1	2	-	SREBP-2_peak_951	-	-	-	-	-	-	SREBP-2_peak_951	2.21377	8.67542	5.79080	ctg4:846107-846544	846375	g3194	sp|O93869|GYS_NEUCR`Glycogen [starch] synthase","PF05693.10`Glycogen_syn`Glycogen synthase;PF13439.3`Glyco_transf_4`Glycosyltransferase Family 4;PF13579.3`Glyco_trans_4_4`Glycosyl transferase 4-like domain;PF00534.17`Glycos_transf_1`Glycosyl transferases group 1;PF08323.8`Glyco_transf_5`Starch synthase catalytic domain;PF13692.3`Glyco_trans_1_4`Glycosyl transferases group 1","WP_100337036.1`glyco…
Merged-ctg7-1224997-2	ctg7:1224624-1225560	promoter	promoter-TSS (g5325.t1)	-521	g5325.t1	1&2	SREBP-1_peak_1354	SREBP-2_peak_1303	SREBP-1_peak_1354	2.31700	8.86123	5.98605	ctg7:1224624-1225560	1225107	SREBP-2_peak_1303	2.00851	6.02954	3.71728	ctg7:1224644-1225160	1224705	g5325	-","-","-","hypothetical protein GSI_09021``","-","-","-","-","-"
Merged-ctg29-927505-1	ctg29:927323-927687	promoter	promoter-TSS (g9434.t1)	-617	g9434.t1	1	SREBP-1_peak_838	-	SREBP-1_peak_838	2.24273	11.03718	7.69586	ctg29:927323-927687	927459	-	-	-	-	-	-	g9434	sp|Q9HGL2|YHLA_SCHPO`Uncharacterized calcium-binding protein C800.10c","PF13405.3`EF-hand_6`EF-hand domain;PF00036.29`EF-hand_1`EF hand;PF02112.12`PDEase_II`cAMP phosphodiesterases class-II;PF00627.28`UBA`UBA/TS-N domain;PF08317.8`Spc7`Spc7 kinetochore protein;PF12763.4`EF-hand_4`Cytoskeletal-regulatory complex EF hand;PF13499.3`EF-hand_7`EF-hand domain pair","WP_084602074.1`3',5'-cyclic-nucleoti…
Merged-ctg7-1912803-1	ctg7:1912672-1912935	Intergenic	Intergenic	13073	g5487.t2	2	-	SREBP-2_peak_1322	-	-	-	-	-	-	SREBP-2_peak_1322	2.06850	6.13522	3.80053	ctg7:1912672-1912935	1912835	g5487	-","-","-","-","-","-","-","-","-"
Merged-ctg10-136144-1	ctg10:135976-136312	promoter	-exon (g6800.t1, exon 1 of 4)	180	g6800.t1	2	-	SREBP-2_peak_219	-	-	-	-	-	-	SREBP-2_peak_219	2.23219	9.37534	6.33420	ctg10:135976-136312	136096	g6800	sp|B0D0P0|PRM1_LACBS`Plasma membrane fusion protein PRM1","-","-","hypothetical protein GSI_01483``","-","-","-","-","GO:0032220`plasma membrane fusion involved in cytogamy`biological_process;GO:0043332`mating projection tip`cellular_component;GO:0005886`plasma membrane`cellular_component;GO:0016021`integral component of membrane`cellular_component"
Merged-ctg24-461978-1	ctg24:461724-462232	promoter	promoter-TSS (g10979.t1)	-263	g10979.t1	2	-	SREBP-2_peak_768	-	-	-	-	-	-	SREBP-2_peak_768	2.51295	11.78745	8.27387	ctg24:461724-462232	462103	g10979	-","PF12937.4`F-box-like`F-box-like","-","hypothetical protein GSI_15114``","-","-","-","-","-"
Merged-ctg2-1609090-1	ctg2:1608977-1609203	Intergenic	Intergenic	2368	g1825.t1	1	SREBP-1_peak_662	-	SREBP-1_peak_662	2.06330	7.32296	4.76425	ctg2:1608977-1609203	1609077	-	-	-	-	-	-	g1825	-","-","-","hypothetical protein GSI_12778``","-","-","-","-","-"
Merged-ctg1-1726340-1	ctg1:1726199-1726481	promoter	promoter-TSS (g425.t1)	-527	g425.t1	2	-	SREBP-2_peak_68	-	-	-	-	-	-	SREBP-2_peak_68	2.16474	9.34045	6.30768	ctg1:1726199-1726481	1726383	g425	sp|Q9Y7Z5|TTS1_SCHPO`Tetra-spanning protein 1","PF10716.6`NdhL`NADH dehydrogenase transmembrane subunit;PF03661.10`UPF0121`Uncharacterised protein family (UPF0121)","-","hypothetical protein GSI_08230``","-","-","-","-","GO:0032153`cell division site`cellular_component;GO:0005643`nuclear pore`cellular_component;GO:0032541`cortical endoplasmic reticulum`cellular_component;GO:0071782`endoplasmic re…
Merged-ctg6-2419820-2	ctg6:2419681-2419971	promoter	-intron (g5000.t1, intron 1 of 5)	158	g5000.t1	1&2	SREBP-1_peak_1295	SREBP-2_peak_1259	SREBP-1_peak_1295	2.03776	5.76304	3.52735	ctg6:2419681-2419911	2419837	SREBP-2_peak_1259	2.60813	11.03616	7.65945	ctg6:2419719-2419971	2419860	g5000	sp|B1GVX2|BOA4_BOTFB`Cytochrome P450 monooxygenase BOA4","-","-","cytochrome P450``","-","Cytochrome P450","-","-","GO:0020037`heme binding`molecular_function;GO:0009405`pathogenesis`biological_process;GO:0005506`iron ion binding`molecular_function;GO:0016705`oxidoreductase activity, acting on paired donors, with incorporation or reduction of molecular oxygen`molecular_function;GO:0004497`monooxy…
Merged-ctg6-1647736-2	ctg6:1647585-1647905	promoter	Intergenic	-1391	g4774.t1	1&2	SREBP-1_peak_1253	SREBP-2_peak_1215	SREBP-1_peak_1253	2.24354	9.80681	6.73257	ctg6:1647643-1647905	1647743	SREBP-2_peak_1215	2.16775	8.84411	5.92175	ctg6:1647585-1647812	1647741	g4774	-","-","-","hypothetical protein GSI_01088``","-","-","-","-","-"
Merged-ctg9-1640954-1	ctg9:1640793-1641116	promoter	-exon (g6647.t1, exon 2 of 3)	143	g6647.t1	1	SREBP-1_peak_1551	-	SREBP-1_peak_1551	2.28664	8.76364	5.90750	ctg9:1640793-1641116	1640917	-	-	-	-	-	-	g6647	-","PF00646.30`F-box`F-box domain;PF12937.4`F-box-like`F-box-like","-","hypothetical protein GSI_11470``","-","-","-","-","-"
Merged-ctg13-407630-2	ctg13:407424-407874	TTS (g8034.t1)	-TTS (g8034.t1)	2484	g8034.t1	1&2	SREBP-1_peak_410	SREBP-2_peak_397	SREBP-1_peak_410	2.39372	9.78916	6.71902	ctg13:407424-407874	407791	SREBP-2_peak_397	2.30170	8.75282	5.85060	ctg13:407424-407798	407547	g8034	-","-","-","hypothetical protein EW146_g9507, partial``","-","-","-","-","-"
Merged-ctg12-129538-1	ctg12:129318-129759	promoter	promoter-TSS (g7559.t1)	-558	g7559.t1	2	-	SREBP-2_peak_312	-	-	-	-	-	-	SREBP-2_peak_312	2.38787	10.25951	7.02897	ctg12:129318-129759	129441	g7559	-","-","-","hypothetical protein GSI_14738``","-","-","-","-","-"
Merged-ctg29-558006-1	ctg29:557718-558295	promoter	promoter-TSS (g9341.t1)	-102	g9341.t1	2	-	SREBP-2_peak_805	-	-	-	-	-	-	SREBP-2_peak_805	2.26419	10.32740	7.08204	ctg29:557718-558295	558214	g9341	-","PF16656.2`Pur_ac_phosph_N`Purple acid Phosphatase, N-terminal domain;PF09423.7`PhoD`PhoD-like phosphatase","WP_088746778.1`MULTISPECIES: alkaline phosphatase family protein","hypothetical protein GSI_07169``","-","-","K01113`phoD","ko02020` Two-component system;ko00627` Aminobenzoate degradation;ko00790` Folate biosynthesis","-"
Merged-ctg1-2862056-1	ctg1:2861919-2862194	promoter	promoter-TSS (g806.t1)	-104	g806.t1	1	SREBP-1_peak_129	-	SREBP-1_peak_129	2.15709	11.12943	7.76845	ctg1:2861919-2862194	2862063	-	-	-	-	-	-	g806	sp|P38853|KEL1_YEAST`Kelch repeat-containing protein 1","PF13964.3`Kelch_6`Kelch motif;PF07646.12`Kelch_2`Kelch motif;PF13418.3`Kelch_4`Galactose oxidase, central domain;PF13415.3`Kelch_3`Galactose oxidase, central domain;PF13854.3`Kelch_5`Kelch motif;PF01344.22`Kelch_1`Kelch motif","-","hypothetical protein GSI_06428``","-","-","-","-","GO:0005628`prospore membrane`cellular_component;GO:0060627`…
Merged-ctg1-4663820-1	ctg1:4663657-4663984	Intergenic	Intergenic	-3769	g1328.t1	1	SREBP-1_peak_221	-	SREBP-1_peak_221	2.16750	7.68924	5.05252	ctg1:4663657-4663984	4663887	-	-	-	-	-	-	g1328	-","-","-","hypothetical protein GSI_05831``","-","-","-","-","-"
Merged-ctg6-2280711-1	ctg6:2280606-2280817	TTS (g4965.t1)	-TTS (g4966.t1)	4280	g4966.t1	2	-	SREBP-2_peak_1250	-	-	-	-	-	-	SREBP-2_peak_1250	2.35240	11.47559	8.01972	ctg6:2280606-2280817	2280738	g4966	sp|Q9FV52|MAP1B_ARATH`Methionine aminopeptidase 1B, chloroplastic","PF00106.22`adh_short`short chain dehydrogenase;PF00557.21`Peptidase_M24`Metallopeptidase family M24;PF13561.3`adh_short_C2`Enoyl-(Acyl carrier protein) reductase","WP_052610128.1`type I methionyl aminopeptidase","methionine aminopeptidase``","-","Methionine aminopeptidase","K01265`map","-","GO:0070084`protein initiator methionine…
Merged-ctg2-1607136-1	ctg2:1607026-1607247	TTS (g1824.t1)	-TTS (g1824.t1)	4279	g1824.t1	2	-	SREBP-2_peak_649	-	-	-	-	-	-	SREBP-2_peak_649	2.17856	8.72173	5.82579	ctg2:1607026-1607247	1607118	g1824	sp|P38360|ATU1_YEAST`P-type cation-transporting ATPase","PF00403.23`HMA`Heavy-metal-associated domain;PF00122.17`E1-E2_ATPase`E1-E2 ATPase;PF00702.23`Hydrolase`haloacid dehalogenase-like hydrolase;PF08282.9`Hydrolase_3`haloacid dehalogenase-like hydrolase","WP_119070144.1`cadmium-translocating P-type ATPase","heavy metal translocatin``","-","-","K01533`copB","-","GO:0006875`cellular metal ion hom…
Merged-ctg1-2197896-1	ctg1:2197670-2198123	promoter	promoter-TSS (g587.t1)	-400	g587.t1	1	SREBP-1_peak_96	-	SREBP-1_peak_96	2.07693	8.37492	5.59829	ctg1:2197670-2198123	2197987	-	-	-	-	-	-	g587	sp|Q6CSD1|SEC9_KLULA`Protein transport protein SEC9","PF12352.5`V-SNARE_C`Snare region anchored in the vesicle membrane C-terminus","-","hypothetical protein GSI_06702``","-","-","K19950`SEC9","-","GO:0031201`SNARE complex`cellular_component;GO:0035493`SNARE complex assembly`biological_process;GO:0000149`SNARE binding`molecular_function;GO:0019897`extrinsic component of plasma membrane`cellular_c…
Merged-ctg5-1546566-2	ctg5:1546190-1546985	promoter	promoter-TSS (g3917.t1)	-312	g3917.t1	1&2	SREBP-1_peak_1134	SREBP-2_peak_1102	SREBP-1_peak_1134	2.22922	8.68278	5.84410	ctg5:1546237-1546854	1546543	SREBP-2_peak_1102	2.07145	7.00652	4.48398	ctg5:1546190-1546985	1546545	g3917	sp|P40387|TPS1_SCHPO`Alpha,alpha-trehalose-phosphate synthase [UDP-forming]","PF00982.18`Glyco_transf_20`Glycosyltransferase family 20;PF13692.3`Glyco_trans_1_4`Glycosyl transferases group 1","WP_080797049.1`bifunctional alpha,alpha-trehalose-phosphate synthase (UDP-forming)/trehalose-phosphatase","``","-","-","K00697`otsA","ko00500` Starch and sucrose metabolism","GO:0016311`dephosphorylation`bi…
Merged-ctg1-2041939-1	ctg1:2041763-2042115	promoter	promoter-TSS (g530.t1)	-28	g530.t1	1	SREBP-1_peak_81	-	SREBP-1_peak_81	2.46868	12.38574	8.76315	ctg1:2041763-2042115	2042009	-	-	-	-	-	-	g530	-","-","-","hypothetical protein GSI_06764``","-","-","-","-","-"
Merged-ctg12-657167-1	ctg12:656901-657434	TTS (g7682.t1)	-TTS (g7682.t1)	979	g7682.t1	1	SREBP-1_peak_344	-	SREBP-1_peak_344	2.44659	11.51952	8.07708	ctg12:656901-657434	657080	-	-	-	-	-	-	g7682	sp|Q503Y7|PIN4_DANRE`Peptidyl-prolyl cis-trans isomerase NIMA-interacting 4","PF13616.3`Rotamase_3`PPIC-type PPIASE domain;PF00639.18`Rotamase`PPIC-type PPIASE domain","-","hypothetical protein GSI_14560``","-","Parvulin-like peptidyl-prolyl isomerase","K09579`PIN4","-","GO:0005737`cytoplasm`cellular_component;GO:0005819`spindle`cellular_component;GO:0003677`DNA binding`molecular_function;GO:0005…
Merged-ctg15-1071461-1	ctg15:1071220-1071703	promoter	promoter-TSS (g8795.t2)	-153	g8794.t1	1	SREBP-1_peak_504	-	SREBP-1_peak_504	2.00317	6.51867	4.12460	ctg15:1071220-1071703	1071630	-	-	-	-	-	-	g8794	sp|Q9Y7J3|CARME_SCHPO`Carnosine N-methyltransferase","PF08242.9`Methyltransf_12`Methyltransferase domain;PF07942.9`N2227`N2227-like protein;PF13489.3`Methyltransf_23`Methyltransferase domain","-","hypothetical protein GSI_04254``","-","-","K19787`CARNMT1","-","GO:0008757`S-adenosylmethionine-dependent methyltransferase activity`molecular_function;GO:0030735`carnosine N-methyltransferase activity`…
Merged-ctg6-1775694-1	ctg6:1775585-1775804	exon (g4817.t1, exon 3 of 5)	-exon (g4817.t1, exon 3 of 5)	3217	g4817.t1	2	-	SREBP-2_peak_1220	-	-	-	-	-	-	SREBP-2_peak_1220	2.18419	9.29905	6.27536	ctg6:1775585-1775804	1775713	g4817	-","PF00621.17`RhoGEF`RhoGEF domain","-","hypothetical protein GSI_01134``","-","-","K18667`ASCC2","-","-"
Merged-ctg6-136173-2	ctg6:135925-136437	TTS (g4244.t1)	-TTS (g4244.t1)	2115	g4244.t1	1&2	SREBP-1_peak_1183	SREBP-2_peak_1155	SREBP-1_peak_1183	2.01745	7.15259	4.62786	ctg6:135925-136437	136351	SREBP-2_peak_1155	2.24154	9.67723	6.57133	ctg6:135945-136385	136140	g4244	-","-","-","hypothetical protein GSI_00496``","-","-","-","-","-"
Merged-ctg2-338784-1	ctg2:338663-338906	TTS (g1499.t1)	-TTS (g1499.t1)	2463	g1498.t1	1	SREBP-1_peak_619	-	SREBP-1_peak_619	2.17283	8.04354	5.33412	ctg2:338663-338906	338784	-	-	-	-	-	-	g1498	-","PF12937.4`F-box-like`F-box-like","-","hypothetical protein GSI_13186``","-","-","-","-","-"
Merged-ctg1-4618293-2	ctg1:4618143-4618456	exon (g1316.t1, exon 2 of 4)	-exon (g1316.t1, exon 2 of 4)	768	g1316.t1	1&2	SREBP-1_peak_218	SREBP-2_peak_204	SREBP-1_peak_218	2.23013	8.01975	5.31667	ctg1:4618143-4618397	4618290	SREBP-2_peak_204	2.00684	6.10648	3.77678	ctg1:4618178-4618456	4618418	g1316	-","-","-","hypothetical protein GSI_05853``","-","-","-","-","-"
Merged-ctg1-2434044-2	ctg1:2433865-2434213	promoter	-exon (g667.t1, exon 2 of 2)	498	g667.t1	1&2	SREBP-1_peak_112	SREBP-2_peak_104	SREBP-1_peak_112	2.37042	10.50306	7.27737	ctg1:2433913-2434187	2433959	SREBP-2_peak_104	2.68872	15.57068	11.31181	ctg1:2433865-2434213	2434035	g667	-","-","-","hypothetical protein L226DRAFT_27800``","-","-","-","-","-"
Merged-ctg1-1565551-1	ctg1:1565431-1565671	TTS (g376.t1)	-TTS (g376.t1)	1618	g376.t1	1	SREBP-1_peak_61	-	SREBP-1_peak_61	2.15825	8.66183	5.82700	ctg1:1565431-1565671	1565584	-	-	-	-	-	-	g376	-","PF12171.5`zf-C2H2_jaz`Zinc-finger double-stranded RNA-binding;PF00096.23`zf-C2H2`Zinc finger, C2H2 type;PF13894.3`zf-C2H2_4`C2H2-type zinc finger","-","transcription factor``","-","-","-","-","-"
Merged-ctg2-2716120-2	ctg2:2715920-2716348	promoter	promoter-TSS (g2091.t1)	-415	g2091.t1	1&2	SREBP-1_peak_704	SREBP-2_peak_684	SREBP-1_peak_704	2.48350	11.96429	8.43017	ctg2:2715920-2716272	2716007	SREBP-2_peak_684	2.60006	13.38517	9.56275	ctg2:2715941-2716348	2716159	g2091	-","PF08642.7`Rxt3`Histone deacetylation protein Rxt3","-","hypothetical protein OH76DRAFT_1401702``","-","-","-","-","-"
Merged-ctg1-4691156-1	ctg1:4691007-4691306	promoter	Intergenic	-1414	g1334.t1	2	-	SREBP-2_peak_207	-	-	-	-	-	-	SREBP-2_peak_207	2.11707	6.83317	4.34800	ctg1:4691007-4691306	4691145	g1334	-","-","-","hypothetical protein GSI_05809``","-","-","-","-","-"
Merged-ctg29-881833-1	ctg29:881706-881961	promoter	-TTS (g9419.t1)	232	g9420.t1	2	-	SREBP-2_peak_817	-	-	-	-	-	-	SREBP-2_peak_817	2.39800	11.11348	7.72341	ctg29:881706-881961	881813	g9420	sp|Q1MTQ5|MUG89_SCHPO`Meiotically up-regulated gene 89 protein","PF03381.12`CDC50`LEM3 (ligand-effect modulator 3) family / CDC50 family","-","transporter``","-","-","-","-","GO:0045332`phospholipid translocation`biological_process;GO:0051321`meiotic cell cycle`biological_process;GO:0005770`late endosome`cellular_component;GO:0005789`endoplasmic reticulum membrane`cellular_component;GO:0005794`Go…
Merged-ctg7-1331773-1	ctg7:1331425-1332121	exon (g5348.t1, exon 6 of 11)	-exon (g5348.t1, exon 6 of 11)	1046	g5348.t1	2	-	SREBP-2_peak_1307	-	-	-	-	-	-	SREBP-2_peak_1307	2.52457	10.88302	7.53069	ctg7:1331425-1332121	1331601	g5348	sp|Q4P4U7|BTN1_USTMA`Protein BTN1","PF02487.14`CLN3`CLN3 protein","-","batten's disease protein Cln3``","-","-","K12389`BTS, CLN3","ko04142` Lysosome","GO:0005774`vacuolar membrane`cellular_component;GO:0015809`arginine transport`biological_process;GO:0051453`regulation of intracellular pH`biological_process;GO:0016021`integral component of membrane`cellular_component"
Merged-ctg6-931657-2	ctg6:931355-932011	TTS (g4528.t1)	-TTS (g4528.t1)	2433	g4529.t1	1&2	SREBP-1_peak_1222	SREBP-2_peak_1185	SREBP-1_peak_1222	2.28605	9.69942	6.64855	ctg6:931412-931851	931497	SREBP-2_peak_1185	2.03830	6.95179	4.44170	ctg6:931355-932011	931482	g4529	sp|P09350|SR1A_PHYPO`Spherulin-1A","PF07883.8`Cupin_2`Cupin domain;PF00190.19`Cupin_1`Cupin","-","hypothetical protein GSI_00819``","-","-","-","-","GO:0045735`nutrient reservoir activity`molecular_function;GO:0005618`cell wall`cellular_component;GO:0005576`extracellular region`cellular_component;GO:0030145`manganese ion binding`molecular_function"
Merged-ctg2-1930082-2	ctg2:1929933-1930244	promoter	promoter-TSS (g1894.t1)	-115	g1894.t1	1&2	SREBP-1_peak_677	SREBP-2_peak_659	SREBP-1_peak_677	2.44795	12.47099	8.83107	ctg2:1929933-1930244	1930125	SREBP-2_peak_659	2.31303	10.63770	7.33266	ctg2:1929942-1930209	1930123	g1894	-","-","-","hypothetical protein GSI_12686``","-","-","-","-","-"
Merged-ctg13-114128-1	ctg13:113981-114276	promoter	-exon (g7954.t1, exon 2 of 4)	366	g7954.t1	1	SREBP-1_peak_397	-	SREBP-1_peak_397	2.11117	6.49688	4.10802	ctg13:113981-114276	114199	-	-	-	-	-	-	g7954	-","PF00096.23`zf-C2H2`Zinc finger, C2H2 type;PF13465.3`zf-H2C2_2`Zinc-finger double domain;PF13894.3`zf-C2H2_4`C2H2-type zinc finger","-","transcription factor``","-","-","-","-","-"
Merged-ctg32-482906-2	ctg32:482711-483082	promoter	-exon (g11528.t1, exon 1 of 6)	170	g11528.t1	1&2	SREBP-1_peak_970	SREBP-2_peak_936	SREBP-1_peak_970	2.86235	14.17522	10.17366	ctg32:482711-483068	482883	SREBP-2_peak_936	2.60562	11.16993	7.76881	ctg32:482763-483082	482960	g11528	-","PF10186.6`Atg14`Vacuolar sorting 38 and autophagy-related subunit 14;PF10236.6`DAP3`Mitochondrial ribosomal death-associated protein 3;PF13191.3`AAA_16`AAA ATPase domain;PF13401.3`AAA_22`AAA domain;PF13245.3`AAA_19`Part of AAA domain","-","hypothetical protein GSI_11027``","-","-","-","-","-"
Merged-ctg1-4635088-2	ctg1:4634813-4635330	TTS (g1321.t1)	-TTS (g1321.t1)	1908	g1321.t1	1&2	SREBP-1_peak_219	SREBP-2_peak_205	SREBP-1_peak_219	2.41576	9.55635	6.53404	ctg1:4634913-4635299	4635204	SREBP-2_peak_205	2.61775	11.71180	8.21447	ctg1:4634813-4635330	4635171	g1321	sp|O74423|ENT1_SCHPO`Epsin-1","PF01417.17`ENTH`ENTH domain;PF07651.13`ANTH`ANTH domain","WP_141195158.1`hypothetical protein, partial","hypothetical protein GSI_05849``","-","-","K12471`EPN","ko04144` Endocytosis","GO:0030479`actin cortical patch`cellular_component;GO:0016020`membrane`cellular_component;GO:0030276`clathrin binding`molecular_function;GO:0000147`actin cortical patch assembly`biolog…
Merged-ctg10-472877-2	ctg10:472683-473091	TTS (g6888.t1)	-TTS (g6888.t1)	1146	g6888.t1	1&2	SREBP-1_peak_248	SREBP-2_peak_229	SREBP-1_peak_248	2.35855	11.03180	7.69176	ctg10:472683-473091	472808	SREBP-2_peak_229	2.04356	7.26482	4.68604	ctg10:472693-473042	472907	g6888	-","PF00011.18`HSP20`Hsp20/alpha crystallin family","-","``","-","-","-","-","-"
Merged-ctg8-1687464-2	ctg8:1687281-1687641	TTS (g6124.t2)	-TTS (g6124.t1)	2133	g6123.t1	1&2	SREBP-1_peak_1471	SREBP-2_peak_1418	SREBP-1_peak_1471	2.31771	10.67835	7.41186	ctg8:1687281-1687626	1687504	SREBP-2_peak_1418	2.43105	12.18520	8.59552	ctg8:1687309-1687641	1687498	g6123	sp|P28745|RCC1_SCHPO`Protein pim1","PF00415.15`RCC1`Regulator of chromosome condensation (RCC1) repeat;PF13540.3`RCC1_2`Regulator of chromosome condensation (RCC1) repeat","WP_079989422.1`hypothetical protein","hypothetical protein GSI_14165``","-","-","K11493`RCC1","-","GO:0007096`regulation of exit from mitosis`biological_process;GO:0046827`positive regulation of protein export from nucleus`bio…
Merged-ctg18-182646-1	ctg18:182510-182782	Intergenic	Intergenic	-3005	g9537.t1	1	SREBP-1_peak_572	-	SREBP-1_peak_572	2.00165	5.81023	3.56368	ctg18:182510-182782	182552	-	-	-	-	-	-	g9537	-","-","-","hypothetical protein GSI_04834``","-","-","-","-","-"
Merged-ctg16-964148-1	ctg16:963989-964307	promoter	promoter-TSS (g9112.t1)	-857	g9112.t1	2	-	SREBP-2_peak_529	-	-	-	-	-	-	SREBP-2_peak_529	2.03462	6.56231	4.13470	ctg16:963989-964307	964193	g9112	-","-","-","hypothetical protein GSI_15555``","-","-","-","-","-"
Merged-ctg6-710726-1	ctg6:710588-710864	promoter	promoter-TSS (g4454.t1)	-722	g4453.t1	2	-	SREBP-2_peak_1175	-	-	-	-	-	-	SREBP-2_peak_1175	2.06352	7.13737	4.58766	ctg6:710588-710864	710757	g4453	-","PF01084.17`Ribosomal_S18`Ribosomal protein S18","-","hypothetical protein GSI_00737``","-","-","K02963`RP-S18, MRPS18, rpsR","ko03010` Ribosome","-"
Merged-ctg10-276661-1	ctg10:276532-276790	promoter	promoter-TSS (g6841.t2)	-429	g6841.t1	1	SREBP-1_peak_240	-	SREBP-1_peak_240	2.15836	8.87003	5.99166	ctg10:276532-276790	276707	-	-	-	-	-	-	g6841	sp|Q2U4L7|GTAA_ASPOR`Glutaminase A","PF16335.2`DUF4965`Domain of unknown function (DUF4965);PF02480.13`Herpes_gE`Alphaherpesvirus glycoprotein E;PF17168.1`DUF5127`Domain of unknown function (DUF5127);PF05592.8`Bac_rhamnosid`Bacterial alpha-L-rhamnosidase;PF08760.8`DUF1793`Domain of unknown function (DUF1793)","WP_043727300.1`DUF5127 domain-containing protein","hypothetical protein GSI_01540``","-…
Merged-ctg19-662873-2	ctg19:662716-663060	Intergenic	Intergenic	17810	g10039.t1	1&2	SREBP-1_peak_601	SREBP-2_peak_584	SREBP-1_peak_601	2.44188	11.61397	8.15064	ctg19:662731-662985	662862	SREBP-2_peak_584	3.04962	20.80019	15.81453	ctg19:662716-663060	662894	g10039	-","PF13649.3`Methyltransf_25`Methyltransferase domain;PF01209.15`Ubie_methyltran`ubiE/COQ5 methyltransferase family;PF13847.3`Methyltransf_31`Methyltransferase domain","-","hypothetical protein GSI_12139``","-","-","-","-","-"
Merged-ctg16-1175739-2	ctg16:1175441-1176200	TTS (g9173.t1)	-TTS (g9173.t1)	1778	g9172.t1	1&2	SREBP-1_peak_546	SREBP-2_peak_536	SREBP-1_peak_546	2.33641	9.98171	6.86856	ctg16:1175458-1176200	1175829	SREBP-2_peak_536	2.04763	6.83652	4.35111	ctg16:1175441-1175858	1175487	g9172	-","-","-","hypothetical protein BD309DRAFT_1019678``","-","-","-","-","-"
Merged-ctg3-2467880-2	ctg3:2467705-2468024	intron (g2888.t1, intron 8 of 12)	-intron (g2888.t1, intron 8 of 12)	1478	g2888.t1	1&2	SREBP-1_peak_932	SREBP-2_peak_905	SREBP-1_peak_932	2.57335	13.45053	9.60446	ctg3:2467794-2468024	2467932	SREBP-2_peak_905	2.17117	8.45201	5.61762	ctg3:2467705-2467997	2467800	g2888	sp|Q9M0X9|4CLL7_ARATH`4-coumarate--CoA ligase-like 7","PF13193.3`AMP-binding_C`AMP-binding enzyme C-terminal domain;PF00501.25`AMP-binding`AMP-binding enzyme","WP_054493961.1`4-coumarate--CoA ligase family protein","transporter``","-","Acyl-CoA synthetase (AMP-forming)/AMP-acid ligase II","-","-","GO:0031408`oxylipin biosynthetic process`biological_process;GO:0004321`fatty-acyl-CoA synthase activ…
Merged-ctg2-2558798-2	ctg2:2558547-2559063	promoter	promoter-TSS (g2055.t2)	-267	g2055.t2	1&2	SREBP-1_peak_699	SREBP-2_peak_675	SREBP-1_peak_699	2.64617	13.15935	9.37445	ctg2:2558547-2559063	2558718	SREBP-2_peak_675	2.15261	7.58377	4.93835	ctg2:2558584-2558998	2558690	g2055	sp|A2YFR6|OHK1_ORYSI`Probable histidine kinase 1","PF02518.23`HATPase_c`Histidine kinase-, DNA gyrase B-, and HSP90-like ATPase;PF00512.22`HisKA`His Kinase A (phospho-acceptor) domain;PF00072.21`Response_reg`Response regulator receiver domain","WP_136928581.1`response regulator","hypothetical protein GSI_12475``","-","Signal transduction histidine kinase","-","-","GO:0048364`root development`biol…
Merged-ctg5-967719-1	ctg5:967588-967851	TTS (g3749.t1)	-TTS (g3750.t1)	3388	g3750.t1	1	SREBP-1_peak_1109	-	SREBP-1_peak_1109	2.18452	8.34336	5.57356	ctg5:967588-967851	967779	-	-	-	-	-	-	g3750	sp|P33277|GAP1_SCHPO`GTPase-activating protein","PF00616.16`RasGAP`GTPase-activator protein for Ras-like GTPase;PF03836.12`RasGAP_C`RasGAP C-terminus","-","hypothetical protein GSI_02245``","-","-","K05767`IQGAP2_3","ko04810` Regulation of actin cytoskeleton","GO:0000753`cell morphogenesis involved in conjugation with cellular fusion`biological_process;GO:0071944`cell periphery`cellular_component…
Merged-ctg2-564734-1	ctg2:564619-564849	intron (g1564.t1, intron 4 of 4)	-intron (g1564.t1, intron 4 of 4)	2278	g1564.t1	2	-	SREBP-2_peak_610	-	-	-	-	-	-	SREBP-2_peak_610	2.16101	8.06011	5.31226	ctg2:564619-564849	564752	g1564	-","PF01424.19`R3H`R3H domain;PF12752.4`SUZ`SUZ domain","-","hypothetical protein DICSQDRAFT_167201``","-","-","-","-","-"
Merged-ctg1-2570963-2	ctg1:2570566-2571466	Intergenic	Intergenic	-3366	g720.t1	1&2	SREBP-1_peak_119	SREBP-2_peak_111	SREBP-1_peak_119	2.30346	9.60117	6.56928	ctg1:2570566-2571466	2571173	SREBP-2_peak_111	2.54763	12.35550	8.73428	ctg1:2570625-2571198	2570795	g720	sp|D4AUX6|A8043_ARTBC`Uncharacterized secreted protein ARB_08043","-","WP_119028564.1`phosphatidylinositol-specific phospholipase C domain-containing protein","hypothetical protein GSI_06532``","-","-","-","-","GO:0005576`extracellular region`cellular_component;GO:0006629`lipid metabolic process`biological_process;GO:0008081`phosphoric diester hydrolase activity`molecular_function"
Merged-ctg12-884931-2	ctg12:884769-885082	promoter	promoter-TSS (g7738.t1)	-51	g7738.t1	1&2	SREBP-1_peak_356	SREBP-2_peak_341	SREBP-1_peak_356	2.70014	19.35443	14.31361	ctg12:884795-885081	884950	SREBP-2_peak_341	2.22671	12.42820	8.79306	ctg12:884769-885082	884987	g7738	-","-","-","hypothetical protein GSI_14477``","-","-","-","-","-"
Merged-ctg19-938165-1	ctg19:937998-938332	promoter	Intergenic	-1302	g10105.t1	1	SREBP-1_peak_607	-	SREBP-1_peak_607	2.52532	11.60177	8.14176	ctg19:937998-938332	938147	-	-	-	-	-	-	g10105	sp|F4JTP5|STY46_ARATH`Serine/threonine-protein kinase STY46","PF00069.22`Pkinase`Protein kinase domain;PF07714.14`Pkinase_Tyr`Protein tyrosine kinase;PF01163.19`RIO1`RIO1 family;PF06293.11`Kdo`Lipopolysaccharide kinase (Kdo/WaaP) family","WP_012473472.1`protein kinase","hypothetical protein BD310DRAFT_212235``","-","Serine/threonine protein kinase","K06619`ABL1","ko05206` MicroRNAs in cancer;ko04…
Merged-ctg8-1471352-1	ctg8:1471168-1471536	promoter	promoter-TSS (g6057.t1)	-888	g6057.t2	1	SREBP-1_peak_1462	-	SREBP-1_peak_1462	2.89484	17.29102	12.61214	ctg8:1471168-1471536	1471370	-	-	-	-	-	-	g6057	-","-","-","hypothetical protein GSI_14092``","-","-","-","-","-"
Merged-ctg1-990762-1	ctg1:990535-990989	promoter	promoter-TSS (g234.t1)	-964	g234.t1	1	SREBP-1_peak_28	-	SREBP-1_peak_28	2.49565	10.25212	7.08256	ctg1:990535-990989	990874	-	-	-	-	-	-	g234	sp|A1L252|RANB9_DANRE`Ran-binding protein 9","PF10607.6`CLTH`CTLH/CRA C-terminal to LisH motif domain;PF00622.25`SPRY`SPRY domain;PF08513.8`LisH`LisH","-","hypothetical protein GSI_06968``","-","-","-","-","GO:0005737`cytoplasm`cellular_component;GO:0005886`plasma membrane`cellular_component;GO:0005634`nucleus`cellular_component;GO:0060041`retina development in camera-type eye`biological_process"
Merged-ctg14-591602-1	ctg14:591453-591751	TTS (g8403.t1)	-TTS (g8404.t1)	918	g8403.t1	2	-	SREBP-2_peak_450	-	-	-	-	-	-	SREBP-2_peak_450	2.08873	7.41893	4.80846	ctg14:591453-591751	591639	g8403	-","-","-","hypothetical protein GSI_04535``","-","-","-","-","-"
Merged-ctg1-2902347-2	ctg1:2902177-2902520	TTS (g818.t1)	-TTS (g819.t1)	1401	g819.t1	1&2	SREBP-1_peak_131	SREBP-2_peak_119	SREBP-1_peak_131	2.13336	7.95319	5.26212	ctg1:2902178-2902520	2902440	SREBP-2_peak_119	2.11699	7.72866	5.05131	ctg1:2902177-2902515	2902324	g819	-","-","-","hypothetical protein GSI_06413``","-","-","-","-","-"
Merged-ctg10-129010-1	ctg10:128883-129137	promoter	-TTS (g6797.t2)	384	g6796.t1	2	-	SREBP-2_peak_218	-	-	-	-	-	-	SREBP-2_peak_218	2.17550	8.59157	5.72583	ctg10:128883-129137	128997	g6796	-","PF01713.18`Smr`Smr domain","-","hypothetical protein GSI_01477``","-","-","-","-","-"
Merged-ctg1-1964264-1	ctg1:1964099-1964430	promoter	promoter-TSS (g510.t1)	-672	g510.t1	1	SREBP-1_peak_78	-	SREBP-1_peak_78	2.54676	12.78229	9.06983	ctg1:1964099-1964430	1964301	-	-	-	-	-	-	g510	-","PF02213.13`GYF`GYF domain","-","hypothetical protein GSI_06804``","-","-","-","-","-"
Merged-ctg1-1819538-1	ctg1:1819428-1819648	exon (g463.t1, exon 7 of 12)	-exon (g463.t1, exon 7 of 12)	2169	g463.t1	2	-	SREBP-2_peak_69	-	-	-	-	-	-	SREBP-2_peak_69	2.23044	9.02665	6.06263	ctg1:1819428-1819648	1819564	g463	sp|Q04217|DHR1_YEAST`Probable ATP-dependent RNA helicase DHR1","PF13401.3`AAA_22`AAA domain;PF04408.20`HA2`Helicase associated domain (HA2);PF00270.26`DEAD`DEAD/DEAH box helicase;PF00271.28`Helicase_C`Helicase conserved C-terminal domain;PF04851.12`ResIII`Type III restriction enzyme, res subunit;PF07717.13`OB_NTP_bind`Oligonucleotide/oligosaccharide-binding (OB)-fold","WP_116574865.1`ATP-dependen…
Merged-ctg2-1892015-2	ctg2:1891788-1892234	promoter	promoter-TSS (g1883.t1)	-190	g1883.t1	1&2	SREBP-1_peak_674	SREBP-2_peak_656	SREBP-1_peak_674	2.66888	15.22770	10.98207	ctg2:1891788-1892234	1891936	SREBP-2_peak_656	2.22356	8.63986	5.76525	ctg2:1891865-1892173	1892039	g1883	-","-","-","hypothetical protein GSI_12699``","-","-","-","-","-"
Merged-ctg6-342839-1	ctg6:342600-343078	promoter	-TTS (g4328.t1)	-1601	g4329.t1	1	SREBP-1_peak_1195	-	SREBP-1_peak_1195	2.36026	11.04664	7.70414	ctg6:342600-343078	342797	-	-	-	-	-	-	g4329	sp|Q7LBC6|KDM3B_HUMAN`Lysine-specific demethylase 3B","PF02373.19`JmjC`JmjC domain, hydroxylase;PF00130.19`C1_1`Phorbol esters/diacylglycerol binding domain (C1 domain)","-","transcription factor``","-","-","K15601`KDM3","-","GO:0000976`transcription regulatory region sequence-specific DNA binding`molecular_function;GO:0046872`metal ion binding`molecular_function;GO:0005654`nucleoplasm`cellular_c…
Merged-ctg2-2001414-1	ctg2:2001303-2001526	promoter	promoter-TSS (g1917.t1)	-176	g1917.t1	2	-	SREBP-2_peak_664	-	-	-	-	-	-	SREBP-2_peak_664	2.29650	9.66515	6.56088	ctg2:2001303-2001526	2001464	g1917	-","PF10342.6`GPI-anchored`Ser-Thr-rich glycosyl-phosphatidyl-inositol-anchored membrane family","-","hypothetical protein GSI_12656``","-","-","-","-","-"
Merged-ctg4-1075261-2	ctg4:1074946-1075806	promoter	promoter-TSS (g3235.t1)	-268	g3235.t1	1&2	SREBP-1_peak_993	SREBP-2_peak_958	SREBP-1_peak_993	2.16073	8.16218	5.42942	ctg4:1074970-1075806	1075595	SREBP-2_peak_958	2.09896	8.75948	5.85442	ctg4:1074946-1075323	1075178	g3235	-","-","-","hypothetical protein GSI_05310``","-","-","-","-","-"
Merged-ctg15-1129804-1	ctg15:1129505-1130104	TTS (g8811.t1)	-TTS (g8811.t1)	832	g8811.t1	1	SREBP-1_peak_509	-	SREBP-1_peak_509	2.15487	9.45956	6.45822	ctg15:1129505-1130104	1129952	-	-	-	-	-	-	g8811	-","-","-","hypothetical protein DICSQDRAFT_147721``","-","-","-","-","-"
Merged-ctg9-1196321-1	ctg9:1196208-1196434	promoter	promoter-TSS (g6554.t1)	-622	g6554.t1	2	-	SREBP-2_peak_1485	-	-	-	-	-	-	SREBP-2_peak_1485	2.04356	7.26482	4.68604	ctg9:1196208-1196434	1196296	g6554	-","-","-","hypothetical protein GSI_11625``","-","-","-","-","-"
Merged-ctg25-528991-2	ctg25:528848-529152	exon (g11214.t1, exon 5 of 5)	-exon (g11214.t1, exon 5 of 5)	1469	g11214.t1	1&2	SREBP-1_peak_807	SREBP-2_peak_790	SREBP-1_peak_807	2.45402	8.87428	5.99502	ctg25:528899-529152	529074	SREBP-2_peak_790	2.27189	7.02733	4.49879	ctg25:528848-529066	528949	g11214	sp|A2QL84|BGALC_ASPNC`Probable beta-galactosidase C","PF13363.3`BetaGal_dom3`Beta-galactosidase, domain 3;PF13364.3`BetaGal_dom4_5`Beta-galactosidase jelly roll domain;PF10435.6`BetaGal_dom2`Beta-galactosidase, domain 2","WP_079168342.1`cellulase family glycosylhydrolase","hypothetical protein GSI_02577``","-","-","-","-","GO:0005576`extracellular region`cellular_component;GO:0000272`polysacchari…
Merged-ctg7-648178-1	ctg7:648057-648300	promoter	-TTS (g5188.t1)	-1773	g5187.t1	1	SREBP-1_peak_1331	-	SREBP-1_peak_1331	2.39903	10.86349	7.55829	ctg7:648057-648300	648139	-	-	-	-	-	-	g5187	sp|B0XPA1|PGLR_ASPFC`Probable endopolygalacturonase AFUB_016610","PF00295.14`Glyco_hydro_28`Glycosyl hydrolases family 28","-","``","-","-","K01213`E3.2.1.67","ko00040` Pentose and glucuronate interconversions;ko00500` Starch and sucrose metabolism","GO:0005576`extracellular region`cellular_component;GO:0071555`cell wall organization`biological_process;GO:0045490`pectin catabolic process`biologic…
Merged-ctg2-1070171-2	ctg2:1070023-1070332	Intergenic	Intergenic	-4321	g1682.t1	1&2	SREBP-1_peak_643	SREBP-2_peak_629	SREBP-1_peak_643	2.33361	8.11854	5.39472	ctg2:1070023-1070299	1070210	SREBP-2_peak_629	2.69504	11.63333	8.14896	ctg2:1070032-1070332	1070183	g1682	-","PF00271.28`Helicase_C`Helicase conserved C-terminal domain","WP_088617200.1`ATP-dependent DNA helicase RecQ","transporter``","-","-","-","-","-"
Merged-ctg31-394287-1	ctg31:394166-394409	promoter	promoter-TSS (g11325.t1)	408	g11324.t2	1	SREBP-1_peak_956	-	SREBP-1_peak_956	2.16931	7.49163	4.89635	ctg31:394166-394409	394278	-	-	-	-	-	-	g11324	sp|Q08C93|ABD12_DANRE`Lysophosphatidylserine lipase ABHD12","PF06821.10`Ser_hydrolase`Serine hydrolase;PF12146.5`Hydrolase_4`Serine aminopeptidase, S33;PF07859.10`Abhydrolase_3`alpha/beta hydrolase fold;PF00326.18`Peptidase_S9`Prolyl oligopeptidase family;PF12697.4`Abhydrolase_6`Alpha/beta hydrolase family;PF00561.17`Abhydrolase_1`alpha/beta hydrolase fold","WP_018862356.1`MULTISPECIES: alpha/bet…
Merged-ctg9-288162-1	ctg9:287893-288431	promoter	promoter-TSS (g6357.t1)	-797	g6357.t1	1	SREBP-1_peak_1505	-	SREBP-1_peak_1505	2.22356	9.30439	6.33540	ctg9:287893-288431	288002	-	-	-	-	-	-	g6357	sp|O74252|STE12_EMENI`Transcription factor steA","PF12171.5`zf-C2H2_jaz`Zinc-finger double-stranded RNA-binding;PF13465.3`zf-H2C2_2`Zinc-finger double domain;PF00096.23`zf-C2H2`Zinc finger, C2H2 type;PF15909.2`zf-C2H2_8`C2H2-type zinc ribbon;PF13894.3`zf-C2H2_4`C2H2-type zinc finger;PF02200.13`STE`STE like transcription factor","-","transcription factor``","-","-","K11215`STE12","ko04011` MAPK si…
Merged-ctg29-374865-1	ctg29:374741-374990	intron (g9279.t1, intron 4 of 5)	-intron (g9279.t1, intron 4 of 5)	1829	g9279.t1	1	SREBP-1_peak_817	-	SREBP-1_peak_817	2.16986	7.91639	5.23329	ctg29:374741-374990	374818	-	-	-	-	-	-	g9279	sp|Q5HGK2|FABG_STAAC`3-oxoacyl-[acyl-carrier-protein] reductase FabG","PF13561.3`adh_short_C2`Enoyl-(Acyl carrier protein) reductase;PF00106.22`adh_short`short chain dehydrogenase;PF08659.7`KR`KR domain","WP_069951434.1`acetoin reductase","``","-","-","-","-","GO:0030497`fatty acid elongation`biological_process;GO:0050661`NADP binding`molecular_function;GO:0004316`3-oxoacyl-[acyl-carrier-protein]…
Merged-ctg10-1082354-1	ctg10:1082212-1082496	promoter-TSS (g7064.t1)	promoter-TSS (g7064.t1)	547	g7063.t1	2	-	SREBP-2_peak_255	-	-	-	-	-	-	SREBP-2_peak_255	2.16885	9.37662	6.33537	ctg10:1082212-1082496	1082338	g7063	-","PF03208.16`PRA1`PRA1 family protein","-","hypothetical protein GSI_01821``","-","-","K20359`RABAC1, PRAF1","-","-"
Merged-ctg1-2163630-2	ctg1:2163244-2163923	TTS (g573.t1)	-TTS (g572.t1)	1621	g573.t1	1&2	SREBP-1_peak_93	SREBP-2_peak_90	SREBP-1_peak_93	2.53686	12.26693	8.66723	ctg1:2163501-2163854	2163684	SREBP-2_peak_90	2.17415	8.05329	5.30768	ctg1:2163244-2163923	2163675	g573	-","PF13673.4`Acetyltransf_10`Acetyltransferase (GNAT) domain","-","hypothetical protein GSI_06718``","-","-","-","-","-"
Merged-ctg6-939506-1	ctg6:939388-939625	Intergenic	Intergenic	-2268	g4531.t1	2	-	SREBP-2_peak_1186	-	-	-	-	-	-	SREBP-2_peak_1186	2.19914	6.93566	4.42854	ctg6:939388-939625	939496	g4531	sp|Q9P7C1|YKU3_SCHPO`Uncharacterized J domain-containing protein C2E1P5.03","PF00226.28`DnaJ`DnaJ domain","WP_101545833.1`MULTISPECIES: molecular chaperone DnaJ","hypothetical protein GSI_00821``","-","-","-","-","GO:0016021`integral component of membrane`cellular_component;GO:0030544`Hsp70 protein binding`molecular_function;GO:0005783`endoplasmic reticulum`cellular_component;GO:0005789`endoplasm…
Merged-ctg5-1730652-2	ctg5:1730420-1730887	exon (g3974.t1, exon 3 of 3)	-exon (g3974.t1, exon 3 of 3)	1904	g3974.t1	1&2	SREBP-1_peak_1142	SREBP-2_peak_1113	SREBP-1_peak_1142	2.76666	13.95928	9.99772	ctg5:1730426-1730887	1730718	SREBP-2_peak_1113	2.44315	10.95503	7.58979	ctg5:1730420-1730875	1730581	g3974	sp|Q5BE04|HST4_EMENI`NAD-dependent protein deacetylase hst4","PF02146.14`SIR2`Sir2 family","WP_113075075.1`RNA polymerase subunit sigma","DHS-like NAD/FAD-binding domain-containing protein``","-","-","K11121`SIR2","ko00760` Nicotinate and nicotinamide metabolism","GO:0031618`nuclear pericentric heterochromatin`cellular_component;GO:0030702`chromatin silencing at centromere`biological_process;GO:0…
Merged-ctg5-208179-1	ctg5:207977-208382	promoter	-exon (g3558.t1, exon 1 of 1)	130	g3558.t1	2	-	SREBP-2_peak_1046	-	-	-	-	-	-	SREBP-2_peak_1046	2.41389	8.22895	5.44372	ctg5:207977-208382	208059	g3558	-","PF11428.5`DUF3196`Protein of unknown function (DUF3196)","-","hypothetical protein GSI_02021``","-","-","-","-","-"
Merged-ctg5-1659328-2	ctg5:1659100-1659519	promoter	promoter-TSS (g3951.t1)	-297	g3950.t2	1&2	SREBP-1_peak_1139	SREBP-2_peak_1110	SREBP-1_peak_1139	2.37722	11.95381	8.42115	ctg5:1659187-1659519	1659376	SREBP-2_peak_1110	2.07135	8.42070	5.59262	ctg5:1659100-1659506	1659281	g3950	sp|P0CS23|UREA_CRYNB`Urease","PF00449.17`Urease_alpha`Urease alpha-subunit, N-terminal domain;PF00547.15`Urease_gamma`Urease, gamma subunit;PF01979.17`Amidohydro_1`Amidohydrolase family;PF07969.8`Amidohydro_3`Amidohydrolase family;PF00699.17`Urease_beta`Urease beta subunit","WP_096181560.1`urease subunit alpha","``","-","Urease gamma subunit;Urease alpha subunit;Urease beta subunit","K01427`URE",…
Merged-ctg1-666458-2	ctg1:666199-666691	promoter	Intergenic	-1138	g147.t1	1&2	SREBP-1_peak_13	SREBP-2_peak_16	SREBP-1_peak_13	2.73896	17.02292	12.40049	ctg1:666199-666690	666357	SREBP-2_peak_16	2.06029	8.60240	5.73517	ctg1:666252-666691	666396	g147	-","-","-","hypothetical protein GSI_07825``","-","-","-","-","-"
Merged-ctg1-2038783-1	ctg1:2038543-2039023	promoter	-TTS (g530.t1)	-1204	g529.t1	2	-	SREBP-2_peak_80	-	-	-	-	-	-	SREBP-2_peak_80	2.12914	8.02161	5.28084	ctg1:2038543-2039023	2038925	g529	-","PF01284.20`MARVEL`Membrane-associating domain","-","hypothetical protein GSI_06765``","-","-","-","-","-"
Merged-ctg2-770992-1	ctg2:770859-771125	promoter	promoter-TSS (g1630.t1)	37	g1630.t1	2	-	SREBP-2_peak_619	-	-	-	-	-	-	SREBP-2_peak_619	2.27895	8.47433	5.63492	ctg2:770859-771125	771041	g1630	-","-","-","vacuole calcium channel, partial``","-","-","-","-","-"
Merged-ctg23-306712-1	ctg23:306575-306849	Intergenic	Intergenic	4756	g10753.t1	2	-	SREBP-2_peak_748	-	-	-	-	-	-	SREBP-2_peak_748	2.01673	6.79291	4.31659	ctg23:306575-306849	306779	g10753	-","-","-","-","-","-","-","-","-"
Merged-ctg12-1769663-2	ctg12:1769457-1769879	Intergenic	Intergenic	2642	g7923.t1	1&2	SREBP-1_peak_388	SREBP-2_peak_372	SREBP-1_peak_388	2.17971	8.73099	5.88006	ctg12:1769457-1769879	1769714	SREBP-2_peak_372	2.13243	8.34993	5.53632	ctg12:1769461-1769858	1769806	g7923	-","PF03962.12`Mnd1`Mnd1 family;PF05911.8`FPP`Filament-like plant protein, long coiled-coil;PF02181.20`FH2`Formin Homology 2 Domain","-","hypothetical protein GSI_07670``","-","-","-","-","-"
Merged-ctg10-199714-1	ctg10:199602-199826	promoter	promoter-TSS (g6818.t1)	-977	g6818.t1	1	SREBP-1_peak_237	-	SREBP-1_peak_237	2.35612	10.63675	7.38190	ctg10:199602-199826	199720	-	-	-	-	-	-	g6818	sp|Q91V57|CHIN_MOUSE`N-chimaerin","PF00130.19`C1_1`Phorbol esters/diacylglycerol binding domain (C1 domain);PF00412.19`LIM`LIM domain;PF00620.24`RhoGAP`RhoGAP domain;PF03107.13`C1_2`C1 domain","-","transporter``","-","-","K19839`RGA1_2","-","GO:0046875`ephrin receptor binding`molecular_function;GO:0046872`metal ion binding`molecular_function;GO:0035556`intracellular signal transduction`biological…
Merged-ctg3-1464188-1	ctg3:1463964-1464412	promoter	promoter-TSS (g2664.t1)	-35	g2664.t1	2	-	SREBP-2_peak_872	-	-	-	-	-	-	SREBP-2_peak_872	2.16664	8.62578	5.75460	ctg3:1463964-1464412	1464081	g2664	-","-","-","hypothetical protein GSI_10553``","-","-","-","-","-"
Merged-ctg5-2007233-1	ctg5:2007102-2007365	exon (g4053.t1, exon 6 of 6)	-exon (g4053.t1, exon 6 of 6)	1216	g4053.t1	1	SREBP-1_peak_1154	-	SREBP-1_peak_1154	2.45350	10.49624	7.27335	ctg5:2007102-2007365	2007205	-	-	-	-	-	-	g4053	-","-","-","transporter``","-","-","-","-","-"
Merged-ctg7-1651560-1	ctg7:1651341-1651780	Intergenic	Intergenic	3063	g5445.t1	1	SREBP-1_peak_1365	-	SREBP-1_peak_1365	2.44684	10.98421	7.65435	ctg7:1651341-1651780	1651675	-	-	-	-	-	-	g5445	-","-","-","hypothetical protein GSI_08858``","-","-","-","-","-"
Merged-ctg10-1097743-2	ctg10:1097410-1098164	promoter	promoter-TSS (g7068.t1)	-143	g7068.t1	1&2	SREBP-1_peak_272	SREBP-2_peak_256	SREBP-1_peak_272	2.16808	8.63736	5.80723	ctg10:1097410-1098164	1098115	SREBP-2_peak_256	2.11464	8.00816	5.27040	ctg10:1097448-1097952	1097797	g7068	-","PF13465.3`zf-H2C2_2`Zinc-finger double domain;PF00096.23`zf-C2H2`Zinc finger, C2H2 type;PF13894.3`zf-C2H2_4`C2H2-type zinc finger;PF13912.3`zf-C2H2_6`C2H2-type zinc finger","-","calcineurin responsive zinc-finger CRZ1``","-","-","-","-","-"
Merged-ctg3-2149380-2	ctg3:2149155-2149652	promoter	promoter-TSS (g2805.t2)	-494	g2805.t3	1&2	SREBP-1_peak_923	SREBP-2_peak_899	SREBP-1_peak_923	2.38651	10.37705	7.17815	ctg3:2149158-2149555	2149267	SREBP-2_peak_899	2.36854	10.10937	6.90910	ctg3:2149155-2149652	2149271	g2805	sp|P35580|MYH10_HUMAN`Myosin-10","PF02736.16`Myosin_N`Myosin N-terminal SH3-like domain;PF01576.16`Myosin_tail_1`Myosin tail;PF00038.18`Filament`Intermediate filament protein;PF00063.18`Myosin_head`Myosin head (motor domain)","WP_126755761.1`hypothetical protein","transporter``","-","Myosin heavy chain","K10352`MYH","ko04530` Tight junction","GO:0005938`cell cortex`cellular_component;GO:0055003`c…
Merged-ctg13-940853-2	ctg13:940703-941014	promoter	promoter-TSS (g8156.t1)	-186	g8156.t1	1&2	SREBP-1_peak_437	SREBP-2_peak_423	SREBP-1_peak_437	2.03489	6.83610	4.37673	ctg13:940744-940952	940871	SREBP-2_peak_423	2.35161	10.22626	7.00201	ctg13:940703-941014	940921	g8156	sp|P24867|PCL1_YEAST`PHO85 cyclin-1","PF00134.20`Cyclin_N`Cyclin, N-terminal domain;PF08613.8`Cyclin`Cyclin","-","hypothetical protein GSI_00329``","-","-","-","-","GO:0000079`regulation of cyclin-dependent protein serine/threonine kinase activity`biological_process;GO:0000307`cyclin-dependent protein kinase holoenzyme complex`cellular_component;GO:0005737`cytoplasm`cellular_component;GO:0032878`…
Merged-ctg3-2589001-2	ctg3:2588807-2589175	promoter	promoter-TSS (g2918.t1)	-298	g2918.t1	1&2	SREBP-1_peak_934	SREBP-2_peak_910	SREBP-1_peak_934	2.13672	7.87737	5.20146	ctg3:2588891-2589133	2588975	SREBP-2_peak_910	2.12093	7.55870	4.91805	ctg3:2588807-2589175	2588883	g2918	sp|P17476|RLA1_SCHPO`60S acidic ribosomal protein P1-alpha 1","PF00428.16`Ribosomal_60s`60s Acidic ribosomal protein","WP_071227313.1`hypothetical protein, partial","60s acidic ribosomal protein-domain-containing protein``","-","-","K02942`RP-LP1, RPLP1","ko03010` Ribosome","GO:0043021`ribonucleoprotein complex binding`molecular_function;GO:0003735`structural constituent of ribosome`molecular_fun…
Merged-ctg44-27689-1	ctg44:27528-27851	promoter	promoter-TSS (g11579.t1)	-843	g11579.t1	2	-	SREBP-2_peak_1022	-	-	-	-	-	-	SREBP-2_peak_1022	2.60648	12.23339	8.63560	ctg44:27528-27851	27717	g11579	-","PF01222.14`ERG4_ERG24`Ergosterol biosynthesis ERG4/ERG24 family;PF04140.11`ICMT`Isoprenylcysteine carboxyl methyltransferase (ICMT) family;PF04191.10`PEMT`Phospholipid methyltransferase","WP_064026194.1`MULTISPECIES: isoprenylcysteine carboxylmethyltransferase family protein","hypothetical protein GSI_15675``","-","-","-","-","-"
Merged-ctg6-1469558-2	ctg6:1469338-1469965	Intergenic	Intergenic	-3092	g4710.t1	1&2	SREBP-1_peak_1247	SREBP-2_peak_1211	SREBP-1_peak_1247	2.13208	7.33690	4.77472	ctg6:1469338-1469965	1469479	SREBP-2_peak_1211	2.08567	7.10791	4.56400	ctg6:1469346-1469583	1469416	g4710	-","-","-","hypothetical protein GSI_01018``","-","-","-","-","-"
Merged-ctg4-738979-1	ctg4:738790-739168	Intergenic	Intergenic	-22649	g3191.t1	1	SREBP-1_peak_984	-	SREBP-1_peak_984	2.51333	11.64918	8.17706	ctg4:738790-739168	738855	-	-	-	-	-	-	g3191	-","-","-","hypothetical protein GSI_02822``","-","-","-","-","-"
Merged-ctg3-887743-2	ctg3:887233-887996	promoter	Intergenic	-1975	g2507.t1	1&2	SREBP-1_peak_872	SREBP-2_peak_849	SREBP-1_peak_872	2.22817	9.23107	6.27715	ctg3:887233-887959	887312	SREBP-2_peak_849	2.00089	6.93654	4.42898	ctg3:887784-887996	887898	g2507	-","-","-","hypothetical protein BD311DRAFT_865458``","-","-","-","-","-"
Merged-ctg9-934923-1	ctg9:934768-935079	TTS (g6504.t1)	-TTS (g6505.t1)	1110	g6505.t1	2	-	SREBP-2_peak_1471	-	-	-	-	-	-	SREBP-2_peak_1471	2.02438	6.84929	4.36103	ctg9:934768-935079	934904	g6505	sp|O94083|IF5A_CANAL`Eukaryotic translation initiation factor 5A","PF01287.17`eIF-5a`Eukaryotic elongation factor 5A hypusine, DNA-binding OB fold","WP_114598934.1`translation initiation factor IF-5A","hypothetical protein GSI_11683``","-","-","K03263`EIF5A","-","GO:0006452`translational frameshifting`biological_process;GO:0003746`translation elongation factor activity`molecular_function;GO:00430…
Merged-ctg6-1039028-1	ctg6:1038911-1039146	TTS (g4562.t1)	-TTS (g4562.t1)	4119	g4563.t1	2	-	SREBP-2_peak_1187	-	-	-	-	-	-	SREBP-2_peak_1187	2.00084	6.58887	4.15627	ctg6:1038911-1039146	1039019	g4563	sp|Q9Y7N9|YCKC_SCHPO`PX domain-containing protein C1450.12","PF00787.21`PX`PX domain;PF12828.4`PXB`PX-associated;PF12825.4`DUF3818`Domain of unknown function in PX-proteins (DUF3818)","-","hypothetical protein GSI_00857``","-","-","-","-","GO:0005739`mitochondrion`cellular_component;GO:0031966`mitochondrial membrane`cellular_component;GO:0035091`phosphatidylinositol binding`molecular_function"
Merged-ctg10-1868613-1	ctg10:1868486-1868741	promoter	promoter-TSS (g7226.t1)	-712	g7226.t1	1	SREBP-1_peak_306	-	SREBP-1_peak_306	2.57804	14.37799	10.31934	ctg10:1868486-1868741	1868605	-	-	-	-	-	-	g7226	sp|P42769|GSTF1_ARATH`Glutathione S-transferase PM239X14","PF14497.3`GST_C_3`Glutathione S-transferase, C-terminal domain;PF13410.3`GST_C_2`Glutathione S-transferase, C-terminal domain;PF13409.3`GST_N_2`Glutathione S-transferase, N-terminal domain;PF00043.22`GST_C`Glutathione S-transferase, C-terminal domain;PF13417.3`GST_N_3`Glutathione S-transferase, N-terminal domain;PF02798.17`GST_N`Glutathio…
Merged-ctg44-136111-1	ctg44:135882-136340	promoter	-intron (g11603.t1, intron 2 of 2)	293	g11603.t1	2	-	SREBP-2_peak_1026	-	-	-	-	-	-	SREBP-2_peak_1026	2.32120	9.13374	6.14316	ctg44:135882-136340	136041	g11603	-","-","-","-","-","-","-","-","-"
Merged-ctg16-928834-1	ctg16:928644-929024	promoter	promoter-TSS (g9104.t2)	-568	g9104.t2	1	SREBP-1_peak_541	-	SREBP-1_peak_541	2.37871	11.45972	8.02702	ctg16:928644-929024	928796	-	-	-	-	-	-	g9104	-","PF01047.19`MarR`MarR family;PF13613.3`HTH_Tnp_4`Helix-turn-helix of DDE superfamily endonuclease;PF13412.3`HTH_24`Winged helix-turn-helix DNA-binding;PF00356.18`LacI`Bacterial regulatory proteins, lacI family;PF13545.3`HTH_Crp_2`Crp-like helix-turn-helix domain;PF13384.3`HTH_23`Homeodomain-like domain;PF03221.13`HTH_Tnp_Tc5`Tc5 transposase DNA-binding domain;PF04218.10`CENP-B_N`CENP-B N-termi…
Merged-ctg6-2024944-1	ctg6:2024747-2025142	TTS (g4889.t1)	-TTS (g4889.t1)	2451	g4889.t1	1	SREBP-1_peak_1272	-	SREBP-1_peak_1272	2.04380	6.80917	4.35473	ctg6:2024747-2025142	2024969	-	-	-	-	-	-	g4889	-","PF09463.7`Opy2`Opy2 protein","-","hypothetical protein GSI_01223``","-","-","-","-","-"
Merged-ctg22-165555-2	ctg22:165265-165854	TTS (g10530.t1)	-TTS (g10530.t1)	1800	g10531.t1	1&2	SREBP-1_peak_747	SREBP-2_peak_726	SREBP-1_peak_747	2.42463	11.33626	7.93043	ctg22:165369-165854	165672	SREBP-2_peak_726	2.17027	9.28431	6.26262	ctg22:165265-165734	165480	g10531	sp|P27514|PHO91_YEAST`Low-affinity phosphate transporter PHO91","PF00939.16`Na_sulph_symp`Sodium:sulfate symporter transmembrane region;PF03600.13`CitMHS`Citrate transporter","WP_061216147.1`DASS family sodium-coupled anion symporter","Sodium/sulfate symporter``","-","-","K14430`PHO87_91","-","GO:0005315`inorganic phosphate transmembrane transporter activity`molecular_function;GO:0015169`glycerol…
Merged-ctg7-2418678-1	ctg7:2418572-2418785	promoter	promoter-TSS (g5577.t1)	3	g5577.t1	2	-	SREBP-2_peak_1334	-	-	-	-	-	-	SREBP-2_peak_1334	2.29177	8.91883	5.98033	ctg7:2418572-2418785	2418623	g5577	-","PF06197.10`DUF998`Protein of unknown function (DUF998)","-","hypothetical protein BD311DRAFT_779838``","-","-","-","-","-"
Merged-ctg1-287501-1	ctg1:287391-287611	promoter	promoter-TSS (g51.t1)	90	g51.t1	2	-	SREBP-2_peak_10	-	-	-	-	-	-	SREBP-2_peak_10	2.22512	11.85923	8.33502	ctg1:287391-287611	287526	g51	sp|P0CR13|MRH4_CRYNB`ATP-dependent RNA helicase MRH4, mitochondrial","PF04851.12`ResIII`Type III restriction enzyme, res subunit;PF00271.28`Helicase_C`Helicase conserved C-terminal domain;PF00270.26`DEAD`DEAD/DEAH box helicase","WP_009518055.1`MULTISPECIES: DEAD/DEAH box helicase","transporter``","-","-","K17678`MRH4","-","GO:0005739`mitochondrion`cellular_component;GO:0003723`RNA binding`molecul…
Merged-ctg1-2085534-1	ctg1:2085417-2085652	TTS (g540.t1)	-TTS (g540.t1)	1970	g541.t1	2	-	SREBP-2_peak_85	-	-	-	-	-	-	SREBP-2_peak_85	2.24305	9.35174	6.31733	ctg1:2085417-2085652	2085532	g541	sp|O74430|TGCE1_SCHPO`Probable lipase C1672.09","PF00561.17`Abhydrolase_1`alpha/beta hydrolase fold;PF04083.13`Abhydro_lipase`Partial alpha/beta-hydrolase lipase region;PF12146.5`Hydrolase_4`Serine aminopeptidase, S33","-","hypothetical protein GSI_06751``","-","-","K01052`LIPA","ko00100` Steroid biosynthesis;ko04142` Lysosome","GO:0016042`lipid catabolic process`biological_process;GO:0016298`lip…
Merged-ctg1-1898590-1	ctg1:1898475-1898705	promoter	promoter-TSS (g491.t1)	-565	g491.t1	1	SREBP-1_peak_74	-	SREBP-1_peak_74	2.33089	10.30441	7.12396	ctg1:1898475-1898705	1898550	-	-	-	-	-	-	g491	sp|O60114|YG65_SCHPO`Uncharacterized helicase C15C4.05","PF00271.28`Helicase_C`Helicase conserved C-terminal domain;PF00270.26`DEAD`DEAD/DEAH box helicase;PF07717.13`OB_NTP_bind`Oligonucleotide/oligosaccharide-binding (OB)-fold;PF04408.20`HA2`Helicase associated domain (HA2);PF13401.3`AAA_22`AAA domain","WP_090259998.1`ATP-dependent RNA helicase HrpA","hypothetical protein GSI_06824``","-","-","K…
Merged-ctg13-634070-2	ctg13:633955-634184	promoter	Intergenic	-1392	g8081.t1	1&2	SREBP-1_peak_422	SREBP-2_peak_410	SREBP-1_peak_422	2.32911	9.06917	6.14849	ctg13:633960-634184	634054	SREBP-2_peak_410	2.24590	8.46917	5.63096	ctg13:633955-634184	634026	g8081	sp|Q4WI37|CG121_ASPFU`EKC/KEOPS complex subunit cgi121","PF08617.7`CGI-121`Kinase binding protein CGI-121","-","CGI-121-domain-containing protein``","-","-","K15901`CGI121, TPRKB","-","GO:0000781`chromosome, telomeric region`cellular_component;GO:0008033`tRNA processing`biological_process;GO:0005634`nucleus`cellular_component"
Merged-ctg5-2169520-1	ctg5:2169315-2169726	exon (g4104.t1, exon 8 of 10)	-exon (g4104.t1, exon 8 of 10)	2107	g4103.t1	2	-	SREBP-2_peak_1134	-	-	-	-	-	-	SREBP-2_peak_1134	2.15514	7.91248	5.19467	ctg5:2169315-2169726	2169431	g4103	sp|P54105|ICLN_HUMAN`Methylosome subunit pICln","PF03517.10`Voldacs`Regulator of volume decrease after cellular swelling","-","hypothetical protein DICSQDRAFT_150737``","-","-","K05019`CLNS1A","ko03013` RNA transport","GO:0046982`protein heterodimerization activity`molecular_function;GO:0003723`RNA binding`molecular_function;GO:0005634`nucleus`cellular_component;GO:0034709`methylosome`cellular_co…
Merged-ctg7-1255244-1	ctg7:1255093-1255395	promoter	-TTS (g5331.t1)	-1329	g5332.t1	2	-	SREBP-2_peak_1304	-	-	-	-	-	-	SREBP-2_peak_1304	2.09487	8.14298	5.37724	ctg7:1255093-1255395	1255213	g5332	sp|P9WHR4|CAEB_MYCTO`Carboxylesterase B","PF08386.7`Abhydrolase_4`TAP-like protein;PF00561.17`Abhydrolase_1`alpha/beta hydrolase fold","WP_110906354.1`alpha/beta hydrolase","hypothetical protein GSI_09013``","-","-","-","-","GO:0005576`extracellular region`cellular_component;GO:0016787`hydrolase activity`molecular_function"
Merged-ctg12-151783-2	ctg12:151446-152127	promoter	promoter-TSS (g7564.t1)	-622	g7564.t1	1&2	SREBP-1_peak_327	SREBP-2_peak_314	SREBP-1_peak_327	2.26000	9.60354	6.57081	ctg12:151446-152105	151548	SREBP-2_peak_314	2.11152	7.88489	5.17367	ctg12:151457-152127	151547	g7564	-","-","-","transcription factor``","-","-","-","-","-"
Merged-ctg7-453029-1	ctg7:452907-453152	exon (g5134.t1, exon 8 of 10)	-exon (g5134.t1, exon 8 of 10)	936	g5134.t1	1	SREBP-1_peak_1323	-	SREBP-1_peak_1323	2.10640	7.35391	4.78768	ctg7:452907-453152	453027	-	-	-	-	-	-	g5134	-","-","-","hypothetical protein GSI_09286``","-","-","-","-","-"
Merged-ctg9-1639214-1	ctg9:1639080-1639349	promoter	Intergenic	-1597	g6647.t1	2	-	SREBP-2_peak_1499	-	-	-	-	-	-	SREBP-2_peak_1499	2.42020	9.98299	6.80920	ctg9:1639080-1639349	1639191	g6647	-","PF00646.30`F-box`F-box domain;PF12937.4`F-box-like`F-box-like","-","hypothetical protein GSI_11470``","-","-","-","-","-"
Merged-ctg29-467750-2	ctg29:467620-467891	TTS (g9313.t1)	-TTS (g9313.t1)	3488	g9313.t1	1&2	SREBP-1_peak_822	SREBP-2_peak_799	SREBP-1_peak_822	2.75481	15.52398	11.21211	ctg29:467620-467861	467754	SREBP-2_peak_799	2.94024	18.06455	13.44006	ctg29:467629-467891	467765	g9313	sp|P0CO92|MSH3_CRYNJ`DNA mismatch repair protein MSH3","PF01624.17`MutS_I`MutS domain I;PF05192.15`MutS_III`MutS domain III;PF05188.14`MutS_II`MutS domain II;PF00488.18`MutS_V`MutS domain V;PF05190.15`MutS_IV`MutS family domain IV","WP_031459612.1`DNA mismatch repair protein MutS","hypothetical protein GSI_07209``","-","DNA mismatch repair ATPase MutS","K08736`MSH3","ko05210` Colorectal cancer;ko…
Merged-ctg19-136050-1	ctg19:135881-136219	Intergenic	Intergenic	5013	g9938.t1	1	SREBP-1_peak_592	-	SREBP-1_peak_592	2.23820	8.75080	5.89739	ctg19:135881-136219	135967	-	-	-	-	-	-	g9938	sp|O74545|YCV6_SCHPO`Putative hydrolase C777.06c","PF00753.24`Lactamase_B`Metallo-beta-lactamase superfamily;PF12706.4`Lactamase_B_2`Beta-lactamase superfamily domain","WP_013758257.1`MBL fold metallo-hydrolase","hypothetical protein GSI_12056``","-","-","-","-","GO:0005829`cytosol`cellular_component;GO:0005634`nucleus`cellular_component;GO:0016787`hydrolase activity`molecular_function"
Merged-ctg18-340383-1	ctg18:340245-340522	Intergenic	Intergenic	-3723	g9586.t1	2	-	SREBP-2_peak_564	-	-	-	-	-	-	SREBP-2_peak_564	2.06213	11.30747	7.88040	ctg18:340245-340522	340438	g9586	-","PF00063.18`Myosin_head`Myosin head (motor domain)","-","transporter``","-","-","K00698`CHS1","ko00520` Amino sugar and nucleotide sugar metabolism","-"
Merged-ctg1-3692713-2	ctg1:3692440-3692940	promoter	promoter-TSS (g1068.t1)	63	g1068.t1	1&2	SREBP-1_peak_174	SREBP-2_peak_170	SREBP-1_peak_174	2.09329	6.96817	4.48171	ctg1:3692440-3692819	3692708	SREBP-2_peak_170	2.21808	8.15699	5.38941	ctg1:3692655-3692940	3692725	g1068	sp|Q6BWA5|IPYR_DEBHA`Inorganic pyrophosphatase","PF00719.16`Pyrophosphatase`Inorganic pyrophosphatase","WP_120787145.1`hypothetical protein","hypothetical protein GSI_06135``","-","-","K01507`ppa","ko00190` Oxidative phosphorylation","GO:0006796`phosphate-containing compound metabolic process`biological_process;GO:0000287`magnesium ion binding`molecular_function;GO:0005737`cytoplasm`cellular_comp…
Merged-ctg1-2915948-1	ctg1:2915773-2916123	TTS (g823.t1)	-TTS (g823.t1)	1001	g824.t1	2	-	SREBP-2_peak_120	-	-	-	-	-	-	SREBP-2_peak_120	2.12939	7.62066	4.96713	ctg1:2915773-2916123	2915990	g824	sp|Q9Y7Y3|YGR4_SCHPO`Uncharacterized RNA-binding protein C365.04c","PF00076.19`RRM_1`RNA recognition motif. (a.k.a. RRM, RBD, or RNP domain)","-","hypothetical protein GSI_06408``","-","-","K14789`NOP6","-","GO:0005730`nucleolus`cellular_component;GO:0042274`ribosomal small subunit biogenesis`biological_process;GO:0019843`rRNA binding`molecular_function;GO:0030686`90S preribosome`cellular_compone…
Merged-ctg5-2496680-1	ctg5:2496417-2496944	promoter	Intergenic	-1314	g4163.t1	1	SREBP-1_peak_1175	-	SREBP-1_peak_1175	2.00494	6.44395	4.06587	ctg5:2496417-2496944	2496876	-	-	-	-	-	-	g4163	-","-","-","hypothetical protein GSI_05502``","-","-","-","-","-"
Merged-ctg6-1060210-2	ctg6:1060031-1060388	TTS (g4570.t1)	-TTS (g4570.t1)	2908	g4570.t1	1&2	SREBP-1_peak_1225	SREBP-2_peak_1189	SREBP-1_peak_1225	2.30298	10.07412	6.94325	ctg6:1060078-1060388	1060206	SREBP-2_peak_1189	2.30347	10.07823	6.88431	ctg6:1060031-1060346	1060207	g4570	sp|Q9P289|STK26_HUMAN`Serine/threonine-protein kinase 26","PF14531.3`Kinase-like`Kinase-like;PF00069.22`Pkinase`Protein kinase domain;PF07714.14`Pkinase_Tyr`Protein tyrosine kinase","WP_129109936.1`protein kinase","transporter``","-","-","K08838`STK24_25_MST4","-","GO:0042981`regulation of apoptotic process`biological_process;GO:0000139`Golgi membrane`cellular_component;GO:0048471`perinuclear reg…
Merged-ctg31-380598-2	ctg31:380467-380756	exon (g11320.t1, exon 4 of 12)	-exon (g11320.t1, exon 4 of 12)	1821	g11320.t1	1&2	SREBP-1_peak_954	SREBP-2_peak_928	SREBP-1_peak_954	2.02284	6.65938	4.23630	ctg31:380467-380689	380574	SREBP-2_peak_928	2.17208	8.14334	5.37724	ctg31:380482-380756	380617	g11320	-","PF04082.15`Fungal_trans`Fungal specific transcription factor domain","-","``","-","-","-","-","-"
Merged-ctg8-1391858-2	ctg8:1391668-1392025	exon (g6035.t2, exon 4 of 4)	-exon (g6035.t2, exon 4 of 4)	1071	g6035.t1	1&2	SREBP-1_peak_1457	SREBP-2_peak_1409	SREBP-1_peak_1457	2.30902	10.12408	6.98272	ctg8:1391732-1392025	1391949	SREBP-2_peak_1409	2.10075	7.99633	5.26214	ctg8:1391668-1392007	1391805	g6035	sp|Q02953|HSF_SCHPO`Heat shock factor protein","PF00447.14`HSF_DNA-bind`HSF-type DNA-binding","-","transcription factor``","-","-","K09419`HSFF","-","GO:1900036`positive regulation of cellular response to heat`biological_process;GO:0005737`cytoplasm`cellular_component;GO:0001228`transcriptional activator activity, RNA polymerase II transcription regulatory region sequence-specific binding`molecul…
Merged-ctg9-1303945-1	ctg9:1303800-1304090	TTS (g6572.t1)	-TTS (g6572.t1)	1962	g6572.t1	1	SREBP-1_peak_1542	-	SREBP-1_peak_1542	2.17010	8.23359	5.48497	ctg9:1303800-1304090	1303986	-	-	-	-	-	-	g6572	sp|Q9HGM9|DNJC7_SCHPO`DnaJ homolog subfamily C member 7 homolog","PF13428.3`TPR_14`Tetratricopeptide repeat;PF13432.3`TPR_16`Tetratricopeptide repeat;PF00226.28`DnaJ`DnaJ domain;PF09976.6`TPR_21`Tetratricopeptide repeat-like domain;PF13371.3`TPR_9`Tetratricopeptide repeat;PF07719.14`TPR_2`Tetratricopeptide repeat;PF13181.3`TPR_8`Tetratricopeptide repeat;PF12895.4`ANAPC3`Anaphase-promoting complex…
Merged-ctg8-647771-2	ctg8:647431-647982	promoter	promoter-TSS (g5790.t1)	-38	g5791.t1	1&2	SREBP-1_peak_1427	SREBP-2_peak_1374	SREBP-1_peak_1427	2.38878	10.77975	7.49427	ctg8:647733-647982	647834	SREBP-2_peak_1374	2.70321	14.74353	10.64920	ctg8:647431-647939	647812	g5791	sp|Q755R1|SUI1_ASHGO`Protein translation factor SUI1","PF01253.19`SUI1`Translation initiation factor SUI1","WP_113084219.1`translation initiation factor SUI1","hypothetical protein GSI_13798``","-","-","K03113`EIF1, SUI1","ko03013` RNA transport","GO:0003743`translation initiation factor activity`molecular_function;GO:0043024`ribosomal small subunit binding`molecular_function;GO:0003723`RNA bindi…
Merged-ctg5-1511724-2	ctg5:1511536-1511986	TTS (g3905.t1)	-TTS (g3906.t1)	612	g3906.t1	1&2	SREBP-1_peak_1131	SREBP-2_peak_1100	SREBP-1_peak_1131	2.06261	7.13068	4.61021	ctg5:1511586-1511986	1511781	SREBP-2_peak_1100	2.07234	7.20216	4.63865	ctg5:1511536-1511790	1511685	g3906	sp|Q5K8S8|VA0E_CRYNJ`V-type proton ATPase subunit e","PF05493.10`ATP_synt_H`ATP synthase subunit H","-","``","-","-","K02153`ATPeV0E, ATP6H","ko05323` Rheumatoid arthritis;ko04966` Collecting duct acid secretion;ko05120` Epithelial cell signaling in Helicobacter pylori infection;ko00190` Oxidative phosphorylation;ko04145` Phagosome;ko05110` Vibrio cholerae infection;ko04721` Synaptic vesicle cycl…
Merged-ctg3-1841406-1	ctg3:1841138-1841675	Intergenic	Intergenic	-16970	g2760.t1	1	SREBP-1_peak_911	-	SREBP-1_peak_911	2.25414	7.84274	5.17305	ctg3:1841138-1841675	1841511	-	-	-	-	-	-	g2760	sp|O42939|UBA2_SCHPO`Ubiquitin-activating enzyme E1-like","PF13241.3`NAD_binding_7`Putative NAD(P)-binding;PF14732.3`UAE_UbL`Ubiquitin/SUMO-activating enzyme ubiquitin-like domain;PF10585.6`UBA_e1_thiolCys`Ubiquitin-activating enzyme active site;PF00899.18`ThiF`ThiF family","WP_012913055.1`ThiF family adenylyltransferase","hypothetical protein GSI_10435``","-","-","K10685`UBLE1B, SAE2, UBA2","ko0…
Merged-ctg1-3813402-1	ctg1:3813274-3813531	promoter	-intron (g1109.t1, intron 13 of 13)	-1805	g1108.t1	1	SREBP-1_peak_181	-	SREBP-1_peak_181	2.41177	10.83687	7.53776	ctg1:3813274-3813531	3813435	-	-	-	-	-	-	g1108	sp|O74962|PANK_SCHPO`Pantothenate kinase","PF03630.11`Fumble`Fumble","WP_137357990.1`hypothetical protein","hypothetical protein GSI_06097``","-","-","K09680`coaW","ko00770` Pantothenate and CoA biosynthesis","GO:0005634`nucleus`cellular_component;GO:0005737`cytoplasm`cellular_component;GO:0015937`coenzyme A biosynthetic process`biological_process;GO:0005524`ATP binding`molecular_function;GO:0004…
Merged-ctg3-1144496-1	ctg3:1144295-1144698	promoter	-TTS (g2581.t1)	-1345	g2582.t1	1	SREBP-1_peak_882	-	SREBP-1_peak_882	2.24174	9.56637	6.54216	ctg3:1144295-1144698	1144413	-	-	-	-	-	-	g2582	-","-","-","hypothetical protein OH76DRAFT_778947``","-","-","-","-","-"
Merged-ctg29-970716-2	ctg29:970569-970851	promoter	-TTS (g9451.t1)	496	g9452.t1	1&2	SREBP-1_peak_839	SREBP-2_peak_819	SREBP-1_peak_839	2.00434	7.22437	4.68491	ctg29:970636-970851	970707	SREBP-2_peak_819	2.12717	8.40775	5.58153	ctg29:970569-970808	970713	g9452	sp|Q4WS70|MDRA_ASPFU`Major facilitator superfamily multidrug transporter mdrA","PF00083.21`Sugar_tr`Sugar (and other) transporter;PF07690.13`MFS_1`Major Facilitator Superfamily","WP_084352364.1`multidrug effflux MFS transporter","MFS general substrate transporter``","-","-","-","-","GO:0000329`fungal-type vacuole membrane`cellular_component;GO:0042910`xenobiotic transporter activity`molecular_fun…
Merged-ctg1-3071125-2	ctg1:3070763-3071379	promoter	promoter-TSS (g884.t1)	-242	g884.t1	1&2	SREBP-1_peak_138	SREBP-2_peak_126	SREBP-1_peak_138	2.27288	9.94085	6.83749	ctg1:3070763-3071332	3071227	SREBP-2_peak_126	2.32279	10.48013	7.20331	ctg1:3071029-3071379	3071265	g884	-","-","-","hypothetical protein GSI_06342``","-","-","-","-","-"
Merged-ctg8-1165156-2	ctg8:1164906-1165395	promoter	promoter-TSS (g5959.t1)	-245	g5959.t1	1&2	SREBP-1_peak_1446	SREBP-2_peak_1399	SREBP-1_peak_1446	2.16761	9.36564	6.38501	ctg8:1164973-1165395	1165142	SREBP-2_peak_1399	2.16931	8.64732	5.76698	ctg8:1164906-1165352	1165208	g5959	sp|Q10086|YAO7_SCHPO`Uncharacterized transcriptional regulatory protein C11D3.07c","PF00172.15`Zn_clus`Fungal Zn(2)-Cys(6) binuclear cluster domain;PF04082.15`Fungal_trans`Fungal specific transcription factor domain","-","transcription factor``","-","-","-","-","GO:0000978`RNA polymerase II core promoter proximal region sequence-specific DNA binding`molecular_function;GO:0008270`zinc ion binding`…
Merged-ctg7-223900-1	ctg7:223624-224176	promoter	promoter-TSS (g5067.t1)	-333	g5067.t1	1	SREBP-1_peak_1317	-	SREBP-1_peak_1317	2.44184	10.81076	7.51631	ctg7:223624-224176	224094	-	-	-	-	-	-	g5067	-","-","-","``","-","-","-","-","-"
Merged-ctg1-978805-1	ctg1:978322-979288	intron (g229.t1, intron 9 of 16)	-intron (g229.t1, intron 9 of 16)	991	g229.t1	2	-	SREBP-2_peak_27	-	-	-	-	-	-	SREBP-2_peak_27	2.26319	9.16986	6.17189	ctg1:978322-979288	979156	g229	sp|Q9USJ3|YJ23_SCHPO`Uncharacterized protein C4B3.03c","PF01595.17`DUF21`Domain of unknown function DUF21","WP_027392458.1`DUF21 domain-containing protein","hypothetical protein DICSQDRAFT_182355, partial``","-","-","K16302`CNNM","-","GO:0005794`Golgi apparatus`cellular_component;GO:0005737`cytoplasm`cellular_component;GO:0016021`integral component of membrane`cellular_component;GO:0030026`cellul…
Merged-ctg1-3074413-2	ctg1:3074246-3074561	TTS (g884.t1)	-TTS (g884.t1)	3090	g884.t1	1&2	SREBP-1_peak_139	SREBP-2_peak_127	SREBP-1_peak_139	2.26710	9.89228	6.79844	ctg1:3074295-3074551	3074443	SREBP-2_peak_127	2.50110	12.81111	9.09879	ctg1:3074246-3074561	3074448	g884	-","-","-","hypothetical protein GSI_06342``","-","-","-","-","-"
Merged-ctg18-125792-1	ctg18:125677-125908	promoter	Intergenic	-1350	g9525.t1	1	SREBP-1_peak_568	-	SREBP-1_peak_568	2.92548	15.73925	11.36855	ctg18:125677-125908	125784	-	-	-	-	-	-	g9525	-","-","-","-","-","-","-","-","-"
Merged-ctg4-867402-1	ctg4:866989-867815	exon (g3200.t1, exon 7 of 14)	-exon (g3200.t1, exon 7 of 14)	1967	g3200.t1	2	-	SREBP-2_peak_953	-	-	-	-	-	-	SREBP-2_peak_953	2.18850	7.62325	4.96957	ctg4:866989-867815	867106	g3200	sp|P61871|LIP_RHINI`Lipase","PF01764.22`Lipase_3`Lipase (class 3)","-","hypothetical protein GSI_05358``","-","-","-","-","GO:0004806`triglyceride lipase activity`molecular_function;GO:0005615`extracellular space`cellular_component;GO:0016042`lipid catabolic process`biological_process;GO:0046872`metal ion binding`molecular_function"
Merged-ctg2-1957175-1	ctg2:1957034-1957316	exon (g1903.t1, exon 3 of 3)	-exon (g1903.t1, exon 3 of 3)	966	g1903.t1	1	SREBP-1_peak_679	-	SREBP-1_peak_679	2.17234	8.77689	5.91661	ctg2:1957034-1957316	1957200	-	-	-	-	-	-	g1903	-","PF13894.3`zf-C2H2_4`C2H2-type zinc finger;PF00096.23`zf-C2H2`Zinc finger, C2H2 type","-","hypothetical protein GSI_12677``","-","-","-","-","-"
Merged-ctg11-402137-1	ctg11:402030-402245	TTS (g7353.t1)	-TTS (g7353.t1)	2290	g7353.t1	2	-	SREBP-2_peak_297	-	-	-	-	-	-	SREBP-2_peak_297	2.53503	10.52802	7.24182	ctg11:402030-402245	402145	g7353	-","-","-","``","-","-","-","-","-"
Merged-ctg1-1300780-2	ctg1:1300458-1301061	TTS (g295.t1)	-TTS (g295.t1)	2679	g295.t1	1&2	SREBP-1_peak_52	SREBP-2_peak_46	SREBP-1_peak_52	2.49016	12.15893	8.58276	ctg1:1300544-1301058	1300638	SREBP-2_peak_46	2.14351	8.23511	5.44703	ctg1:1300458-1301061	1300634	g295	-","-","-","hypothetical protein GSI_07068``","-","-","-","-","-"
Merged-ctg5-1917967-1	ctg5:1917843-1918091	promoter	promoter-TSS (g4023.t1)	90	g4023.t1	2	-	SREBP-2_peak_1121	-	-	-	-	-	-	SREBP-2_peak_1121	2.33547	10.46470	7.19001	ctg5:1917843-1918091	1917955	g4023	sp|Q2HAJ4|ACKA_CHAGB`Probable acetate kinase","PF00871.14`Acetate_kinase`Acetokinase family","WP_134566589.1`acetate kinase","hypothetical protein GSI_08004``","-","Acetate kinase","K00925`ackA","ko00430` Taurine and hypotaurine metabolism;ko00640` Propanoate metabolism;ko00680` Methane metabolism;ko00620` Pyruvate metabolism;ko00720` Carbon fixation pathways in prokaryotes;ko01200` Carbon metabo…
Merged-ctg4-1312110-2	ctg4:1311663-1312396	promoter	-intron (g3291.t1, intron 1 of 2)	338	g3291.t1	1&2	SREBP-1_peak_1006	SREBP-2_peak_971	SREBP-1_peak_1006	2.20328	9.67936	6.63208	ctg4:1311663-1312396	1312280	SREBP-2_peak_971	2.11678	7.82642	5.12728	ctg4:1312082-1312299	1312204	g3291	sp|Q5BJC2|KISHA_DANRE`Protein kish-A","PF06842.9`DUF1242`Protein of unknown function (DUF1242)","-","hypothetical protein DICSQDRAFT_137152``","-","-","-","-","GO:0016021`integral component of membrane`cellular_component;GO:0000139`Golgi membrane`cellular_component;GO:0046907`intracellular transport`biological_process;GO:0009306`protein secretion`biological_process"
Merged-ctg8-1693259-1	ctg8:1693134-1693385	TTS (g6125.t1)	-TTS (g6125.t1)	1175	g6125.t1	2	-	SREBP-2_peak_1419	-	-	-	-	-	-	SREBP-2_peak_1419	2.49837	12.78689	9.07854	ctg8:1693134-1693385	1693248	g6125	-","-","-","hypothetical protein GSI_14167``","-","-","-","-","-"
Merged-ctg3-886465-2	ctg3:886273-886725	promoter	promoter-TSS (g2507.t1)	-860	g2507.t1	1&2	SREBP-1_peak_871	SREBP-2_peak_848	SREBP-1_peak_871	2.46183	11.64630	8.17584	ctg3:886308-886725	886408	SREBP-2_peak_848	2.11150	7.58845	4.94243	ctg3:886273-886555	886443	g2507	-","-","-","hypothetical protein BD311DRAFT_865458``","-","-","-","-","-"
Merged-ctg6-2527148-1	ctg6:2526993-2527303	Intergenic	Intergenic	-5214	g5017.t1	1	SREBP-1_peak_1301	-	SREBP-1_peak_1301	2.03776	5.76304	3.52735	ctg6:2526993-2527303	2527243	-	-	-	-	-	-	g5017	-","-","-","hypothetical protein GSI_01412``","-","-","-","-","-"
Merged-ctg17-151016-1	ctg17:150889-151144	Intergenic	Intergenic	37723	g9736.t1	1	SREBP-1_peak_555	-	SREBP-1_peak_555	2.11395	13.89906	9.95605	ctg17:150889-151144	151048	-	-	-	-	-	-	g9736	-","PF14372.3`DUF4413`Domain of unknown function (DUF4413)","-","``","-","-","-","-","-"
Merged-ctg6-1826972-1	ctg6:1826830-1827114	TTS (g4828.t1)	-TTS (g4828.t1)	-2624	g4829.t1	1	SREBP-1_peak_1259	-	SREBP-1_peak_1259	2.10424	8.12204	5.39643	ctg6:1826830-1827114	1826933	-	-	-	-	-	-	g4829	-","-","-","hypothetical protein GSI_12457``","-","-","-","-","-"
Merged-ctg7-2392071-1	ctg7:2391951-2392191	promoter	Intergenic	-1031	g5572.t1	2	-	SREBP-2_peak_1333	-	-	-	-	-	-	SREBP-2_peak_1333	2.36656	7.82002	5.12378	ctg7:2391951-2392191	2392101	g5572	-","-","-","hypothetical protein GSI_08568``","-","-","-","-","-"
Merged-ctg2-2295935-1	ctg2:2295808-2296063	TTS (g1990.t3)	-TTS (g1989.t1)	1670	g1989.t1	1	SREBP-1_peak_692	-	SREBP-1_peak_692	2.32627	9.90144	6.80603	ctg2:2295808-2296063	2295950	-	-	-	-	-	-	g1989	-","-","-","hypothetical protein DICSQDRAFT_65701``","-","-","-","-","-"
Merged-ctg31-275639-1	ctg31:275515-275764	promoter	promoter-TSS (g11298.t1)	269	g11299.t1	2	-	SREBP-2_peak_925	-	-	-	-	-	-	SREBP-2_peak_925	2.01026	7.88482	5.17367	ctg31:275515-275764	275590	g11299	sp|P46250|SEC14_CANAL`SEC14 cytosolic factor","PF00650.17`CRAL_TRIO`CRAL/TRIO domain;PF03765.12`CRAL_TRIO_N`CRAL/TRIO, N-terminal domain","-","hypothetical protein GSI_15010``","-","-","-","-","GO:0006892`post-Golgi vesicle-mediated transport`biological_process;GO:0000139`Golgi membrane`cellular_component;GO:0008526`phosphatidylinositol transporter activity`molecular_function;GO:0015031`protein t…
Merged-ctg3-696300-1	ctg3:696006-696595	TTS (g2454.t1)	-TTS (g2455.t1)	3157	g2454.t1	2	-	SREBP-2_peak_841	-	-	-	-	-	-	SREBP-2_peak_841	2.35370	10.74105	7.41538	ctg3:696006-696595	696283	g2454	sp|W7N2B4|FUB11_GIBM7`Efflux pump FUB11","PF07690.13`MFS_1`Major Facilitator Superfamily;PF00083.21`Sugar_tr`Sugar (and other) transporter","WP_084726464.1`Bcr/CflA family efflux MFS transporter","MFS general substrate transporter``","-","-","-","-","GO:0016021`integral component of membrane`cellular_component;GO:0005886`plasma membrane`cellular_component;GO:0055085`transmembrane transport`biolog…
Merged-ctg3-1186568-2	ctg3:1186328-1186815	promoter	Intergenic	-1668	g2592.t1	1&2	SREBP-1_peak_884	SREBP-2_peak_863	SREBP-1_peak_884	2.24533	10.49904	7.27518	ctg3:1186455-1186815	1186614	SREBP-2_peak_863	2.10352	8.40937	5.58297	ctg3:1186328-1186676	1186575	g2592	-","PF15227.3`zf-C3HC4_4`zinc finger of C3HC4-type, RING;PF00097.22`zf-C3HC4`Zinc finger, C3HC4 type (RING finger);PF13639.3`zf-RING_2`Ring finger domain;PF14447.3`Prok-RING_4`Prokaryotic RING finger family 4;PF14634.3`zf-RING_5`zinc-RING finger domain","-","hypothetical protein GSI_10633``","-","-","-","-","-"
Merged-ctg6-303140-1	ctg6:303024-303257	promoter	promoter-TSS (g4310.t1)	-61	g4310.t1	1	SREBP-1_peak_1193	-	SREBP-1_peak_1193	2.50825	13.01528	9.25913	ctg6:303024-303257	303143	-	-	-	-	-	-	g4310	-","PF03928.11`Haem_degrading`Haem-degrading","-","hypothetical protein GSI_00565``","-","-","-","-","-"
Merged-ctg8-983684-1	ctg8:983362-984006	promoter	promoter-TSS (g5894.t1)	-113	g5894.t1	1	SREBP-1_peak_1438	-	SREBP-1_peak_1438	2.51834	12.96431	9.21684	ctg8:983362-984006	983706	-	-	-	-	-	-	g5894	sp|A2QX52|EXGD_ASPNC`Probable glucan 1,3-beta-glucosidase D","PF00150.15`Cellulase`Cellulase (glycosyl hydrolase family 5);PF04415.9`DUF515`Protein of unknown function (DUF515);PF14283.3`DUF4366`Domain of unknown function (DUF4366)","WP_052401115.1`cellulase family glycosylhydrolase","hypothetical protein GSI_13921``","-","-","K01210`E3.2.1.58","ko00500` Starch and sucrose metabolism","GO:0004338…
Merged-ctg1-4142087-2	ctg1:4141844-4142548	intron (g1190.t2, intron 1 of 9)	-intron (g1190.t2, intron 1 of 9)	601	g1190.t1	1&2	SREBP-1_peak_189	SREBP-2_peak_180	SREBP-1_peak_189	2.14131	8.42160	5.63617	ctg1:4141899-4142548	4142435	SREBP-2_peak_180	2.14037	8.10864	5.35043	ctg1:4141844-4142058	4141917	g1190	sp|P87137|YDM6_SCHPO`Uncharacterized protein C57A7.06","PF04615.10`Utp14`Utp14 protein","-","hypothetical protein GSI_06001``","-","-","K14567`UTP14","ko03008` Ribosome biogenesis in eukaryotes","GO:0032040`small-subunit processome`cellular_component;GO:0005634`nucleus`cellular_component;GO:0030490`maturation of SSU-rRNA`biological_process;GO:0005730`nucleolus`cellular_component"
Merged-ctg8-1911560-2	ctg8:1911389-1911743	exon (g6186.t1, exon 4 of 13)	-exon (g6186.t1, exon 4 of 13)	2815	g6186.t1	1&2	SREBP-1_peak_1486	SREBP-2_peak_1433	SREBP-1_peak_1486	2.31504	10.29413	7.11612	ctg8:1911389-1911675	1911606	SREBP-2_peak_1433	2.95902	18.97788	14.23832	ctg8:1911436-1911743	1911616	g6186	-","PF13401.3`AAA_22`AAA domain;PF07728.11`AAA_5`AAA domain (dynein-related subfamily);PF07724.11`AAA_2`AAA domain (Cdc48 subfamily);PF00004.26`AAA`ATPase family associated with various cellular activities (AAA);PF00642.21`zf-CCCH`Zinc finger C-x8-C-x5-C-x3-H type (and similar);PF13191.3`AAA_16`AAA ATPase domain","-","hypothetical protein GSI_14267``","-","-","-","-","-"
Merged-ctg15-42454-1	ctg15:42176-42732	promoter	promoter-TSS (g8594.t1)	123	g8595.t1	2	-	SREBP-2_peak_465	-	-	-	-	-	-	SREBP-2_peak_465	2.24996	9.52125	6.44748	ctg15:42176-42732	42361	g8595	sp|Q90597|MX_CHICK`Interferon-induced GTP-binding protein Mx","PF02212.15`GED`Dynamin GTPase effector domain;PF01926.20`MMR_HSR1`50S ribosome-binding GTPase;PF01031.17`Dynamin_M`Dynamin central region;PF00350.20`Dynamin_N`Dynamin family;PF00730.22`HhH-GPD`HhH-GPD superfamily base excision DNA repair protein","-","transporter``","-","Replication fork clamp-binding protein CrfC (dynamin-like GTPase…
Merged-ctg4-1534734-1	ctg4:1534611-1534858	TTS (g3349.t1)	-TTS (g3349.t1)	2554	g3349.t1	1	SREBP-1_peak_1013	-	SREBP-1_peak_1013	2.07254	6.16012	3.84014	ctg4:1534611-1534858	1534747	-	-	-	-	-	-	g3349	-","-","-","hypothetical protein BD309DRAFT_178796``","-","-","K02942`RP-LP1, RPLP1","ko03010` Ribosome","-"
Merged-ctg16-859595-1	ctg16:859477-859713	TTS (g9079.t1)	-TTS (g9080.t1)	1037	g9079.t1	2	-	SREBP-2_peak_521	-	-	-	-	-	-	SREBP-2_peak_521	2.18023	8.31071	5.50647	ctg16:859477-859713	859617	g9079	sp|G0S616|MRT4_CHATD`Ribosome assembly factor mrt4","PF00466.17`Ribosomal_L10`Ribosomal protein L10","-","hypothetical protein GSI_15513``","-","-","K14815`MRT4","-","GO:0005730`nucleolus`cellular_component;GO:0000027`ribosomal large subunit assembly`biological_process;GO:0005840`ribosome`cellular_component"
Merged-ctg6-1110319-1	ctg6:1110157-1110481	promoter	promoter-TSS (g4586.t1)	-798	g4586.t1	1	SREBP-1_peak_1229	-	SREBP-1_peak_1229	2.04479	7.18279	4.65240	ctg6:1110157-1110481	1110398	-	-	-	-	-	-	g4586	sp|Q17RB8|LONF1_HUMAN`LON peptidase N-terminal domain and RING finger protein 1","PF14447.3`Prok-RING_4`Prokaryotic RING finger family 4;PF14634.3`zf-RING_5`zinc-RING finger domain;PF13923.3`zf-C3HC4_2`Zinc finger, C3HC4 type (RING finger);PF00097.22`zf-C3HC4`Zinc finger, C3HC4 type (RING finger);PF02190.13`LON_substr_bdg`ATP-dependent protease La (LON) substrate-binding domain;PF13445.3`zf-RING_…
Merged-ctg23-160314-1	ctg23:160113-160515	promoter	promoter-TSS (g10709.t1)	-168	g10709.t1	2	-	SREBP-2_peak_742	-	-	-	-	-	-	SREBP-2_peak_742	2.26936	9.33342	6.30307	ctg23:160113-160515	160439	g10709	sp|O14050|MSY2_SCHPO`Mechanosensitive ion channel protein Msy2","PF00924.15`MS_channel`Mechanosensitive ion channel;PF00036.29`EF-hand_1`EF hand","-","hypothetical protein GSI_03867``","-","-","-","-","GO:0006874`cellular calcium ion homeostasis`biological_process;GO:0005509`calcium ion binding`molecular_function;GO:0032541`cortical endoplasmic reticulum`cellular_component;GO:0005789`endoplasmic …
Merged-ctg17-625274-2	ctg17:625034-625437	exon (g9802.t1, exon 5 of 5)	-exon (g9802.t1, exon 5 of 5)	1496	g9802.t1	1&2	SREBP-1_peak_557	SREBP-2_peak_544	SREBP-1_peak_557	2.13172	6.92938	4.45132	ctg17:625189-625437	625341	SREBP-2_peak_544	2.65941	12.01564	8.46383	ctg17:625034-625437	625177	g9802	-","-","-","hypothetical protein GSI_09572``","-","-","-","-","-"
Merged-ctg5-1827010-1	ctg5:1826839-1827182	promoter	promoter-TSS (g3996.t1)	-183	g3996.t1	2	-	SREBP-2_peak_1118	-	-	-	-	-	-	SREBP-2_peak_1118	2.30148	10.18068	6.96519	ctg5:1826839-1827182	1826989	g3996	-","-","-","hypothetical protein L227DRAFT_610655``","-","-","-","-","-"
Merged-ctg4-1276866-1	ctg4:1276724-1277009	promoter	Intergenic	-1467	g3285.t1	2	-	SREBP-2_peak_969	-	-	-	-	-	-	SREBP-2_peak_969	2.02335	5.85687	3.58121	ctg4:1276724-1277009	1276978	g3285	-","PF07470.10`Glyco_hydro_88`Glycosyl Hydrolase Family 88","WP_116049205.1`glycosyl hydrolase","hypothetical protein GSI_05231``","-","-","-","-","-"
Merged-ctg29-547102-2	ctg29:546948-547249	promoter	promoter-TSS (g9339.t1)	-933	g9339.t1	1&2	SREBP-1_peak_825	SREBP-2_peak_803	SREBP-1_peak_825	2.74420	16.58155	12.05068	ctg29:546948-547245	547092	SREBP-2_peak_803	2.45999	12.44452	8.80661	ctg29:546969-547249	547050	g9339	sp|Q9USX1|APE1_SCHPO`Aminopeptidase 1","PF01433.17`Peptidase_M1`Peptidase family M1;PF10232.6`Med8`Mediator of RNA polymerase II transcription complex subunit 8;PF11838.5`ERAP1_C`ERAP1-like C-terminal domain","WP_014448628.1`M1 family metallopeptidase","peptidase family M1-domain-containing protein``","-","-","K13721`APE2","-","GO:0016485`protein processing`biological_process;GO:0005829`cytosol`c…
Merged-ctg1-679876-1	ctg1:679746-680006	promoter	promoter-TSS (g151.t1)	-345	g151.t1	1	SREBP-1_peak_14	-	SREBP-1_peak_14	2.72250	14.74936	10.61720	ctg1:679746-680006	679894	-	-	-	-	-	-	g151	-","-","-","hypothetical protein GSI_07822``","-","-","-","-","-"
Merged-ctg6-1455054-1	ctg6:1454879-1455230	TTS (g4705.t1)	-TTS (g4705.t1)	2225	g4706.t1	1	SREBP-1_peak_1244	-	SREBP-1_peak_1244	2.21012	10.17545	7.02317	ctg6:1454879-1455230	1455032	-	-	-	-	-	-	g4706	-","-","-","hypothetical protein GSI_01014``","-","-","-","-","-"
Merged-ctg23-401473-1	ctg23:401207-401740	promoter	-TTS (g10774.t1)	-1925	g10775.t1	2	-	SREBP-2_peak_755	-	-	-	-	-	-	SREBP-2_peak_755	2.14133	8.93064	5.98946	ctg23:401207-401740	401589	g10775	sp|P87035|GPA4_USTMA`Guanine nucleotide-binding protein alpha-4 subunit","PF00025.18`Arf`ADP-ribosylation factor family;PF01580.15`FtsK_SpoIIIE`FtsK/SpoIIIE family;PF00503.17`G-alpha`G-protein alpha subunit","-","hypothetical protein GSI_03797``","-","-","K19860`GPA1","-","GO:0003924`GTPase activity`molecular_function;GO:0031683`G-protein beta/gamma-subunit complex binding`molecular_function;GO:0…
Merged-ctg1-4211331-1	ctg1:4211196-4211467	promoter	promoter-TSS (g1208.t1)	-464	g1208.t1	2	-	SREBP-2_peak_186	-	-	-	-	-	-	SREBP-2_peak_186	2.37028	11.38531	7.94281	ctg1:4211196-4211467	4211359	g1208	sp|O13901|YF3A_SCHPO`Uncharacterized CDP-alcohol phosphatidyltransferase class-I family protein C22A12.10","-","-","hypothetical protein GSI_05982``","-","-","K00993`EPT1","ko00564` Glycerophospholipid metabolism;ko00565` Ether lipid metabolism;ko00440` Phosphonate and phosphinate metabolism","GO:0004307`ethanolaminephosphotransferase activity`molecular_function;GO:0004142`diacylglycerol cholinep…
Merged-ctg1-3075233-1	ctg1:3074971-3075495	TTS (g885.t1)	-TTS (g885.t1)	2738	g885.t1	1	SREBP-1_peak_140	-	SREBP-1_peak_140	2.22465	10.08798	6.95405	ctg1:3074971-3075495	3075427	-	-	-	-	-	-	g885	-","-","-","hypothetical protein GSI_06341``","-","-","-","-","-"
Merged-ctg12-852665-2	ctg12:852519-852821	promoter	-intron (g7730.t1, intron 1 of 7)	266	g7730.t1	1&2	SREBP-1_peak_355	SREBP-2_peak_340	SREBP-1_peak_355	2.12528	8.39229	5.61279	ctg12:852519-852804	852735	SREBP-2_peak_340	2.28807	10.06833	6.87761	ctg12:852519-852821	852691	g7730	sp|Q9P3U1|YKX5_SCHPO`Uncharacterized RNA-binding protein C328.05","PF00076.19`RRM_1`RNA recognition motif. (a.k.a. RRM, RBD, or RNP domain)","-","hypothetical protein GSI_14487``","-","-","-","-","GO:0071014`post-mRNA release spliceosomal complex`cellular_component;GO:0005737`cytoplasm`cellular_component;GO:2000815`regulation of mRNA stability involved in response to oxidative stress`biological_p…
Merged-ctg14-711182-1	ctg14:711074-711290	Intergenic	Intergenic	2256	g8433.t1	1	SREBP-1_peak_465	-	SREBP-1_peak_465	2.05121	7.69224	5.05496	ctg14:711074-711290	711143	-	-	-	-	-	-	g8433	-","PF07047.9`OPA3`Optic atrophy 3 protein (OPA3)","WP_120787206.1`hypothetical protein","hypothetical protein GSI_04518``","-","-","-","-","-"
Merged-ctg1-235715-2	ctg1:235416-236053	TTS (g38.t1)	-TTS (g39.t1)	2475	g38.t1	1&2	SREBP-1_peak_6	SREBP-2_peak_9	SREBP-1_peak_6	2.62638	19.40124	14.35155	ctg1:235416-236053	235843	SREBP-2_peak_9	2.51113	16.97613	12.50335	ctg1:235416-235978	235828	g38	-","-","-","hypothetical protein GSI_07954``","-","-","-","-","-"
Merged-ctg1-2049078-2	ctg1:2048885-2049233	TTS (g532.t1)	-TTS (g532.t1)	936	g532.t1	1&2	SREBP-1_peak_83	SREBP-2_peak_82	SREBP-1_peak_83	2.63268	14.27736	10.25750	ctg1:2048995-2049233	2049093	SREBP-2_peak_82	2.16546	8.40729	5.58153	ctg1:2048885-2049202	2049117	g532	-","-","-","hypothetical protein GSI_06762``","-","-","-","-","-"
Merged-ctg1-4338481-2	ctg1:4338253-4338764	TTS (g1247.t1)	-TTS (g1247.t1)	1664	g1247.t1	1&2	SREBP-1_peak_200	SREBP-2_peak_192	SREBP-1_peak_200	2.12476	8.08778	5.36989	ctg1:4338253-4338632	4338408	SREBP-2_peak_192	2.12320	8.07553	5.32319	ctg1:4338276-4338764	4338333	g1247	-","PF13465.3`zf-H2C2_2`Zinc-finger double domain;PF00096.23`zf-C2H2`Zinc finger, C2H2 type;PF13894.3`zf-C2H2_4`C2H2-type zinc finger","-","stress-responsive transcriptional activator``","-","-","-","-","-"
Merged-ctg12-756900-2	ctg12:756674-757263	TTS (g7706.t1)	-TTS (g7706.t1)	-2159	g7707.t1	1&2	SREBP-1_peak_347	SREBP-2_peak_334	SREBP-1_peak_347	2.50647	9.76424	6.69826	ctg12:756674-756973	756829	SREBP-2_peak_334	2.24048	7.41340	4.80533	ctg12:756691-757263	756912	g7707	-","-","-","hypothetical protein GSI_08366``","-","-","-","-","-"
Merged-ctg12-806756-1	ctg12:806411-807102	promoter	promoter-TSS (g7718.t1)	-706	g7718.t1	1	SREBP-1_peak_351	-	SREBP-1_peak_351	2.35769	11.02446	7.68725	ctg12:806411-807102	806836	-	-	-	-	-	-	g7718	sp|P0CR33|SDHF2_CRYNB`Succinate dehydrogenase assembly factor 2, mitochondrial","PF03937.13`Sdh5`Flavinator of succinate dehydrogenase","WP_086090142.1`succinate dehydrogenase assembly factor 2","hypothetical protein GSI_14595``","-","Succinate dehydrogenase flavin-adding protein, antitoxin component of the CptAB toxin-antitoxin module","K18168`SDHAF2, SDH5","-","GO:0017013`protein flavinylation`…
Merged-ctg1-4198101-1	ctg1:4197884-4198318	exon (g1202.t1, exon 2 of 13)	-exon (g1202.t1, exon 2 of 13)	627	g1202.t1	2	-	SREBP-2_peak_182	-	-	-	-	-	-	SREBP-2_peak_182	2.01566	6.60803	4.17280	ctg1:4197884-4198318	4198201	g1202	sp|O74438|MCP2_SCHPO`Meiotic coiled-coil protein 2","PF00806.16`PUF`Pumilio-family RNA binding repeat","-","``","-","-","-","-","GO:0005737`cytoplasm`cellular_component;GO:0003723`RNA binding`molecular_function;GO:0000288`nuclear-transcribed mRNA catabolic process, deadenylation-dependent decay`biological_process;GO:0051321`meiotic cell cycle`biological_process"
Merged-ctg19-329784-1	ctg19:329640-329928	promoter	Intergenic	-1726	g9973.t1	2	-	SREBP-2_peak_579	-	-	-	-	-	-	SREBP-2_peak_579	2.12995	6.31006	3.93585	ctg19:329640-329928	329737	g9973	-","-","-","hypothetical protein GSI_12044``","-","-","-","-","-"
Merged-ctg10-809095-1	ctg10:808922-809268	promoter	-TTS (g6981.t1)	-1464	g6980.t1	1	SREBP-1_peak_263	-	SREBP-1_peak_263	2.00274	8.68397	5.84481	ctg10:808922-809268	809136	-	-	-	-	-	-	g6980	sp|O60020|ASPR1_PHARH`Aspartic protease","PF13650.3`Asp_protease_2`Aspartyl protease;PF04723.11`GRDA`Glycine reductase complex selenoprotein A;PF14543.3`TAXi_N`Xylanase inhibitor N-terminal;PF00026.20`Asp`Eukaryotic aspartyl protease","WP_140073937.1`hypothetical protein","transporter``","-","-","K01379`CTSD","ko04142` Lysosome;ko04071` Sphingolipid signaling pathway;ko05152` Tuberculosis","GO:00…
Merged-ctg4-715144-2	ctg4:714621-715595	promoter	promoter-TSS (g3189.t1)	-555	g3190.t1	1&2	SREBP-1_peak_983	SREBP-2_peak_947	SREBP-1_peak_983	2.63666	12.00411	8.46084	ctg4:714822-715595	715042	SREBP-2_peak_947	3.15773	17.96118	13.35371	ctg4:714621-715539	715054	g3190	sp|O14220|MEU26_SCHPO`Meiotic expression up-regulated protein 26","PF14616.3`DUF4451`Domain of unknown function (DUF4451)","-","hypothetical protein L226DRAFT_524382``","-","-","-","-","GO:0051321`meiotic cell cycle`biological_process;GO:0005634`nucleus`cellular_component"
Merged-ctg13-790022-1	ctg13:789915-790130	promoter	promoter-TSS (g8107.t1)	-603	g8107.t1	1	SREBP-1_peak_430	-	SREBP-1_peak_430	2.01835	6.71605	4.28172	ctg13:789915-790130	790014	-	-	-	-	-	-	g8107	-","PF10937.5`DUF2638`Protein of unknown function (DUF2638)","-","hypothetical protein GSI_00279``","-","-","K17417`YMR31","-","-"
Merged-ctg12-781205-2	ctg12:780995-781432	promoter	promoter-TSS (g7711.t1)	-902	g7711.t1	1&2	SREBP-1_peak_348	SREBP-2_peak_335	SREBP-1_peak_348	2.09085	7.62783	5.00378	ctg12:780995-781432	781242	SREBP-2_peak_335	2.09935	7.30293	4.71694	ctg12:781047-781347	781168	g7711	sp|P40506|PPCS_YEAST`Phosphopantothenate--cysteine ligase CAB2","PF04127.12`DFP`DNA / pantothenate metabolism flavoprotein","-","hypothetical protein GSI_14588``","-","-","K01922`PPCS, coaB","ko00770` Pantothenate and CoA biosynthesis","GO:1990143`CoA-synthesizing protein complex`cellular_component;GO:0005737`cytoplasm`cellular_component;GO:0015937`coenzyme A biosynthetic process`biological_proce…
Merged-ctg6-1879026-1	ctg6:1878902-1879151	promoter	promoter-TSS (g4842.t2)	-232	g4843.t1	2	-	SREBP-2_peak_1225	-	-	-	-	-	-	SREBP-2_peak_1225	2.12073	7.85662	5.15127	ctg6:1878902-1879151	1879029	g4843	-","-","-","hypothetical protein GSI_01167``","-","-","-","-","-"
Merged-ctg1-205250-1	ctg1:205075-205426	promoter	-exon (g31.t1, exon 1 of 4)	134	g31.t1	1	SREBP-1_peak_5	-	SREBP-1_peak_5	2.02631	9.00543	6.10025	ctg1:205075-205426	205175	-	-	-	-	-	-	g31	sp|P34137|PTP1_DICDI`Tyrosine-protein phosphatase 1","PF00581.17`Rhodanese`Rhodanese-like domain;PF00102.24`Y_phosphatase`Protein-tyrosine phosphatase","WP_052469704.1`tyrosine-protein phosphatase","tyrosine protein phosphatase PTP3``","-","Protein tyrosine phosphatase","K19806`PTP2_3","-","GO:0005737`cytoplasm`cellular_component;GO:0016791`phosphatase activity`molecular_function;GO:0006470`prote…
Merged-ctg10-1910204-1	ctg10:1909890-1910518	promoter	promoter-TSS (g7239.t1)	-819	g7239.t1	2	-	SREBP-2_peak_290	-	-	-	-	-	-	SREBP-2_peak_290	2.32128	9.25566	6.24019	ctg10:1909890-1910518	1910298	g7239	sp|P40995|SCD1_SCHPO`Rho guanine nucleotide exchange factor scd1","PF06395.8`CDC24`CDC24 Calponin;PF15411.3`PH_10`Pleckstrin homology domain;PF00621.17`RhoGEF`RhoGEF domain;PF00564.21`PB1`PB1 domain","-","hypothetical protein GSI_03934``","-","-","K11236`CDC24","ko04011` MAPK signaling pathway - yeast","GO:0030427`site of polarized growth`cellular_component;GO:1902432`protein localization to barr…
Merged-ctg3-441702-2	ctg3:441539-441831	TTS (g2392.t1)	-TTS (g2392.t1)	730	g2392.t1	1&2	SREBP-1_peak_847	SREBP-2_peak_831	SREBP-1_peak_847	2.19573	9.18275	6.23904	ctg3:441612-441831	441752	SREBP-2_peak_831	2.10644	7.94360	5.22034	ctg3:441539-441829	441734	g2392	-","-","-","-","-","-","-","-","-"
Merged-ctg5-2318093-2	ctg5:2317905-2318305	promoter	promoter-TSS (g4117.t1)	19	g4117.t1	1&2	SREBP-1_peak_1174	SREBP-2_peak_1141	SREBP-1_peak_1174	2.59185	13.46402	9.61407	ctg5:2317905-2318305	2318057	SREBP-2_peak_1141	2.37731	10.81279	7.47361	ctg5:2317929-2318235	2318026	g4117	sp|P0CQ77|DBP2_CRYNB`ATP-dependent RNA helicase DBP2-A","PF00270.26`DEAD`DEAD/DEAH box helicase;PF04851.12`ResIII`Type III restriction enzyme, res subunit;PF00271.28`Helicase_C`Helicase conserved C-terminal domain;PF06862.9`UTP25`Utp25, U3 small nucleolar RNA-associated SSU processome protein 25","WP_099868283.1`DEAD/DEAH box helicase","DEAD-domain-containing protein``","-","Superfamily II DNA an…
Merged-ctg1-3467757-2	ctg1:3467610-3467901	promoter	promoter-TSS (g1010.t1)	-111	g1010.t1	1&2	SREBP-1_peak_164	SREBP-2_peak_155	SREBP-1_peak_164	2.51998	13.40401	9.56767	ctg1:3467610-3467843	3467754	SREBP-2_peak_155	2.38401	11.50656	8.04395	ctg1:3467674-3467901	3467754	g1010	-","-","-","hypothetical protein GSI_06211``","-","-","-","-","-"
Merged-ctg1-2984155-2	ctg1:2983975-2984444	promoter	promoter-TSS (g849.t1)	-268	g849.t1	1&2	SREBP-1_peak_135	SREBP-2_peak_124	SREBP-1_peak_135	2.23118	9.47844	6.47203	ctg1:2984008-2984444	2984068	SREBP-2_peak_124	2.12208	8.16650	5.39630	ctg1:2983975-2984195	2984069	g849	sp|Q9USZ2|YNR7_SCHPO`Uncharacterized protein C11G11.07","PF08389.9`Xpo1`Exportin 1-like protein;PF03810.16`IBN_N`Importin-beta N-terminal domain","-","hypothetical protein GSI_06381``","-","-","K15436`TRPO3, MTR10","-","GO:0005829`cytosol`cellular_component;GO:0005635`nuclear envelope`cellular_component;GO:0006606`protein import into nucleus`biological_process;GO:0005634`nucleus`cellular_componen…
Merged-ctg16-93993-2	ctg16:93831-94184	exon (g8880.t1, exon 4 of 9)	-exon (g8880.t1, exon 4 of 9)	1660	g8880.t1	1&2	SREBP-1_peak_513	SREBP-2_peak_493	SREBP-1_peak_513	2.29243	9.86894	6.78195	ctg16:93831-94184	93959	SREBP-2_peak_493	2.11033	7.77704	5.09047	ctg16:93854-94104	93984	g8880	sp|Q09909|CWF19_SCHPO`Pre-mRNA-splicing factor cwf19","PF04677.12`CwfJ_C_1`Protein similar to CwfJ C-terminus 1;PF04676.11`CwfJ_C_2`Protein similar to CwfJ C-terminus 2","-","hypothetical protein GSI_15275``","-","-","-","-","GO:0005681`spliceosomal complex`cellular_component;GO:0071014`post-mRNA release spliceosomal complex`cellular_component;GO:0005684`U2-type spliceosomal complex`cellular_comp…
Merged-ctg1-4131752-1	ctg1:4131644-4131860	intron (g1186.t1, intron 2 of 7)	-intron (g1186.t1, intron 2 of 7)	701	g1186.t1	2	-	SREBP-2_peak_179	-	-	-	-	-	-	SREBP-2_peak_179	2.13164	8.34357	5.53273	ctg1:4131644-4131860	4131721	g1186	sp|Q66H80|COPD_RAT`Coatomer subunit delta","PF00248.18`Aldo_ket_red`Aldo/keto reductase family;PF00928.18`Adap_comp_sub`Adaptor complexes medium subunit family;PF01217.17`Clat_adaptor_s`Clathrin adaptor complex small chain","WP_012842607.1`voltage-dependent potassium channel subunit beta","Coatomer subunit delta``","-","-","K20471`COPD, ARCN1, RET2","-","GO:0000139`Golgi membrane`cellular_compone…
Merged-ctg8-482170-2	ctg8:481978-482372	TTS (g5734.t1)	-TTS (g5734.t1)	2231	g5734.t1	1&2	SREBP-1_peak_1413	SREBP-2_peak_1365	SREBP-1_peak_1413	2.41484	11.25443	7.86431	ctg8:481978-482372	482097	SREBP-2_peak_1365	2.05165	7.14239	4.59058	ctg8:482037-482293	482139	g5734	sp|P87041|GMS1_SCHPO`UDP-galactose transporter","PF08449.8`UAA`UAA transporter family;PF16913.2`PUNUT`Purine nucleobase transmembrane transport;PF08627.7`CRT-like`CRT-like, chloroquine-resistance transporter-like;PF04142.12`Nuc_sug_transp`Nucleotide-sugar transporter;PF00892.17`EamA`EamA-like transporter family","-","``","-","-","K15272`SLC35A1_2_3","-","GO:0030173`integral component of Golgi mem…
Merged-ctg16-357576-2	ctg16:357440-357722	promoter	promoter-TSS (g8951.t1)	-546	g8951.t1	1&2	SREBP-1_peak_517	SREBP-2_peak_500	SREBP-1_peak_517	2.27911	10.10969	6.97063	ctg16:357458-357684	357582	SREBP-2_peak_500	2.08671	7.98008	5.24898	ctg16:357440-357722	357616	g8951	-","-","-","-","-","-","-","-","-"
Merged-ctg6-1245709-1	ctg6:1245572-1245847	exon (g4638.t1, exon 5 of 7)	-exon (g4638.t1, exon 5 of 7)	651	g4638.t1	2	-	SREBP-2_peak_1199	-	-	-	-	-	-	SREBP-2_peak_1199	2.29427	9.52911	6.45368	ctg6:1245572-1245847	1245677	g4638	sp|Q9US27|LOA1_SCHPO`Putative lysophosphatidic acid:oleoyl-CoA acyltransferase","-","-","hypothetical protein GSI_00934``","-","-","-","-","GO:0019432`triglyceride biosynthetic process`biological_process;GO:0005811`lipid particle`cellular_component;GO:0000139`Golgi membrane`cellular_component;GO:0003841`1-acylglycerol-3-phosphate O-acyltransferase activity`molecular_function;GO:0005789`endoplasmi…
Merged-ctg17-631106-1	ctg17:630991-631221	Intergenic	Intergenic	2089	g9803.t1	2	-	SREBP-2_peak_545	-	-	-	-	-	-	SREBP-2_peak_545	2.72916	17.25166	12.74871	ctg17:630991-631221	631122	g9803	-","-","-","hypothetical protein GSI_09571``","-","-","-","-","-"
Merged-ctg1-3140049-1	ctg1:3139922-3140176	promoter	-exon (g906.t1, exon 2 of 21)	343	g906.t1	1	SREBP-1_peak_147	-	SREBP-1_peak_147	2.26651	9.77213	6.70424	ctg1:3139922-3140176	3140057	-	-	-	-	-	-	g906	-","-","-","hypothetical protein GSI_02863``","-","-","-","-","-"
Merged-ctg8-1006985-1	ctg8:1006848-1007122	TTS (g5900.t1)	-TTS (g5900.t1)	3153	g5901.t1	1	SREBP-1_peak_1440	-	SREBP-1_peak_1440	2.04479	7.18279	4.65240	ctg8:1006848-1007122	1007030	-	-	-	-	-	-	g5901	-","PF10428.6`SOG2`RAM signalling pathway protein","-","hypothetical protein GSI_13929``","-","-","-","-","-"
Merged-ctg8-1598667-2	ctg8:1598437-1598861	promoter	promoter-TSS (g6096.t1)	-894	g6096.t1	1&2	SREBP-1_peak_1467	SREBP-2_peak_1414	SREBP-1_peak_1467	2.34818	10.57069	7.33059	ctg8:1598437-1598861	1598699	SREBP-2_peak_1414	2.07153	7.19625	4.63391	ctg8:1598551-1598820	1598654	g6096	sp|Q9QYJ7|DS13B_MOUSE`Dual specificity protein phosphatase 13 isoform B","PF00102.24`Y_phosphatase`Protein-tyrosine phosphatase;PF00782.17`DSPc`Dual specificity phosphatase, catalytic domain","-","phosphatases II``","-","Protein-tyrosine phosphatase","K14165`K14165","-","GO:0008138`protein tyrosine/serine/threonine phosphatase activity`molecular_function;GO:0004725`protein tyrosine phosphatase ac…
Merged-ctg25-525767-2	ctg25:525565-525964	TTS (g11213.t1)	-TTS (g11213.t1)	784	g11213.t1	1&2	SREBP-1_peak_806	SREBP-2_peak_789	SREBP-1_peak_806	2.26020	8.34286	5.57319	ctg25:525611-525964	525748	SREBP-2_peak_789	2.05778	6.25618	3.89416	ctg25:525565-525928	525744	g11213	-","PF00067.19`p450`Cytochrome P450","-","cytochrome P450``","-","-","-","-","-"
Merged-ctg1-4200337-2	ctg1:4200207-4200472	TTS (g1203.t1)	-TTS (g1203.t1)	991	g1203.t1	1&2	SREBP-1_peak_191	SREBP-2_peak_183	SREBP-1_peak_191	2.12927	7.92195	5.23835	ctg1:4200216-4200472	4200382	SREBP-2_peak_183	2.07952	7.54100	4.90323	ctg1:4200207-4200456	4200280	g1203	sp|P00427|COX6_YEAST`Cytochrome c oxidase subunit 6, mitochondrial","PF02284.13`COX5A`Cytochrome c oxidase subunit Va","WP_108997718.1`hypothetical protein","COX5A-domain-containing protein``","-","-","K02264`COX5A","ko05012` Parkinson disease;ko00190` Oxidative phosphorylation;ko04932` Non-alcoholic fatty liver disease (NAFLD);ko05016` Huntington disease;ko05010` Alzheimer disease;ko04260` Cardi…
Merged-ctg31-489907-1	ctg31:489798-490016	TTS (g11353.t1)	-TTS (g11353.t1)	-2218	g11352.t1	1	SREBP-1_peak_963	-	SREBP-1_peak_963	2.25168	9.42169	6.42708	ctg31:489798-490016	489902	-	-	-	-	-	-	g11352	-","-","-","hypothetical protein GSI_02953``","-","-","-","-","-"
Merged-ctg12-413500-1	ctg12:413332-413668	TTS (g7620.t1)	-TTS (g7620.t1)	2216	g7620.t1	1	SREBP-1_peak_338	-	SREBP-1_peak_338	2.14834	8.47827	5.68032	ctg12:413332-413668	413521	-	-	-	-	-	-	g7620	-","-","-","hypothetical protein GSI_14664``","-","-","-","-","-"
Merged-ctg10-229047-1	ctg10:228941-229154	TTS (g6827.t1)	-TTS (g6827.t1)	4003	g6826.t1	1	SREBP-1_peak_239	-	SREBP-1_peak_239	2.07472	6.74479	4.30355	ctg10:228941-229154	229033	-	-	-	-	-	-	g6826	-","-","-","hypothetical protein GSI_01567``","-","-","-","-","-"
Merged-ctg10-281156-1	ctg10:281017-281296	intron (g6841.t1, intron 15 of 29)	-intron (g6841.t1, intron 15 of 29)	4066	g6841.t2	1	SREBP-1_peak_241	-	SREBP-1_peak_241	2.75902	16.22549	11.75584	ctg10:281017-281296	281148	-	-	-	-	-	-	g6841	sp|Q2U4L7|GTAA_ASPOR`Glutaminase A","PF17168.1`DUF5127`Domain of unknown function (DUF5127);PF16335.2`DUF4965`Domain of unknown function (DUF4965);PF08760.8`DUF1793`Domain of unknown function (DUF1793)","WP_093784171.1`DUF5127 domain-containing protein","hypothetical protein GSI_01539``","-","-","-","-","GO:0004359`glutaminase activity`molecular_function;GO:0005576`extracellular region`cellular_c…
Merged-ctg1-1187062-2	ctg1:1186771-1187256	Intergenic	Intergenic	5670	g262.t1	1&2	SREBP-1_peak_41	SREBP-2_peak_39	SREBP-1_peak_41	2.09277	8.22232	5.47700	ctg1:1186771-1187253	1187067	SREBP-2_peak_39	2.09220	8.12107	5.35861	ctg1:1186971-1187256	1187086	g262	-","PF07544.10`Med9`RNA polymerase II transcription mediator complex subunit 9","-","hypothetical protein GSI_07029``","-","-","-","-","-"
Merged-ctg1-3242353-1	ctg1:3242212-3242495	promoter	promoter-TSS (g941.t1)	-528	g941.t1	1	SREBP-1_peak_151	-	SREBP-1_peak_151	2.30988	9.89137	6.79761	ctg1:3242212-3242495	3242406	-	-	-	-	-	-	g941	-","PF10453.6`NUFIP1`Nuclear fragile X mental retardation-interacting protein 1 (NUFIP1)","-","hypothetical protein GSI_06285``","-","-","-","-","-"
Merged-ctg29-395753-2	ctg29:395506-395980	TTS (g9288.t1)	-TTS (g9288.t1)	1230	g9287.t1	1&2	SREBP-1_peak_821	SREBP-2_peak_797	SREBP-1_peak_821	2.46567	11.67820	8.20006	ctg29:395553-395980	395691	SREBP-2_peak_797	2.58604	13.26495	9.46765	ctg29:395506-395973	395647	g9287	-","-","-","hypothetical protein DICSQDRAFT_179920``","-","-","-","-","-"
Merged-ctg9-2055629-2	ctg9:2055504-2055751	promoter	promoter-TSS (g6744.t1)	-601	g6744.t1	1&2	SREBP-1_peak_1556	SREBP-2_peak_1505	SREBP-1_peak_1556	2.81616	14.17444	10.17359	ctg9:2055516-2055745	2055613	SREBP-2_peak_1505	2.29875	8.96986	6.01869	ctg9:2055504-2055751	2055685	g6744	-","PF06094.9`GGACT`Gamma-glutamyl cyclotransferase, AIG2-like","-","hypothetical protein K466DRAFT_577385``","-","-","-","-","-"
Merged-ctg6-1467066-1	ctg6:1466898-1467235	promoter	promoter-TSS (g4710.t1)	-507	g4710.t1	1	SREBP-1_peak_1246	-	SREBP-1_peak_1246	2.10952	8.06631	5.35264	ctg6:1466898-1467235	1467186	-	-	-	-	-	-	g4710	-","-","-","hypothetical protein GSI_01018``","-","-","-","-","-"
Merged-ctg10-1027621-2	ctg10:1027474-1027778	promoter	promoter-TSS (g7045.t1)	-874	g7045.t1	1&2	SREBP-1_peak_270	SREBP-2_peak_252	SREBP-1_peak_270	2.17829	8.61372	5.78916	ctg10:1027474-1027757	1027552	SREBP-2_peak_252	2.28530	9.81064	6.67498	ctg10:1027475-1027778	1027614	g7045	sp|Q91880|SUH_XENLA`Suppressor of hairless protein homolog","PF09271.8`LAG1-DNAbind`LAG1, DNA binding;PF09270.7`BTD`Beta-trefoil DNA-binding domain","-","transcription factor``","-","-","-","-","GO:0061419`positive regulation of transcription from RNA polymerase II promoter in response to hypoxia`biological_process;GO:0005634`nucleus`cellular_component;GO:0007275`multicellular organism developmen…
Merged-ctg24-556680-2	ctg24:556526-556865	TTS (g11006.t1)	-TTS (g11007.t1)	1327	g11007.t1	1&2	SREBP-1_peak_790	SREBP-2_peak_772	SREBP-1_peak_790	2.29933	9.21210	6.26315	ctg24:556526-556743	556646	SREBP-2_peak_772	2.07776	6.95623	4.44506	ctg24:556587-556865	556731	g11007	sp|Q9D0P0|EBPL_MOUSE`Emopamil-binding protein-like","PF05241.9`EBP`Emopamil binding protein","-","hypothetical protein GSI_15151``","-","-","-","-","GO:0016021`integral component of membrane`cellular_component;GO:0005783`endoplasmic reticulum`cellular_component;GO:0016125`sterol metabolic process`biological_process;GO:0047750`cholestenol delta-isomerase activity`molecular_function;GO:0005789`endo…
Merged-ctg3-844575-1	ctg3:844429-844721	TTS (g2494.t1)	-TTS (g2494.t1)	747	g2494.t1	1	SREBP-1_peak_869	-	SREBP-1_peak_869	2.30986	9.53133	6.51534	ctg3:844429-844721	844597	-	-	-	-	-	-	g2494	sp|P0CR85|T2AG_CRYNB`Transcription initiation factor IIA subunit 2","PF02268.13`TFIIA_gamma_N`Transcription initiation factor IIA, gamma subunit, helical domain;PF02751.11`TFIIA_gamma_C`Transcription initiation factor IIA, gamma subunit","-","hypothetical protein GSI_10750``","-","-","K03123`TFIIA2, GTF2A2, TOA2","ko03022` Basal transcription factors;ko05203` Viral carcinogenesis","GO:0005672`tra…
Merged-ctg8-573502-2	ctg8:573389-573615	promoter	promoter-TSS (g5762.t1)	175	g5763.t1	1&2	SREBP-1_peak_1420	SREBP-2_peak_1368	SREBP-1_peak_1420	2.36925	10.99813	7.66490	ctg8:573404-573615	573483	SREBP-2_peak_1368	2.29507	10.12703	6.92197	ctg8:573389-573600	573489	g5763	sp|Q4PI89|SPT6_USTMA`Transcription elongation factor SPT6","PF14632.3`SPT6_acidic`Acidic N-terminal SPT6;PF00017.21`SH2`SH2 domain;PF12836.4`HHH_3`Helix-hairpin-helix motif;PF14878.3`DLD`Death-like domain of SPT6;PF14635.3`HHH_7`Helix-hairpin-helix motif;PF14641.3`HTH_44`Helix-turn-helix DNA-binding domain of SPT6;PF14633.3`SH2_2`SH2 domain;PF14639.3`YqgF`Holliday-junction resolvase-like of SPT6"…
Merged-ctg7-1644089-1	ctg7:1643918-1644261	promoter	promoter-TSS (g5444.t1)	-276	g5444.t1	2	-	SREBP-2_peak_1314	-	-	-	-	-	-	SREBP-2_peak_1314	2.07929	8.30032	5.49807	ctg7:1643918-1644261	1644088	g5444	-","-","-","hypothetical protein GSI_08819``","-","-","-","-","-"
Merged-ctg8-1854772-1	ctg8:1854636-1854909	promoter	promoter-TSS (g6168.t1)	-355	g6168.t2	2	-	SREBP-2_peak_1429	-	-	-	-	-	-	SREBP-2_peak_1429	2.13544	6.95375	4.44273	ctg8:1854636-1854909	1854814	g6168	-","PF14441.3`OTT_1508_deam`OTT_1508-like deaminase","-","hypothetical protein GSI_14232``","-","-","-","-","-"
Merged-ctg5-591031-1	ctg5:590915-591147	TTS (g3652.t1)	-TTS (g3651.t1)	1024	g3652.t1	1	SREBP-1_peak_1089	-	SREBP-1_peak_1089	2.21599	6.59542	4.18461	ctg5:590915-591147	591062	-	-	-	-	-	-	g3652	-","-","-","-","-","-","-","-","-"
Merged-ctg10-1911125-1	ctg10:1910849-1911401	promoter	-exon (g7239.t1, exon 1 of 7)	102	g7239.t1	2	-	SREBP-2_peak_291	-	-	-	-	-	-	SREBP-2_peak_291	2.09505	7.27185	4.69191	ctg10:1910849-1911401	1911344	g7239	sp|P40995|SCD1_SCHPO`Rho guanine nucleotide exchange factor scd1","PF06395.8`CDC24`CDC24 Calponin;PF15411.3`PH_10`Pleckstrin homology domain;PF00621.17`RhoGEF`RhoGEF domain;PF00564.21`PB1`PB1 domain","-","hypothetical protein GSI_03934``","-","-","K11236`CDC24","ko04011` MAPK signaling pathway - yeast","GO:0030427`site of polarized growth`cellular_component;GO:1902432`protein localization to barr…
Merged-ctg42-170388-2	ctg42:170040-170606	Intergenic	Intergenic	4647	g10126.t1	1&2	SREBP-1_peak_1036	SREBP-2_peak_1004	SREBP-1_peak_1036	2.31217	7.62033	4.99911	ctg42:170306-170606	170428	SREBP-2_peak_1004	2.15629	6.25695	3.89472	ctg42:170040-170603	170424	g10126	sp|P78706|RCO1_NEUCR`Transcriptional repressor rco-1","PF07676.9`PD40`WD40-like Beta Propeller Repeat;PF17005.2`WD40_like`WD40-like domain;PF00400.29`WD40`WD domain, G-beta repeat;PF02239.13`Cytochrom_D1`Cytochrome D1 heme domain;PF12894.4`ANAPC4_WD40`Anaphase-promoting complex subunit 4 WD40 domain;PF16529.2`Ge1_WD40`WD40 region of Ge1, enhancer of mRNA-decapping protein","-","transcription fact…
Merged-ctg1-3562043-2	ctg1:3561780-3562339	promoter	promoter-TSS (g1036.t1)	45	g1036.t1	1&2	SREBP-1_peak_168	SREBP-2_peak_161	SREBP-1_peak_168	2.25672	9.91918	6.81961	ctg1:3561780-3562339	3561962	SREBP-2_peak_161	2.01913	7.25434	4.67877	ctg1:3561821-3562235	3562075	g1036	-","-","-","hypothetical protein BD310DRAFT_974717``","-","-","-","-","-"
Merged-ctg3-748134-1	ctg3:748009-748260	TTS (g2468.t1)	-TTS (g2467.t1)	1430	g2468.t1	1	SREBP-1_peak_865	-	SREBP-1_peak_865	2.02962	7.06778	4.56040	ctg3:748009-748260	748108	-	-	-	-	-	-	g2468	-","-","-","hypothetical protein GSI_10783``","-","-","-","-","-"
Merged-ctg4-1080729-1	ctg4:1080622-1080836	promoter	promoter-TSS (g3237.t1)	-116	g3237.t1	2	-	SREBP-2_peak_959	-	-	-	-	-	-	SREBP-2_peak_959	2.01803	6.62493	4.18342	ctg4:1080622-1080836	1080735	g3237	sp|P0CP62|GPI18_CRYNJ`GPI mannosyltransferase 2","PF04188.10`Mannosyl_trans2`Mannosyltransferase (PIG-V)","-","hypothetical protein GSI_05308``","-","Mannosyltransferase related to Gpi18","K07542`PIGV","ko00563` Glycosylphosphatidylinositol (GPI)-anchor biosynthesis","GO:0004584`dolichyl-phosphate-mannose-glycolipid alpha-mannosyltransferase activity`molecular_function;GO:0006506`GPI anchor biosy…
Merged-ctg17-928696-1	ctg17:928585-928807	promoter	promoter-TSS (g9875.t1)	-384	g9875.t1	1	SREBP-1_peak_559	-	SREBP-1_peak_559	2.00448	6.09088	3.78702	ctg17:928585-928807	928730	-	-	-	-	-	-	g9875	sp|P0CR61|SNX3_CRYNB`Sorting nexin-3","PF00787.21`PX`PX domain","-","hypothetical protein GSI_08114``","-","-","K17918`SNX3_12","ko04144` Endocytosis","GO:0015031`protein transport`biological_process;GO:0000139`Golgi membrane`cellular_component;GO:0032266`phosphatidylinositol-3-phosphate binding`molecular_function;GO:0031902`late endosome membrane`cellular_component"
Merged-ctg10-534957-1	ctg10:534755-535159	Intergenic	Intergenic	-3576	g6906.t1	2	-	SREBP-2_peak_235	-	-	-	-	-	-	SREBP-2_peak_235	2.22874	9.01323	6.05247	ctg10:534755-535159	534943	g6906	sp|Q5FQ97|GCNK_GLUOX`Gluconokinase","PF13671.3`AAA_33`AAA domain;PF11901.5`DUF3421`Protein of unknown function (DUF3421);PF13238.3`AAA_18`AAA domain;PF09994.6`DUF2235`Uncharacterized alpha/beta hydrolase domain (DUF2235);PF01202.19`SKI`Shikimate kinase;PF13245.3`AAA_19`Part of AAA domain","WP_091719900.1`DUF2235 domain-containing protein","hypothetical protein GSI_05677``","-","Gluconate kinase",…
Merged-ctg4-984753-2	ctg4:984539-985065	Intergenic	Intergenic	-2120	g3221.t1	1&2	SREBP-1_peak_992	SREBP-2_peak_957	SREBP-1_peak_992	2.30984	9.29114	6.32574	ctg4:984539-984842	984603	SREBP-2_peak_957	2.00312	6.16924	3.82591	ctg4:984567-985065	984684	g3221	sp|Q92RT9|RLME_RHIME`Ribosomal RNA large subunit methyltransferase E","PF01728.16`FtsJ`FtsJ-like methyltransferase","WP_037016678.1`RlmE family RNA methyltransferase","S-adenosyl-L-methionine-dependent methyltransferase``","-","23S rRNA U2552 (ribose-2'-O)-methylase RlmE/FtsJ","K02427`rlmE, rrmJ, ftsJ","-","GO:0008650`rRNA (uridine-2'-O-)-methyltransferase activity`molecular_function;GO:0005737`c…
Merged-ctg1-1129714-1	ctg1:1129383-1130046	promoter	promoter-TSS (g246.t1)	-478	g246.t1	2	-	SREBP-2_peak_33	-	-	-	-	-	-	SREBP-2_peak_33	2.30049	10.41002	7.14804	ctg1:1129383-1130046	1129775	g246	-","-","-","hypothetical protein GSI_07009``","-","-","-","-","-"
Merged-ctg14-97135-1	ctg14:97014-97257	promoter	promoter-TSS (g8308.t1)	-123	g8308.t1	2	-	SREBP-2_peak_443	-	-	-	-	-	-	SREBP-2_peak_443	2.08346	6.90029	4.40022	ctg14:97014-97257	97163	g8308	-","-","-","hypothetical protein GSI_04809``","-","-","-","-","-"
Merged-ctg7-2432013-1	ctg7:2431905-2432122	promoter	promoter-TSS (g5579.t1)	-252	g5579.t1	2	-	SREBP-2_peak_1336	-	-	-	-	-	-	SREBP-2_peak_1336	2.04577	6.45567	4.05177	ctg7:2431905-2432122	2432033	g5579	-","PF11377.5`DUF3180`Protein of unknown function (DUF3180)","-","hypothetical protein GSI_08548``","-","-","-","-","-"
Merged-ctg12-1846267-1	ctg12:1845783-1846752	promoter	promoter-TSS (g7933.t1)	-951	g7933.t1	2	-	SREBP-2_peak_376	-	-	-	-	-	-	SREBP-2_peak_376	3.16623	20.90523	15.90559	ctg12:1845783-1846752	1846209	g7933	-","-","-","hypothetical protein GSI_07667``","-","-","-","-","-"
Merged-ctg7-312427-1	ctg7:312294-312561	exon (g5097.t1, exon 6 of 7)	-exon (g5097.t1, exon 6 of 7)	879	g5097.t2	1	SREBP-1_peak_1320	-	SREBP-1_peak_1320	2.15261	7.99695	5.29773	ctg7:312294-312561	312464	-	-	-	-	-	-	g5097	sp|O74345|UCP3_SCHPO`UBA domain-containing protein 3","PF01412.15`ArfGap`Putative GTPase activating protein for Arf","-","ArfGap-domain-containing protein``","-","-","-","-","GO:0031593`polyubiquitin binding`molecular_function;GO:0006891`intra-Golgi vesicle-mediated transport`biological_process;GO:0051286`cell tip`cellular_component;GO:0005096`GTPase activator activity`molecular_function;GO:00304…
Merged-ctg10-1148407-1	ctg10:1148268-1148546	TTS (g7082.t1)	-TTS (g7081.t1)	1729	g7082.t1	1	SREBP-1_peak_273	-	SREBP-1_peak_273	2.38377	11.12168	7.76251	ctg10:1148268-1148546	1148371	-	-	-	-	-	-	g7082	-","PF08590.7`DUF1771`Domain of unknown function (DUF1771)","-","hypothetical protein BD310DRAFT_882666``","-","-","-","-","-"
Merged-ctg6-1687081-1	ctg6:1686952-1687211	promoter	promoter-TSS (g4781.t1)	-611	g4781.t1	1	SREBP-1_peak_1254	-	SREBP-1_peak_1254	2.48992	12.29566	8.68898	ctg6:1686952-1687211	1687047	-	-	-	-	-	-	g4781	-","PF13229.3`Beta_helix`Right handed beta helix region;PF08480.7`Disaggr_assoc`Disaggregatase related;PF05048.10`NosD`Periplasmic copper-binding protein (NosD)","WP_082875899.1`hypothetical protein","hypothetical protein GSI_01096``","-","-","-","-","-"
Merged-ctg2-2419990-1	ctg2:2419833-2420148	intron (g2019.t1, intron 3 of 4)	-intron (g2019.t1, intron 3 of 4)	1408	g2019.t1	2	-	SREBP-2_peak_673	-	-	-	-	-	-	SREBP-2_peak_673	2.01911	6.54373	4.12195	ctg2:2419833-2420148	2419861	g2019	-","-","-","hypothetical protein BD311DRAFT_774016``","-","-","-","-","-"
Merged-ctg13-553190-1	ctg13:552893-553487	promoter	promoter-TSS (g8056.t1)	94	g8056.t1	2	-	SREBP-2_peak_404	-	-	-	-	-	-	SREBP-2_peak_404	2.70209	14.57331	10.51428	ctg13:552893-553487	553140	g8056	-","-","-","hypothetical protein GSI_00189``","-","-","-","-","-"
Merged-ctg8-1316192-1	ctg8:1315988-1316397	promoter	promoter-TSS (g6012.t1)	25	g6012.t1	2	-	SREBP-2_peak_1404	-	-	-	-	-	-	SREBP-2_peak_1404	2.17146	8.34915	5.53632	ctg8:1315988-1316397	1316085	g6012	sp|O75037|KI21B_HUMAN`Kinesin-like protein KIF21B","PF16796.2`Microtub_bd`Microtubule binding;PF00225.20`Kinesin`Kinesin motor domain;PF04513.9`Baculo_PEP_C`Baculovirus polyhedron envelope protein, PEP, C terminus;PF08702.7`Fib_alpha`Fibrinogen alpha/beta chain family","WP_129109240.1`hypothetical protein","hypothetical protein GSI_14043``","-","-","K10395`KIF4_21_27","-","GO:0008017`microtubule …
Merged-ctg4-1255180-2	ctg4:1254968-1255407	exon (g3280.t1, exon 1 of 2)	-exon (g3280.t1, exon 1 of 2)	1033	g3280.t1	1&2	SREBP-1_peak_1005	SREBP-2_peak_968	SREBP-1_peak_1005	2.12974	7.92554	5.23965	ctg4:1255028-1255407	1255150	SREBP-2_peak_968	2.07952	7.54100	4.90323	ctg4:1254968-1255320	1255145	g3280	-","PF00646.30`F-box`F-box domain;PF12937.4`F-box-like`F-box-like","-","hypothetical protein GSI_05237``","-","-","-","-","-"
Merged-ctg3-1911441-2	ctg3:1911255-1911640	promoter	promoter-TSS (g2771.t1)	84	g2771.t1	1&2	SREBP-1_peak_914	SREBP-2_peak_891	SREBP-1_peak_914	2.39729	9.94465	6.83980	ctg3:1911276-1911594	1911440	SREBP-2_peak_891	2.77309	14.51288	10.46886	ctg3:1911255-1911640	1911477	g2771	sp|P87144|SYTC_SCHPO`Threonine--tRNA ligase, cytoplasmic","PF03129.17`HGTP_anticodon`Anticodon binding domain;PF00587.22`tRNA-synt_2b`tRNA synthetase class II core domain (G, H, P, S and T);PF07973.11`tRNA_SAD`Threonyl and Alanyl tRNA synthetase second additional domain;PF02824.18`TGS`TGS domain","WP_116740884.1`threonine--tRNA ligase","hypothetical protein GSI_10423``","-","-","K01868`TARS, thrS…
Merged-ctg6-1383517-1	ctg6:1383391-1383644	promoter	promoter-TSS (g4685.t2)	-486	g4685.t2	1	SREBP-1_peak_1242	-	SREBP-1_peak_1242	2.49918	12.23553	8.64274	ctg6:1383391-1383644	1383570	-	-	-	-	-	-	g4685	sp|D6RMH5|LCL2_COPC7`Long chronological lifespan protein 2","-","-","hypothetical protein GSI_00989``","-","-","-","-","-"
Merged-ctg9-1069225-2	ctg9:1068856-1069582	exon (g6526.t1, exon 2 of 10)	-exon (g6526.t1, exon 2 of 10)	541	g6526.t1	1&2	SREBP-1_peak_1534	SREBP-2_peak_1479	SREBP-1_peak_1534	2.18863	7.94597	5.25593	ctg9:1068856-1069582	1069394	SREBP-2_peak_1479	2.54211	11.73305	8.23267	ctg9:1068963-1069499	1069342	g6526	sp|O75886|STAM2_HUMAN`Signal transducing adapter molecule 2","PF03127.11`GAT`GAT domain;PF00790.16`VHS`VHS domain","-","hypothetical protein GSI_11662``","-","-","-","-","GO:0043231`intracellular membrane-bounded organelle`cellular_component;GO:0016197`endosomal transport`biological_process;GO:0005737`cytoplasm`cellular_component;GO:0006886`intracellular protein transport`biological_process;GO:00…
Merged-ctg10-558545-1	ctg10:558317-558773	TTS (g6909.t1)	-TTS (g6909.t1)	3545	g6910.t1	2	-	SREBP-2_peak_237	-	-	-	-	-	-	SREBP-2_peak_237	2.25972	9.25756	6.24185	ctg10:558317-558773	558635	g6910	-","PF03097.15`BRO1`BRO1-like domain","-","BRO1 domain-containing protein``","-","-","-","-","-"
Merged-ctg12-912787-1	ctg12:912546-913028	promoter	promoter-TSS (g7748.t1)	-39	g7748.t1	1	SREBP-1_peak_357	-	SREBP-1_peak_357	2.21832	9.59133	6.56132	ctg12:912546-913028	912883	-	-	-	-	-	-	g7748	sp|Q6TU48|MAOX_DICDI`NADP-dependent malic enzyme","PF00390.16`malic`Malic enzyme, N-terminal domain;PF03949.12`Malic_M`Malic enzyme, NAD binding domain","WP_095045241.1`NAD-dependent malic enzyme","malic enzyme``","-","Malic enzyme","K00029`E1.1.1.40, maeB","ko01200` Carbon metabolism;ko00620` Pyruvate metabolism;ko00710` Carbon fixation in photosynthetic organisms","GO:0004473`malate dehydrogena…
Merged-ctg24-302198-1	ctg24:302083-302314	promoter	-intron (g10934.t1, intron 1 of 3)	259	g10934.t1	1	SREBP-1_peak_781	-	SREBP-1_peak_781	2.16671	7.99824	5.29856	ctg24:302083-302314	302163	-	-	-	-	-	-	g10934	-","-","-","hypothetical protein GSI_15059``","-","-","-","-","-"
Merged-ctg1-1794320-1	ctg1:1794154-1794487	promoter	promoter-TSS (g453.t1)	6	g453.t1	1	SREBP-1_peak_69	-	SREBP-1_peak_69	2.22960	10.46566	7.24811	ctg1:1794154-1794487	1794418	-	-	-	-	-	-	g453	-","-","-","hypothetical protein GSI_06864``","-","-","-","-","-"
Merged-ctg24-350917-1	ctg24:350587-351247	promoter	-TTS (g10952.t1)	-1036	g10953.t1	1	SREBP-1_peak_782	-	SREBP-1_peak_782	2.11952	8.14608	5.41627	ctg24:350587-351247	351109	-	-	-	-	-	-	g10953	sp|Q00614|CACP_CANTR`Carnitine O-acetyltransferase, mitochondrial","PF00755.17`Carn_acyltransf`Choline/Carnitine o-acyltransferase","WP_129600147.1`choline/carnitine O-acyltransferase","transporter``","-","-","K00624`E2.3.1.7","ko04146` Peroxisome","GO:0006631`fatty acid metabolic process`biological_process;GO:0005777`peroxisome`cellular_component;GO:0004092`carnitine O-acetyltransferase activity…
Merged-ctg12-1182718-1	ctg12:1182464-1182972	TTS (g7808.t1)	-TTS (g7808.t1)	1829	g7808.t1	1	SREBP-1_peak_370	-	SREBP-1_peak_370	2.00184	6.68317	4.25530	ctg12:1182464-1182972	1182587	-	-	-	-	-	-	g7808	sp|P25042|ROX1_YEAST`Repressor ROX1","PF09011.7`HMG_box_2`HMG-box domain;PF00505.16`HMG_box`HMG (high mobility group) box","-","transcription factor``","-","-","-","-","GO:0000122`negative regulation of transcription from RNA polymerase II promoter`biological_process;GO:0001227`transcriptional repressor activity, RNA polymerase II transcription regulatory region sequence-specific binding`molecula…
Merged-ctg12-1847838-2	ctg12:1847676-1848040	exon (g7933.t1, exon 2 of 2)	-exon (g7933.t1, exon 2 of 2)	640	g7933.t1	1&2	SREBP-1_peak_391	SREBP-2_peak_377	SREBP-1_peak_391	2.09282	6.67372	4.24853	ctg12:1847684-1847953	1847778	SREBP-2_peak_377	2.24661	8.02033	5.27978	ctg12:1847676-1848040	1847953	g7933	-","-","-","hypothetical protein GSI_07667``","-","-","-","-","-"
Merged-ctg6-1339208-1	ctg6:1339074-1339343	exon (g4672.t2, exon 7 of 7)	-exon (g4672.t2, exon 7 of 7)	2195	g4672.t1	2	-	SREBP-2_peak_1204	-	-	-	-	-	-	SREBP-2_peak_1204	2.23779	8.74767	5.84642	ctg6:1339074-1339343	1339213	g4672	-","PF10168.6`Nup88`Nuclear pore component","-","hypothetical protein DICSQDRAFT_157828``","-","-","K18719`NUP82","-","-"
Merged-ctg6-344383-2	ctg6:344061-344620	promoter	promoter-TSS (g4329.t1)	-100	g4329.t1	1&2	SREBP-1_peak_1196	SREBP-2_peak_1162	SREBP-1_peak_1196	2.05759	7.55836	4.94877	ctg6:344324-344530	344430	SREBP-2_peak_1162	2.13088	8.33739	5.52836	ctg6:344061-344620	344413	g4329	sp|Q7LBC6|KDM3B_HUMAN`Lysine-specific demethylase 3B","PF02373.19`JmjC`JmjC domain, hydroxylase;PF00130.19`C1_1`Phorbol esters/diacylglycerol binding domain (C1 domain)","-","transcription factor``","-","-","K15601`KDM3","-","GO:0000976`transcription regulatory region sequence-specific DNA binding`molecular_function;GO:0046872`metal ion binding`molecular_function;GO:0005654`nucleoplasm`cellular_c…
Merged-ctg3-870891-1	ctg3:870725-871058	TTS (g2502.t1)	-TTS (g2503.t1)	2269	g2503.t1	1	SREBP-1_peak_870	-	SREBP-1_peak_870	2.44671	11.25192	7.86333	ctg3:870725-871058	870829	-	-	-	-	-	-	g2503	sp|P97612|FAAH1_RAT`Fatty-acid amide hydrolase 1","PF01425.18`Amidase`Amidase","WP_092826405.1`hypothetical protein","hypothetical protein GSI_10743``","-","Asp-tRNAAsn/Glu-tRNAGln amidotransferase A subunit or related amidase","-","-","GO:0047372`acylglycerol lipase activity`molecular_function;GO:0008289`lipid binding`molecular_function;GO:0005543`phospholipid binding`molecular_function;GO:00170…
Merged-ctg29-805509-2	ctg29:805374-805648	TTS (g9399.t1)	-TTS (g9399.t1)	1287	g9399.t1	1&2	SREBP-1_peak_836	SREBP-2_peak_815	SREBP-1_peak_836	2.15738	8.13658	5.40874	ctg29:805377-805638	805495	SREBP-2_peak_815	2.43057	11.25331	7.83711	ctg29:805374-805648	805535	g9399	sp|O13658|YBCB_SCHPO`Uncharacterized transcriptional regulatory protein C27B12.11c","PF00172.15`Zn_clus`Fungal Zn(2)-Cys(6) binuclear cluster domain","-","transcription factor``","-","-","-","-","GO:0045944`positive regulation of transcription from RNA polymerase II promoter`biological_process;GO:0005829`cytosol`cellular_component;GO:0016036`cellular response to phosphate starvation`biological_pr…
Merged-ctg10-146145-2	ctg10:146026-146265	promoter	promoter-TSS (g6802.t1)	-782	g6802.t1	1&2	SREBP-1_peak_235	SREBP-2_peak_220	SREBP-1_peak_235	2.23441	9.50537	6.49275	ctg10:146026-146260	146122	SREBP-2_peak_220	2.34877	10.94731	7.58295	ctg10:146029-146265	146120	g6802	-","PF00373.15`FERM_M`FERM central domain;PF07004.9`SHIPPO-rpt`Sperm-tail PG-rich repeat","-","hypothetical protein GSI_01498``","-","-","-","-","-"
Merged-ctg16-1186470-1	ctg16:1186341-1186599	promoter	promoter-TSS (g9176.t1)	-306	g9176.t1	1	SREBP-1_peak_548	-	SREBP-1_peak_548	2.24024	9.66626	6.62128	ctg16:1186341-1186599	1186495	-	-	-	-	-	-	g9176	-","-","-","hypothetical protein GSI_15662``","-","-","-","-","-"
Merged-ctg12-1481481-2	ctg12:1481174-1481900	TTS (g7880.t1)	-TTS (g7880.t1)	1759	g7880.t1	1&2	SREBP-1_peak_379	SREBP-2_peak_360	SREBP-1_peak_379	2.44078	10.53487	7.30455	ctg12:1481279-1481900	1481378	SREBP-2_peak_360	2.23222	8.25814	5.46604	ctg12:1481174-1481571	1481425	g7880	sp|Q9LJN8|BUB31_ARATH`Mitotic checkpoint protein BUB3.1","PF00400.29`WD40`WD domain, G-beta repeat;PF12894.4`ANAPC4_WD40`Anaphase-promoting complex subunit 4 WD40 domain","-","transporter``","-","-","K02180`BUB3","ko04110` Cell cycle;ko04111` Cell cycle - yeast;ko05166` Human T-cell leukemia virus 1 infection","GO:0051301`cell division`biological_process;GO:0000776`kinetochore`cellular_component;…
Merged-ctg8-1844326-3	ctg8:1843746-1845038	TTS (g6166.t1)	-TTS (g6166.t1)	1260	g6166.t1	1&2	SREBP-1_peak_1483,SREBP-1_peak_1482	SREBP-2_peak_1427	-	-	-	-	-	-	SREBP-2_peak_1427	2.47416	9.96337	6.79474	ctg8:1843791-1845038	1843888	g6166	sp|Q870G5|GBG_LENED`Guanine nucleotide-binding protein subunit gamma","PF00631.19`G-gamma`GGL domain","-","G-protein gamma subunit``","-","-","K07973`GNG","ko04011` MAPK signaling pathway - yeast","GO:0000750`pheromone-dependent signal transduction involved in conjugation with cellular fusion`biological_process;GO:0007186`G-protein coupled receptor signaling pathway`biological_process;GO:0031681`…
Merged-ctg2-389024-1	ctg2:388844-389205	TTS (g1513.t1)	-TTS (g1513.t1)	1234	g1513.t1	2	-	SREBP-2_peak_602	-	-	-	-	-	-	SREBP-2_peak_602	2.10778	8.64139	5.76618	ctg2:388844-389205	388959	g1513	-","-","-","hypothetical protein GSI_13147``","-","-","-","-","-"
Merged-ctg16-621013-1	ctg16:620796-621230	TTS (g9013.t1)	-TTS (g9013.t1)	6312	g9013.t1	2	-	SREBP-2_peak_511	-	-	-	-	-	-	SREBP-2_peak_511	2.25987	9.48797	6.42307	ctg16:620796-621230	620921	g9013	sp|A7BHQ9|TYRO_PHONA`Tyrosinase","PF00264.17`Tyrosinase`Common central domain of tyrosinase","WP_114610051.1`tyrosinase family protein","hypothetical protein GSI_15434``","-","-","K00505`TYR","ko04916` Melanogenesis;ko00950` Isoquinoline alkaloid biosynthesis;ko00740` Riboflavin metabolism;ko00350` Tyrosine metabolism;ko00965` Betalain biosynthesis","GO:0004503`monophenol monooxygenase activity`m…
Merged-ctg22-271835-2	ctg22:271669-271993	TTS (g10563.t1)	-TTS (g10563.t1)	965	g10563.t1	1&2	SREBP-1_peak_749	SREBP-2_peak_729	SREBP-1_peak_749	2.47971	11.65704	8.18400	ctg22:271669-271991	271798	SREBP-2_peak_729	2.22179	8.62647	5.75511	ctg22:271688-271993	271802	g10563	-","-","-","hypothetical protein GSI_05629``","-","-","-","-","-"
Merged-ctg8-671334-1	ctg8:671222-671446	promoter	promoter-TSS (g5803.t1)	-447	g5803.t1	1	SREBP-1_peak_1430	-	SREBP-1_peak_1430	2.19144	8.82527	5.95594	ctg8:671222-671446	671311	-	-	-	-	-	-	g5803	sp|P46598|HSP90_CANAL`Heat shock protein 90 homolog","PF13589.3`HATPase_c_3`Histidine kinase-, DNA gyrase B-, and HSP90-like ATPase;PF02518.23`HATPase_c`Histidine kinase-, DNA gyrase B-, and HSP90-like ATPase;PF00183.15`HSP90`Hsp90 protein","WP_114598930.1`molecular chaperone HtpG","HSP90-domain-containing protein``","-","-","K04079`htpG, HSP90A","ko04151` PI3K-Akt signaling pathway;ko04914` Prog…
Merged-ctg3-2550858-1	ctg3:2550682-2551034	promoter	promoter-TSS (g2907.t1)	-719	g2907.t1	1	SREBP-1_peak_933	-	SREBP-1_peak_933	2.26566	7.80294	5.14166	ctg3:2550682-2551034	2550922	-	-	-	-	-	-	g2907	-","PF01753.15`zf-MYND`MYND finger","-","hypothetical protein GSI_10208``","-","-","-","-","-"
Merged-ctg1-3407865-2	ctg1:3407449-3408291	Intergenic	Intergenic	-2065	g995.t1	1&2	SREBP-1_peak_161	SREBP-2_peak_154	SREBP-1_peak_161	2.65952	13.26737	9.46106	ctg1:3407472-3408291	3407852	SREBP-2_peak_154	2.59286	12.42695	8.79231	ctg1:3407449-3408248	3407966	g995	-","PF00010.23`HLH`Helix-loop-helix DNA-binding domain","-","``","-","-","-","-","-"
Merged-ctg8-1427090-1	ctg8:1426979-1427202	promoter	-TTS (g6044.t1)	239	g6045.t1	1	SREBP-1_peak_1458	-	SREBP-1_peak_1458	2.06354	6.95007	4.46831	ctg8:1426979-1427202	1427112	-	-	-	-	-	-	g6045	sp|Q02953|HSF_SCHPO`Heat shock factor protein","PF00447.14`HSF_DNA-bind`HSF-type DNA-binding","-","``","-","-","K09419`HSFF","-","GO:0043565`sequence-specific DNA binding`molecular_function;GO:0061408`positive regulation of transcription from RNA polymerase II promoter in response to heat stress`biological_process;GO:0000981`RNA polymerase II transcription factor activity, sequence-specific DNA b…
Merged-ctg1-1167230-1	ctg1:1167123-1167337	exon (g257.t1, exon 5 of 6)	-exon (g257.t1, exon 5 of 6)	1063	g257.t1	2	-	SREBP-2_peak_37	-	-	-	-	-	-	SREBP-2_peak_37	2.02844	6.51944	4.10156	ctg1:1167123-1167337	1167205	g257	sp|Q9CZ04|CSN7A_MOUSE`COP9 signalosome complex subunit 7a","PF01399.24`PCI`PCI domain","-","hypothetical protein GSI_07022``","-","-","K12180`COPS7, CSN7","-","GO:0008180`COP9 signalosome`cellular_component;GO:0000338`protein deneddylation`biological_process;GO:0010387`COP9 signalosome assembly`biological_process;GO:0005654`nucleoplasm`cellular_component;GO:0005829`cytosol`cellular_component"
Merged-ctg2-1432753-2	ctg2:1432613-1432898	TTS (g1780.t3)	-TTS (g1780.t1)	1283	g1780.t3	1&2	SREBP-1_peak_654	SREBP-2_peak_642	SREBP-1_peak_654	2.38567	12.41471	8.78732	ctg2:1432617-1432898	1432788	SREBP-2_peak_642	2.42121	13.27877	9.47710	ctg2:1432613-1432884	1432780	g1780	sp|Q7Z7W5|DNLI4_COPCI`DNA ligase 4","PF16589.2`BRCT_2`BRCT domain, a BRCA1 C-terminus domain","-","hypothetical protein GSI_12831``","-","-","K10777`LIG4, DNL4","ko03450` Non-homologous end-joining","GO:0003910`DNA ligase (ATP) activity`molecular_function;GO:0003677`DNA binding`molecular_function;GO:0071897`DNA biosynthetic process`biological_process;GO:0051103`DNA ligation involved in DNA repair…
Merged-ctg5-2179319-1	ctg5:2179051-2179588	promoter	-exon (g4106.t1, exon 3 of 5)	195	g4106.t1	1	SREBP-1_peak_1168	-	SREBP-1_peak_1168	2.08210	7.08244	4.57177	ctg5:2179051-2179588	2179311	-	-	-	-	-	-	g4106	sp|O94581|COX12_SCHPO`Cytochrome c oxidase subunit 6B","PF02297.14`COX6B`Cytochrome oxidase c subunit VIb","-","cytochrome c oxidase subunit VIb``","-","-","K02267`COX6B","ko05012` Parkinson disease;ko00190` Oxidative phosphorylation;ko04932` Non-alcoholic fatty liver disease (NAFLD);ko05016` Huntington disease;ko04260` Cardiac muscle contraction;ko05010` Alzheimer disease","GO:0033617`mitochondr…
Merged-ctg10-1956343-1	ctg10:1956208-1956478	TTS (g7252.t1)	-TTS (g7253.t1)	1725	g7252.t1	1	SREBP-1_peak_309	-	SREBP-1_peak_309	2.17363	7.09801	4.58450	ctg10:1956208-1956478	1956387	-	-	-	-	-	-	g7252	-","-","-","hypothetical protein GSI_03920``","-","-","K01102`PDP","-","-"
Merged-ctg9-1430842-2	ctg9:1430561-1431094	promoter	promoter-TSS (g6607.t1)	-95	g6607.t1	1&2	SREBP-1_peak_1545	SREBP-2_peak_1493	SREBP-1_peak_1545	2.01718	7.06193	4.55552	ctg9:1430635-1431081	1430892	SREBP-2_peak_1493	2.08421	7.48115	4.85633	ctg9:1430561-1431094	1430957	g6607	-","-","-","transcription factor``","-","-","-","-","-"
Merged-ctg13-1182987-1	ctg13:1182850-1183125	promoter	promoter-TSS (g8236.t1)	-529	g8236.t1	1	SREBP-1_peak_451	-	SREBP-1_peak_451	2.02101	6.55715	4.15662	ctg13:1182850-1183125	1183023	-	-	-	-	-	-	g8236	sp|P55251|LEUC_RHIPU`3-isopropylmalate dehydratase","PF00330.17`Aconitase`Aconitase family (aconitate hydratase);PF00694.16`Aconitase_C`Aconitase C-terminal domain","WP_006159762.1`3-isopropylmalate dehydratase large subunit","hypothetical protein GSI_00410``","-","-","K01702`LEU1","ko01210` 2-Oxocarboxylic acid metabolism;ko01230` Biosynthesis of amino acids;ko00290` Valine, leucine and isoleuci…
Merged-ctg3-964598-2	ctg3:964442-964808	promoter	-TTS (g2530.t1)	-1319	g2529.t1	1&2	SREBP-1_peak_875	SREBP-2_peak_853	SREBP-1_peak_875	2.04887	8.04031	5.33160	ctg3:964446-964808	964572	SREBP-2_peak_853	2.16863	9.47923	6.41755	ctg3:964442-964698	964556	g2529	-","PF10250.6`O-FucT`GDP-fucose protein O-fucosyltransferase","-","hypothetical protein GSI_10715``","-","-","-","-","-"
Merged-ctg8-1960209-1	ctg8:1960089-1960329	promoter	promoter-TSS (g6200.t1)	-623	g6200.t1	1	SREBP-1_peak_1491	-	SREBP-1_peak_1491	2.08151	6.31140	3.95915	ctg8:1960089-1960329	1960184	-	-	-	-	-	-	g6200	sp|Q01877|HSP71_PUCGR`Heat shock protein HSS1","PF00012.17`HSP70`Hsp70 protein","WP_071227293.1`molecular chaperone DnaK","transporter``","-","-","K03283`HSPA1_8","ko05145` Toxoplasmosis;ko05169` Epstein-Barr virus infection;ko04144` Endocytosis;ko04141` Protein processing in endoplasmic reticulum;ko05162` Measles;ko04010` MAPK signaling pathway;ko04612` Antigen processing and presentation;ko0516…
Merged-ctg1-2072454-2	ctg1:2072296-2072626	TTS (g538.t1)	-TTS (g538.t1)	1958	g538.t1	1&2	SREBP-1_peak_84	SREBP-2_peak_83	SREBP-1_peak_84	2.54131	13.74352	9.83422	ctg1:2072299-2072626	2072477	SREBP-2_peak_83	2.13950	8.50862	5.66222	ctg1:2072296-2072596	2072472	g538	sp|Q59YH3|CG11_CANAL`G1/S-specific cyclin CCN1","PF00134.20`Cyclin_N`Cyclin, N-terminal domain;PF02984.16`Cyclin_C`Cyclin, C-terminal domain","-","hypothetical protein GSI_06755``","-","-","-","-","GO:0051726`regulation of cell cycle`biological_process;GO:0035690`cellular response to drug`biological_process;GO:0036178`filamentous growth of a population of unicellular organisms in response to neut…
Merged-ctg13-492453-2	ctg13:492263-492657	Intergenic	Intergenic	8759	g8043.t1	1&2	SREBP-1_peak_414	SREBP-2_peak_402	SREBP-1_peak_414	2.57578	13.91439	9.96644	ctg13:492263-492630	492412	SREBP-2_peak_402	2.19544	8.42644	5.59665	ctg13:492263-492657	492366	g8043	-","PF11917.5`DUF3435`Protein of unknown function (DUF3435)","-","``","-","-","-","-","-"
Merged-ctg1-10817-1	ctg1:10564-11071	Intergenic	Intergenic	4282	g1.t1	2	-	SREBP-2_peak_2	-	-	-	-	-	-	SREBP-2_peak_2	2.00409	8.95682	6.00872	ctg1:10564-11071	10825	g1	-","-","-","hypothetical protein GSI_11337``","-","-","-","-","-"
Merged-ctg6-1014960-1	ctg6:1014851-1015069	exon (g4556.t2, exon 6 of 11)	-exon (g4556.t3, exon 6 of 13)	2749	g4556.t3	1	SREBP-1_peak_1223	-	SREBP-1_peak_1223	2.30150	10.29977	7.11997	ctg6:1014851-1015069	1014914	-	-	-	-	-	-	g4556	-","-","-","hypothetical protein GSI_00847``","-","-","-","-","-"
Merged-ctg3-643680-2	ctg3:643505-643876	intron (g2438.t2, intron 1 of 4)	-intron (g2438.t1, intron 1 of 4)	3742	g2438.t1	1&2	SREBP-1_peak_855	SREBP-2_peak_836	SREBP-1_peak_855	2.08952	7.23188	4.69095	ctg3:643505-643793	643652	SREBP-2_peak_836	2.25039	8.84302	5.92098	ctg3:643548-643876	643654	g2438	sp|P43535|GCN20_YEAST`Protein GCN20","PF03193.13`DUF258`Protein of unknown function, DUF258;PF01926.20`MMR_HSR1`50S ribosome-binding GTPase;PF00004.26`AAA`ATPase family associated with various cellular activities (AAA);PF02463.16`SMC_N`RecF/RecN/SMC N terminal domain;PF13521.3`AAA_28`AAA domain;PF08477.10`Roc`Ras of Complex, Roc, domain of DAPkinase;PF12848.4`ABC_tran_Xtn`ABC transporter;PF13173.…
Merged-ctg17-33099-1	ctg17:32989-33209	promoter	promoter-TSS (g9732.t1)	-61	g9732.t1	1	SREBP-1_peak_554	-	SREBP-1_peak_554	2.11011	5.89449	3.63041	ctg17:32989-33209	33085	-	-	-	-	-	-	g9732	-","PF07110.8`EthD`EthD domain","WP_028922611.1`hypothetical protein","hypothetical protein GSI_08503``","-","-","-","-","-"
Merged-ctg23-505247-2	ctg23:505119-505403	promoter	promoter-TSS (g10807.t1)	-784	g10807.t1	1&2	SREBP-1_peak_775	SREBP-2_peak_758	SREBP-1_peak_775	2.07898	7.44161	4.85745	ctg23:505129-505403	505225	SREBP-2_peak_758	2.09445	7.55852	4.91805	ctg23:505119-505339	505201	g10807	sp|P10979|GRPA_MAIZE`Glycine-rich RNA-binding, abscisic acid-inducible protein","PF00076.19`RRM_1`RNA recognition motif. (a.k.a. RRM, RBD, or RNP domain);PF13893.3`RRM_5`RNA recognition motif. (a.k.a. RRM, RBD, or RNP domain)","WP_086572914.1`RNA-binding protein","hypothetical protein DICSQDRAFT_67439, partial``","-","RNA recognition motif (RRM) domain","-","-","GO:0003723`RNA binding`molecular_f…
Merged-ctg2-2261257-1	ctg2:2261004-2261511	TTS (g1979.t1)	-TTS (g1979.t1)	1786	g1979.t1	1	SREBP-1_peak_691	-	SREBP-1_peak_691	2.06520	6.96193	4.47660	ctg2:2261004-2261511	2261394	-	-	-	-	-	-	g1979	sp|Q9USW3|YHZ7_SCHPO`Probable glycosidase C21B10.07","PF00722.18`Glyco_hydro_16`Glycosyl hydrolases family 16","WP_094344771.1`hypothetical protein","glycoside hydrolase family 16 protein``","-","-","-","-","GO:0009277`fungal-type cell wall`cellular_component;GO:0052861`glucan endo-1,3-beta-glucanase activity, C-3 substituted reducing group`molecular_function;GO:0016021`integral component of memb…
Merged-ctg8-635209-1	ctg8:634797-635621	promoter	promoter-TSS (g5785.t1)	-868	g5785.t1	1	SREBP-1_peak_1426	-	SREBP-1_peak_1426	2.17964	8.94236	6.05002	ctg8:634797-635621	635103	-	-	-	-	-	-	g5785	sp|B5FCJ8|SERC_ALIFM`Phosphoserine aminotransferase","PF00266.16`Aminotran_5`Aminotransferase class-V","WP_054521278.1`phosphoserine transaminase","``","-","-","K00831`serC, PSAT1","ko01200` Carbon metabolism;ko00260` Glycine, serine and threonine metabolism;ko00750` Vitamin B6 metabolism;ko00680` Methane metabolism;ko01230` Biosynthesis of amino acids","GO:0030170`pyridoxal phosphate binding`mol…
Merged-ctg19-216229-1	ctg19:216109-216349	promoter	promoter-TSS (g9956.t1)	-730	g9956.t1	2	-	SREBP-2_peak_576	-	-	-	-	-	-	SREBP-2_peak_576	2.12789	7.71029	5.03689	ctg19:216109-216349	216181	g9956	-","PF10551.6`MULE`MULE transposase domain","-","hypothetical protein GSI_12312``","-","-","-","-","-"
Merged-ctg1-4648202-2	ctg1:4648079-4648328	promoter	promoter-TSS (g1325.t1)	65	g1325.t1	1&2	SREBP-1_peak_220	SREBP-2_peak_206	SREBP-1_peak_220	2.74491	15.10677	10.89005	ctg1:4648079-4648311	4648213	SREBP-2_peak_206	2.28562	9.34378	6.31053	ctg1:4648093-4648328	4648214	g1325	-","PF13391.3`HNH_2`HNH endonuclease","-","hypothetical protein GSI_08729``","-","-","-","-","-"
Merged-ctg8-472520-1	ctg8:472388-472652	promoter	promoter-TSS (g5730.t1)	-268	g5731.t1	1	SREBP-1_peak_1410	-	SREBP-1_peak_1410	2.16410	8.60533	5.78159	ctg8:472388-472652	472544	-	-	-	-	-	-	g5731	-","PF13410.3`GST_C_2`Glutathione S-transferase, C-terminal domain;PF17171.1`GST_C_6`Glutathione S-transferase, C-terminal domain","-","hypothetical protein GSI_13732``","-","-","K17714`SAM37, TOM37","-","-"
Merged-ctg13-605045-2	ctg13:604650-605303	promoter	promoter-TSS (g8070.t1)	-41	g8070.t1	1&2	SREBP-1_peak_418	SREBP-2_peak_407	SREBP-1_peak_418	2.77420	15.69569	11.33895	ctg13:604946-605303	605101	SREBP-2_peak_407	2.69597	14.52044	10.47336	ctg13:604650-605284	605156	g8070	sp|A0A142PTM2|CITC_MONPU`Dehydrogenase mpl7","PF05199.10`GMC_oxred_C`GMC oxidoreductase;PF00732.16`GMC_oxred_N`GMC oxidoreductase","WP_062663785.1`choline dehydrogenase","hypothetical protein GSI_10354``","-","-","-","-","GO:0050660`flavin adenine dinucleotide binding`molecular_function;GO:0016614`oxidoreductase activity, acting on CH-OH group of donors`molecular_function"
Merged-ctg6-1608292-2	ctg6:1608018-1608607	TTS (g4758.t1)	-TTS (g4758.t1)	2861	g4758.t1	1&2	SREBP-1_peak_1250	SREBP-2_peak_1213	SREBP-1_peak_1250	2.27864	9.52301	6.50778	ctg6:1608018-1608607	1608130	SREBP-2_peak_1213	2.49716	12.07887	8.51459	ctg6:1608040-1608504	1608183	g4758	-","PF09405.7`Btz`CASC3/Barentsz eIF4AIII binding","-","``","-","-","-","-","-"
Merged-ctg1-3167976-1	ctg1:3167871-3168082	promoter	promoter-TSS (g916.t1)	-9	g916.t1	2	-	SREBP-2_peak_135	-	-	-	-	-	-	SREBP-2_peak_135	2.17117	8.45201	5.61762	ctg1:3167871-3168082	3167945	g916	-","-","-","hypothetical protein GSI_06312``","-","-","-","-","-"
Merged-ctg23-163213-2	ctg23:163049-163383	promoter	promoter-TSS (g10710.t2)	-303	g10710.t2	1&2	SREBP-1_peak_764	SREBP-2_peak_743	SREBP-1_peak_764	2.01096	6.75037	4.30812	ctg23:163049-163383	163289	SREBP-2_peak_743	2.30307	9.83654	6.69652	ctg23:163086-163334	163170	g10710	sp|Q9P6P1|TLG2_SCHPO`t-SNARE affecting a late Golgi compartment protein 2","PF05739.16`SNARE`SNARE domain;PF00804.22`Syntaxin`Syntaxin;PF14523.3`Syntaxin_2`Syntaxin-like protein","-","transporter``","-","-","K08489`STX16","ko04130` SNARE interactions in vesicular transport","GO:0005794`Golgi apparatus`cellular_component;GO:0000149`SNARE binding`molecular_function;GO:0031201`SNARE complex`cellular…
Merged-ctg7-1775394-1	ctg7:1775271-1775518	Intergenic	Intergenic	4318	g5469.t1	2	-	SREBP-2_peak_1317	-	-	-	-	-	-	SREBP-2_peak_1317	2.40603	8.96632	6.01634	ctg7:1775271-1775518	1775439	g5469	sp|A8PDE3|ACSA_COPC7`Acetyl-coenzyme A synthetase","PF13193.3`AMP-binding_C`AMP-binding enzyme C-terminal domain;PF00501.25`AMP-binding`AMP-binding enzyme;PF16177.2`ACAS_N`Acetyl-coenzyme A synthetase N-terminus","WP_090243790.1`acetate--CoA ligase","acetyl-coenzyme a synthetase``","-","Acyl-coenzyme A synthetase/AMP-(fatty) acid ligase","K01895`ACSS, acs","ko00680` Methane metabolism;ko00640` Pr…
Merged-ctg3-2983179-2	ctg3:2982935-2983366	Intergenic	Intergenic	4410	g2999.t1	1&2	SREBP-1_peak_943	SREBP-2_peak_916	SREBP-1_peak_943	2.27110	8.30316	5.54113	ctg3:2983059-2983366	2983187	SREBP-2_peak_916	2.39489	9.66860	6.56371	ctg3:2982935-2983356	2983209	g2999	sp|Q92341|STR3_SCHPO`Siderophore iron transporter 3","PF07690.13`MFS_1`Major Facilitator Superfamily","WP_100064809.1`MFS transporter","MFS general substrate transporter``","-","-","-","-","GO:0015891`siderophore transport`biological_process;GO:0005887`integral component of plasma membrane`cellular_component;GO:0055085`transmembrane transport`biological_process;GO:0015343`siderophore transmembran…
Merged-ctg1-4929234-2	ctg1:4929114-4929349	TTS (g1386.t1)	-TTS (g1386.t1)	2023	g1386.t1	1&2	SREBP-1_peak_228	SREBP-2_peak_212	SREBP-1_peak_228	2.33268	8.23558	5.48682	ctg1:4929128-4929348	4929258	SREBP-2_peak_212	2.45184	9.40240	6.35673	ctg1:4929114-4929349	4929270	g1386	sp|Q09897|CHR3_SCHPO`Chitin synthase regulatory factor 3","PF08238.9`Sel1`Sel1 repeat","WP_084472144.1`sel1 repeat family protein","hypothetical protein GSI_05738``","-","-","-","-","GO:0005634`nucleus`cellular_component;GO:0032153`cell division site`cellular_component;GO:0005829`cytosol`cellular_component;GO:0051286`cell tip`cellular_component;GO:0044732`mitotic spindle pole body`cellular_compon…
Merged-ctg10-1561954-1	ctg10:1561778-1562130	promoter	promoter-TSS (g7183.t1)	-595	g7183.t1	2	-	SREBP-2_peak_275	-	-	-	-	-	-	SREBP-2_peak_275	2.21448	8.90045	5.96568	ctg10:1561778-1562130	1562043	g7183	-","PF13796.3`Sensor`Putative sensor","-","hypothetical protein GSI_01957``","-","-","-","-","-"
Merged-ctg2-2304091-2	ctg2:2303909-2304309	exon (g1992.t1, exon 3 of 3)	-exon (g1992.t1, exon 3 of 3)	1092	g1992.t1	1&2	SREBP-1_peak_693	SREBP-2_peak_671	SREBP-1_peak_693	3.14823	18.70238	13.75859	ctg2:2303909-2304212	2304056	SREBP-2_peak_671	2.52457	10.88302	7.53069	ctg2:2303934-2304309	2304124	g1992	-","PF02636.14`Methyltransf_28`Putative S-adenosyl-L-methionine-dependent methyltransferase","-","hypothetical protein GSI_12554``","-","-","-","-","-"
Merged-ctg16-401290-1	ctg16:401178-401402	intron (g8955.t1, intron 5 of 23)	-intron (g8955.t1, intron 5 of 23)	3767	g8955.t1	1	SREBP-1_peak_521	-	SREBP-1_peak_521	2.00847	7.17004	4.64140	ctg16:401178-401402	401229	-	-	-	-	-	-	g8955	sp|A8NCK6|COX2_COPC7`Cytochrome P450 monooxygenase COX2","PF00067.19`p450`Cytochrome P450","WP_027483804.1`cytochrome P450","hypothetical protein GSI_15366``","-","Cytochrome P450","-","-","GO:0020037`heme binding`molecular_function;GO:0005506`iron ion binding`molecular_function;GO:0016021`integral component of membrane`cellular_component;GO:0016705`oxidoreductase activity, acting on paired donor…
Merged-ctg13-566708-1	ctg13:566508-566908	promoter	-TTS (g8059.t1)	253	g8060.t1	1	SREBP-1_peak_415	-	SREBP-1_peak_415	2.51694	11.11090	7.75363	ctg13:566508-566908	566648	-	-	-	-	-	-	g8060	sp|O74161|CHS5_CANAL`Chitin biosynthesis protein CHS5","PF11213.5`DUF3006`Protein of unknown function (DUF3006);PF12738.4`PTCB-BRCT`twin BRCT domain;PF16589.2`BRCT_2`BRCT domain, a BRCA1 C-terminus domain;PF16893.2`fn3_2`Fibronectin type III domain;PF00533.23`BRCT`BRCA1 C Terminus (BRCT) domain;PF00041.18`fn3`Fibronectin type III domain;PF16892.2`CHS5_N`Chitin biosynthesis protein CHS5 N-terminus…
Merged-ctg29-560820-1	ctg29:560715-560926	TTS (g9341.t1)	-TTS (g9342.t1)	2712	g9341.t1	2	-	SREBP-2_peak_806	-	-	-	-	-	-	SREBP-2_peak_806	2.01908	6.81024	4.32958	ctg29:560715-560926	560853	g9341	-","PF16656.2`Pur_ac_phosph_N`Purple acid Phosphatase, N-terminal domain;PF09423.7`PhoD`PhoD-like phosphatase","WP_088746778.1`MULTISPECIES: alkaline phosphatase family protein","hypothetical protein GSI_07169``","-","-","K01113`phoD","ko02020` Two-component system;ko00627` Aminobenzoate degradation;ko00790` Folate biosynthesis","-"
Merged-ctg6-230009-1	ctg6:229866-230152	promoter-TSS (g4284.t1)	promoter-TSS (g4284.t1)	513	g4283.t1	2	-	SREBP-2_peak_1159	-	-	-	-	-	-	SREBP-2_peak_1159	2.16140	8.37548	5.55614	ctg6:229866-230152	230011	g4283	sp|Q5A7S7|FKH2_CANAL`Fork-head transcriptional regulator 2","PF00498.23`FHA`FHA domain;PF00250.15`Forkhead`Forkhead domain","-","transcription factor``","-","-","-","-","GO:0030447`filamentous growth`biological_process;GO:0005634`nucleus`cellular_component;GO:0000902`cell morphogenesis`biological_process;GO:0003700`transcription factor activity, sequence-specific DNA binding`molecular_function;GO…
Merged-ctg6-814029-2	ctg6:813821-814183	TTS (g4488.t1)	-TTS (g4488.t1)	1062	g4488.t1	1&2	SREBP-1_peak_1219	SREBP-2_peak_1180	SREBP-1_peak_1219	2.09606	7.37635	4.80565	ctg6:813967-814183	814053	SREBP-2_peak_1180	2.27929	9.29478	6.27136	ctg6:813821-814148	814056	g4488	sp|O14095|PLP1_SCHPO`Thioredoxin domain-containing protein plp1","-","-","GTPase inhibitor``","-","-","-","-","GO:0005829`cytosol`cellular_component;GO:0006457`protein folding`biological_process;GO:0045454`cell redox homeostasis`biological_process;GO:0005634`nucleus`cellular_component;GO:0019236`response to pheromone`biological_process;GO:0009968`negative regulation of signal transduction`biologi…
Merged-ctg1-810221-1	ctg1:810101-810342	TTS (g174.t1)	-TTS (g174.t1)	2425	g174.t1	1	SREBP-1_peak_20	-	SREBP-1_peak_20	2.09277	8.22232	5.47700	ctg1:810101-810342	810227	-	-	-	-	-	-	g174	-","PF10256.6`Erf4`Golgin subfamily A member 7/ERF4 family","-","hypothetical protein GSI_06896``","-","-","-","-","-"
Merged-ctg23-547316-1	ctg23:547173-547459	promoter	promoter-TSS (g10817.t1)	-85	g10817.t1	2	-	SREBP-2_peak_759	-	-	-	-	-	-	SREBP-2_peak_759	2.27586	9.15175	6.15737	ctg23:547173-547459	547330	g10817	sp|P35693|FPR1_PODAS`MAT+ sexual cell fertilization-promoting factor","PF00505.16`HMG_box`HMG (high mobility group) box;PF09011.7`HMG_box_2`HMG-box domain","WP_101746983.1`hypothetical protein","hypothetical protein GSI_03746``","-","-","K18435`SOX9","ko04024` cAMP signaling pathway","GO:0003677`DNA binding`molecular_function;GO:0007338`single fertilization`biological_process;GO:0005634`nucleus`c…
Merged-ctg10-1355655-1	ctg10:1355544-1355766	promoter	promoter-TSS (g7133.t1)	18	g7134.t1	1	SREBP-1_peak_286	-	SREBP-1_peak_286	2.09250	7.54379	4.93805	ctg10:1355544-1355766	1355672	-	-	-	-	-	-	g7134	-","-","-","hypothetical protein GSI_01895``","-","-","-","-","-"
Merged-ctg1-3622409-1	ctg1:3622222-3622596	promoter	promoter-TSS (g1049.t1)	-758	g1049.t1	2	-	SREBP-2_peak_168	-	-	-	-	-	-	SREBP-2_peak_168	2.09774	7.97228	5.24243	ctg1:3622222-3622596	3622331	g1049	-","-","-","hypothetical protein L226DRAFT_18570``","-","-","-","-","-"
Merged-ctg5-536240-1	ctg5:536094-536386	promoter	-intron (g3640.t1, intron 1 of 12)	129	g3640.t1	1	SREBP-1_peak_1088	-	SREBP-1_peak_1088	2.27715	8.92846	6.03867	ctg5:536094-536386	536246	-	-	-	-	-	-	g3640	sp|P49374|HGT1_KLULA`High-affinity glucose transporter","PF00083.21`Sugar_tr`Sugar (and other) transporter;PF07690.13`MFS_1`Major Facilitator Superfamily","WP_007424295.1`MULTISPECIES: sugar porter family MFS transporter","MFS general substrate transporter``","-","-","-","-","GO:0022857`transmembrane transporter activity`molecular_function;GO:0016021`integral component of membrane`cellular_compon…
Merged-ctg10-662930-2	ctg10:662662-663184	TTS (g6942.t1)	-TTS (g6942.t1)	1287	g6942.t1	1&2	SREBP-1_peak_257	SREBP-2_peak_240	SREBP-1_peak_257	2.09606	7.37635	4.80565	ctg10:662761-663116	663002	SREBP-2_peak_240	2.45133	11.28937	7.86618	ctg10:662662-663184	662829	g6942	-","-","-","hypothetical protein DICSQDRAFT_113850``","-","-","-","-","-"
Merged-ctg6-1985019-2	ctg6:1984859-1985181	promoter	promoter-TSS (g4875.t1)	100	g4875.t1	1&2	SREBP-1_peak_1269	SREBP-2_peak_1229	SREBP-1_peak_1269	2.16671	7.99824	5.29856	ctg6:1984916-1985123	1985028	SREBP-2_peak_1229	2.45812	11.20893	7.80199	ctg6:1984859-1985181	1985040	g4875	-","PF00067.19`p450`Cytochrome P450","-","cytochrome P450``","-","-","-","-","-"
Merged-ctg17-15303-1	ctg17:15138-15468	exon (g9727.t1, exon 3 of 4)	-exon (g9727.t1, exon 3 of 4)	1025	g9727.t1	1	SREBP-1_peak_552	-	SREBP-1_peak_552	2.40381	10.90255	7.58965	ctg17:15138-15468	15255	-	-	-	-	-	-	g9727	sp|P41697|BUD6_YEAST`Bud site selection protein 6","PF03915.10`AIP3`Actin interacting protein 3","-","AIP3-domain-containing protein``","-","-","-","-","GO:0007124`pseudohyphal growth`biological_process;GO:0005628`prospore membrane`cellular_component;GO:0051125`regulation of actin nucleation`biological_process;GO:0034652`extrachromosomal circular DNA localization involved in cell aging`biological…
Merged-ctg2-2411441-2	ctg2:2411174-2411931	promoter	promoter-TSS (g2016.t1)	-150	g2016.t1	1&2	SREBP-1_peak_696	SREBP-2_peak_672	SREBP-1_peak_696	2.99427	15.52537	11.21313	ctg2:2411191-2411470	2411309	SREBP-2_peak_672	2.45754	10.52650	7.24054	ctg2:2411174-2411931	2411378	g2016	-","PF07927.9`HicA_toxin`HicA toxin of bacterial toxin-antitoxin,","-","hypothetical protein GSI_12536``","-","-","-","-","-"
Merged-ctg3-1874179-1	ctg3:1873937-1874421	promoter	promoter-TSS (g2761.t1)	-893	g2761.t1	1	SREBP-1_peak_912	-	SREBP-1_peak_912	2.46402	12.20865	8.61949	ctg3:1873937-1874421	1874066	-	-	-	-	-	-	g2761	sp|Q8N0N3|BGBP_PENMO`Beta-1,3-glucan-binding protein","PF00722.18`Glyco_hydro_16`Glycosyl hydrolases family 16","WP_110883496.1`family 16 glycosylhydrolase","hypothetical protein GSI_10434``","-","-","-","-","GO:0005576`extracellular region`cellular_component;GO:0004553`hydrolase activity, hydrolyzing O-glycosyl compounds`molecular_function;GO:0001872`(1->3)-beta-D-glucan binding`molecular_functi…
Merged-ctg15-1070601-1	ctg15:1070344-1070859	intron (g8794.t1, intron 1 of 1)	-intron (g8794.t1, intron 1 of 1)	707	g8794.t1	2	-	SREBP-2_peak_482	-	-	-	-	-	-	SREBP-2_peak_482	2.52574	11.89025	8.35991	ctg15:1070344-1070859	1070442	g8794	sp|Q9Y7J3|CARME_SCHPO`Carnosine N-methyltransferase","PF08242.9`Methyltransf_12`Methyltransferase domain;PF07942.9`N2227`N2227-like protein;PF13489.3`Methyltransf_23`Methyltransferase domain","-","hypothetical protein GSI_04254``","-","-","K19787`CARNMT1","-","GO:0008757`S-adenosylmethionine-dependent methyltransferase activity`molecular_function;GO:0030735`carnosine N-methyltransferase activity`…
Merged-ctg2-3422175-2	ctg2:3421885-3422397	Intergenic	Intergenic	2769	g2211.t1	1&2	SREBP-1_peak_724	SREBP-2_peak_703	SREBP-1_peak_724	2.07702	5.90063	3.63539	ctg2:3422071-3422348	3422170	SREBP-2_peak_703	2.09078	6.66031	4.21225	ctg2:3421885-3422397	3421973	g2211	-","-","-","``","-","-","-","-","-"
Merged-ctg1-3294809-1	ctg1:3294707-3294912	promoter	promoter-TSS (g957.t1)	-108	g957.t1	1	SREBP-1_peak_154	-	SREBP-1_peak_154	2.36340	10.06933	6.94033	ctg1:3294707-3294912	3294797	-	-	-	-	-	-	g957	sp|P40514|YIG7_YEAST`Uncharacterized protein YIL067C","PF03815.16`LCCL`LCCL domain","-","hypothetical protein GSI_06268``","-","-","-","-","GO:0000324`fungal-type vacuole`cellular_component;GO:0005774`vacuolar membrane`cellular_component;GO:0016021`integral component of membrane`cellular_component"
Merged-ctg15-1235175-1	ctg15:1235001-1235349	promoter	promoter-TSS (g8840.t1)	-368	g8840.t1	2	-	SREBP-2_peak_488	-	-	-	-	-	-	SREBP-2_peak_488	2.33989	10.99345	7.62210	ctg15:1235001-1235349	1235128	g8840	sp|Q09763|GEF1_SCHPO`Rho guanine nucleotide exchange factor gef1","PF00621.17`RhoGEF`RhoGEF domain","-","hypothetical protein GSI_04312``","-","-","-","-","GO:0000935`barrier septum`cellular_component;GO:0051286`cell tip`cellular_component;GO:0005826`actomyosin contractile ring`cellular_component;GO:0051285`cell cortex of cell tip`cellular_component;GO:0005737`cytoplasm`cellular_component;GO:0032…
Merged-ctg3-1442846-1	ctg3:1442641-1443051	promoter	-exon (g2659.t1, exon 1 of 2)	149	g2659.t1	2	-	SREBP-2_peak_871	-	-	-	-	-	-	SREBP-2_peak_871	2.06295	7.03951	4.50921	ctg3:1442641-1443051	1442733	g2659	-","-","-","hypothetical protein GSI_10559``","-","-","-","-","-"
Merged-ctg1-2374096-1	ctg1:2373940-2374252	intron (g643.t1, intron 2 of 3)	-intron (g643.t1, intron 2 of 3)	796	g643.t1	1	SREBP-1_peak_105	-	SREBP-1_peak_105	2.07774	7.71744	5.07615	ctg1:2373940-2374252	2374095	-	-	-	-	-	-	g643	-","-","-","hypothetical protein GSI_06631``","-","-","-","-","-"
Merged-ctg15-1147762-1	ctg15:1147485-1148040	promoter	promoter-TSS (g8815.t1)	-2	g8815.t1	2	-	SREBP-2_peak_487	-	-	-	-	-	-	SREBP-2_peak_487	2.40381	11.55130	8.08202	ctg15:1147485-1148040	1147573	g8815	-","-","-","hypothetical protein GSI_04282``","-","-","-","-","-"
Merged-ctg6-1170613-1	ctg6:1170476-1170751	promoter	-intron (g4609.t2, intron 1 of 6)	227	g4609.t1	1	SREBP-1_peak_1232	-	SREBP-1_peak_1232	2.00017	6.41032	4.03910	ctg6:1170476-1170751	1170556	-	-	-	-	-	-	g4609	-","PF14543.3`TAXi_N`Xylanase inhibitor N-terminal;PF00026.20`Asp`Eukaryotic aspartyl protease","-","hypothetical protein GSI_00907``","-","-","-","-","-"
Merged-ctg22-615210-2	ctg22:614983-615405	promoter	promoter-TSS (g10621.t1)	-355	g10621.t1	1&2	SREBP-1_peak_754	SREBP-2_peak_734	SREBP-1_peak_754	2.08952	7.23188	4.69095	ctg22:614983-615395	615264	SREBP-2_peak_734	2.01032	6.48179	4.07315	ctg22:615059-615405	615224	g10621	-","-","-","hypothetical protein GSI_09525``","-","-","-","-","-"
Merged-ctg1-197631-1	ctg1:197499-197763	TTS (g29.t1)	-TTS (g29.t1)	1458	g29.t1	2	-	SREBP-2_peak_6	-	-	-	-	-	-	SREBP-2_peak_6	2.01689	9.52636	6.45155	ctg1:197499-197763	197589	g29	sp|P25613|ADY2_YEAST`Accumulation of dyads protein 2","PF01184.16`Grp1_Fun34_YaaH`GPR1/FUN34/yaaH family","WP_139126744.1`hypothetical protein, partial","transporter``","-","-","K07034`K07034","-","GO:0015696`ammonium transport`biological_process;GO:0051321`meiotic cell cycle`biological_process;GO:0015123`acetate transmembrane transporter activity`molecular_function;GO:0005739`mitochondrion`cellu…
Merged-ctg16-67676-2	ctg16:67327-68031	TTS (g8872.t1)	-TTS (g8872.t1)	2769	g8873.t1	1&2	SREBP-1_peak_512	SREBP-2_peak_491	SREBP-1_peak_512	2.88547	16.84970	12.24581	ctg16:67331-68018	67790	SREBP-2_peak_491	2.83325	16.04201	11.71081	ctg16:67327-68031	67805	g8873	-","-","-","hypothetical protein GSI_15264``","-","-","-","-","-"
Merged-ctg5-2208559-1	ctg5:2208439-2208680	Intergenic	Intergenic	27668	g4107.t2	1	SREBP-1_peak_1169	-	SREBP-1_peak_1169	2.72669	11.52191	8.07861	ctg5:2208439-2208680	2208543	-	-	-	-	-	-	g4107	sp|Q2HJ41|PRP18_BOVIN`Pre-mRNA-splicing factor 18","PF02840.12`Prp18`Prp18 domain;PF14919.3`MTBP_mid`MDM2-binding;PF08799.8`PRP4`pre-mRNA processing factor 4 (PRP4) like","-","pre-mRNA splicing factor``","-","-","K12817`PRPF18, PRP18","ko03040` Spliceosome","GO:0016607`nuclear speck`cellular_component;GO:0005682`U5 snRNP`cellular_component;GO:0071021`U2-type post-spliceosomal complex`cellular_com…
Merged-ctg4-1333748-2	ctg4:1333583-1333886	promoter	promoter-TSS (g3297.t1)	-61	g3297.t1	1&2	SREBP-1_peak_1007	SREBP-2_peak_973	SREBP-1_peak_1007	2.79388	15.02136	10.81790	ctg4:1333583-1333878	1333749	SREBP-2_peak_973	2.77524	14.69828	10.61085	ctg4:1333646-1333886	1333751	g3297	-","-","-","hypothetical protein GSI_05215``","-","-","-","-","-"
Merged-ctg6-227369-2	ctg6:227108-227631	promoter	promoter-TSS (g4282.t1)	-442	g4282.t1	1&2	SREBP-1_peak_1190	SREBP-2_peak_1158	SREBP-1_peak_1190	2.31602	10.18181	7.02685	ctg6:227108-227572	227413	SREBP-2_peak_1158	2.04356	7.26482	4.68604	ctg6:227168-227631	227490	g4282	-","-","-","hypothetical protein GSI_00536``","-","-","-","-","-"
Merged-ctg16-830224-1	ctg16:830095-830354	promoter	promoter-TSS (g9071.t1)	-614	g9071.t1	2	-	SREBP-2_peak_520	-	-	-	-	-	-	SREBP-2_peak_520	2.05187	6.49656	4.08347	ctg16:830095-830354	830212	g9071	-","PF00300.19`His_Phos_1`Histidine phosphatase superfamily (branch 1)","-","hypothetical protein GSI_15503``","-","-","-","-","-"
Merged-ctg5-81720-1	ctg5:81603-81837	promoter	promoter-TSS (g3530.t3)	-670	g3530.t3	2	-	SREBP-2_peak_1039	-	-	-	-	-	-	SREBP-2_peak_1039	2.00471	6.52966	4.10992	ctg5:81603-81837	81746	g3530	sp|O59744|YN28_SCHPO`Uncharacterized transcriptional regulatory protein C530.08","PF03902.10`Gal4_dimer`Gal4-like dimerisation domain;PF04082.15`Fungal_trans`Fungal specific transcription factor domain;PF00172.15`Zn_clus`Fungal Zn(2)-Cys(6) binuclear cluster domain","-","fungal-specific transcription factor domain-containing protein``","-","-","-","-","GO:0006357`regulation of transcription from …
Merged-ctg16-609823-2	ctg16:609515-610251	exon (g9012.t1, exon 2 of 4)	-exon (g9012.t1, exon 2 of 4)	1345	g9012.t1	1&2	SREBP-1_peak_527	SREBP-2_peak_510	SREBP-1_peak_527	2.17459	8.05653	5.34431	ctg16:609517-610251	609915	SREBP-2_peak_510	2.05423	6.79089	4.31509	ctg16:609515-610011	609957	g9012	sp|O94248|MDN1_SCHPO`Midasin","-","-","transporter``","-","-","K14572`MDN1, REA1","ko03008` Ribosome biogenesis in eukaryotes","GO:0006364`rRNA processing`biological_process;GO:0000027`ribosomal large subunit assembly`biological_process;GO:0030687`preribosome, large subunit precursor`cellular_component;GO:0005509`calcium ion binding`molecular_function;GO:0016887`ATPase activity`molecular_function…
Merged-ctg2-3949450-1	ctg2:3949326-3949575	promoter	promoter-TSS (g2259.t1)	-100	g2259.t1	1	SREBP-1_peak_741	-	SREBP-1_peak_741	2.29439	8.22635	5.48019	ctg2:3949326-3949575	3949501	-	-	-	-	-	-	g2259	-","-","-","-","-","-","-","-","-"
Merged-ctg6-717586-1	ctg6:717454-717718	promoter	promoter-TSS (g4455.t1)	79	g4455.t1	2	-	SREBP-2_peak_1176	-	-	-	-	-	-	SREBP-2_peak_1176	2.63019	15.17308	10.98437	ctg6:717454-717718	717598	g4455	-","-","-","-","-","-","-","-","-"
Merged-ctg9-244619-2	ctg9:244444-244831	promoter	promoter-TSS (g6348.t1)	-654	g6348.t1	1&2	SREBP-1_peak_1503	SREBP-2_peak_1451	SREBP-1_peak_1503	2.25898	9.02260	6.11135	ctg9:244444-244831	244576	SREBP-2_peak_1451	2.34107	9.89532	6.74374	ctg9:244457-244746	244577	g6348	-","-","-","hypothetical protein BD311DRAFT_259885``","-","-","-","-","-"
Merged-ctg5-2175527-1	ctg5:2175272-2175783	promoter	promoter-TSS (g4104.t1)	213	g4105.t1	1	SREBP-1_peak_1167	-	SREBP-1_peak_1167	2.22891	8.56897	5.75319	ctg5:2175272-2175783	2175367	-	-	-	-	-	-	g4105	sp|Q15735|PI5PA_HUMAN`Phosphatidylinositol 4,5-bisphosphate 5-phosphatase A","PF03372.20`Exo_endo_phos`Endonuclease/Exonuclease/phosphatase family","-","hypothetical protein GSI_08102``","-","-","K20279`SYNJ","-","GO:0046856`phosphatidylinositol dephosphorylation`biological_process;GO:0005886`plasma membrane`cellular_component;GO:0005829`cytosol`cellular_component;GO:0001726`ruffle`cellular_compo…
Merged-ctg11-544240-1	ctg11:544118-544363	promoter	promoter-TSS (g7382.t1)	-40	g7382.t1	1	SREBP-1_peak_318	-	SREBP-1_peak_318	2.24329	9.46649	6.46168	ctg11:544118-544363	544188	-	-	-	-	-	-	g7382	-","PF12706.4`Lactamase_B_2`Beta-lactamase superfamily domain;PF00753.24`Lactamase_B`Metallo-beta-lactamase superfamily","WP_020694894.1`MBL fold metallo-hydrolase","hypothetical protein GSI_03727``","-","-","K06897`K06897","-","-"
Merged-ctg1-689947-2	ctg1:689514-690488	TTS (g152.t1)	-TTS (g152.t1)	1723	g152.t1	1&2	SREBP-1_peak_15	SREBP-2_peak_17	SREBP-1_peak_15	2.16964	11.78566	8.28647	ctg1:689514-690110	689899	SREBP-2_peak_17	2.29460	13.77608	9.87636	ctg1:689677-690488	689898	g152	sp|B3MT31|LST2_DROAN`Lateral signaling target protein 2 homolog","PF01363.18`FYVE`FYVE zinc finger;PF01485.18`IBR`IBR domain, a half RING-finger domain","-","hypothetical protein GSI_07817``","-","-","-","-","GO:0046872`metal ion binding`molecular_function"
Merged-ctg9-1649621-1	ctg9:1649438-1649804	promoter	-exon (g6650.t1, exon 1 of 1)	146	g6650.t1	1	SREBP-1_peak_1552	-	SREBP-1_peak_1552	2.04821	7.39246	4.81664	ctg9:1649438-1649804	1649632	-	-	-	-	-	-	g6650	-","-","-","hypothetical protein GSI_11457``","-","-","-","-","-"
Merged-ctg32-523854-1	ctg32:523676-524032	TTS (g11542.t1)	-TTS (g11542.t1)	1682	g11542.t1	2	-	SREBP-2_peak_937	-	-	-	-	-	-	SREBP-2_peak_937	2.01209	6.40605	4.01338	ctg32:523676-524032	523870	g11542	sp|P9WGQ2|Y1714_MYCTO`Uncharacterized oxidoreductase MT1753.1","PF00106.22`adh_short`short chain dehydrogenase;PF13561.3`adh_short_C2`Enoyl-(Acyl carrier protein) reductase","WP_090599023.1`SDR family oxidoreductase","hypothetical protein GSI_11048``","-","-","-","-","GO:0016491`oxidoreductase activity`molecular_function"
Merged-ctg5-1630091-1	ctg5:1629986-1630197	promoter	promoter-TSS (g3942.t1)	-846	g3942.t1	2	-	SREBP-2_peak_1108	-	-	-	-	-	-	SREBP-2_peak_1108	2.09678	8.06170	5.31226	ctg5:1629986-1630197	1630080	g3942	sp|Q869S5|DOKA_DICDI`Hybrid signal transduction protein dokA","PF00512.22`HisKA`His Kinase A (phospho-acceptor) domain;PF00072.21`Response_reg`Response regulator receiver domain;PF02518.23`HATPase_c`Histidine kinase-, DNA gyrase B-, and HSP90-like ATPase;PF13492.3`GAF_3`GAF domain","WP_096686635.1`MULTISPECIES: response regulator","hypothetical protein GSI_02473``","-","-","-","-","GO:0048870`cel…
Merged-ctg6-213732-1	ctg6:213620-213844	exon (g4278.t1, exon 7 of 8)	-exon (g4278.t1, exon 7 of 8)	1386	g4278.t1	1	SREBP-1_peak_1188	-	SREBP-1_peak_1188	2.05016	7.22342	4.68491	ctg6:213620-213844	213713	-	-	-	-	-	-	g4278	-","PF07690.13`MFS_1`Major Facilitator Superfamily","WP_092955712.1`MFS transporter","MFS general substrate transporter``","-","-","-","-","-"
Merged-ctg13-315590-1	ctg13:315455-315726	promoter	promoter-TSS (g8011.t1)	-836	g8012.t1	2	-	SREBP-2_peak_389	-	-	-	-	-	-	SREBP-2_peak_389	2.30316	10.19481	6.97824	ctg13:315455-315726	315632	g8012	sp|D4AQA7|PEPS_ARTBC`Probable serine carboxypeptidase ARB_06414","PF00450.19`Peptidase_S10`Serine carboxypeptidase","WP_011937881.1`peptidase S10","hypothetical protein GSI_00158``","-","Carboxypeptidase C (cathepsin A)","K01288`KEX1","-","GO:0004185`serine-type carboxypeptidase activity`molecular_function;GO:0005576`extracellular region`cellular_component"
Merged-ctg1-2959396-1	ctg1:2959269-2959523	promoter	promoter-TSS (g840.t2)	-4	g840.t2	2	-	SREBP-2_peak_123	-	-	-	-	-	-	SREBP-2_peak_123	2.20063	9.22368	6.21333	ctg1:2959269-2959523	2959429	g840	sp|Q0WQX7|RBL1_ARATH`RHOMBOID-like protein 1","PF01694.19`Rhomboid`Rhomboid family","WP_006637554.1`rhomboid family intramembrane serine protease","``","-","Membrane associated serine protease, rhomboid family","-","-","GO:0004252`serine-type endopeptidase activity`molecular_function;GO:0016021`integral component of membrane`cellular_component;GO:0005794`Golgi apparatus`cellular_component;GO:0000…
Merged-ctg6-1279079-1	ctg6:1278875-1279283	TTS (g4652.t2)	-TTS (g4652.t1)	2199	g4651.t1	2	-	SREBP-2_peak_1201	-	-	-	-	-	-	SREBP-2_peak_1201	2.43304	11.14079	7.74452	ctg6:1278875-1279283	1278937	g4651	-","PF16944.2`KCH`Fungal potassium channel","-","hypothetical protein GSI_00948``","-","-","-","-","-"
Merged-ctg1-3197179-1	ctg1:3197073-3197286	promoter	promoter-TSS (g927.t1)	-50	g927.t1	2	-	SREBP-2_peak_137	-	-	-	-	-	-	SREBP-2_peak_137	2.26692	8.50563	5.65997	ctg1:3197073-3197286	3197171	g927	-","PF03330.15`DPBB_1`Lytic transglycolase","WP_089916410.1`hypothetical protein","``","-","-","-","-","-"
Merged-ctg9-952183-1	ctg9:952017-952349	exon (g6511.t1, exon 1 of 2)	-exon (g6511.t1, exon 1 of 2)	1364	g6511.t1	1	SREBP-1_peak_1530	-	SREBP-1_peak_1530	2.30989	10.13124	6.98873	ctg9:952017-952349	952232	-	-	-	-	-	-	g6511	sp|O54838|DUS5_RAT`Dual specificity protein phosphatase 5","PF00581.17`Rhodanese`Rhodanese-like domain;PF00782.17`DSPc`Dual specificity phosphatase, catalytic domain","WP_064006344.1`dual specificity protein phosphatase family protein","hypothetical protein GSI_11677``","-","Protein-tyrosine phosphatase","-","-","GO:0035970`peptidyl-threonine dephosphorylation`biological_process;GO:0004725`protei…
Merged-ctg3-558899-1	ctg3:558767-559031	exon (g2415.t1, exon 13 of 20)	-exon (g2415.t1, exon 13 of 20)	2776	g2415.t1	1	SREBP-1_peak_852	-	SREBP-1_peak_852	2.39232	10.42272	7.21398	ctg3:558767-559031	558945	-	-	-	-	-	-	g2415	sp|Q4R0J7|ARD1_UROFA`D-arabinitol dehydrogenase 1","PF13602.3`ADH_zinc_N_2`Zinc-binding dehydrogenase;PF08240.9`ADH_N`Alcohol dehydrogenase GroES-like domain;PF00501.25`AMP-binding`AMP-binding enzyme;PF16912.2`Glu_dehyd_C`Glucose dehydrogenase C-terminus;PF01494.16`FAD_binding_3`FAD binding domain;PF00107.23`ADH_zinc_N`Zinc-binding dehydrogenase;PF13193.3`AMP-binding_C`AMP-binding enzyme C-termin…
Merged-ctg9-382004-1	ctg9:381836-382173	promoter	-exon (g6376.t1, exon 1 of 11)	145	g6376.t1	2	-	SREBP-2_peak_1459	-	-	-	-	-	-	SREBP-2_peak_1459	2.32618	9.17002	6.17202	ctg9:381836-382173	381999	g6376	sp|P56502|BAR3_SCHCM`Pheromone B alpha 3 receptor","PF02076.12`STE3`Pheromone A receptor","-","STE3-domain-containing protein``","-","-","K04627`STE3","ko04011` MAPK signaling pathway - yeast","GO:0004934`mating-type alpha-factor pheromone receptor activity`molecular_function;GO:0016021`integral component of membrane`cellular_component;GO:0019236`response to pheromone`biological_process"
Merged-ctg44-214767-1	ctg44:214505-215030	promoter	promoter-TSS (g11623.t1)	105	g11622.t1	2	-	SREBP-2_peak_1030	-	-	-	-	-	-	SREBP-2_peak_1030	2.02789	6.78529	4.30981	ctg44:214505-215030	214977	g11622	-","-","-","``","-","-","K00921`PIKFYVE, FAB1","ko04070` Phosphatidylinositol signaling system;ko04810` Regulation of actin cytoskeleton;ko00562` Inositol phosphate metabolism;ko04145` Phagosome","-"
Merged-ctg13-841352-2	ctg13:841146-841574	promoter	promoter-TSS (g8127.t1)	-16	g8128.t1	1&2	SREBP-1_peak_432	SREBP-2_peak_418	SREBP-1_peak_432	2.56227	12.76813	9.05877	ctg13:841146-841506	841352	SREBP-2_peak_418	2.84749	16.51497	12.10133	ctg13:841183-841574	841359	g8128	-","-","-","hypothetical protein GSI_00303``","-","-","-","-","-"
Merged-ctg1-1084478-2	ctg1:1084146-1084693	promoter	promoter-TSS (g236.t1)	-591	g236.t1	1&2	SREBP-1_peak_31	SREBP-2_peak_29	SREBP-1_peak_31	2.14983	7.66707	5.03530	ctg1:1084453-1084693	1084574	SREBP-2_peak_29	2.17309	7.83441	5.13353	ctg1:1084146-1084622	1084583	g236	sp|P78750|UTP18_SCHPO`Probable U3 small nucleolar RNA-associated protein 18","PF12894.4`ANAPC4_WD40`Anaphase-promoting complex subunit 4 WD40 domain","-","hypothetical protein GSI_06998``","-","-","K14553`UTP18","ko03008` Ribosome biogenesis in eukaryotes","GO:0034388`Pwp2p-containing subcomplex of 90S preribosome`cellular_component;GO:0032040`small-subunit processome`cellular_component;GO:000636…
Merged-ctg1-1130640-2	ctg1:1130492-1130825	promoter	-exon (g246.t1, exon 2 of 2)	466	g246.t1	1&2	SREBP-1_peak_36	SREBP-2_peak_34	SREBP-1_peak_36	2.05493	7.44481	4.85832	ctg1:1130492-1130730	1130606	SREBP-2_peak_34	2.00598	6.88840	4.39160	ctg1:1130515-1130825	1130562	g246	-","-","-","hypothetical protein GSI_07009``","-","-","-","-","-"
Merged-ctg16-917300-1	ctg16:917148-917453	exon (g9100.t2, exon 8 of 18)	-exon (g9100.t2, exon 8 of 18)	1215	g9100.t2	1	SREBP-1_peak_539	-	SREBP-1_peak_539	2.53597	12.69018	8.99869	ctg16:917148-917453	917277	-	-	-	-	-	-	g9100	-","PF04082.15`Fungal_trans`Fungal specific transcription factor domain;PF00172.15`Zn_clus`Fungal Zn(2)-Cys(6) binuclear cluster domain","-","hypothetical protein BD311DRAFT_464599``","-","-","-","-","-"
Merged-ctg1-1606316-2	ctg1:1606092-1606534	TTS (g389.t1)	-TTS (g388.t1)	2426	g388.t1	1&2	SREBP-1_peak_62	SREBP-2_peak_63	SREBP-1_peak_62	2.62972	14.25089	10.23859	ctg1:1606092-1606451	1606261	SREBP-2_peak_63	2.19597	8.64611	5.76698	ctg1:1606187-1606534	1606358	g388	sp|Q10276|KICH_SCHPO`Putative choline kinase","PF01633.17`Choline_kinase`Choline/ethanolamine kinase;PF01636.20`APH`Phosphotransferase enzyme family","-","``","-","-","K00866`CKI1","ko00564` Glycerophospholipid metabolism","GO:0005634`nucleus`cellular_component;GO:0004305`ethanolamine kinase activity`molecular_function;GO:0006656`phosphatidylcholine biosynthetic process`biological_process;GO:0006…
Merged-ctg6-1731344-2	ctg6:1731212-1731479	TTS (g4799.t1)	-TTS (g4798.t1)	2343	g4798.t1	1&2	SREBP-1_peak_1258	SREBP-2_peak_1219	SREBP-1_peak_1258	2.40084	11.39610	7.97704	ctg6:1731212-1731479	1731333	SREBP-2_peak_1219	2.18414	8.23384	5.44703	ctg6:1731224-1731464	1731380	g4798	-","-","-","hypothetical protein GSI_01114``","-","-","-","-","-"
Merged-ctg3-2182303-1	ctg3:2182175-2182431	intron (g2814.t2, intron 15 of 20)	-intron (g2814.t2, intron 15 of 20)	-3263	g2815.t1	1	SREBP-1_peak_925	-	SREBP-1_peak_925	2.10054	7.60448	4.98540	ctg3:2182175-2182431	2182318	-	-	-	-	-	-	g2815	sp|P39986|ATC6_YEAST`Manganese-transporting ATPase 1","PF00702.23`Hydrolase`haloacid dehalogenase-like hydrolase","WP_079715601.1`cation-translocating P-type ATPase","transporter``","-","-","K14950`ATP13A1","-","GO:0055085`transmembrane transport`biological_process;GO:0006812`cation transport`biological_process;GO:0055092`sterol homeostasis`biological_process;GO:0005789`endoplasmic reticulum memb…
Merged-ctg5-2422056-1	ctg5:2421929-2422184	Intergenic	Intergenic	3398	g4143.t1	2	-	SREBP-2_peak_1146	-	-	-	-	-	-	SREBP-2_peak_1146	2.41058	11.74044	8.23701	ctg5:2421929-2422184	2422021	g4143	sp|A1AQT1|BIOF_PELPD`8-amino-7-oxononanoate synthase","PF00155.18`Aminotran_1_2`Aminotransferase class I and II","WP_095840362.1`8-amino-7-oxononanoate synthase","hypothetical protein GSI_05444``","-","7-keto-8-aminopelargonate synthetase or related enzyme","K00652`bioF","ko00780` Biotin metabolism","GO:0008710`8-amino-7-oxononanoate synthase activity`molecular_function;GO:0030170`pyridoxal phosp…
Merged-ctg5-1028075-1	ctg5:1027799-1028351	TTS (g3765.t1)	-TTS (g3765.t1)	1064	g3764.t1	2	-	SREBP-2_peak_1084	-	-	-	-	-	-	SREBP-2_peak_1084	2.02448	7.56425	4.92306	ctg5:1027799-1028351	1027875	g3764	-","-","-","hypothetical protein GSI_02266``","-","-","-","-","-"
Merged-ctg12-1378434-1	ctg12:1378264-1378605	promoter	promoter-TSS (g7859.t1)	-280	g7859.t1	1	SREBP-1_peak_373	-	SREBP-1_peak_373	2.19984	7.91792	5.23479	ctg12:1378264-1378605	1378527	-	-	-	-	-	-	g7859	-","-","-","hypothetical protein GSI_03512``","-","-","-","-","-"
Merged-ctg29-1085686-1	ctg29:1085555-1085817	promoter	promoter-TSS (g9488.t1)	-42	g9488.t1	1	SREBP-1_peak_842	-	SREBP-1_peak_842	2.29243	9.86894	6.78195	ctg29:1085555-1085817	1085737	-	-	-	-	-	-	g9488	-","-","-","hypothetical protein GSI_13560``","-","-","-","-","-"
Merged-ctg13-348235-2	ctg13:348101-348368	exon (g8020.t1, exon 6 of 7)	-exon (g8020.t1, exon 6 of 7)	2399	g8020.t1	1&2	SREBP-1_peak_404	SREBP-2_peak_392	SREBP-1_peak_404	2.42061	11.82861	8.31913	ctg13:348101-348344	348211	SREBP-2_peak_392	2.27793	10.09972	6.90142	ctg13:348129-348368	348266	g8020	-","-","-","hypothetical protein GSI_00146``","-","-","-","-","-"
Merged-ctg44-202702-1	ctg44:202523-202881	promoter	promoter-TSS (g11617.t1)	-939	g11617.t1	2	-	SREBP-2_peak_1029	-	-	-	-	-	-	SREBP-2_peak_1029	2.00804	6.37798	3.98852	ctg44:202523-202881	202722	g11617	-","PF12937.4`F-box-like`F-box-like;PF00646.30`F-box`F-box domain","-","hypothetical protein GSI_03473``","-","-","-","-","-"
Merged-ctg1-1258658-2	ctg1:1258538-1258791	TTS (g282.t1)	-TTS (g282.t1)	1699	g281.t1	1&2	SREBP-1_peak_47	SREBP-2_peak_43	SREBP-1_peak_47	2.21832	9.59133	6.56132	ctg1:1258538-1258753	1258628	SREBP-2_peak_43	2.46144	12.59312	8.92167	ctg1:1258550-1258791	1258647	g281	sp|Q5A220|RFG1_CANAL`Repressor of filamentous growth 1","PF00505.16`HMG_box`HMG (high mobility group) box;PF09011.7`HMG_box_2`HMG-box domain","-","transcription factor``","-","-","-","-","GO:0030154`cell differentiation`biological_process;GO:0030447`filamentous growth`biological_process;GO:0009267`cellular response to starvation`biological_process;GO:0036170`filamentous growth of a population of …
Merged-ctg1-2781184-1	ctg1:2781060-2781308	TTS (g780.t1)	-TTS (g779.t1)	1363	g779.t1	1	SREBP-1_peak_126	-	SREBP-1_peak_126	2.37935	11.08406	7.73252	ctg1:2781060-2781308	2781202	-	-	-	-	-	-	g779	-","PF00046.26`Homeobox`Homeobox domain;PF05920.8`Homeobox_KN`Homeobox KN domain","-","transcription factor``","-","-","-","-","-"
Merged-ctg5-321230-1	ctg5:321117-321343	promoter	Intergenic	-1110	g3589.t1	2	-	SREBP-2_peak_1048	-	-	-	-	-	-	SREBP-2_peak_1048	2.52420	13.30060	9.49344	ctg5:321117-321343	321209	g3589	sp|P38148|PPS1_YEAST`Dual specificity protein phosphatase PPS1","PF00782.17`DSPc`Dual specificity phosphatase, catalytic domain","-","hypothetical protein BD311DRAFT_671810``","-","-","K04459`DUSP, MKP","ko04010` MAPK signaling pathway","GO:0000188`inactivation of MAPK activity`biological_process;GO:0008138`protein tyrosine/serine/threonine phosphatase activity`molecular_function;GO:0004725`prote…
Merged-ctg7-1584550-1	ctg7:1584258-1584842	promoter	-intron (g5427.t1, intron 1 of 7)	266	g5427.t1	1	SREBP-1_peak_1364	-	SREBP-1_peak_1364	2.17021	8.02410	5.31874	ctg7:1584258-1584842	1584491	-	-	-	-	-	-	g5427	sp|Q2UTP0|SMP3_ASPOR`GPI mannosyltransferase 4","PF00651.28`BTB`BTB/POZ domain;PF03901.14`Glyco_transf_22`Alg9-like mannosyltransferase family","-","hypothetical protein GSI_08900``","-","-","K08098`PIGZ, SMP3","ko00563` Glycosylphosphatidylinositol (GPI)-anchor biosynthesis","GO:0006506`GPI anchor biosynthetic process`biological_process;GO:0016021`integral component of membrane`cellular_componen…
Merged-ctg7-613658-1	ctg7:613537-613779	TTS (g5177.t1)	-TTS (g5177.t1)	854	g5176.t1	1	SREBP-1_peak_1330	-	SREBP-1_peak_1330	2.03272	7.27168	4.72328	ctg7:613537-613779	613678	-	-	-	-	-	-	g5176	-","PF08449.8`UAA`UAA transporter family;PF03151.13`TPT`Triose-phosphate Transporter family;PF00892.17`EamA`EamA-like transporter family","-","TPT-domain-containing protein``","-","-","-","-","-"
Merged-ctg2-1071307-2	ctg2:1071163-1071519	Intergenic	Intergenic	-5485	g1682.t1	1&2	SREBP-1_peak_644	SREBP-2_peak_630	SREBP-1_peak_644	2.45540	9.83297	6.75367	ctg2:1071163-1071519	1071227	SREBP-2_peak_630	2.36461	8.69296	5.80432	ctg2:1071167-1071381	1071237	g1682	-","PF00271.28`Helicase_C`Helicase conserved C-terminal domain","WP_088617200.1`ATP-dependent DNA helicase RecQ","transporter``","-","-","-","-","-"
Merged-ctg2-3785190-2	ctg2:3785030-3785358	promoter	promoter-TSS (g2239.t1)	-33	g2239.t1	1&2	SREBP-1_peak_736	SREBP-2_peak_716	SREBP-1_peak_736	2.68747	10.78391	7.49666	ctg2:3785030-3785358	3785258	SREBP-2_peak_716	2.69788	10.84968	7.50400	ctg2:3785036-3785337	3785243	g2239	-","-","-","hypothetical protein GSI_06522``","-","-","-","-","-"
Merged-ctg5-1963756-1	ctg5:1963621-1963892	promoter	promoter-TSS (g4037.t1)	331	g4038.t1	1	SREBP-1_peak_1151	-	SREBP-1_peak_1151	2.20465	8.38759	5.60884	ctg5:1963621-1963892	1963776	-	-	-	-	-	-	g4038	sp|O74978|YQL5_SCHPO`Uncharacterized RNA-binding protein C1827.05c","PF00076.19`RRM_1`RNA recognition motif. (a.k.a. RRM, RBD, or RNP domain)","-","hypothetical protein GSI_08027``","-","-","K14838`NOP15","-","GO:0003723`RNA binding`molecular_function;GO:0042254`ribosome biogenesis`biological_process;GO:0005730`nucleolus`cellular_component"
Merged-ctg42-173851-2	ctg42:173690-174001	intron (g10126.t1, intron 3 of 8)	-intron (g10126.t1, intron 3 of 8)	1125	g10126.t1	1&2	SREBP-1_peak_1037	SREBP-2_peak_1005	SREBP-1_peak_1037	2.43243	11.79963	8.29659	ctg42:173725-174001	173858	SREBP-2_peak_1005	2.13788	8.29238	5.49223	ctg42:173690-173988	173821	g10126	sp|P78706|RCO1_NEUCR`Transcriptional repressor rco-1","PF07676.9`PD40`WD40-like Beta Propeller Repeat;PF17005.2`WD40_like`WD40-like domain;PF00400.29`WD40`WD domain, G-beta repeat;PF02239.13`Cytochrom_D1`Cytochrome D1 heme domain;PF12894.4`ANAPC4_WD40`Anaphase-promoting complex subunit 4 WD40 domain;PF16529.2`Ge1_WD40`WD40 region of Ge1, enhancer of mRNA-decapping protein","-","transcription fact…
Merged-ctg13-1151541-1	ctg13:1151375-1151707	promoter	promoter-TSS (g8223.t3)	-203	g8223.t2	1	SREBP-1_peak_450	-	SREBP-1_peak_450	2.06772	7.26230	4.71502	ctg13:1151375-1151707	1151468	-	-	-	-	-	-	g8223	sp|P30041|PRDX6_HUMAN`Peroxiredoxin-6","PF00578.18`AhpC-TSA`AhpC/TSA family;PF08534.7`Redoxin`Redoxin","WP_095931084.1`peroxiredoxin","hypothetical protein GSI_00395``","-","Alkyl hydroperoxide reductase subunit AhpC (peroxiredoxin)","K02726`PSMA2","ko03050` Proteasome","GO:0051920`peroxiredoxin activity`molecular_function;GO:0045454`cell redox homeostasis`biological_process;GO:0005737`cytoplasm`…
Merged-ctg2-3226470-2	ctg2:3226332-3226599	Intergenic	Intergenic	9072	g2188.t1	1&2	SREBP-1_peak_718	SREBP-2_peak_695	SREBP-1_peak_718	2.02465	5.59490	3.39527	ctg2:3226332-3226587	3226442	SREBP-2_peak_695	2.24016	7.52446	4.89173	ctg2:3226363-3226599	3226490	g2188	-","-","-","-","-","-","-","-","-"
Merged-ctg2-2677518-2	ctg2:2677311-2677690	promoter	-exon (g2085.t1, exon 1 of 1)	186	g2085.t4	1&2	SREBP-1_peak_703	SREBP-2_peak_681	SREBP-1_peak_703	2.18784	8.15454	5.42304	ctg2:2677468-2677690	2677637	SREBP-2_peak_681	2.35396	10.36971	7.11693	ctg2:2677311-2677606	2677405	g2085	sp|Q9M1V5|HFA7B_ARATH`Heat stress transcription factor A-7b","PF00447.14`HSF_DNA-bind`HSF-type DNA-binding","-","transcription factor``","-","-","-","-","GO:0003700`transcription factor activity, sequence-specific DNA binding`molecular_function;GO:0005737`cytoplasm`cellular_component;GO:0061408`positive regulation of transcription from RNA polymerase II promoter in response to heat stress`biologi…
Merged-ctg3-2595958-2	ctg3:2595769-2596126	promoter	promoter-TSS (g2921.t1)	-817	g2921.t1	1&2	SREBP-1_peak_935	SREBP-2_peak_911	SREBP-1_peak_935	2.17610	7.96188	5.26955	ctg3:2595829-2596109	2595963	SREBP-2_peak_911	2.39275	10.29738	7.05833	ctg3:2595769-2596126	2595950	g2921	-","-","-","-","-","-","-","-","-"
Merged-ctg7-367911-1	ctg7:367796-368027	TTS (g5109.t1)	-TTS (g5109.t1)	4899	g5109.t1	2	-	SREBP-2_peak_1280	-	-	-	-	-	-	SREBP-2_peak_1280	2.05538	7.26295	4.68604	ctg7:367796-368027	367956	g5109	sp|P52958|CTF1A_FUSSO`Cutinase transcription factor 1 alpha","PF00172.15`Zn_clus`Fungal Zn(2)-Cys(6) binuclear cluster domain;PF04082.15`Fungal_trans`Fungal specific transcription factor domain","-","transcription factor``","-","-","-","-","GO:0000981`RNA polymerase II transcription factor activity, sequence-specific DNA binding`molecular_function;GO:0005634`nucleus`cellular_component;GO:0008270`…
Merged-ctg1-2832780-2	ctg1:2832486-2833037	promoter	promoter-TSS (g796.t1)	-227	g796.t1	1&2	SREBP-1_peak_128	SREBP-2_peak_116	SREBP-1_peak_128	2.26957	9.91307	6.81577	ctg1:2832688-2832911	2832800	SREBP-2_peak_116	2.28474	10.04042	6.85542	ctg1:2832486-2833037	2832800	g796	-","PF00035.23`dsrm`Double-stranded RNA binding motif","-","hypothetical protein GSI_06436``","-","-","-","-","-"
Merged-ctg3-1420953-1	ctg3:1420817-1421090	TTS (g2654.t1)	-TTS (g2654.t1)	2478	g2654.t1	1	SREBP-1_peak_896	-	SREBP-1_peak_896	2.64591	14.55004	10.45801	ctg3:1420817-1421090	1420966	-	-	-	-	-	-	g2654	-","PF00096.23`zf-C2H2`Zinc finger, C2H2 type;PF13894.3`zf-C2H2_4`C2H2-type zinc finger","-","hypothetical protein BD311DRAFT_122839``","-","-","-","-","-"
Merged-ctg1-4936732-2	ctg1:4936528-4936911	TTS (g1388.t1)	-TTS (g1388.t1)	1127	g1388.t1	1&2	SREBP-1_peak_230	SREBP-2_peak_214	SREBP-1_peak_230	2.06937	8.21554	5.47186	ctg1:4936585-4936907	4936685	SREBP-2_peak_214	2.25584	10.36760	7.11550	ctg1:4936528-4936911	4936785	g1388	-","PF10471.6`ANAPC_CDC26`Anaphase-promoting complex APC subunit CDC26;PF06148.8`COG2`COG (conserved oligomeric Golgi) complex component, COG2;PF10392.6`COG5`Golgi transport complex subunit 5;PF15799.2`CCD48`Coiled-coil domain-containing protein 48;PF12325.5`TMF_TATA_bd`TATA element modulatory factor 1 TATA binding;PF08654.7`DASH_Dad2`DASH complex subunit Dad2","-","-","-","-","-","-","-"
Merged-ctg13-1223073-1	ctg13:1222966-1223181	promoter	promoter-TSS (g8249.t1)	-74	g8249.t1	2	-	SREBP-2_peak_439	-	-	-	-	-	-	SREBP-2_peak_439	2.07276	7.29991	4.71514	ctg13:1222966-1223181	1223053	g8249	sp|Q0CJ61|ATB_ASPTN`Efflux pump atB","PF07690.13`MFS_1`Major Facilitator Superfamily;PF00083.21`Sugar_tr`Sugar (and other) transporter","WP_139889913.1`Bcr/CflA family efflux MFS transporter","MFS general substrate transporter``","-","-","-","-","GO:0005886`plasma membrane`cellular_component;GO:0016021`integral component of membrane`cellular_component;GO:0055085`transmembrane transport`biological…
Merged-ctg1-5027343-2	ctg1:5027044-5027653	promoter	-exon (g1417.t1, exon 3 of 11)	347	g1417.t1	1&2	SREBP-1_peak_234	SREBP-2_peak_217	SREBP-1_peak_234	2.53644	10.53789	7.30565	ctg1:5027047-5027653	5027515	SREBP-2_peak_217	2.21100	7.44782	4.83066	ctg1:5027044-5027631	5027161	g1417	sp|Q4P7Y8|MCR1_USTMA`NADH-cytochrome b5 reductase 2","PF00970.21`FAD_binding_6`Oxidoreductase FAD-binding domain;PF00175.18`NAD_binding_1`Oxidoreductase NAD-binding domain;PF08030.9`NAD_binding_6`Ferric reductase NAD binding domain","WP_087473619.1`cytochrome-b5 reductase","hypothetical protein GSI_09846``","-","-","K00326`E1.6.2.2","ko00520` Amino sugar and nucleotide sugar metabolism","GO:00066…
Merged-ctg2-3400221-1	ctg2:3399991-3400451	Intergenic	Intergenic	13335	g2210.t1	2	-	SREBP-2_peak_701	-	-	-	-	-	-	SREBP-2_peak_701	2.30383	7.81000	5.11656	ctg2:3399991-3400451	3400124	g2210	-","-","-","hypothetical protein GSI_08779``","-","-","-","-","-"
Merged-ctg8-1745875-1	ctg8:1745612-1746139	TTS (g6141.t1)	-TTS (g6141.t1)	1907	g6141.t1	2	-	SREBP-2_peak_1422	-	-	-	-	-	-	SREBP-2_peak_1422	2.37700	10.04798	6.86195	ctg8:1745612-1746139	1745764	g6141	-","PF12855.4`Ecl1`Life-span regulatory factor","-","hypothetical protein GSI_14188``","-","-","-","-","-"
Merged-ctg2-2668254-1	ctg2:2668070-2668439	TTS (g2083.t1)	-TTS (g2083.t1)	-2405	g2082.t1	2	-	SREBP-2_peak_678	-	-	-	-	-	-	SREBP-2_peak_678	2.19424	9.06285	6.09017	ctg2:2668070-2668439	2668174	g2082	sp|Q01679|LAC1_PHLRA`Laccase","PF00394.19`Cu-oxidase`Multicopper oxidase;PF07732.12`Cu-oxidase_3`Multicopper oxidase;PF07731.11`Cu-oxidase_2`Multicopper oxidase","WP_140073915.1`hypothetical protein","laccase, partial``","-","-","K19791`FET3_5","-","GO:0046274`lignin catabolic process`biological_process;GO:0052716`hydroquinone:oxygen oxidoreductase activity`molecular_function;GO:0005576`extracell…
Merged-ctg44-83480-2	ctg44:83261-83627	TTS (g11590.t1)	-TTS (g11590.t1)	4934	g11590.t1	1&2	SREBP-1_peak_1057	SREBP-2_peak_1025	SREBP-1_peak_1057	2.22176	8.07251	5.35658	ctg44:83409-83626	83538	SREBP-2_peak_1025	2.01286	6.05782	3.73802	ctg44:83261-83627	83534	g11590	-","-","-","hypothetical protein GSI_03500``","-","-","-","-","-"
Merged-ctg5-1000496-1	ctg5:1000160-1000833	promoter	Intergenic	-1118	g3757.t1	2	-	SREBP-2_peak_1082	-	-	-	-	-	-	SREBP-2_peak_1082	2.15525	7.70612	5.03416	ctg5:1000160-1000833	1000501	g3757	-","-","-","hypothetical protein GSI_07896``","-","-","-","-","-"
Merged-ctg5-511637-1	ctg5:511518-511756	promoter	promoter-TSS (g3632.t1)	269	g3631.t1	1	SREBP-1_peak_1086	-	SREBP-1_peak_1086	2.12262	7.07026	4.56232	ctg5:511518-511756	511628	-	-	-	-	-	-	g3631	-","PF07163.9`Pex26`Pex26 protein","-","hypothetical protein GSI_02121``","-","-","-","-","-"
Merged-ctg29-334377-2	ctg29:334101-334649	promoter	promoter-TSS (g9269.t1)	74	g9269.t1	1&2	SREBP-1_peak_813	SREBP-2_peak_795	SREBP-1_peak_813	2.39517	10.05799	6.93017	ctg29:334101-334649	334392	SREBP-2_peak_795	2.26307	8.70863	5.81527	ctg29:334115-334644	334271	g9269	-","PF13473.3`Cupredoxin_1`Cupredoxin-like domain","-","hypothetical protein GSI_07261``","-","-","-","-","-"
Merged-ctg6-2531096-1	ctg6:2530553-2531639	promoter	Intergenic	-1266	g5017.t1	1	SREBP-1_peak_1302	-	SREBP-1_peak_1302	2.71170	12.07064	8.51295	ctg6:2530553-2531639	2530669	-	-	-	-	-	-	g5017	-","-","-","hypothetical protein GSI_01412``","-","-","-","-","-"
Merged-ctg10-320786-1	ctg10:320631-320942	promoter	promoter-TSS (g6855.t1)	9	g6854.t1	1	SREBP-1_peak_243	-	SREBP-1_peak_243	2.09841	8.17202	5.43675	ctg10:320631-320942	320771	-	-	-	-	-	-	g6854	-","-","-","hypothetical protein GSI_01564``","-","-","-","-","-"
Merged-ctg6-2238274-1	ctg6:2238140-2238409	TTS (g4952.t1)	-TTS (g4952.t1)	1824	g4952.t1	2	-	SREBP-2_peak_1247	-	-	-	-	-	-	SREBP-2_peak_1247	2.32345	9.87912	6.73033	ctg6:2238140-2238409	2238275	g4952	-","PF00651.28`BTB`BTB/POZ domain","-","hypothetical protein GSI_12820``","-","-","-","-","-"
Merged-ctg10-1032197-2	ctg10:1032029-1032368	intron (g7045.t1, intron 7 of 9)	-intron (g7045.t1, intron 7 of 9)	3698	g7045.t1	1&2	SREBP-1_peak_271	SREBP-2_peak_253	SREBP-1_peak_271	2.68675	14.75836	10.62071	ctg10:1032029-1032368	1032175	SREBP-2_peak_253	2.52015	12.41308	8.78089	ctg10:1032038-1032354	1032173	g7045	sp|Q91880|SUH_XENLA`Suppressor of hairless protein homolog","PF09271.8`LAG1-DNAbind`LAG1, DNA binding;PF09270.7`BTD`Beta-trefoil DNA-binding domain","-","transcription factor``","-","-","-","-","GO:0061419`positive regulation of transcription from RNA polymerase II promoter in response to hypoxia`biological_process;GO:0005634`nucleus`cellular_component;GO:0007275`multicellular organism developmen…
Merged-ctg7-565911-2	ctg7:565757-566056	TTS (g5165.t1)	-TTS (g5165.t1)	1357	g5165.t1	1&2	SREBP-1_peak_1328	SREBP-2_peak_1285	SREBP-1_peak_1328	2.18896	8.69832	5.85537	ctg7:565806-566027	565946	SREBP-2_peak_1285	2.37224	10.51776	7.23322	ctg7:565757-566056	565930	g5165	-","PF00568.20`WH1`WH1 domain;PF00786.25`PBD`P21-Rho-binding domain","-","``","-","-","K05747`WAS","ko04666` Fc gamma R-mediated phagocytosis;ko05132` Salmonella infection;ko05100` Bacterial invasion of epithelial cells;ko05131` Shigellosis;ko04062` Chemokine signaling pathway;ko05231` Choline metabolism in cancer;ko04144` Endocytosis;ko05130` Pathogenic Escherichia coli infection;ko04810` Regula…
Merged-ctg24-403491-1	ctg24:403365-403618	Intergenic	Intergenic	3249	g10965.t1	2	-	SREBP-2_peak_764	-	-	-	-	-	-	SREBP-2_peak_764	2.09845	7.68611	5.01789	ctg24:403365-403618	403439	g10965	-","PF00018.25`SH3_1`SH3 domain;PF07653.14`SH3_2`Variant SH3 domain;PF14604.3`SH3_9`Variant SH3 domain","-","hypothetical protein GSI_15098``","-","-","-","-","-"
Merged-ctg1-3969526-1	ctg1:3969331-3969722	TTS (g1146.t1)	-TTS (g1146.t1)	2165	g1146.t1	2	-	SREBP-2_peak_176	-	-	-	-	-	-	SREBP-2_peak_176	2.06912	7.17854	4.62133	ctg1:3969331-3969722	3969443	g1146	sp|P0CS69|PFA4_CRYNB`Palmitoyltransferase PFA4","PF01529.17`zf-DHHC`DHHC palmitoyltransferase","-","zf-DHHC-domain-containing protein``","-","-","K20031`ZDHHC6","-","GO:0018345`protein palmitoylation`biological_process;GO:0005789`endoplasmic reticulum membrane`cellular_component;GO:0019706`protein-cysteine S-palmitoyltransferase activity`molecular_function;GO:0016021`integral component of membran…
Merged-ctg12-1077633-1	ctg12:1077459-1077807	Intergenic	Intergenic	2309	g7787.t1	1	SREBP-1_peak_363	-	SREBP-1_peak_363	2.56279	11.74781	8.25635	ctg12:1077459-1077807	1077606	-	-	-	-	-	-	g7787	sp|P33281|ERG2_MAGO7`C-8 sterol isomerase","PF04622.9`ERG2_Sigma1R`ERG2 and Sigma1 receptor like protein","WP_106092356.1`hypothetical protein","hypothetical protein GSI_14401``","-","-","K09829`ERG2","ko00100` Steroid biosynthesis","GO:0016126`sterol biosynthetic process`biological_process;GO:0005789`endoplasmic reticulum membrane`cellular_component;GO:0016853`isomerase activity`molecular_functi…
Merged-ctg4-1382321-1	ctg4:1382139-1382503	promoter	-exon (g3308.t1, exon 1 of 1)	317	g3308.t1	1	SREBP-1_peak_1008	-	SREBP-1_peak_1008	2.08266	6.70286	4.27021	ctg4:1382139-1382503	1382247	-	-	-	-	-	-	g3308	-","-","-","hypothetical protein BD309DRAFT_1021103``","-","-","-","-","-"
Merged-ctg7-895643-2	ctg7:895528-895760	TTS (g5238.t1)	-TTS (g5239.t1)	2660	g5238.t1	1&2	SREBP-1_peak_1338	SREBP-2_peak_1295	SREBP-1_peak_1338	2.93660	17.84787	13.06931	ctg7:895533-895751	895635	SREBP-2_peak_1295	3.19150	21.55134	16.47518	ctg7:895528-895760	895618	g5238	sp|A8NCK6|COX2_COPC7`Cytochrome P450 monooxygenase COX2","PF00067.19`p450`Cytochrome P450","WP_052324491.1`cytochrome P450","cytochrome P450``","-","Cytochrome P450","-","-","GO:0020037`heme binding`molecular_function;GO:0005506`iron ion binding`molecular_function;GO:0016705`oxidoreductase activity, acting on paired donors, with incorporation or reduction of molecular oxygen`molecular_function;GO…
Merged-ctg11-506124-1	ctg11:505986-506263	TTS (g7378.t1)	-TTS (g7378.t1)	3008	g7377.t1	2	-	SREBP-2_peak_299	-	-	-	-	-	-	SREBP-2_peak_299	2.16931	8.64732	5.76698	ctg11:505986-506263	506130	g7377	sp|P87055|YDJ7_SCHPO`Uncharacterized protein C57A10.07","-","WP_081464626.1`hypothetical protein","``","-","-","-","-","GO:0005829`cytosol`cellular_component;GO:0016021`integral component of membrane`cellular_component;GO:0005634`nucleus`cellular_component;GO:0005737`cytoplasm`cellular_component;GO:0003824`catalytic activity`molecular_function"
Merged-ctg5-478985-2	ctg5:478762-479262	promoter	promoter-TSS (g3621.t1)	-780	g3621.t1	1&2	SREBP-1_peak_1085	SREBP-2_peak_1058	SREBP-1_peak_1085	2.14131	8.42160	5.63617	ctg5:478763-479262	479172	SREBP-2_peak_1058	2.12866	7.41375	4.80549	ctg5:478762-479156	478814	g3621	-","PF13088.3`BNR_2`BNR repeat-like domain;PF02012.17`BNR`BNR/Asp-box repeat;PF15892.2`BNR_4`BNR repeat-containing family member","WP_062490170.1`exo-alpha-sialidase","hypothetical protein GSI_02108``","-","-","-","-","-"
Merged-ctg13-586596-2	ctg13:586459-586741	intron (g8065.t1, intron 3 of 14)	-intron (g8065.t1, intron 3 of 14)	1725	g8065.t1	1&2	SREBP-1_peak_417	SREBP-2_peak_406	SREBP-1_peak_417	2.11388	7.80422	5.14278	ctg13:586459-586719	586520	SREBP-2_peak_406	2.26152	9.38652	6.34337	ctg13:586466-586741	586562	g8065	sp|O94679|CND1_SCHPO`Condensin complex subunit 1","PF12922.4`Cnd1_N`non-SMC mitotic condensation complex subunit 1, N-term;PF02985.19`HEAT`HEAT repeat;PF10363.6`RTP1_C1`Required for nuclear transport of RNA pol II C-terminus 1;PF13646.3`HEAT_2`HEAT repeats;PF12719.4`Cnd3`Nuclear condensing complex subunits, C-term domain;PF12717.4`Cnd1`non-SMC mitotic condensation complex subunit 1;PF01602.17`Ada…
Merged-ctg23-347453-1	ctg23:347302-347605	promoter	Intergenic	-1188	g10762.t1	2	-	SREBP-2_peak_750	-	-	-	-	-	-	SREBP-2_peak_750	2.11211	6.50272	4.08836	ctg23:347302-347605	347368	g10762	-","PF00201.15`UDPGT`UDP-glucoronosyl and UDP-glucosyl transferase","-","hypothetical protein GSI_05565``","-","-","-","-","-"
Merged-ctg4-1471966-1	ctg4:1471849-1472083	promoter	promoter-TSS (g3336.t1)	3	g3336.t1	2	-	SREBP-2_peak_977	-	-	-	-	-	-	SREBP-2_peak_977	2.04088	6.60563	4.17073	ctg4:1471849-1472083	1471989	g3336	-","-","-","hypothetical protein GSI_05159``","-","-","-","-","-"
Merged-ctg5-2191040-1	ctg5:2190889-2191191	Intergenic	Intergenic	10149	g4107.t2	2	-	SREBP-2_peak_1136	-	-	-	-	-	-	SREBP-2_peak_1136	2.44758	9.50889	6.43702	ctg5:2190889-2191191	2191028	g4107	sp|Q2HJ41|PRP18_BOVIN`Pre-mRNA-splicing factor 18","PF02840.12`Prp18`Prp18 domain;PF14919.3`MTBP_mid`MDM2-binding;PF08799.8`PRP4`pre-mRNA processing factor 4 (PRP4) like","-","pre-mRNA splicing factor``","-","-","K12817`PRPF18, PRP18","ko03040` Spliceosome","GO:0016607`nuclear speck`cellular_component;GO:0005682`U5 snRNP`cellular_component;GO:0071021`U2-type post-spliceosomal complex`cellular_com…
Merged-ctg2-705834-2	ctg2:705672-705998	promoter	-intron (g1606.t1, intron 2 of 4)	-1641	g1607.t1	1&2	SREBP-1_peak_631	SREBP-2_peak_617	SREBP-1_peak_631	2.29097	9.97486	6.86342	ctg2:705702-705998	705883	SREBP-2_peak_617	2.05691	7.27458	4.69406	ctg2:705672-705967	705765	g1607	sp|Q10227|YD03_SCHPO`Uncharacterized protein C2E12.03c","PF00810.15`ER_lumen_recept`ER lumen protein retaining receptor;PF04193.11`PQ-loop`PQ loop repeat","-","hypothetical protein BD309DRAFT_905042``","-","-","-","-","GO:0032153`cell division site`cellular_component;GO:0016021`integral component of membrane`cellular_component;GO:0005794`Golgi apparatus`cellular_component;GO:0015174`basic amino a…
Merged-ctg12-1501998-1	ctg12:1501718-1502279	promoter	promoter-TSS (g7886.t1)	-675	g7886.t1	2	-	SREBP-2_peak_362	-	-	-	-	-	-	SREBP-2_peak_362	2.29232	10.33984	7.09238	ctg12:1501718-1502279	1502185	g7886	-","-","-","hypothetical protein GSI_14345``","-","-","-","-","-"
Merged-ctg19-563523-2	ctg19:563408-563651	Intergenic	Intergenic	-2560	g10021.t1	1&2	SREBP-1_peak_599	SREBP-2_peak_582	SREBP-1_peak_599	2.51768	15.07878	10.86425	ctg19:563408-563618	563552	SREBP-2_peak_582	2.28877	11.01400	7.64033	ctg19:563418-563651	563530	g10021	sp|Q9UTN1|OAC1_SCHPO`Mitochondrial oxaloacetate transport protein","PF00153.24`Mito_carr`Mitochondrial carrier protein","-","transporter``","-","-","K15117`SLC25A34_35, OAC1","-","GO:0005743`mitochondrial inner membrane`cellular_component;GO:0034658`isopropylmalate transmembrane transporter activity`molecular_function;GO:0015117`thiosulfate transmembrane transporter activity`molecular_function;GO…
Merged-ctg2-1856342-1	ctg2:1856117-1856567	exon (g1875.t1, exon 5 of 6)	-exon (g1875.t1, exon 5 of 6)	1960	g1875.t1	1	SREBP-1_peak_672	-	SREBP-1_peak_672	2.09262	7.44794	4.86085	ctg2:1856117-1856567	1856498	-	-	-	-	-	-	g1875	sp|A8NCK6|COX2_COPC7`Cytochrome P450 monooxygenase COX2","PF00067.19`p450`Cytochrome P450;PF09011.7`HMG_box_2`HMG-box domain;PF00505.16`HMG_box`HMG (high mobility group) box","WP_108666464.1`cytochrome P450","cytochrome P450``","-","Cytochrome P450","-","-","GO:0020037`heme binding`molecular_function;GO:0005506`iron ion binding`molecular_function;GO:0016705`oxidoreductase activity, acting on pair…
Merged-ctg12-1063901-1	ctg12:1063770-1064033	intron (g7785.t1, intron 3 of 6)	-intron (g7785.t1, intron 3 of 6)	1493	g7785.t1	2	-	SREBP-2_peak_347	-	-	-	-	-	-	SREBP-2_peak_347	2.01466	6.68926	4.23249	ctg12:1063770-1064033	1063838	g7785	sp|Q9HGX4|H2A_AGABI`Histone H2A","PF16211.2`Histone_H2A_C`C-terminus of histone H2A;PF00076.19`RRM_1`RNA recognition motif. (a.k.a. RRM, RBD, or RNP domain);PF00808.20`CBFD_NFYB_HMF`Histone-like transcription factor (CBF/NF-Y) and archaeal histone;PF00125.21`Histone`Core histone H2A/H2B/H3/H4","WP_139161775.1`hypothetical protein, partial","``","-","-","-","-","GO:0000786`nucleosome`cellular_comp…
Merged-ctg23-375347-2	ctg23:375003-375669	promoter	promoter-TSS (g10769.t1)	-254	g10769.t1	1&2	SREBP-1_peak_770	SREBP-2_peak_752	SREBP-1_peak_770	2.17599	9.86084	6.77520	ctg23:375115-375603	375510	SREBP-2_peak_752	2.01026	7.88482	5.17367	ctg23:375003-375669	375520	g10769	sp|O13356|CHS1_CRYNH`Chitin synthase 1","PF13506.3`Glyco_transf_21`Glycosyl transferase family 21;PF13641.3`Glyco_tranf_2_3`Glycosyltransferase like family 2;PF03142.12`Chitin_synth_2`Chitin synthase;PF13632.3`Glyco_trans_2_3`Glycosyl transferase family group 2","WP_104044875.1`glycosyltransferase","putative chitin synthase 5``","-","-","K00698`CHS1","ko00520` Amino sugar and nucleotide sugar met…
Merged-ctg18-995304-1	ctg18:995082-995526	promoter	Intergenic	-1948	g9705.t1	2	-	SREBP-2_peak_572	-	-	-	-	-	-	SREBP-2_peak_572	2.11152	7.88489	5.17367	ctg18:995082-995526	995231	g9705	-","PF14441.3`OTT_1508_deam`OTT_1508-like deaminase","-","hypothetical protein GSI_11165``","-","-","-","-","-"
Merged-ctg44-227522-2	ctg44:227261-227688	promoter-TSS (g11626.t1)	promoter-TSS (g11626.t1)	649	g11627.t2	1&2	SREBP-1_peak_1061	SREBP-2_peak_1031	SREBP-1_peak_1061	2.26844	9.67274	6.62684	ctg44:227455-227688	227606	SREBP-2_peak_1031	2.03389	7.00972	4.48649	ctg44:227261-227685	227605	g11627	sp|P83876|TXN4A_HUMAN`Thioredoxin-like protein 4A","PF02966.13`DIM1`Mitosis protein DIM1","-","``","-","-","K12859`TXNL4A, DIB1","ko03040` Spliceosome","GO:0031965`nuclear membrane`cellular_component;GO:0000398`mRNA splicing, via spliceosome`biological_process;GO:0046540`U4/U6 x U5 tri-snRNP complex`cellular_component;GO:0005681`spliceosomal complex`cellular_component;GO:0000375`RNA splicing, via…
Merged-ctg8-927395-2	ctg8:926744-927985	promoter	promoter-TSS (g5881.t1)	-949	g5881.t1	1&2	SREBP-1_peak_1437	SREBP-2_peak_1388	SREBP-1_peak_1437	2.19303	9.05288	6.13527	ctg8:926744-927810	927642	SREBP-2_peak_1388	2.76240	16.58948	12.16485	ctg8:927041-927985	927615	g5881	sp|Q8K2V1|PP4R1_MOUSE`Serine/threonine-protein phosphatase 4 regulatory subunit 1","PF02985.19`HEAT`HEAT repeat;PF12765.4`Cohesin_HEAT`HEAT repeat associated with sister chromatid cohesion;PF13646.3`HEAT_2`HEAT repeats;PF13513.3`HEAT_EZ`HEAT-like repeat;PF12717.4`Cnd1`non-SMC mitotic condensation complex subunit 1;PF01602.17`Adaptin_N`Adaptin N terminal region","-","hypothetical protein GSI_13905…
Merged-ctg7-1160991-1	ctg7:1160794-1161188	promoter	promoter-TSS (g5306.t1)	-591	g5306.t1	1	SREBP-1_peak_1348	-	SREBP-1_peak_1348	2.11564	7.61924	4.99811	ctg7:1160794-1161188	1161081	-	-	-	-	-	-	g5306	-","-","-","hypothetical protein GSI_09053``","-","-","-","-","-"
Merged-ctg10-587947-1	ctg10:587812-588083	promoter	promoter-TSS (g6918.t1)	440	g6917.t1	1	SREBP-1_peak_255	-	SREBP-1_peak_255	2.26985	9.79986	6.72697	ctg10:587812-588083	587966	-	-	-	-	-	-	g6917	-","PF00628.26`PHD`PHD-finger","-","``","-","-","-","-","-"
Merged-ctg1-4921229-1	ctg1:4921050-4921409	promoter	promoter-TSS (g1384.t1)	-309	g1385.t1	2	-	SREBP-2_peak_211	-	-	-	-	-	-	SREBP-2_peak_211	2.34074	8.78201	5.87197	ctg1:4921050-4921409	4921203	g1385	sp|A2Q9N1|CREB_ASPNC`Probable ubiquitin carboxyl-terminal hydrolase creB","PF00443.26`UCH`Ubiquitin carboxyl-terminal hydrolase;PF13423.3`UCH_1`Ubiquitin carboxyl-terminal hydrolase","-","hypothetical protein GSI_05739``","-","-","K11872`UBP9_13","-","GO:0006511`ubiquitin-dependent protein catabolic process`biological_process;GO:0045013`carbon catabolite repression of transcription`biological_pro…
Merged-ctg1-1285435-1	ctg1:1285295-1285576	promoter	promoter-TSS (g289.t1)	-699	g289.t2	1	SREBP-1_peak_51	-	SREBP-1_peak_51	2.80058	16.60927	12.05934	ctg1:1285295-1285576	1285423	-	-	-	-	-	-	g289	-","-","-","hypothetical protein GSI_07062``","-","-","-","-","-"
Merged-ctg3-986755-2	ctg3:986204-987343	intron (g2536.t1, intron 6 of 14)	-intron (g2536.t1, intron 6 of 14)	-2855	g2537.t1	1&2	SREBP-1_peak_876	SREBP-2_peak_855	SREBP-1_peak_876	2.37230	11.02411	7.68707	ctg3:986204-987157	986365	SREBP-2_peak_855	2.22400	9.19729	6.19358	ctg3:986316-987343	986426	g2537	sp|Q48436|BUDC_KLEPN`Diacetyl reductase [(S)-acetoin forming]","PF08659.7`KR`KR domain;PF01370.18`Epimerase`NAD dependent epimerase/dehydratase family;PF13561.3`adh_short_C2`Enoyl-(Acyl carrier protein) reductase;PF00106.22`adh_short`short chain dehydrogenase","WP_105658950.1`MULTISPECIES: SDR family oxidoreductase","hypothetical protein GSI_10705``","-","-","-","-","GO:0045150`acetoin catabolic …
Merged-ctg1-4328599-1	ctg1:4328471-4328728	promoter	promoter-TSS (g1244.t1)	-68	g1244.t1	2	-	SREBP-2_peak_191	-	-	-	-	-	-	SREBP-2_peak_191	2.11541	8.01427	5.27457	ctg1:4328471-4328728	4328585	g1244	-","-","-","hypothetical protein GSI_05948``","-","-","-","-","-"
Merged-ctg1-4891228-1	ctg1:4891105-4891352	promoter	-TTS (g1378.t1)	-1305	g1379.t2	1	SREBP-1_peak_226	-	SREBP-1_peak_226	2.18671	7.82516	5.16002	ctg1:4891105-4891352	4891265	-	-	-	-	-	-	g1379	-","-","-","``","-","-","-","-","-"
Merged-ctg5-959034-2	ctg5:958850-959206	TTS (g3746.t1)	-TTS (g3746.t1)	1857	g3746.t1	1&2	SREBP-1_peak_1107	SREBP-2_peak_1076	SREBP-1_peak_1107	2.21067	9.63510	6.59580	ctg5:958850-959199	959064	SREBP-2_peak_1076	2.40067	11.78258	8.27053	ctg5:958884-959206	959090	g3746	-","-","-","hypothetical protein GSI_02241``","-","-","K17498`SPN1, IWS1","-","-"
Merged-ctg6-2108083-1	ctg6:2107929-2108237	promoter	promoter-TSS (g4911.t1)	-141	g4911.t1	1	SREBP-1_peak_1277	-	SREBP-1_peak_1277	2.66118	13.90631	9.96033	ctg6:2107929-2108237	2108095	-	-	-	-	-	-	g4911	sp|A7RZW4|DPP3_NEMVE`Dipeptidyl peptidase 3","PF03571.12`Peptidase_M49`Peptidase family M49","WP_075602528.1`dihydrofolate reductase","hypothetical protein GSI_01259``","-","-","K01277`DPP3","-","GO:0046872`metal ion binding`molecular_function;GO:0008237`metallopeptidase activity`molecular_function;GO:0005737`cytoplasm`cellular_component;GO:0008239`dipeptidyl-peptidase activity`molecular_function"
Merged-ctg13-290984-1	ctg13:290859-291110	promoter	-TTS (g8002.t1)	-1169	g8003.t1	1	SREBP-1_peak_401	-	SREBP-1_peak_401	2.07590	7.13335	4.61146	ctg13:290859-291110	291011	-	-	-	-	-	-	g8003	sp|Q9SYK0|HEXO2_ARATH`Beta-hexosaminidase 2","PF02838.12`Glyco_hydro_20b`Glycosyl hydrolase family 20, domain 2;PF00728.19`Glyco_hydro_20`Glycosyl hydrolase family 20, catalytic domain;PF14845.3`Glycohydro_20b2`beta-acetyl hexosaminidase like","WP_105501822.1`family 20 glycosylhydrolase, partial","N-acetylhexosaminidase``","-","N-acetyl-beta-hexosaminidase","K12373`HEXA_B","ko00603` Glycosphingol…
Merged-ctg29-760909-1	ctg29:760587-761232	promoter	promoter-TSS (g9385.t2)	232	g9384.t1	2	-	SREBP-2_peak_814	-	-	-	-	-	-	SREBP-2_peak_814	2.07510	7.50709	4.87804	ctg29:760587-761232	761129	g9384	-","-","-","``","-","-","-","-","-"
Merged-ctg3-904315-1	ctg3:904175-904456	promoter	promoter-TSS (g2510.t1)	83	g2510.t1	2	-	SREBP-2_peak_851	-	-	-	-	-	-	SREBP-2_peak_851	2.01673	6.79291	4.31659	ctg3:904175-904456	904425	g2510	-","PF14447.3`Prok-RING_4`Prokaryotic RING finger family 4;PF00076.19`RRM_1`RNA recognition motif. (a.k.a. RRM, RBD, or RNP domain);PF13920.3`zf-C3HC4_3`Zinc finger, C3HC4 type (RING finger);PF00097.22`zf-C3HC4`Zinc finger, C3HC4 type (RING finger)","-","hypothetical protein DICSQDRAFT_101752``","-","-","-","-","-"
Merged-ctg1-3287906-1	ctg1:3287794-3288019	promoter	Intergenic	-1725	g955.t1	2	-	SREBP-2_peak_142	-	-	-	-	-	-	SREBP-2_peak_142	2.10153	8.00254	5.26588	ctg1:3287794-3288019	3287850	g955	-","PF12739.4`TRAPPC-Trs85`ER-Golgi trafficking TRAPP I complex 85 kDa subunit","-","hypothetical protein GSI_06271``","-","-","K20305`TRAPPC8, TRS85","-","-"
Merged-ctg8-53661-2	ctg8:53363-53898	Intergenic	Intergenic	-7733	g5599.t1	1&2	SREBP-1_peak_1393	SREBP-2_peak_1352	SREBP-1_peak_1393	2.46382	11.25453	7.86431	ctg8:53511-53898	53779	SREBP-2_peak_1352	2.13009	7.82741	5.12749	ctg8:53363-53874	53612	g5599	-","-","-","-","-","-","-","-","-"
Merged-ctg4-597873-1	ctg4:597734-598013	exon (g3152.t2, exon 3 of 6)	-exon (g3152.t1, exon 4 of 7)	737	g3152.t2	1	SREBP-1_peak_978	-	SREBP-1_peak_978	2.15934	7.73554	5.08857	ctg4:597734-598013	597852	-	-	-	-	-	-	g3152	sp|Q6BDR8|NSE4_SCHPO`Non-structural maintenance of chromosome element 4","PF08743.7`Nse4_C`Nse4 C-terminal;PF15412.3`Nse4-Nse3_bdg`Binding domain of Nse4/EID3 to Nse3-MAGE","-","hypothetical protein GSI_03070``","-","-","-","-","GO:1902377`nuclear rDNA heterochromatin`cellular_component;GO:0030915`Smc5-Smc6 complex`cellular_component;GO:0005634`nucleus`cellular_component;GO:0061638`CENP-A contain…
Merged-ctg9-293401-2	ctg9:293201-293662	TTS (g6357.t1)	-TTS (g6357.t1)	4472	g6357.t1	1&2	SREBP-1_peak_1507	SREBP-2_peak_1453	SREBP-1_peak_1507	2.18010	8.73410	5.88267	ctg9:293201-293490	293347	SREBP-2_peak_1453	2.06667	7.44237	4.82577	ctg9:293254-293662	293342	g6357	sp|O74252|STE12_EMENI`Transcription factor steA","PF12171.5`zf-C2H2_jaz`Zinc-finger double-stranded RNA-binding;PF13465.3`zf-H2C2_2`Zinc-finger double domain;PF00096.23`zf-C2H2`Zinc finger, C2H2 type;PF15909.2`zf-C2H2_8`C2H2-type zinc ribbon;PF13894.3`zf-C2H2_4`C2H2-type zinc finger;PF02200.13`STE`STE like transcription factor","-","transcription factor``","-","-","K11215`STE12","ko04011` MAPK si…
Merged-ctg8-752784-1	ctg8:752675-752893	promoter	promoter-TSS (g5827.t1)	-109	g5827.t1	2	-	SREBP-2_peak_1377	-	-	-	-	-	-	SREBP-2_peak_1377	2.37467	10.28387	7.04682	ctg8:752675-752893	752826	g5827	sp|O43093|KINH_SYNRA`Kinesin heavy chain","PF00225.20`Kinesin`Kinesin motor domain;PF16796.2`Microtub_bd`Microtubule binding","WP_129109240.1`hypothetical protein","kinesin heavy chain``","-","-","K10396`KIF5","ko04728` Dopaminergic synapse;ko04144` Endocytosis","GO:0003777`microtubule motor activity`molecular_function;GO:0005737`cytoplasm`cellular_component;GO:0007018`microtubule-based movement`…
Merged-ctg25-653479-1	ctg25:653242-653716	promoter	promoter-TSS (g11249.t1)	6	g11249.t1	2	-	SREBP-2_peak_793	-	-	-	-	-	-	SREBP-2_peak_793	2.35241	8.73703	5.83887	ctg25:653242-653716	653537	g11249	-","-","-","hypothetical protein GSI_02659``","-","-","-","-","-"
Merged-ctg5-1104062-1	ctg5:1103901-1104223	promoter	-TTS (g3784.t5)	126	g3785.t1	1	SREBP-1_peak_1115	-	SREBP-1_peak_1115	2.12058	7.95524	5.26396	ctg5:1103901-1104223	1104104	-	-	-	-	-	-	g3785	-","-","-","hypothetical protein GSI_02295``","-","-","-","-","-"
Merged-ctg2-1366335-1	ctg2:1366188-1366483	Intergenic	Intergenic	8459	g1766.t1	2	-	SREBP-2_peak_641	-	-	-	-	-	-	SREBP-2_peak_641	2.98186	13.73689	9.84278	ctg2:1366188-1366483	1366352	g1766	sp|O94397|SGF73_SCHPO`SAGA-associated factor 73","PF08313.9`SCA7`SCA7, zinc-binding domain","-","SCA7-domain-containing protein``","-","-","K11365`SGF73","-","GO:1903508`positive regulation of nucleic acid-templated transcription`biological_process;GO:0016573`histone acetylation`biological_process;GO:0000124`SAGA complex`cellular_component;GO:0006357`regulation of transcription from RNA polymeras…
Merged-ctg9-812130-1	ctg9:811922-812338	TTS (g6497.t1)	-TTS (g6497.t1)	2242	g6496.t1	1	SREBP-1_peak_1525	-	SREBP-1_peak_1525	2.04325	7.44508	4.85832	ctg9:811922-812338	812004	-	-	-	-	-	-	g6496	sp|Q09146|HBA1_SCHPO`Brefeldin A resistance protein","PF00638.15`Ran_BP1`RanBP1 domain","-","hypothetical protein GSI_11707``","-","-","K15304`RANBP3","ko05166` Human T-cell leukemia virus 1 infection","GO:0005654`nucleoplasm`cellular_component;GO:0046827`positive regulation of protein export from nucleus`biological_process;GO:0034599`cellular response to oxidative stress`biological_process;GO:00…
Merged-ctg18-585311-1	ctg18:585140-585483	Intergenic	Intergenic	2031	g9630.t1	1	SREBP-1_peak_581	-	SREBP-1_peak_581	2.23706	8.06773	5.35379	ctg18:585140-585483	585413	-	-	-	-	-	-	g9630	-","-","-","hypothetical protein DICSQDRAFT_161003``","-","-","K11592`DICER1, DCR1","ko05206` MicroRNAs in cancer","-"
Merged-ctg7-689543-1	ctg7:689419-689667	exon (g5199.t4, exon 5 of 7)	-exon (g5199.t3, exon 6 of 8)	1450	g5199.t1	2	-	SREBP-2_peak_1292	-	-	-	-	-	-	SREBP-2_peak_1292	2.12223	7.76822	5.08284	ctg7:689419-689667	689590	g5199	sp|Q9UUI4|NOP53_SCHPO`Ribosome biogenesis protein NOP53","PF08145.9`BOP1NT`BOP1NT (NUC169) domain;PF07767.8`Nop53`Nop53 (60S ribosomal biogenesis)","-","P60-like protein``","-","-","K14840`NOP53, GLTSCR2","ko05168` Herpes simplex virus 1 infection","GO:0008097`5S rRNA binding`molecular_function;GO:0005730`nucleolus`cellular_component;GO:0005654`nucleoplasm`cellular_component;GO:0000027`ribosomal …
Merged-ctg4-1768551-1	ctg4:1768269-1768834	promoter	-intron (g3403.t1, intron 2 of 6)	243	g3403.t1	1	SREBP-1_peak_1020	-	SREBP-1_peak_1020	2.08210	7.08244	4.57177	ctg4:1768269-1768834	1768345	-	-	-	-	-	-	g3403	-","-","-","hypothetical protein GSI_04349``","-","-","-","-","-"
Merged-ctg8-1784697-2	ctg8:1784438-1784940	promoter	promoter-TSS (g6152.t1)	-599	g6152.t1	1&2	SREBP-1_peak_1479	SREBP-2_peak_1425	SREBP-1_peak_1479	2.08820	8.08827	5.37006	ctg8:1784438-1784930	1784834	SREBP-2_peak_1425	2.18182	9.80868	6.67334	ctg8:1784482-1784940	1784861	g6152	-","-","-","hypothetical protein GSI_14214``","-","-","-","-","-"
Merged-ctg11-545878-1	ctg11:545765-545992	intron (g7382.t1, intron 4 of 6)	-intron (g7382.t1, intron 4 of 6)	1598	g7382.t1	1	SREBP-1_peak_319	-	SREBP-1_peak_319	2.11713	6.83355	4.37483	ctg11:545765-545992	545916	-	-	-	-	-	-	g7382	-","PF12706.4`Lactamase_B_2`Beta-lactamase superfamily domain;PF00753.24`Lactamase_B`Metallo-beta-lactamase superfamily","WP_020694894.1`MBL fold metallo-hydrolase","hypothetical protein GSI_03727``","-","-","K06897`K06897","-","-"
Merged-ctg5-364035-1	ctg5:363836-364235	promoter	promoter-TSS (g3596.t1)	-272	g3596.t1	1	SREBP-1_peak_1078	-	SREBP-1_peak_1078	2.18584	8.88691	6.00546	ctg5:363836-364235	364146	-	-	-	-	-	-	g3596	sp|A0A067XMT7|PTAR3_PESFW`Pestheic acid cluster transcriptional regulator 3","PF00172.15`Zn_clus`Fungal Zn(2)-Cys(6) binuclear cluster domain;PF11951.5`Fungal_trans_2`Fungal specific transcription factor domain","-","fungal-specific transcription factor domain-containing protein``","-","-","-","-","GO:0005634`nucleus`cellular_component;GO:0000981`RNA polymerase II transcription factor activity, s…
Merged-ctg9-1628170-1	ctg9:1628047-1628293	TTS (g6645.t1)	-TTS (g6645.t1)	1850	g6645.t1	1	SREBP-1_peak_1550	-	SREBP-1_peak_1550	2.01008	6.21598	3.88509	ctg9:1628047-1628293	1628245	-	-	-	-	-	-	g6645	-","PF12799.4`LRR_4`Leucine Rich repeats (2 copies)","-","hypothetical protein GSI_11520``","-","-","-","-","-"
Merged-ctg10-692183-2	ctg10:692060-692314	TTS (g6948.t1)	-TTS (g6948.t1)	1016	g6948.t1	1&2	SREBP-1_peak_260	SREBP-2_peak_242	SREBP-1_peak_260	2.70937	13.83011	9.90570	ctg10:692064-692314	692199	SREBP-2_peak_242	2.08907	7.42151	4.80915	ctg10:692060-692295	692200	g6948	-","-","-","hypothetical protein GSI_01670``","-","-","-","-","-"
Merged-ctg7-1539453-1	ctg7:1539333-1539573	promoter	promoter-TSS (g5410.t1)	-339	g5410.t1	1	SREBP-1_peak_1363	-	SREBP-1_peak_1363	2.05600	7.36039	4.79322	ctg7:1539333-1539573	1539524	-	-	-	-	-	-	g5410	-","-","-","hypothetical protein GSI_08873``","-","-","-","-","-"
Merged-ctg42-554011-1	ctg42:553872-554151	TTS (g10209.t1)	-TTS (g10209.t1)	951	g10209.t1	2	-	SREBP-2_peak_1012	-	-	-	-	-	-	SREBP-2_peak_1012	2.16931	8.64732	5.76698	ctg42:553872-554151	554021	g10209	-","-","-","hypothetical protein GSI_14848``","-","-","-","-","-"
Merged-ctg4-763260-1	ctg4:763150-763370	TTS (g3191.t1)	-TTS (g3191.t1)	1632	g3191.t1	2	-	SREBP-2_peak_949	-	-	-	-	-	-	SREBP-2_peak_949	2.02656	6.68599	4.22996	ctg4:763150-763370	763189	g3191	-","-","-","hypothetical protein GSI_02822``","-","-","-","-","-"
Merged-ctg5-2117541-2	ctg5:2117373-2117702	promoter	promoter-TSS (g4083.t1)	-373	g4083.t1	1&2	SREBP-1_peak_1161	SREBP-2_peak_1130	SREBP-1_peak_1161	2.54546	12.19304	8.60756	ctg5:2117410-2117702	2117515	SREBP-2_peak_1130	2.42002	10.64013	7.33480	ctg5:2117373-2117679	2117540	g4083	sp|Q9JME5|AP3B2_MOUSE`AP-3 complex subunit beta-2","PF01602.17`Adaptin_N`Adaptin N terminal region;PF13513.3`HEAT_EZ`HEAT-like repeat;PF12717.4`Cnd1`non-SMC mitotic condensation complex subunit 1;PF13646.3`HEAT_2`HEAT repeats;PF14225.3`MOR2-PAG1_C`Cell morphogenesis C-terminal;PF02985.19`HEAT`HEAT repeat","-","adaptin N terminal region-domain-containing protein``","-","Vesicle coat complex, vario…
Merged-ctg7-1421119-2	ctg7:1420942-1421384	TTS (g5373.t1)	-TTS (g5373.t1)	2327	g5373.t1	1&2	SREBP-1_peak_1358	SREBP-2_peak_1311	SREBP-1_peak_1358	2.40855	8.85211	5.97774	ctg7:1420951-1421201	1421043	SREBP-2_peak_1311	2.16360	6.61382	4.17623	ctg7:1420942-1421384	1421033	g5373	-","PF01753.15`zf-MYND`MYND finger;PF04438.13`zf-HIT`HIT zinc finger","-","hypothetical protein GSI_08971``","-","-","-","-","-"
Merged-ctg23-438125-1	ctg23:438001-438249	promoter	promoter-TSS (g10787.t1)	-308	g10787.t1	2	-	SREBP-2_peak_757	-	-	-	-	-	-	SREBP-2_peak_757	2.37527	10.16168	6.95066	ctg23:438001-438249	438133	g10787	-","PF10250.6`O-FucT`GDP-fucose protein O-fucosyltransferase","-","hypothetical protein GSI_03784``","-","-","-","-","-"
Merged-ctg12-800356-1	ctg12:800171-800541	promoter	promoter-TSS (g7715.t1)	-139	g7715.t1	2	-	SREBP-2_peak_336	-	-	-	-	-	-	SREBP-2_peak_336	2.08578	7.87671	5.16811	ctg12:800171-800541	800285	g7715	-","-","-","hypothetical protein GSI_14592``","-","-","-","-","-"
Merged-ctg32-415314-1	ctg32:415194-415435	promoter	promoter-TSS (g11511.t1)	-117	g11511.t1	2	-	SREBP-2_peak_935	-	-	-	-	-	-	SREBP-2_peak_935	2.53517	13.11343	9.34554	ctg32:415194-415435	415302	g11511	-","PF00172.15`Zn_clus`Fungal Zn(2)-Cys(6) binuclear cluster domain","-","``","-","-","-","-","-"
Merged-ctg3-1731987-1	ctg3:1731796-1732179	TTS (g2742.t1)	-TTS (g2742.t1)	735	g2742.t1	1	SREBP-1_peak_903	-	SREBP-1_peak_903	2.45282	13.18840	9.39519	ctg3:1731796-1732179	1731949	-	-	-	-	-	-	g2742	-","-","-","hypothetical protein GSI_10470``","-","-","-","-","-"
Merged-ctg9-425147-1	ctg9:424987-425307	TTS (g6386.t1)	-TTS (g6386.t1)	2264	g6386.t1	1	SREBP-1_peak_1512	-	SREBP-1_peak_1512	2.18834	9.22780	6.27467	ctg9:424987-425307	425070	-	-	-	-	-	-	g6386	sp|D4DF09|LAP3_TRIVH`Probable leucine aminopeptidase TRV_05750","PF01546.25`Peptidase_M20`Peptidase family M20/M25/M40;PF04389.14`Peptidase_M28`Peptidase family M28","WP_126723959.1`M20/M25/M40 family metallo-hydrolase","hypothetical protein GSI_11852``","-","Zn-dependent amino- or carboxypeptidase, M28 family","-","-","GO:0005576`extracellular region`cellular_component;GO:0046872`metal ion bindi…
Merged-ctg4-1587566-1	ctg4:1587435-1587697	TTS (g3360.t1)	-TTS (g3360.t1)	2246	g3360.t1	2	-	SREBP-2_peak_984	-	-	-	-	-	-	SREBP-2_peak_984	2.04795	6.37805	3.98852	ctg4:1587435-1587697	1587589	g3360	sp|O94505|DPNP_SCHPO`3'(2'),5'-bisphosphate nucleotidase","PF00459.22`Inositol_P`Inositol monophosphatase family","WP_008102691.1`3'(2'),5'-bisphosphate nucleotidase","hypothetical protein GSI_05120``","-","-","K01082`cysQ, MET22, BPNT1","ko00920` Sulfur metabolism","GO:0042578`phosphoric ester hydrolase activity`molecular_function;GO:0048015`phosphatidylinositol-mediated signaling`biological_pro…
Merged-ctg42-384947-2	ctg42:384818-385087	TTS (g10155.t1)	-TTS (g10155.t1)	2196	g10155.t1	1&2	SREBP-1_peak_1041	SREBP-2_peak_1008	SREBP-1_peak_1041	2.60833	13.30495	9.49122	ctg42:384818-385087	384946	SREBP-2_peak_1008	2.07846	7.15186	4.59826	ctg42:384833-385052	384964	g10155	sp|P06776|PDE2_YEAST`3',5'-cyclic-nucleotide phosphodiesterase 2","PF00233.16`PDEase_I`3'5'-cyclic nucleotide phosphodiesterase","-","hypothetical protein GSI_14921``","-","-","-","-","GO:0004115`3',5'-cyclic-AMP phosphodiesterase activity`molecular_function;GO:0046872`metal ion binding`molecular_function;GO:0005737`cytoplasm`cellular_component;GO:0005634`nucleus`cellular_component;GO:0019933`cAM…
Merged-ctg3-745851-2	ctg3:745670-746059	intron (g2467.t1, intron 3 of 4)	-intron (g2467.t1, intron 3 of 4)	804	g2467.t1	1&2	SREBP-1_peak_864	SREBP-2_peak_845	SREBP-1_peak_864	2.26544	9.87840	6.78792	ctg3:745673-746059	745913	SREBP-2_peak_845	2.17027	9.28431	6.26262	ctg3:745670-746003	745779	g2467	-","PF11022.5`DUF2611`Protein of unknown function (DUF2611)","-","hypothetical protein GSI_10784``","-","-","-","-","-"
Merged-ctg6-1713495-1	ctg6:1713323-1713667	promoter	promoter-TSS (g4792.t1)	-10	g4792.t1	1	SREBP-1_peak_1255	-	SREBP-1_peak_1255	2.17313	8.15119	5.42023	ctg6:1713323-1713667	1713525	-	-	-	-	-	-	g4792	-","-","-","hypothetical protein BD311DRAFT_653099``","-","-","-","-","-"
Merged-ctg6-2150642-2	ctg6:2150310-2151038	promoter	promoter-TSS (g4922.t1)	-157	g4922.t1	1&2	SREBP-1_peak_1279	SREBP-2_peak_1239	SREBP-1_peak_1279	2.13216	7.43867	4.85470	ctg6:2150312-2151038	2150466	SREBP-2_peak_1239	2.46324	10.84155	7.49834	ctg6:2150310-2150908	2150475	g4922	-","PF00400.29`WD40`WD domain, G-beta repeat;PF17005.2`WD40_like`WD40-like domain;PF00646.30`F-box`F-box domain;PF11715.5`Nup160`Nucleoporin Nup120/160;PF12937.4`F-box-like`F-box-like","-","WD40 repeat-like protein``","-","-","K03361`CDC4","ko04120` Ubiquitin mediated proteolysis;ko04111` Cell cycle - yeast","-"
Merged-ctg1-4340588-1	ctg1:4340351-4340826	promoter	promoter-TSS (g1247.t2)	-416	g1247.t2	1	SREBP-1_peak_201	-	SREBP-1_peak_201	2.28521	10.27867	7.10259	ctg1:4340351-4340826	4340720	-	-	-	-	-	-	g1247	-","-","-","stress-responsive transcriptional activator``","-","-","-","-","-"
Merged-ctg10-1247708-1	ctg10:1247599-1247817	intron (g7107.t2, intron 13 of 15)	-intron (g7107.t1, intron 14 of 16)	2680	g7107.t1	1	SREBP-1_peak_281	-	SREBP-1_peak_281	2.22601	9.32452	6.35185	ctg10:1247599-1247817	1247709	-	-	-	-	-	-	g7107	sp|Q6BLJ9|CBK1_DEBHA`Serine/threonine-protein kinase CBK1","PF00069.22`Pkinase`Protein kinase domain;PF01636.20`APH`Phosphotransferase enzyme family;PF07714.14`Pkinase_Tyr`Protein tyrosine kinase;PF14531.3`Kinase-like`Kinase-like","WP_133850496.1`serine/threonine protein kinase","hypothetical protein GSI_01868``","-","-","-","-","GO:0043332`mating projection tip`cellular_component;GO:0005938`cell…
Merged-ctg42-87184-1	ctg42:86949-87420	promoter	-exon (g10123.t1, exon 2 of 4)	240	g10123.t1	2	-	SREBP-2_peak_1001	-	-	-	-	-	-	SREBP-2_peak_1001	2.34494	8.19016	5.41343	ctg42:86949-87420	87350	g10123	sp|P41805|RL10_YEAST`60S ribosomal protein L10","PF00252.15`Ribosomal_L16`Ribosomal protein L16p/L10e","WP_079863870.1`50S ribosomal protein L16, partial","hypothetical protein GSI_14967``","-","-","K02866`RP-L10e, RPL10","ko03010` Ribosome","GO:0000027`ribosomal large subunit assembly`biological_process;GO:0022625`cytosolic large ribosomal subunit`cellular_component;GO:0003735`structural constit…
Merged-ctg75-786454-2	ctg75:786283-786615	Intergenic	Intergenic	-2784	g10497.t1	1&2	SREBP-1_peak_1388	SREBP-2_peak_1348	SREBP-1_peak_1388	2.55325	12.40159	8.77691	ctg75:786283-786586	786456	SREBP-2_peak_1348	2.95113	17.60860	13.05415	ctg75:786335-786615	786460	g10497	-","-","-","hypothetical protein GSI_15109``","-","-","-","-","-"
Merged-ctg12-307181-1	ctg12:306961-307402	Intergenic	Intergenic	-2301	g7596.t1	2	-	SREBP-2_peak_316	-	-	-	-	-	-	SREBP-2_peak_316	2.04341	5.88864	3.60847	ctg12:306961-307402	307032	g7596	sp|Q9HGI2|RAD52_NEUCR`DNA repair and recombination protein mus-11","PF04098.12`Rad52_Rad22`Rad52/22 family double-strand break repair protein","WP_141167626.1`DNA repair protein Rad52","hypothetical protein GSI_14699``","-","-","K10873`RAD52","ko03440` Homologous recombination","GO:0003677`DNA binding`molecular_function;GO:0045002`double-strand break repair via single-strand annealing`biological_…
Merged-ctg6-1287582-2	ctg6:1287401-1287733	promoter	promoter-TSS (g4655.t1)	1	g4654.t1	1&2	SREBP-1_peak_1240	SREBP-2_peak_1202	SREBP-1_peak_1240	2.41099	11.74408	8.25384	ctg6:1287487-1287708	1287612	SREBP-2_peak_1202	2.96789	19.43472	14.63226	ctg6:1287401-1287733	1287624	g4654	-","-","-","hypothetical protein GSI_00954``","-","-","-","-","-"
Merged-ctg2-2047395-2	ctg2:2046868-2047831	promoter	-TTS (g1928.t1)	-1953	g1929.t1	1&2	SREBP-1_peak_684	SREBP-2_peak_667	SREBP-1_peak_684	2.23998	9.43930	6.44244	ctg2:2046868-2047805	2047685	SREBP-2_peak_667	2.15807	8.45308	5.61847	ctg2:2047077-2047831	2047678	g1929	-","-","-","hypothetical protein GSI_12639``","-","-","-","-","-"
Merged-ctg2-238011-1	ctg2:237906-238116	TTS (g1469.t1)	-TTS (g1469.t1)	1143	g1469.t1	1	SREBP-1_peak_615	-	SREBP-1_peak_615	2.52566	9.46151	6.45979	ctg2:237906-238116	238025	-	-	-	-	-	-	g1469	-","-","-","hypothetical protein GSI_13233``","-","-","-","-","-"
Merged-ctg1-9574-2	ctg1:8836-10292	Intergenic	Intergenic	5535	g1.t1	1&2	SREBP-1_peak_1	SREBP-2_peak_1	SREBP-1_peak_1	2.03319	8.62539	5.79815	ctg1:8836-9833	9421	SREBP-2_peak_1	2.08154	9.55566	6.47439	ctg1:9335-10292	9587	g1	-","-","-","hypothetical protein GSI_11337``","-","-","-","-","-"
Merged-ctg10-1737483-1	ctg10:1737379-1737588	exon (g7203.t1, exon 6 of 9)	-exon (g7203.t1, exon 6 of 9)	1003	g7203.t1	1	SREBP-1_peak_298	-	SREBP-1_peak_298	2.33939	9.14291	6.20693	ctg10:1737379-1737588	1737476	-	-	-	-	-	-	g7203	sp|P0CP99|FKBP4_CRYNB`FK506-binding protein 4","PF00254.25`FKBP_C`FKBP-type peptidyl-prolyl cis-trans isomerase","WP_114597918.1`FKBP-type peptidyl-prolyl cis-trans isomerase","``","-","FKBP-type peptidyl-prolyl cis-trans isomerase","K14826`FPR3_4","-","GO:0003755`peptidyl-prolyl cis-trans isomerase activity`molecular_function;GO:0005634`nucleus`cellular_component"
Merged-ctg11-571321-1	ctg11:570901-571741	promoter	-TTS (g7390.t1)	412	g7391.t1	2	-	SREBP-2_peak_301	-	-	-	-	-	-	SREBP-2_peak_301	2.36082	9.79843	6.66689	ctg11:570901-571741	571071	g7391	-","PF05653.11`Mg_trans_NIPA`Magnesium transporter NIPA","-","transporter``","-","-","-","-","-"
Merged-ctg8-2055254-1	ctg8:2055070-2055438	TTS (g6218.t1)	-TTS (g6218.t1)	2875	g6218.t1	2	-	SREBP-2_peak_1439	-	-	-	-	-	-	SREBP-2_peak_1439	2.21303	10.74832	7.42161	ctg8:2055070-2055438	2055319	g6218	-","PF03666.10`NPR3`Nitrogen Permease regulator of amino acid transport activity 3","-","hypothetical protein GSI_02162``","-","-","K20406`NPRL3","-","-"
Merged-ctg3-1128170-2	ctg3:1127999-1128324	TTS (g2577.t1)	-TTS (g2577.t1)	1652	g2577.t3	1&2	SREBP-1_peak_879	SREBP-2_peak_861	SREBP-1_peak_879	2.35345	10.61457	7.36522	ctg3:1127999-1128324	1128140	SREBP-2_peak_861	2.24104	9.22290	6.21322	ctg3:1128071-1128288	1128139	g2577	sp|P91891|MO25_DROME`Protein Mo25","PF08569.8`Mo25`Mo25-like","WP_082181622.1`hypothetical protein","hypothetical protein GSI_10650``","-","-","K08272`CAB39, MO25","ko04150` mTOR signaling pathway;ko04152` AMPK signaling pathway","GO:0023014`signal transduction by protein phosphorylation`biological_process;GO:0005634`nucleus`cellular_component;GO:0005737`cytoplasm`cellular_component"
Merged-ctg10-1388915-1	ctg10:1388797-1389034	promoter	promoter-TSS (g7144.t1)	-511	g7144.t1	2	-	SREBP-2_peak_267	-	-	-	-	-	-	SREBP-2_peak_267	2.16383	8.39456	5.57206	ctg10:1388797-1389034	1388921	g7144	sp|Q0MQI0|NDUS7_PANTR`NADH dehydrogenase [ubiquinone] iron-sulfur protein 7, mitochondrial","PF01058.19`Oxidored_q6`NADH ubiquinone oxidoreductase, 20 Kd subunit","WP_085583343.1`NADH-quinone oxidoreductase subunit B","transporter``","-","-","K03940`NDUFS7","ko05010` Alzheimer disease;ko05016` Huntington disease;ko04932` Non-alcoholic fatty liver disease (NAFLD);ko05012` Parkinson disease;ko00190…
Merged-ctg7-2307743-1	ctg7:2307566-2307921	Intergenic	Intergenic	4878	g5563.t1	2	-	SREBP-2_peak_1329	-	-	-	-	-	-	SREBP-2_peak_1329	2.07076	6.52850	4.10915	ctg7:2307566-2307921	2307633	g5563	-","PF01565.20`FAD_binding_4`FAD binding domain","WP_017985982.1`FAD-binding oxidoreductase","hypothetical protein GSI_08932``","-","-","-","-","-"
Merged-ctg5-2505266-1	ctg5:2505140-2505393	promoter	Intergenic	-1973	g4164.t1	1	SREBP-1_peak_1176	-	SREBP-1_peak_1176	2.14343	7.82564	5.16026	ctg5:2505140-2505393	2505312	-	-	-	-	-	-	g4164	sp|O00061|CP67_UROFA`Cytochrome P450 67 (Fragment)","PF00067.19`p450`Cytochrome P450","WP_084160892.1`cytochrome P450","cytochrome P450``","-","-","-","-","GO:0020037`heme binding`molecular_function;GO:0005506`iron ion binding`molecular_function;GO:0016705`oxidoreductase activity, acting on paired donors, with incorporation or reduction of molecular oxygen`molecular_function;GO:0004497`monooxygen…
Merged-ctg10-1006469-1	ctg10:1006244-1006694	intron (g7040.t1, intron 2 of 7)	-intron (g7040.t1, intron 2 of 7)	1748	g7040.t1	1	SREBP-1_peak_269	-	SREBP-1_peak_269	2.46745	10.60055	7.35538	ctg10:1006244-1006694	1006467	-	-	-	-	-	-	g7040	-","PF07714.14`Pkinase_Tyr`Protein tyrosine kinase;PF00069.22`Pkinase`Protein kinase domain","-","hypothetical protein GSI_01797``","-","-","-","-","-"
Merged-ctg8-853981-1	ctg8:853861-854101	promoter	Intergenic	-1199	g5857.t1	2	-	SREBP-2_peak_1384	-	-	-	-	-	-	SREBP-2_peak_1384	2.13164	8.34357	5.53273	ctg8:853861-854101	853980	g5857	-","-","-","hypothetical protein GSI_13876``","-","-","-","-","-"
Merged-ctg4-407577-1	ctg4:407473-407682	promoter	-exon (g3101.t1, exon 1 of 7)	110	g3101.t1	1	SREBP-1_peak_974	-	SREBP-1_peak_974	2.14719	7.23675	4.69372	ctg4:407473-407682	407582	-	-	-	-	-	-	g3101	-","-","-","hypothetical protein GSI_03185``","-","-","-","-","-"
Merged-ctg24-800082-1	ctg24:799794-800370	TTS (g11078.t1)	-TTS (g11077.t1)	1384	g11078.t1	2	-	SREBP-2_peak_782	-	-	-	-	-	-	SREBP-2_peak_782	2.24257	7.99282	5.25980	ctg24:799794-800370	800259	g11078	-","-","-","hypothetical protein GSI_15233``","-","-","-","-","-"
Merged-ctg8-113950-1	ctg8:113824-114077	exon (g5616.t1, exon 3 of 4)	-exon (g5616.t1, exon 3 of 4)	550	g5616.t1	1	SREBP-1_peak_1398	-	SREBP-1_peak_1398	2.30039	10.05277	6.92566	ctg8:113824-114077	113910	-	-	-	-	-	-	g5616	sp|O14206|YDD3_SCHPO`Brix domain-containing protein C1B9.03c","PF04427.15`Brix`Brix domain","-","hypothetical protein GSI_13616``","-","-","K14859`SSF1_2","-","GO:0000027`ribosomal large subunit assembly`biological_process;GO:0005730`nucleolus`cellular_component;GO:0030687`preribosome, large subunit precursor`cellular_component;GO:0019843`rRNA binding`molecular_function"
Merged-ctg10-1560507-1	ctg10:1560094-1560921	promoter	promoter-TSS (g7182.t1)	-126	g7182.t1	1	SREBP-1_peak_293	-	SREBP-1_peak_293	2.07126	7.09974	4.58607	ctg10:1560094-1560921	1560464	-	-	-	-	-	-	g7182	sp|A0A0U3AL34|ARMH4_ARMME`Flavin-dependent halogenase armH4","PF01266.21`DAO`FAD dependent oxidoreductase;PF12831.4`FAD_oxidored`FAD dependent oxidoreductase;PF04820.11`Trp_halogenase`Tryptophan halogenase;PF03486.11`HI0933_like`HI0933-like protein;PF13450.3`NAD_binding_8`NAD(P)-binding Rossmann-like domain;PF01494.16`FAD_binding_3`FAD binding domain;PF07992.11`Pyr_redox_2`Pyridine nucleotide-dis…
Merged-ctg1-1204291-1	ctg1:1204187-1204396	exon (g267.t1, exon 2 of 2)	-exon (g267.t1, exon 2 of 2)	921	g267.t1	1	SREBP-1_peak_42	-	SREBP-1_peak_42	2.02738	6.51210	4.12051	ctg1:1204187-1204396	1204303	-	-	-	-	-	-	g267	-","PF01180.18`DHO_dh`Dihydroorotate dehydrogenase","WP_078236156.1`dihydroorotate dehydrogenase","``","-","-","K00226`pyrD","ko00240` Pyrimidine metabolism","-"
Merged-ctg6-798082-1	ctg6:797978-798187	Intergenic	Intergenic	-3529	g4483.t1	1	SREBP-1_peak_1217	-	SREBP-1_peak_1217	2.14786	8.78198	5.92094	ctg6:797978-798187	798067	-	-	-	-	-	-	g4483	sp|Q9BZP6|CHIA_HUMAN`Acidic mammalian chitinase","PF06330.8`TRI5`Trichodiene synthase (TRI5);PF00704.25`Glyco_hydro_18`Glycosyl hydrolases family 18","WP_090189843.1`MULTISPECIES: glycoside hydrolase family 18 protein","hypothetical protein GSI_00767``","-","Chitinase, GH18 family","K01183`E3.2.1.14","ko00520` Amino sugar and nucleotide sugar metabolism","GO:0000272`polysaccharide catabolic proce…
Merged-ctg5-2448529-1	ctg5:2448388-2448671	promoter	promoter-TSS (g4150.t1)	-594	g4150.t1	2	-	SREBP-2_peak_1147	-	-	-	-	-	-	SREBP-2_peak_1147	2.13856	7.99294	5.25980	ctg5:2448388-2448671	2448547	g4150	sp|S0EEY7|FUS6_GIBF5`Efflux pump FUS6","PF06609.10`TRI12`Fungal trichothecene efflux pump (TRI12);PF07690.13`MFS_1`Major Facilitator Superfamily;PF00083.21`Sugar_tr`Sugar (and other) transporter","WP_131290743.1`MFS transporter","MFS general substrate transporter``","-","-","-","-","GO:0016021`integral component of membrane`cellular_component;GO:0055085`transmembrane transport`biological_process"
Merged-ctg6-1262645-1	ctg6:1262537-1262754	promoter	Intergenic	-1947	g4643.t1	1	SREBP-1_peak_1239	-	SREBP-1_peak_1239	2.02700	7.31662	4.75851	ctg6:1262537-1262754	1262659	-	-	-	-	-	-	g4643	-","PF13508.4`Acetyltransf_7`Acetyltransferase (GNAT) domain;PF00583.22`Acetyltransf_1`Acetyltransferase (GNAT) family;PF08445.7`FR47`FR47-like protein","-","hypothetical protein BD310DRAFT_480517``","-","-","-","-","-"
Merged-ctg10-1765739-1	ctg10:1765627-1765851	promoter	promoter-TSS (g7208.t1)	11	g7208.t1	2	-	SREBP-2_peak_281	-	-	-	-	-	-	SREBP-2_peak_281	2.23073	7.57623	4.93207	ctg10:1765627-1765851	1765731	g7208	-","-","-","hypothetical protein GSI_14948``","-","-","-","-","-"
Merged-ctg8-652266-1	ctg8:652154-652379	promoter	promoter-TSS (g5793.t1)	-427	g5793.t1	1	SREBP-1_peak_1428	-	SREBP-1_peak_1428	2.38601	10.75702	7.47552	ctg8:652154-652379	652271	-	-	-	-	-	-	g5793	sp|Q08220|GSHB_YEAST`Glutathione synthetase","PF03917.14`GSH_synth_ATP`Eukaryotic glutathione synthase, ATP binding domain;PF03199.12`GSH_synthase`Eukaryotic glutathione synthase","WP_106233195.1`glutathione synthase","hypothetical protein GSI_13800``","-","-","K01920`gshB, GSS","ko00480` Glutathione metabolism;ko00270` Cysteine and methionine metabolism","GO:0042803`protein homodimerization acti…
Merged-ctg25-593894-2	ctg25:593675-594183	TTS (g11232.t1)	-TTS (g11232.t1)	1285	g11232.t1	1&2	SREBP-1_peak_808	SREBP-2_peak_791	SREBP-1_peak_808	2.23837	8.86450	5.98823	ctg25:593706-594015	593817	SREBP-2_peak_791	2.35664	10.14168	6.93442	ctg25:593675-594183	593819	g11232	sp|O55737|123R_IIV6`Putative tyrosine phosphatase 123R","PF00782.17`DSPc`Dual specificity phosphatase, catalytic domain;PF04179.9`Init_tRNA_PT`Rit1 DUSP-like domain","WP_128533567.1`dual specificity protein phosphatase family protein","hypothetical protein GSI_02599``","-","-","-","-","GO:0004725`protein tyrosine phosphatase activity`molecular_function;GO:0008138`protein tyrosine/serine/threonine…
Merged-ctg6-2283522-1	ctg6:2283401-2283643	intron (g4966.t1, intron 4 of 10)	-intron (g4966.t1, intron 4 of 10)	1469	g4966.t1	1	SREBP-1_peak_1289	-	SREBP-1_peak_1289	2.24152	9.33937	6.36391	ctg6:2283401-2283643	2283485	-	-	-	-	-	-	g4966	sp|Q9FV52|MAP1B_ARATH`Methionine aminopeptidase 1B, chloroplastic","PF00106.22`adh_short`short chain dehydrogenase;PF00557.21`Peptidase_M24`Metallopeptidase family M24;PF13561.3`adh_short_C2`Enoyl-(Acyl carrier protein) reductase","WP_052610128.1`type I methionyl aminopeptidase","methionine aminopeptidase``","-","Methionine aminopeptidase","K01265`map","-","GO:0070084`protein initiator methionine…
Merged-ctg12-728999-2	ctg12:728849-729204	Intergenic	Intergenic	3334	g7699.t1	1&2	SREBP-1_peak_346	SREBP-2_peak_332	SREBP-1_peak_346	2.21650	8.91646	6.02970	ctg12:728856-729204	729037	SREBP-2_peak_332	2.03054	6.89468	4.39697	ctg12:728849-729088	728971	g7699	sp|P57054|PIGP_HUMAN`Phosphatidylinositol N-acetylglucosaminyltransferase subunit P","PF08510.9`PIG-P`PIG-P;PF07297.9`DPM2`Dolichol phosphate-mannose biosynthesis regulatory protein (DPM2)","-","hypothetical protein GSI_14579``","-","-","K03861`PIGP, GPI19, DSCR5","ko00563` Glycosylphosphatidylinositol (GPI)-anchor biosynthesis","GO:0005789`endoplasmic reticulum membrane`cellular_component;GO:001…
Merged-ctg1-337642-1	ctg1:337537-337747	promoter	-intron (g65.t1, intron 2 of 6)	360	g65.t1	2	-	SREBP-2_peak_11	-	-	-	-	-	-	SREBP-2_peak_11	2.33577	13.64630	9.77393	ctg1:337537-337747	337647	g65	-","PF13242.3`Hydrolase_like`HAD-hyrolase-like;PF13419.3`HAD_2`Haloacid dehalogenase-like hydrolase;PF00702.23`Hydrolase`haloacid dehalogenase-like hydrolase","WP_085122494.1`haloacid dehalogenase type II","haloacid dehalogenase``","-","-","-","-","-"
Merged-ctg1-3391051-1	ctg1:3390933-3391170	promoter	promoter-TSS (g988.t1)	-111	g988.t1	1	SREBP-1_peak_160	-	SREBP-1_peak_160	2.36479	10.45742	7.24206	ctg1:3390933-3391170	3391073	-	-	-	-	-	-	g988	-","PF14327.3`CSTF2_hinge`Hinge domain of cleavage stimulation factor subunit 2;PF14304.3`CSTF_C`Transcription termination and cleavage factor C-terminal","-","hypothetical protein GSI_06236``","-","-","K14407`CSTF2, RNA15","ko03015` mRNA surveillance pathway","-"
Merged-ctg15-985599-1	ctg15:985481-985717	TTS (g8770.t1)	-TTS (g8770.t1)	2724	g8769.t1	1	SREBP-1_peak_501	-	SREBP-1_peak_501	2.96775	20.36532	15.21396	ctg15:985481-985717	985567	-	-	-	-	-	-	g8769	sp|Q92253|RCO3_NEUCR`Probable glucose transporter rco-3","PF07690.13`MFS_1`Major Facilitator Superfamily;PF00083.21`Sugar_tr`Sugar (and other) transporter","WP_113513051.1`sugar porter family MFS transporter","MFS general substrate transporter``","-","-","-","-","GO:0005351`sugar:proton symporter activity`molecular_function;GO:0005887`integral component of plasma membrane`cellular_component"
Merged-ctg10-533875-1	ctg10:533540-534211	TTS (g6905.t1)	-TTS (g6905.t1)	3072	g6905.t1	2	-	SREBP-2_peak_234	-	-	-	-	-	-	SREBP-2_peak_234	2.05344	8.72422	5.82789	ctg10:533540-534211	533626	g6905	-","-","-","``","-","-","-","-","-"
[truncated: 1,396 more rows]
