# Supplementary material for: The bHLH-zip transcription factor SREBP regulates triterpenoid and lipid metabolisms in the medicinal fungus Ganoderma lingzhi
Source: Commun Biol. 2023 Jan 3;6:1. doi: 10.1038/s42003-022-04154-6 (PMC9810662; doi:10.1038/s42003-022-04154-6)
Supplement: Supplementary file 7 — Supplementary Data 4 [file 42003_2022_4154_MOESM7_ESM.xls]

## Sheet: GRVGRVGRVGR
motif_id	motif_alt_id	sequence_name	start	stop	strand	score	p-value	q-value	matched_sequence	sequence_name	Chr:Start-End	Annotation	Detailed Annotation	Distance to TSS	Nearest PromoterID	venn	SREBP-1_peakid	SREBP-2_peakid	SREBP-1_peakid	SREBP-1_fold_enrichment	SREBP-1_-log10(pvalue)	SREBP-1_-log10(qvalue)	SREBP-1_peak_Chr:Start-End	SREBP-1_summit_site	SREBP-2_peakid	SREBP-2_fold_enrichment	SREBP-2_-log10(pvalue)	SREBP-2_-log10(qvalue)	SREBP-2_peak_Chr:Start-End	SREBP-2_summit_site	geneid	description
GRVGRVGRVGR	MEME-1	Merged-ctg8-1466319-1	9	19	+	13.8413	2.07e-07	0.0112	GAAGACGAAGA	Merged-ctg8-1466319-1	ctg8:1465934-1466704	promoter	Intergenic	-1001	g6056.t3	1	SREBP-1_peak_1460	-	SREBP-1_peak_1460	2.15619	8.54159	5.73205	ctg8:1465934-1466704	1466088	-	-	-	-	-	-	g6056	-","PF00172.15`Zn_clus`Fungal Zn(2)-Cys(6) binuclear cluster domain;PF04082.15`Fungal_trans`Fungal specific transcription factor domain","-","transcription factor``","-","-","-","-","-"
GRVGRVGRVGR	MEME-1	Merged-ctg1-4465872-2	16	26	-	13.8413	2.07e-07	0.0112	GAAGACGAAGA	Merged-ctg1-4465872-2	ctg1:4465599-4466085	promoter-TSS (g1285.t1)	promoter-TSS (g1285.t1)	502	g1284.t1	1&2	SREBP-1_peak_212	SREBP-2_peak_198	SREBP-1_peak_212	2.36386	10.45	7.23613	ctg1:4465599-4466044	4465816	SREBP-2_peak_198	2.05487	6.981	4.46495	ctg1:4465763-4466085	4465857	g1284	-","-","-","hypothetical protein OH76DRAFT_1482281``","-","-","-","-","-"
GRVGRVGRVGR	MEME-1	Merged-ctg4-1097595-1	31	41	+	13.8413	2.07e-07	0.0112	GAAGACGAAGA	Merged-ctg4-1097595-1	ctg4:1097413-1097777	TTS (g3241.t1)	#NAME?	2534	g3241.t1	2	-	SREBP-2_peak_960	-	-	-	-	-	-	SREBP-2_peak_960	2.01145	6.31342	3.93804	ctg4:1097413-1097777	1097526	g3241	sp|Q08902|YO378_YEAST`Drug resistance protein YOR378W","PF07690.13`MFS_1`Major Facilitator Superfamily","WP_073465643.1`DHA2 family efflux MFS transporter permease subunit","MFS general substrate transporter``","-","-","-","-","GO:0016021`integral component of membrane`cellular_component;GO:0005886`plasma membrane`cellular_component;GO:0071944`cell periphery`cellular_component;GO:0015696`ammonium…
GRVGRVGRVGR	MEME-1	Merged-ctg7-2183687-2	44	54	-	13.8413	2.07e-07	0.0112	GAAGACGAAGA	Merged-ctg7-2183687-2	ctg7:2183500-2183858	TTS (g5534.t1)	#NAME?	3100	g5534.t1	1&2	SREBP-1_peak_1377	SREBP-2_peak_1326	SREBP-1_peak_1377	2.32352	9.15068	6.21299	ctg7:2183500-2183858	2183613	SREBP-2_peak_1326	2.23073	7.57623	4.93207	ctg7:2183535-2183858	2183650	g5534	-","PF00172.15`Zn_clus`Fungal Zn(2)-Cys(6) binuclear cluster domain","-","transcription factor``","-","-","-","-","-"
GRVGRVGRVGR	MEME-1	Merged-ctg7-2183687-2	50	60	-	13.8413	2.07e-07	0.0112	GAAGACGAAGA	Merged-ctg7-2183687-2	ctg7:2183500-2183858	TTS (g5534.t1)	#NAME?	3100	g5534.t1	1&2	SREBP-1_peak_1377	SREBP-2_peak_1326	SREBP-1_peak_1377	2.32352	9.15068	6.21299	ctg7:2183500-2183858	2183613	SREBP-2_peak_1326	2.23073	7.57623	4.93207	ctg7:2183535-2183858	2183650	g5534	-","PF00172.15`Zn_clus`Fungal Zn(2)-Cys(6) binuclear cluster domain","-","transcription factor``","-","-","-","-","-"
GRVGRVGRVGR	MEME-1	Merged-ctg7-2183687-2	56	66	-	13.8413	2.07e-07	0.0112	GAAGACGAAGA	Merged-ctg7-2183687-2	ctg7:2183500-2183858	TTS (g5534.t1)	#NAME?	3100	g5534.t1	1&2	SREBP-1_peak_1377	SREBP-2_peak_1326	SREBP-1_peak_1377	2.32352	9.15068	6.21299	ctg7:2183500-2183858	2183613	SREBP-2_peak_1326	2.23073	7.57623	4.93207	ctg7:2183535-2183858	2183650	g5534	-","PF00172.15`Zn_clus`Fungal Zn(2)-Cys(6) binuclear cluster domain","-","transcription factor``","-","-","-","-","-"
GRVGRVGRVGR	MEME-1	Merged-ctg10-532506-1	67	77	-	13.8413	2.07e-07	0.0112	GAAGACGAAGA	Merged-ctg10-532506-1	ctg10:532400-532613	intron (g6905.t1, intron 3 of 3)	-intron (g6905.t1, intron 3 of 3)	1703	g6905.t1	2	-	SREBP-2_peak_233	-	-	-	-	-	-	SREBP-2_peak_233	2.05999	7.29787	4.71353	ctg10:532400-532613	532512	g6905	-","-","-","``","-","-","-","-","-"
GRVGRVGRVGR	MEME-1	Merged-ctg16-609823-2	77	87	+	13.8413	2.07e-07	0.0112	GAAGACGAAGA	Merged-ctg16-609823-2	ctg16:609515-610251	exon (g9012.t1, exon 2 of 4)	-exon (g9012.t1, exon 2 of 4)	1345	g9012.t1	1&2	SREBP-1_peak_527	SREBP-2_peak_510	SREBP-1_peak_527	2.17459	8.05653	5.34431	ctg16:609517-610251	609915	SREBP-2_peak_510	2.05423	6.79089	4.31509	ctg16:609515-610011	609957	g9012	sp|O94248|MDN1_SCHPO`Midasin","-","-","transporter``","-","-","K14572`MDN1, REA1","ko03008` Ribosome biogenesis in eukaryotes","GO:0006364`rRNA processing`biological_process;GO:0000027`ribosomal large subunit assembly`biological_process;GO:0030687`preribosome, large subunit precursor`cellular_component;GO:0005509`calcium ion binding`molecular_function;GO:0016887`ATPase activity`molecular_function…
GRVGRVGRVGR	MEME-1	Merged-ctg3-1580198-1	93	103	+	13.8413	2.07e-07	0.0112	GAAGACGAAGA	Merged-ctg3-1580198-1	ctg3:1580078-1580318	promoter	promoter-TSS (g2699.t1)	-203	g2699.t1	1	SREBP-1_peak_899	-	SREBP-1_peak_899	2.23783	9.08501	6.16212	ctg3:1580078-1580318	1580233	-	-	-	-	-	-	g2699	-","-","-","hypothetical protein GSI_10515``","-","-","-","-","-"
GRVGRVGRVGR	MEME-1	Merged-ctg3-723618-2	95	105	+	13.8413	2.07e-07	0.0112	GAAGACGAAGA	Merged-ctg3-723618-2	ctg3:723450-723787	intron (g2461.t1, intron 7 of 7)	-intron (g2461.t1, intron 7 of 7)	4253	g2461.t1	1&2	SREBP-1_peak_863	SREBP-2_peak_843	SREBP-1_peak_863	2.31605	10.0616	6.93353	ctg3:723456-723779	723533	SREBP-2_peak_843	2.26756	9.43474	6.38084	ctg3:723450-723787	723550	g2461	sp|Q8BKD6|R144B_MOUSE`E3 ubiquitin-protein ligase RNF144B","PF13923.3`zf-C3HC4_2`Zinc finger, C3HC4 type (RING finger);PF14634.3`zf-RING_5`zinc-RING finger domain;PF13920.3`zf-C3HC4_3`Zinc finger, C3HC4 type (RING finger);PF13445.3`zf-RING_UBOX`RING-type zinc-finger;PF00097.22`zf-C3HC4`Zinc finger, C3HC4 type (RING finger);PF01485.18`IBR`IBR domain, a half RING-finger domain;PF13639.3`zf-RING_2`R…
GRVGRVGRVGR	MEME-1	Merged-ctg12-1630880-1	98	108	+	13.8413	2.07e-07	0.0112	GAAGACGAAGA	Merged-ctg12-1630880-1	ctg12:1630725-1631035	promoter	promoter-TSS (g7902.t1)	45	g7902.t1	2	-	SREBP-2_peak_367	-	-	-	-	-	-	SREBP-2_peak_367	2.06231	7.78229	5.09396	ctg12:1630725-1631035	1630920	g7902	sp|O43073|YGW2_SCHPO`UPF0220 protein C8D2.02c","PF05255.8`UPF0220`Uncharacterised protein family (UPF0220)","WP_099099790.1`UPF0220 family protein","hypothetical protein DICSQDRAFT_139460``","-","-","-","-","GO:0032511`late endosome to vacuole transport via multivesicular body sorting pathway`biological_process;GO:0006886`intracellular protein transport`biological_process;GO:0016021`integral comp…
GRVGRVGRVGR	MEME-1	Merged-ctg6-2136172-2	101	111	-	13.8413	2.07e-07	0.0112	GAAGACGAAGA	Merged-ctg6-2136172-2	ctg6:2135974-2136398	exon (g4919.t1, exon 7 of 10)	-exon (g4919.t1, exon 7 of 10)	5209	g4919.t1	1&2	SREBP-1_peak_1278	SREBP-2_peak_1238	SREBP-1_peak_1278	2.49888	9.01242	6.10319	ctg6:2136000-2136317	2136088	SREBP-2_peak_1238	2.15966	7.42533	4.81155	ctg6:2135974-2136398	2136227	g4919	sp|Q4P9K9|CHS8_USTMA`Chitin synthase 8","PF14901.3`Jiv90`Cleavage inducing molecular chaperone;PF13506.3`Glyco_transf_21`Glycosyl transferase family 21;PF13632.3`Glyco_trans_2_3`Glycosyl transferase family group 2;PF08766.8`DEK_C`DEK C terminal domain;PF00063.18`Myosin_head`Myosin head (motor domain);PF03142.12`Chitin_synth_2`Chitin synthase;PF13641.3`Glyco_tranf_2_3`Glycosyltransferase like fami…
GRVGRVGRVGR	MEME-1	Merged-ctg14-711182-1	113	123	-	13.8413	2.07e-07	0.0112	GAAGACGAAGA	Merged-ctg14-711182-1	ctg14:711074-711290	Intergenic	Intergenic	2256	g8433.t1	1	SREBP-1_peak_465	-	SREBP-1_peak_465	2.05121	7.69224	5.05496	ctg14:711074-711290	711143	-	-	-	-	-	-	g8433	-","PF07047.9`OPA3`Optic atrophy 3 protein (OPA3)","WP_120787206.1`hypothetical protein","hypothetical protein GSI_04518``","-","-","-","-","-"
GRVGRVGRVGR	MEME-1	Merged-ctg4-1180338-2	132	142	+	13.8413	2.07e-07	0.0112	GAAGACGAAGA	Merged-ctg4-1180338-2	ctg4:1180146-1180550	promoter	Intergenic	-1125	g3262.t1	1&2	SREBP-1_peak_1000	SREBP-2_peak_963	SREBP-1_peak_1000	2.51461	13.4959	9.63976	ctg4:1180183-1180474	1180338	SREBP-2_peak_963	2.71549	16.6287	12.1979	ctg4:1180146-1180550	1180347	g3262	sp|D4ALG0|LYSM1_ARTBC`LysM domain-containing protein ARB_05157","PF01476.17`LysM`LysM domain","-","hypothetical protein GSI_05258``","-","-","-","-","GO:0009405`pathogenesis`biological_process;GO:0008061`chitin binding`molecular_function;GO:0005576`extracellular region`cellular_component"
GRVGRVGRVGR	MEME-1	Merged-ctg12-820072-1	153	163	-	13.8413	2.07e-07	0.0112	GAAGACGAAGA	Merged-ctg12-820072-1	ctg12:819950-820194	promoter	-exon (g7724.t1, exon 1 of 3)	477	g7724.t1	2	-	SREBP-2_peak_338	-	-	-	-	-	-	SREBP-2_peak_338	2.07846	7.15186	4.59826	ctg12:819950-820194	820089	g7724	-","-","-","hypothetical protein GSI_14601``","-","-","-","-","-"
GRVGRVGRVGR	MEME-1	Merged-ctg6-1455054-1	156	166	-	13.8413	2.07e-07	0.0112	GAAGACGAAGA	Merged-ctg6-1455054-1	ctg6:1454879-1455230	TTS (g4705.t1)	#NAME?	2225	g4706.t1	1	SREBP-1_peak_1244	-	SREBP-1_peak_1244	2.21012	10.1754	7.02317	ctg6:1454879-1455230	1455032	-	-	-	-	-	-	g4706	-","-","-","hypothetical protein GSI_01014``","-","-","-","-","-"
GRVGRVGRVGR	MEME-1	Merged-ctg1-1169511-2	164	174	-	13.8413	2.07e-07	0.0112	GAAGACGAAGA	Merged-ctg1-1169511-2	ctg1:1169391-1169650	promoter	Intergenic	-1227	g257.t1	1&2	SREBP-1_peak_40	SREBP-2_peak_38	SREBP-1_peak_40	2.3683	10.2337	7.06782	ctg1:1169391-1169603	1169460	SREBP-2_peak_38	2.21577	8.47076	5.63197	ctg1:1169403-1169650	1169573	g257	sp|Q9CZ04|CSN7A_MOUSE`COP9 signalosome complex subunit 7a","PF01399.24`PCI`PCI domain","-","hypothetical protein GSI_07022``","-","-","K12180`COPS7, CSN7","-","GO:0008180`COP9 signalosome`cellular_component;GO:0000338`protein deneddylation`biological_process;GO:0010387`COP9 signalosome assembly`biological_process;GO:0005654`nucleoplasm`cellular_component;GO:0005829`cytosol`cellular_component"
GRVGRVGRVGR	MEME-1	Merged-ctg1-1169511-2	170	180	-	13.8413	2.07e-07	0.0112	GAAGACGAAGA	Merged-ctg1-1169511-2	ctg1:1169391-1169650	promoter	Intergenic	-1227	g257.t1	1&2	SREBP-1_peak_40	SREBP-2_peak_38	SREBP-1_peak_40	2.3683	10.2337	7.06782	ctg1:1169391-1169603	1169460	SREBP-2_peak_38	2.21577	8.47076	5.63197	ctg1:1169403-1169650	1169573	g257	sp|Q9CZ04|CSN7A_MOUSE`COP9 signalosome complex subunit 7a","PF01399.24`PCI`PCI domain","-","hypothetical protein GSI_07022``","-","-","K12180`COPS7, CSN7","-","GO:0008180`COP9 signalosome`cellular_component;GO:0000338`protein deneddylation`biological_process;GO:0010387`COP9 signalosome assembly`biological_process;GO:0005654`nucleoplasm`cellular_component;GO:0005829`cytosol`cellular_component"
GRVGRVGRVGR	MEME-1	Merged-ctg5-2305058-2	171	181	-	13.8413	2.07e-07	0.0112	GAAGACGAAGA	Merged-ctg5-2305058-2	ctg5:2304773-2305453	promoter	promoter-TSS (g4112.t1)	-34	g4112.t1	1&2	SREBP-1_peak_1172	SREBP-2_peak_1139	SREBP-1_peak_1172	2.66176	13.2855	9.47641	ctg5:2304773-2305154	2304984	SREBP-2_peak_1139	2.46014	10.8177	7.47778	ctg5:2304853-2305453	2304976	g4112	sp|Q9ZPW2|APC10_ARATH`Anaphase-promoting complex subunit 10","PF03256.13`ANAPC10`Anaphase-promoting complex, subunit 10 (APC10);PF00754.22`F5_F8_type_C`F5/8 type C domain","-","hypothetical protein GSI_05413``","-","-","K03357`APC10, DOC1","ko04914` Progesterone-mediated oocyte maturation;ko04113` Meiosis - yeast;ko05166` Human T-cell leukemia virus 1 infection;ko04111` Cell cycle - yeast;ko04114…
GRVGRVGRVGR	MEME-1	Merged-ctg6-1842624-1	182	192	-	13.8413	2.07e-07	0.0112	GAAGACGAAGA	Merged-ctg6-1842624-1	ctg6:1842506-1842743	promoter	promoter-TSS (g4832.t1)	-562	g4832.t1	1	SREBP-1_peak_1261	-	SREBP-1_peak_1261	2.12438	7.8846	5.20596	ctg6:1842506-1842743	1842651	-	-	-	-	-	-	g4832	sp|Q9ZVX1|UBC23_ARATH`Probable ubiquitin-conjugating enzyme E2 23","PF00179.23`UQ_con`Ubiquitin-conjugating enzyme","-","transporter``","-","-","K10581`UBE2O","ko04120` Ubiquitin mediated proteolysis","GO:0005829`cytosol`cellular_component;GO:0005524`ATP binding`molecular_function;GO:0061631`ubiquitin conjugating enzyme activity`molecular_function"
GRVGRVGRVGR	MEME-1	Merged-ctg25-464609-1	251	261	+	13.8413	2.07e-07	0.0112	GAAGACGAAGA	Merged-ctg25-464609-1	ctg25:464303-464915	promoter	-exon (g11195.t1, exon 1 of 7)	106	g11195.t1	2	-	SREBP-2_peak_788	-	-	-	-	-	-	SREBP-2_peak_788	2.43173	10.3331	7.08646	ctg25:464303-464915	464802	g11195	sp|Q9HEZ3|PEPA3_PENJA`Penicillopepsin-3","PF00026.20`Asp`Eukaryotic aspartyl protease;PF14543.3`TAXi_N`Xylanase inhibitor N-terminal","-","hypothetical protein GSI_02540``","-","-","-","-","GO:0005576`extracellular region`cellular_component;GO:0004190`aspartic-type endopeptidase activity`molecular_function"
GRVGRVGRVGR	MEME-1	Merged-ctg12-1501998-1	266	276	-	13.8413	2.07e-07	0.0112	GAAGACGAAGA	Merged-ctg12-1501998-1	ctg12:1501718-1502279	promoter	promoter-TSS (g7886.t1)	-675	g7886.t1	2	-	SREBP-2_peak_362	-	-	-	-	-	-	SREBP-2_peak_362	2.29232	10.3398	7.09238	ctg12:1501718-1502279	1502185	g7886	-","-","-","hypothetical protein GSI_14345``","-","-","-","-","-"
GRVGRVGRVGR	MEME-1	Merged-ctg3-1481012-1	295	305	+	13.8413	2.07e-07	0.0112	GAAGACGAAGA	Merged-ctg3-1481012-1	ctg3:1480813-1481211	promoter	promoter-TSS (g2671.t1)	-346	g2671.t1	2	-	SREBP-2_peak_874	-	-	-	-	-	-	SREBP-2_peak_874	2.10092	7.31426	4.72604	ctg3:1480813-1481211	1480972	g2671	-","-","-","hypothetical protein GSI_10548``","-","-","-","-","-"
GRVGRVGRVGR	MEME-1	Merged-ctg6-2316699-1	363	373	-	13.8413	2.07e-07	0.0112	GAAGACGAAGA	Merged-ctg6-2316699-1	ctg6:2316493-2316906	exon (g4973.t1, exon 2 of 7)	-exon (g4973.t1, exon 2 of 7)	595	g4973.t1	2	-	SREBP-2_peak_1252	-	-	-	-	-	-	SREBP-2_peak_1252	2.14232	10.6663	7.35583	ctg6:2316493-2316906	2316704	g4973	-","-","-","hypothetical protein BN946_scf184983.g28``","-","-","-","-","-"
GRVGRVGRVGR	MEME-1	Merged-ctg6-2316699-1	369	379	-	13.8413	2.07e-07	0.0112	GAAGACGAAGA	Merged-ctg6-2316699-1	ctg6:2316493-2316906	exon (g4973.t1, exon 2 of 7)	-exon (g4973.t1, exon 2 of 7)	595	g4973.t1	2	-	SREBP-2_peak_1252	-	-	-	-	-	-	SREBP-2_peak_1252	2.14232	10.6663	7.35583	ctg6:2316493-2316906	2316704	g4973	-","-","-","hypothetical protein BN946_scf184983.g28``","-","-","-","-","-"
GRVGRVGRVGR	MEME-1	Merged-ctg2-2558798-2	415	425	-	13.8413	2.07e-07	0.0112	GAAGACGAAGA	Merged-ctg2-2558798-2	ctg2:2558547-2559063	promoter	promoter-TSS (g2055.t2)	-267	g2055.t2	1&2	SREBP-1_peak_699	SREBP-2_peak_675	SREBP-1_peak_699	2.64617	13.1593	9.37445	ctg2:2558547-2559063	2558718	SREBP-2_peak_675	2.15261	7.58377	4.93835	ctg2:2558584-2558998	2558690	g2055	sp|A2YFR6|OHK1_ORYSI`Probable histidine kinase 1","PF02518.23`HATPase_c`Histidine kinase-, DNA gyrase B-, and HSP90-like ATPase;PF00512.22`HisKA`His Kinase A (phospho-acceptor) domain;PF00072.21`Response_reg`Response regulator receiver domain","WP_136928581.1`response regulator","hypothetical protein GSI_12475``","-","Signal transduction histidine kinase","-","-","GO:0048364`root development`biol…
GRVGRVGRVGR	MEME-1	Merged-ctg44-26630-2	846	856	+	13.8413	2.07e-07	0.0112	GAAGACGAAGA	Merged-ctg44-26630-2	ctg44:26180-27134	promoter	-intron (g11579.t1, intron 1 of 1)	189	g11579.t1	1&2	SREBP-1_peak_1053	SREBP-2_peak_1021	SREBP-1_peak_1053	2.33531	10.3408	7.14968	ctg44:26180-27134	26985	SREBP-2_peak_1021	2.51003	11.341	7.9063	ctg44:26221-26988	26776	g11579	-","PF01222.14`ERG4_ERG24`Ergosterol biosynthesis ERG4/ERG24 family;PF04140.11`ICMT`Isoprenylcysteine carboxyl methyltransferase (ICMT) family;PF04191.10`PEMT`Phospholipid methyltransferase","WP_064026194.1`MULTISPECIES: isoprenylcysteine carboxylmethyltransferase family protein","hypothetical protein GSI_15675``","-","-","-","-","-"
GRVGRVGRVGR	MEME-1	Merged-ctg2-3108890-2	68	78	-	13.5556	3.79e-07	0.0112	GAAGAAGAAGA	Merged-ctg2-3108890-2	ctg2:3108703-3109077	promoter	-exon (g2174.t1, exon 1 of 1)	256	g2174.t1	1&2	SREBP-1_peak_714	SREBP-2_peak_690	SREBP-1_peak_714	2.09841	8.17202	5.43675	ctg2:3108703-3109077	3108941	SREBP-2_peak_690	2.31786	10.559	7.26776	ctg2:3108725-3109055	3108947	g2174	-","PF13961.3`DUF4219`Domain of unknown function (DUF4219);PF14223.3`Retrotran_gag_2`gag-polypeptide of LTR copia-type","-","hypothetical protein TRAPUB_9930``","-","-","-","-","-"
GRVGRVGRVGR	MEME-1	Merged-ctg8-1683158-1	71	81	-	13.5556	3.79e-07	0.0112	GAAGAAGAAGA	Merged-ctg8-1683158-1	ctg8:1683051-1683266	exon (g6122.t1, exon 3 of 8)	-exon (g6122.t1, exon 3 of 8)	1846	g6122.t1	1	SREBP-1_peak_1470	-	SREBP-1_peak_1470	2.04526	6.91136	4.43612	ctg8:1683051-1683266	1683145	-	-	-	-	-	-	g6122	sp|F4JTP5|STY46_ARATH`Serine/threonine-protein kinase STY46","PF02037.24`SAP`SAP domain;PF07714.14`Pkinase_Tyr`Protein tyrosine kinase;PF00069.22`Pkinase`Protein kinase domain","WP_012473472.1`protein kinase","transporter``","-","Serine/threonine protein kinase","-","-","GO:0004712`protein serine/threonine/tyrosine kinase activity`molecular_function;GO:0009658`chloroplast organization`biological_…
GRVGRVGRVGR	MEME-1	Merged-ctg3-1471280-1	85	95	-	13.5556	3.79e-07	0.0112	GAAGAAGAAGA	Merged-ctg3-1471280-1	ctg3:1471154-1471407	exon (g2667.t1, exon 2 of 3)	-exon (g2667.t1, exon 2 of 3)	557	g2667.t1	2	-	SREBP-2_peak_873	-	-	-	-	-	-	SREBP-2_peak_873	2.3734	10.6538	7.34543	ctg3:1471154-1471407	1471303	g2667	-","PF01585.20`G-patch`G-patch domain;PF12656.4`G-patch_2`DExH-box splicing factor binding site","-","hypothetical protein GSI_10550``","-","-","K11135`PINX1","-","-"
GRVGRVGRVGR	MEME-1	Merged-ctg3-1471280-1	130	140	-	13.5556	3.79e-07	0.0112	GAAGAAGAAGA	Merged-ctg3-1471280-1	ctg3:1471154-1471407	exon (g2667.t1, exon 2 of 3)	-exon (g2667.t1, exon 2 of 3)	557	g2667.t1	2	-	SREBP-2_peak_873	-	-	-	-	-	-	SREBP-2_peak_873	2.3734	10.6538	7.34543	ctg3:1471154-1471407	1471303	g2667	-","PF01585.20`G-patch`G-patch domain;PF12656.4`G-patch_2`DExH-box splicing factor binding site","-","hypothetical protein GSI_10550``","-","-","K11135`PINX1","-","-"
GRVGRVGRVGR	MEME-1	Merged-ctg13-847920-1	209	219	-	13.5556	3.79e-07	0.0112	GAAGAAGAAGA	Merged-ctg13-847920-1	ctg13:847807-848034	exon (g8130.t1, exon 5 of 14)	-exon (g8130.t1, exon 5 of 14)	1179	g8130.t1	2	-	SREBP-2_peak_419	-	-	-	-	-	-	SREBP-2_peak_419	2.23429	9.16894	6.1711	ctg13:847807-848034	847914	g8130	sp|Q10251|IF2P_SCHPO`Eukaryotic translation initiation factor 5B","PF11987.5`IF-2`Translation-initiation factor 2;PF00009.24`GTP_EFTU`Elongation factor Tu GTP binding domain;PF01926.20`MMR_HSR1`50S ribosome-binding GTPase;PF03144.22`GTP_EFTU_D2`Elongation factor Tu domain 2;PF14578.3`GTP_EFTU_D4`Elongation factor Tu domain 4;PF03029.14`ATP_bind_1`Conserved hypothetical ATP binding protein;PF08477…
GRVGRVGRVGR	MEME-1	Merged-ctg5-2051908-1	250	260	-	13.5556	3.79e-07	0.0112	GAAGAAGAAGA	Merged-ctg5-2051908-1	ctg5:2051551-2052266	TTS (g4066.t1)	#NAME?	1027	g4066.t1	1	SREBP-1_peak_1156	-	SREBP-1_peak_1156	2.05009	6.94634	4.46524	ctg5:2051551-2052266	2051589	-	-	-	-	-	-	g4066	-","-","-","hypothetical protein GSI_08058``","-","-","-","-","-"
GRVGRVGRVGR	MEME-1	Merged-ctg5-2051908-1	253	263	-	13.5556	3.79e-07	0.0112	GAAGAAGAAGA	Merged-ctg5-2051908-1	ctg5:2051551-2052266	TTS (g4066.t1)	#NAME?	1027	g4066.t1	1	SREBP-1_peak_1156	-	SREBP-1_peak_1156	2.05009	6.94634	4.46524	ctg5:2051551-2052266	2051589	-	-	-	-	-	-	g4066	-","-","-","hypothetical protein GSI_08058``","-","-","-","-","-"
GRVGRVGRVGR	MEME-1	Merged-ctg5-2051908-1	256	266	-	13.5556	3.79e-07	0.0112	GAAGAAGAAGA	Merged-ctg5-2051908-1	ctg5:2051551-2052266	TTS (g4066.t1)	#NAME?	1027	g4066.t1	1	SREBP-1_peak_1156	-	SREBP-1_peak_1156	2.05009	6.94634	4.46524	ctg5:2051551-2052266	2051589	-	-	-	-	-	-	g4066	-","-","-","hypothetical protein GSI_08058``","-","-","-","-","-"
GRVGRVGRVGR	MEME-1	Merged-ctg5-2051908-1	259	269	-	13.5556	3.79e-07	0.0112	GAAGAAGAAGA	Merged-ctg5-2051908-1	ctg5:2051551-2052266	TTS (g4066.t1)	#NAME?	1027	g4066.t1	1	SREBP-1_peak_1156	-	SREBP-1_peak_1156	2.05009	6.94634	4.46524	ctg5:2051551-2052266	2051589	-	-	-	-	-	-	g4066	-","-","-","hypothetical protein GSI_08058``","-","-","-","-","-"
GRVGRVGRVGR	MEME-1	Merged-ctg5-2051908-1	262	272	-	13.5556	3.79e-07	0.0112	GAAGAAGAAGA	Merged-ctg5-2051908-1	ctg5:2051551-2052266	TTS (g4066.t1)	#NAME?	1027	g4066.t1	1	SREBP-1_peak_1156	-	SREBP-1_peak_1156	2.05009	6.94634	4.46524	ctg5:2051551-2052266	2051589	-	-	-	-	-	-	g4066	-","-","-","hypothetical protein GSI_08058``","-","-","-","-","-"
GRVGRVGRVGR	MEME-1	Merged-ctg5-2051908-1	265	275	-	13.5556	3.79e-07	0.0112	GAAGAAGAAGA	Merged-ctg5-2051908-1	ctg5:2051551-2052266	TTS (g4066.t1)	#NAME?	1027	g4066.t1	1	SREBP-1_peak_1156	-	SREBP-1_peak_1156	2.05009	6.94634	4.46524	ctg5:2051551-2052266	2051589	-	-	-	-	-	-	g4066	-","-","-","hypothetical protein GSI_08058``","-","-","-","-","-"
GRVGRVGRVGR	MEME-1	Merged-ctg5-2051908-1	268	278	-	13.5556	3.79e-07	0.0112	GAAGAAGAAGA	Merged-ctg5-2051908-1	ctg5:2051551-2052266	TTS (g4066.t1)	#NAME?	1027	g4066.t1	1	SREBP-1_peak_1156	-	SREBP-1_peak_1156	2.05009	6.94634	4.46524	ctg5:2051551-2052266	2051589	-	-	-	-	-	-	g4066	-","-","-","hypothetical protein GSI_08058``","-","-","-","-","-"
GRVGRVGRVGR	MEME-1	Merged-ctg5-2051908-1	271	281	-	13.5556	3.79e-07	0.0112	GAAGAAGAAGA	Merged-ctg5-2051908-1	ctg5:2051551-2052266	TTS (g4066.t1)	#NAME?	1027	g4066.t1	1	SREBP-1_peak_1156	-	SREBP-1_peak_1156	2.05009	6.94634	4.46524	ctg5:2051551-2052266	2051589	-	-	-	-	-	-	g4066	-","-","-","hypothetical protein GSI_08058``","-","-","-","-","-"
GRVGRVGRVGR	MEME-1	Merged-ctg5-2051908-1	274	284	-	13.5556	3.79e-07	0.0112	GAAGAAGAAGA	Merged-ctg5-2051908-1	ctg5:2051551-2052266	TTS (g4066.t1)	#NAME?	1027	g4066.t1	1	SREBP-1_peak_1156	-	SREBP-1_peak_1156	2.05009	6.94634	4.46524	ctg5:2051551-2052266	2051589	-	-	-	-	-	-	g4066	-","-","-","hypothetical protein GSI_08058``","-","-","-","-","-"
GRVGRVGRVGR	MEME-1	Merged-ctg9-1671753-1	449	459	-	13.5556	3.79e-07	0.0112	GAAGAAGAAGA	Merged-ctg9-1671753-1	ctg9:1671445-1672061	TTS (g6657.t1)	#NAME?	1013	g6656.t1	2	-	SREBP-2_peak_1500	-	-	-	-	-	-	SREBP-2_peak_1500	2.08421	7.48115	4.85633	ctg9:1671445-1672061	1671561	g6656	-","-","-","hypothetical protein GSI_11478``","-","-","K00232`E1.3.3.6, ACOX1, ACOX3","ko01040` Biosynthesis of unsaturated fatty acids;ko04146` Peroxisome;ko01212` Fatty acid metabolism;ko04024` cAMP signaling pathway;ko00071` Fatty acid degradation;ko00592` alpha-Linolenic acid metabolism;ko03320` PPAR signaling pathway","-"
GRVGRVGRVGR	MEME-1	Merged-ctg4-1220262-1	54	64	+	13.5556	3.79e-07	0.0112	GAAGAAGAAGA	Merged-ctg4-1220262-1	ctg4:1220057-1220468	promoter	promoter-TSS (g3270.t1)	-108	g3270.t1	2	-	SREBP-2_peak_965	-	-	-	-	-	-	SREBP-2_peak_965	2.04402	7.26838	4.68928	ctg4:1220057-1220468	1220142	g3270	sp|O14234|CCH1_SCHPO`Calcium-channel protein cch1","PF00520.28`Ion_trans`Ion transport protein","WP_114326492.1`ion transporter","transporter``","-","-","-","-","GO:0005789`endoplasmic reticulum membrane`cellular_component;GO:0005783`endoplasmic reticulum`cellular_component;GO:0005262`calcium channel activity`molecular_function;GO:0005891`voltage-gated calcium channel complex`cellular_component;G…
GRVGRVGRVGR	MEME-1	Merged-ctg2-3277115-1	82	92	+	13.5556	3.79e-07	0.0112	GAAGAAGAAGA	Merged-ctg2-3277115-1	ctg2:3276911-3277320	promoter	promoter-TSS (g2196.t1)	-66	g2196.t1	1	SREBP-1_peak_719	-	SREBP-1_peak_719	2.26621	8.26938	5.51491	ctg2:3276911-3277320	3276967	-	-	-	-	-	-	g2196	-","-","-","hypothetical protein BN946_scf184690.g3``","-","-","-","-","-"
GRVGRVGRVGR	MEME-1	Merged-ctg5-1739474-1	86	96	+	13.5556	3.79e-07	0.0112	GAAGAAGAAGA	Merged-ctg5-1739474-1	ctg5:1739311-1739637	exon (g3976.t1, exon 3 of 4)	-exon (g3976.t1, exon 3 of 4)	814	g3976.t1	2	-	SREBP-2_peak_1114	-	-	-	-	-	-	SREBP-2_peak_1114	2.31963	9.60678	6.51392	ctg5:1739311-1739637	1739501	g3976	sp|Q8J207|ERG3_LEPMC`Delta(7)-sterol 5(6)-desaturase","PF04116.10`FA_hydroxylase`Fatty acid hydroxylase superfamily","WP_053234653.1`sterol desaturase family protein","hypothetical protein GSI_02513``","-","Sterol desaturase/sphingolipid hydroxylase, fatty acid hydroxylase superfamily","K00227`SC5DL, ERG3","ko00100` Steroid biosynthesis","GO:0016126`sterol biosynthetic process`biological_process;…
GRVGRVGRVGR	MEME-1	Merged-ctg7-2287631-1	88	98	+	13.5556	3.79e-07	0.0112	GAAGAAGAAGA	Merged-ctg7-2287631-1	ctg7:2287453-2287809	exon (g5556.t1, exon 3 of 4)	-exon (g5556.t1, exon 3 of 4)	738	g5556.t1	2	-	SREBP-2_peak_1328	-	-	-	-	-	-	SREBP-2_peak_1328	2.17241	8.0404	5.29601	ctg7:2287453-2287809	2287563	g5556	-","-","-","hypothetical protein GSI_08595``","-","-","-","-","-"
GRVGRVGRVGR	MEME-1	Merged-ctg8-982811-1	140	150	+	13.5556	3.79e-07	0.0112	GAAGAAGAAGA	Merged-ctg8-982811-1	ctg8:982684-982938	promoter	promoter-TSS (g5894.t1)	-986	g5894.t1	2	-	SREBP-2_peak_1389	-	-	-	-	-	-	SREBP-2_peak_1389	2.35215	10.355	7.10411	ctg8:982684-982938	982814	g5894	sp|A2QX52|EXGD_ASPNC`Probable glucan 1,3-beta-glucosidase D","PF00150.15`Cellulase`Cellulase (glycosyl hydrolase family 5);PF04415.9`DUF515`Protein of unknown function (DUF515);PF14283.3`DUF4366`Domain of unknown function (DUF4366)","WP_052401115.1`cellulase family glycosylhydrolase","hypothetical protein GSI_13921``","-","-","K01210`E3.2.1.58","ko00500` Starch and sucrose metabolism","GO:0004338…
GRVGRVGRVGR	MEME-1	Merged-ctg8-982811-1	143	153	+	13.5556	3.79e-07	0.0112	GAAGAAGAAGA	Merged-ctg8-982811-1	ctg8:982684-982938	promoter	promoter-TSS (g5894.t1)	-986	g5894.t1	2	-	SREBP-2_peak_1389	-	-	-	-	-	-	SREBP-2_peak_1389	2.35215	10.355	7.10411	ctg8:982684-982938	982814	g5894	sp|A2QX52|EXGD_ASPNC`Probable glucan 1,3-beta-glucosidase D","PF00150.15`Cellulase`Cellulase (glycosyl hydrolase family 5);PF04415.9`DUF515`Protein of unknown function (DUF515);PF14283.3`DUF4366`Domain of unknown function (DUF4366)","WP_052401115.1`cellulase family glycosylhydrolase","hypothetical protein GSI_13921``","-","-","K01210`E3.2.1.58","ko00500` Starch and sucrose metabolism","GO:0004338…
GRVGRVGRVGR	MEME-1	Merged-ctg6-674291-2	174	184	+	13.5556	3.79e-07	0.0112	GAAGAAGAAGA	Merged-ctg6-674291-2	ctg6:673823-674543	promoter	promoter-TSS (g4439.t1)	-124	g4439.t1	1&2	SREBP-1_peak_1212	SREBP-2_peak_1174	SREBP-1_peak_1212	2.08531	7.68128	5.04591	ctg6:674285-674514	674363	SREBP-2_peak_1174	2.93163	18.7182	14.0183	ctg6:673823-674543	673960	g4439	-","PF01344.22`Kelch_1`Kelch motif;PF13854.3`Kelch_5`Kelch motif;PF13415.3`Kelch_3`Galactose oxidase, central domain;PF13418.3`Kelch_4`Galactose oxidase, central domain;PF13964.3`Kelch_6`Kelch motif","-","hypothetical protein BD309DRAFT_947553``","-","-","-","-","-"
GRVGRVGRVGR	MEME-1	Merged-ctg16-643858-1	214	224	+	13.5556	3.79e-07	0.0112	GAAGAAGAAGA	Merged-ctg16-643858-1	ctg16:643715-644002	intron (g9020.t1, intron 9 of 11)	-intron (g9020.t1, intron 9 of 11)	5211	g9019.t1	2	-	SREBP-2_peak_512	-	-	-	-	-	-	SREBP-2_peak_512	2.30252	9.95127	6.78555	ctg16:643715-644002	643884	g9019	-","PF01105.21`EMP24_GP25L`emp24/gp25L/p24 family/GOLD;PF15458.3`NTR2`Nineteen complex-related protein 2","-","hypothetical protein GSI_15442``","-","-","K13211`GCFC","-","-"
GRVGRVGRVGR	MEME-1	Merged-ctg1-1082920-1	238	248	+	13.5556	3.79e-07	0.0112	GAAGAAGAAGA	Merged-ctg1-1082920-1	ctg1:1082718-1083123	Intergenic	Intergenic	-2090	g236.t1	1	SREBP-1_peak_30	-	SREBP-1_peak_30	2.31217	7.62033	4.99911	ctg1:1082718-1083123	1082910	-	-	-	-	-	-	g236	sp|P78750|UTP18_SCHPO`Probable U3 small nucleolar RNA-associated protein 18","PF12894.4`ANAPC4_WD40`Anaphase-promoting complex subunit 4 WD40 domain","-","hypothetical protein GSI_06998``","-","-","K14553`UTP18","ko03008` Ribosome biogenesis in eukaryotes","GO:0034388`Pwp2p-containing subcomplex of 90S preribosome`cellular_component;GO:0032040`small-subunit processome`cellular_component;GO:000636…
GRVGRVGRVGR	MEME-1	Merged-ctg13-411985-2	570	580	+	13.5556	3.79e-07	0.0112	GAAGAAGAAGA	Merged-ctg13-411985-2	ctg13:411563-412250	promoter	-exon (g8035.t1, exon 1 of 8)	295	g8035.t1	1&2	SREBP-1_peak_411	SREBP-2_peak_398	SREBP-1_peak_411	2.77795	15.3929	11.113	ctg13:411952-412176	412049	SREBP-2_peak_398	2.41669	10.7453	7.41898	ctg13:411563-412250	412048	g8035	-","-","-","-","-","-","-","-","-"
GRVGRVGRVGR	MEME-1	Merged-ctg1-4142087-2	577	587	+	13.5556	3.79e-07	0.0112	GAAGAAGAAGA	Merged-ctg1-4142087-2	ctg1:4141844-4142548	intron (g1190.t2, intron 1 of 9)	-intron (g1190.t2, intron 1 of 9)	601	g1190.t1	1&2	SREBP-1_peak_189	SREBP-2_peak_180	SREBP-1_peak_189	2.14131	8.4216	5.63617	ctg1:4141899-4142548	4142435	SREBP-2_peak_180	2.14037	8.10864	5.35043	ctg1:4141844-4142058	4141917	g1190	sp|P87137|YDM6_SCHPO`Uncharacterized protein C57A7.06","PF04615.10`Utp14`Utp14 protein","-","hypothetical protein GSI_06001``","-","-","K14567`UTP14","ko03008` Ribosome biogenesis in eukaryotes","GO:0032040`small-subunit processome`cellular_component;GO:0005634`nucleus`cellular_component;GO:0030490`maturation of SSU-rRNA`biological_process;GO:0005730`nucleolus`cellular_component"
GRVGRVGRVGR	MEME-1	Merged-ctg8-573502-2	10	20	+	13.4762	5.86e-07	0.0112	GAAGAGGAAGA	Merged-ctg8-573502-2	ctg8:573389-573615	promoter	promoter-TSS (g5762.t1)	175	g5763.t1	1&2	SREBP-1_peak_1420	SREBP-2_peak_1368	SREBP-1_peak_1420	2.36925	10.9981	7.6649	ctg8:573404-573615	573483	SREBP-2_peak_1368	2.29507	10.127	6.92197	ctg8:573389-573600	573489	g5763	sp|Q4PI89|SPT6_USTMA`Transcription elongation factor SPT6","PF14632.3`SPT6_acidic`Acidic N-terminal SPT6;PF00017.21`SH2`SH2 domain;PF12836.4`HHH_3`Helix-hairpin-helix motif;PF14878.3`DLD`Death-like domain of SPT6;PF14635.3`HHH_7`Helix-hairpin-helix motif;PF14641.3`HTH_44`Helix-turn-helix DNA-binding domain of SPT6;PF14633.3`SH2_2`SH2 domain;PF14639.3`YqgF`Holliday-junction resolvase-like of SPT6"…
GRVGRVGRVGR	MEME-1	Merged-ctg8-573502-2	19	29	+	13.4762	5.86e-07	0.0112	GAAGAGGAAGA	Merged-ctg8-573502-2	ctg8:573389-573615	promoter	promoter-TSS (g5762.t1)	175	g5763.t1	1&2	SREBP-1_peak_1420	SREBP-2_peak_1368	SREBP-1_peak_1420	2.36925	10.9981	7.6649	ctg8:573404-573615	573483	SREBP-2_peak_1368	2.29507	10.127	6.92197	ctg8:573389-573600	573489	g5763	sp|Q4PI89|SPT6_USTMA`Transcription elongation factor SPT6","PF14632.3`SPT6_acidic`Acidic N-terminal SPT6;PF00017.21`SH2`SH2 domain;PF12836.4`HHH_3`Helix-hairpin-helix motif;PF14878.3`DLD`Death-like domain of SPT6;PF14635.3`HHH_7`Helix-hairpin-helix motif;PF14641.3`HTH_44`Helix-turn-helix DNA-binding domain of SPT6;PF14633.3`SH2_2`SH2 domain;PF14639.3`YqgF`Holliday-junction resolvase-like of SPT6"…
GRVGRVGRVGR	MEME-1	Merged-ctg3-1395593-2	63	73	+	13.4762	5.86e-07	0.0112	GAAGAGGAAGA	Merged-ctg3-1395593-2	ctg3:1395449-1395744	promoter	promoter-TSS (g2646.t1)	-117	g2646.t1	1&2	SREBP-1_peak_895	SREBP-2_peak_869	SREBP-1_peak_895	2.05335	7.34009	4.77609	ctg3:1395458-1395744	1395612	SREBP-2_peak_869	2.21441	8.89991	5.96568	ctg3:1395449-1395722	1395593	g2646	sp|P87027|SPG1_SCHPO`Septum-promoting GTP-binding protein 1","PF00071.19`Ras`Ras family;PF00025.18`Arf`ADP-ribosylation factor family;PF08477.10`Roc`Ras of Complex, Roc, domain of DAPkinase;PF04670.9`Gtr1_RagA`Gtr1/RagA G protein conserved region","WP_006871257.1`GTP-binding protein","transporter``","-","-","K06682`TEM1","ko04111` Cell cycle - yeast","GO:0034613`cellular protein localization`biol…
GRVGRVGRVGR	MEME-1	Merged-ctg29-376331-1	76	86	+	13.4762	5.86e-07	0.0112	GAAGAGGAAGA	Merged-ctg29-376331-1	ctg29:376229-376434	TTS (g9280.t1)	#NAME?	2827	g9280.t1	1	SREBP-1_peak_818	-	SREBP-1_peak_818	2.32298	9.63258	6.59481	ctg29:376229-376434	376320	-	-	-	-	-	-	g9280	sp|Q9UTJ7|SDHA_SCHPO`Probable succinate dehydrogenase [ubiquinone] flavoprotein subunit, mitochondrial","PF07992.11`Pyr_redox_2`Pyridine nucleotide-disulphide oxidoreductase;PF01946.14`Thi4`Thi4 family;PF01494.16`FAD_binding_3`FAD binding domain;PF02910.17`Succ_DH_flav_C`Fumarate reductase flavoprotein C-term;PF00890.21`FAD_binding_2`FAD binding domain;PF01134.19`GIDA`Glucose inhibited division p…
GRVGRVGRVGR	MEME-1	Merged-ctg7-240576-1	83	93	+	13.4762	5.86e-07	0.0112	GAAGAGGAAGA	Merged-ctg7-240576-1	ctg7:240458-240694	promoter	promoter-TSS (g5073.t1)	-592	g5073.t1	1	SREBP-1_peak_1318	-	SREBP-1_peak_1318	2.18366	8.33683	5.56826	ctg7:240458-240694	240615	-	-	-	-	-	-	g5073	-","PF12937.4`F-box-like`F-box-like;PF00646.30`F-box`F-box domain","-","hypothetical protein GSI_09398``","-","-","-","-","-"
GRVGRVGRVGR	MEME-1	Merged-ctg25-2492-1	96	106	-	13.4762	5.86e-07	0.0112	GAAGAGGAAGA	Merged-ctg25-2492-1	ctg25:2361-2624	Intergenic	Intergenic	-5538	g11081.t1	2	-	SREBP-2_peak_783	-	-	-	-	-	-	SREBP-2_peak_783	2.22356	8.63986	5.76525	ctg25:2361-2624	2461	g11081	-","-","-","hypothetical protein GSI_02879``","-","-","-","-","-"
GRVGRVGRVGR	MEME-1	Merged-ctg12-158252-1	103	113	-	13.4762	5.86e-07	0.0112	GAAGAGGAAGA	Merged-ctg12-158252-1	ctg12:158004-158500	Intergenic	Intergenic	-2482	g7565.t1	1	SREBP-1_peak_329	-	SREBP-1_peak_329	2.53597	12.6902	8.99869	ctg12:158004-158500	158106	-	-	-	-	-	-	g7565	sp|C8VJW1|HXNP_EMENI`Major facilitator-type transporter hxnP","PF07690.13`MFS_1`Major Facilitator Superfamily;PF00083.21`Sugar_tr`Sugar (and other) transporter","WP_017848693.1`MFS transporter","MFS general substrate transporter``","-","-","-","-","GO:0005886`plasma membrane`cellular_component;GO:0016021`integral component of membrane`cellular_component;GO:0031224`intrinsic component of membrane`…
GRVGRVGRVGR	MEME-1	Merged-ctg5-2448529-1	109	119	-	13.4762	5.86e-07	0.0112	GAAGAGGAAGA	Merged-ctg5-2448529-1	ctg5:2448388-2448671	promoter	promoter-TSS (g4150.t1)	-594	g4150.t1	2	-	SREBP-2_peak_1147	-	-	-	-	-	-	SREBP-2_peak_1147	2.13856	7.99294	5.2598	ctg5:2448388-2448671	2448547	g4150	sp|S0EEY7|FUS6_GIBF5`Efflux pump FUS6","PF06609.10`TRI12`Fungal trichothecene efflux pump (TRI12);PF07690.13`MFS_1`Major Facilitator Superfamily;PF00083.21`Sugar_tr`Sugar (and other) transporter","WP_131290743.1`MFS transporter","MFS general substrate transporter``","-","-","-","-","GO:0016021`integral component of membrane`cellular_component;GO:0055085`transmembrane transport`biological_process"
GRVGRVGRVGR	MEME-1	Merged-ctg29-376331-1	127	137	+	13.4762	5.86e-07	0.0112	GAAGAGGAAGA	Merged-ctg29-376331-1	ctg29:376229-376434	TTS (g9280.t1)	#NAME?	2827	g9280.t1	1	SREBP-1_peak_818	-	SREBP-1_peak_818	2.32298	9.63258	6.59481	ctg29:376229-376434	376320	-	-	-	-	-	-	g9280	sp|Q9UTJ7|SDHA_SCHPO`Probable succinate dehydrogenase [ubiquinone] flavoprotein subunit, mitochondrial","PF07992.11`Pyr_redox_2`Pyridine nucleotide-disulphide oxidoreductase;PF01946.14`Thi4`Thi4 family;PF01494.16`FAD_binding_3`FAD binding domain;PF02910.17`Succ_DH_flav_C`Fumarate reductase flavoprotein C-term;PF00890.21`FAD_binding_2`FAD binding domain;PF01134.19`GIDA`Glucose inhibited division p…
GRVGRVGRVGR	MEME-1	Merged-ctg5-2305058-2	117	127	-	13.4762	5.86e-07	0.0112	GAAGAGGAAGA	Merged-ctg5-2305058-2	ctg5:2304773-2305453	promoter	promoter-TSS (g4112.t1)	-34	g4112.t1	1&2	SREBP-1_peak_1172	SREBP-2_peak_1139	SREBP-1_peak_1172	2.66176	13.2855	9.47641	ctg5:2304773-2305154	2304984	SREBP-2_peak_1139	2.46014	10.8177	7.47778	ctg5:2304853-2305453	2304976	g4112	sp|Q9ZPW2|APC10_ARATH`Anaphase-promoting complex subunit 10","PF03256.13`ANAPC10`Anaphase-promoting complex, subunit 10 (APC10);PF00754.22`F5_F8_type_C`F5/8 type C domain","-","hypothetical protein GSI_05413``","-","-","K03357`APC10, DOC1","ko04914` Progesterone-mediated oocyte maturation;ko04113` Meiosis - yeast;ko05166` Human T-cell leukemia virus 1 infection;ko04111` Cell cycle - yeast;ko04114…
GRVGRVGRVGR	MEME-1	Merged-ctg3-1471280-1	124	134	-	13.4762	5.86e-07	0.0112	GAAGAGGAAGA	Merged-ctg3-1471280-1	ctg3:1471154-1471407	exon (g2667.t1, exon 2 of 3)	-exon (g2667.t1, exon 2 of 3)	557	g2667.t1	2	-	SREBP-2_peak_873	-	-	-	-	-	-	SREBP-2_peak_873	2.3734	10.6538	7.34543	ctg3:1471154-1471407	1471303	g2667	-","PF01585.20`G-patch`G-patch domain;PF12656.4`G-patch_2`DExH-box splicing factor binding site","-","hypothetical protein GSI_10550``","-","-","K11135`PINX1","-","-"
GRVGRVGRVGR	MEME-1	Merged-ctg6-661825-1	134	144	-	13.4762	5.86e-07	0.0112	GAAGAGGAAGA	Merged-ctg6-661825-1	ctg6:661553-662097	promoter	#NAME?	494	g4435.t1	1	SREBP-1_peak_1211	-	SREBP-1_peak_1211	2.17118	8.34697	5.57696	ctg6:661553-662097	661661	-	-	-	-	-	-	g4435	sp|O14776|TCRG1_HUMAN`Transcription elongation regulator 1","PF00397.23`WW`WW domain;PF01846.16`FF`FF domain;PF16512.2`RhoGAP-FF1`p190-A and -B Rho GAPs FF domain","-","hypothetical protein BD309DRAFT_851694``","-","-","K12824`TCERG1, CA150","ko03040` Spliceosome","GO:0042802`identical protein binding`molecular_function;GO:0003713`transcription coactivator activity`molecular_function;GO:0000122`n…
GRVGRVGRVGR	MEME-1	Merged-ctg2-564734-1	147	157	-	13.4762	5.86e-07	0.0112	GAAGAGGAAGA	Merged-ctg2-564734-1	ctg2:564619-564849	intron (g1564.t1, intron 4 of 4)	-intron (g1564.t1, intron 4 of 4)	2278	g1564.t1	2	-	SREBP-2_peak_610	-	-	-	-	-	-	SREBP-2_peak_610	2.16101	8.06011	5.31226	ctg2:564619-564849	564752	g1564	-","PF01424.19`R3H`R3H domain;PF12752.4`SUZ`SUZ domain","-","hypothetical protein DICSQDRAFT_167201``","-","-","-","-","-"
GRVGRVGRVGR	MEME-1	Merged-ctg16-239378-1	163	173	+	13.4762	5.86e-07	0.0112	GAAGAGGAAGA	Merged-ctg16-239378-1	ctg16:239238-239518	promoter	promoter-TSS (g8917.t1)	391	g8918.t1	1	SREBP-1_peak_514	-	SREBP-1_peak_514	2.20533	8.50156	5.70063	ctg16:239238-239518	239409	-	-	-	-	-	-	g8918	sp|Q5BDC8|NOP12_EMENI`Nucleolar protein 12","PF00076.19`RRM_1`RNA recognition motif. (a.k.a. RRM, RBD, or RNP domain)","-","hypothetical protein GSI_15323``","-","-","K14837`NOP12","-","GO:0005730`nucleolus`cellular_component;GO:0003723`RNA binding`molecular_function;GO:0006364`rRNA processing`biological_process"
GRVGRVGRVGR	MEME-1	Merged-ctg3-2467880-2	211	221	+	13.4762	5.86e-07	0.0112	GAAGAGGAAGA	Merged-ctg3-2467880-2	ctg3:2467705-2468024	intron (g2888.t1, intron 8 of 12)	-intron (g2888.t1, intron 8 of 12)	1478	g2888.t1	1&2	SREBP-1_peak_932	SREBP-2_peak_905	SREBP-1_peak_932	2.57335	13.4505	9.60446	ctg3:2467794-2468024	2467932	SREBP-2_peak_905	2.17117	8.45201	5.61762	ctg3:2467705-2467997	2467800	g2888	sp|Q9M0X9|4CLL7_ARATH`4-coumarate--CoA ligase-like 7","PF13193.3`AMP-binding_C`AMP-binding enzyme C-terminal domain;PF00501.25`AMP-binding`AMP-binding enzyme","WP_054493961.1`4-coumarate--CoA ligase family protein","transporter``","-","Acyl-CoA synthetase (AMP-forming)/AMP-acid ligase II","-","-","GO:0031408`oxylipin biosynthetic process`biological_process;GO:0004321`fatty-acyl-CoA synthase activ…
GRVGRVGRVGR	MEME-1	Merged-ctg2-95964-1	268	278	+	13.4762	5.86e-07	0.0112	GAAGAGGAAGA	Merged-ctg2-95964-1	ctg2:95777-96152	promoter	promoter-TSS (g1437.t1)	-610	g1437.t1	1	SREBP-1_peak_614	-	SREBP-1_peak_614	2.17947	8.835	5.96389	ctg2:95777-96152	96062	-	-	-	-	-	-	g1437	-","PF00320.24`GATA`GATA zinc finger","-","hypothetical protein BD310DRAFT_904710``","-","-","-","-","-"
GRVGRVGRVGR	MEME-1	Merged-ctg1-53406-2	261	271	-	13.4762	5.86e-07	0.0112	GAAGAGGAAGA	Merged-ctg1-53406-2	ctg1:53239-53551	exon (g11.t1, exon 1 of 13)	-exon (g11.t1, exon 1 of 13)	556	g11.t1	1&2	SREBP-1_peak_3	SREBP-2_peak_5	SREBP-1_peak_3	2.37799	12.3413	8.72656	ctg1:53305-53551	53427	SREBP-2_peak_5	2.17575	9.54268	6.46423	ctg1:53239-53530	53423	g11	sp|O50017|PARP2_MAIZE`Poly [ADP-ribose] polymerase 2","PF02877.11`PARP_reg`Poly(ADP-ribose) polymerase, regulatory domain;PF00644.17`PARP`Poly(ADP-ribose) polymerase catalytic domain;PF05406.12`WGR`WGR domain","WP_101590611.1`WGR domain-containing protein","hypothetical protein GSI_11195``","-","-","K10798`PARP","ko03410` Base excision repair","GO:1990404`protein ADP-ribosylase activity`molecular…
GRVGRVGRVGR	MEME-1	Merged-ctg42-85074-2	282	292	+	13.4762	5.86e-07	0.0112	GAAGAGGAAGA	Merged-ctg42-85074-2	ctg42:84651-85436	promoter	promoter-TSS (g10121.t1)	-167	g10122.t1	1&2	SREBP-1_peak_1034	SREBP-2_peak_1000	SREBP-1_peak_1034	2.3604	9.54438	6.52467	ctg42:84804-85408	84885	SREBP-2_peak_1000	2.13544	6.95375	4.44273	ctg42:84651-85436	84839	g10122	sp|Q28DR7|DCTN6_XENTR`Dynactin subunit 6","PF00132.21`Hexapep`Bacterial transferase hexapeptide (six repeats)","-","hypothetical protein GSI_14966``","-","-","K10428`DCTN6","ko04962` Vasopressin-regulated water reabsorption","GO:0005737`cytoplasm`cellular_component;GO:0000777`condensed chromosome kinetochore`cellular_component;GO:0005869`dynactin complex`cellular_component"
GRVGRVGRVGR	MEME-1	Merged-ctg3-2983179-2	297	307	+	13.4762	5.86e-07	0.0112	GAAGAGGAAGA	Merged-ctg3-2983179-2	ctg3:2982935-2983366	Intergenic	Intergenic	4410	g2999.t1	1&2	SREBP-1_peak_943	SREBP-2_peak_916	SREBP-1_peak_943	2.2711	8.30316	5.54113	ctg3:2983059-2983366	2983187	SREBP-2_peak_916	2.39489	9.6686	6.56371	ctg3:2982935-2983356	2983209	g2999	sp|Q92341|STR3_SCHPO`Siderophore iron transporter 3","PF07690.13`MFS_1`Major Facilitator Superfamily","WP_100064809.1`MFS transporter","MFS general substrate transporter``","-","-","-","-","GO:0015891`siderophore transport`biological_process;GO:0005887`integral component of plasma membrane`cellular_component;GO:0055085`transmembrane transport`biological_process;GO:0015343`siderophore transmembran…
GRVGRVGRVGR	MEME-1	Merged-ctg10-1190551-2	294	304	-	13.4762	5.86e-07	0.0112	GAAGAGGAAGA	Merged-ctg10-1190551-2	ctg10:1190349-1190745	TTS (g7090.t1)	#NAME?	1885	g7090.t1	1&2	SREBP-1_peak_278	SREBP-2_peak_260	SREBP-1_peak_278	2.7061	14.4472	10.3765	ctg10:1190349-1190745	1190579	SREBP-2_peak_260	2.54014	12.8697	9.14184	ctg10:1190370-1190741	1190635	g7090	sp|P87049|CGP1_SCHPO`G1/S-specific cyclin pas1","PF08613.8`Cyclin`Cyclin","-","hypothetical protein DICSQDRAFT_132894``","-","-","-","-","GO:0051301`cell division`biological_process;GO:2000134`negative regulation of G1/S transition of mitotic cell cycle`biological_process;GO:0019901`protein kinase binding`molecular_function;GO:0016538`cyclin-dependent protein serine/threonine kinase regulator act…
GRVGRVGRVGR	MEME-1	Merged-ctg4-1382321-1	317	327	+	13.4762	5.86e-07	0.0112	GAAGAGGAAGA	Merged-ctg4-1382321-1	ctg4:1382139-1382503	promoter	-exon (g3308.t1, exon 1 of 1)	317	g3308.t1	1	SREBP-1_peak_1008	-	SREBP-1_peak_1008	2.08266	6.70286	4.27021	ctg4:1382139-1382503	1382247	-	-	-	-	-	-	g3308	-","-","-","hypothetical protein BD309DRAFT_1021103``","-","-","-","-","-"
GRVGRVGRVGR	MEME-1	Merged-ctg22-136223-2	350	360	+	13.4762	5.86e-07	0.0112	GAAGAGGAAGA	Merged-ctg22-136223-2	ctg22:135907-136487	promoter	promoter-TSS (g10524.t1)	-206	g10524.t1	1&2	SREBP-1_peak_746	SREBP-2_peak_725	SREBP-1_peak_746	2.07634	6.66053	4.23704	ctg22:135907-136487	136389	SREBP-2_peak_725	2.16524	7.25396	4.6787	ctg22:136034-136466	136350	g10524	-","-","-","-","-","-","-","-","-"
GRVGRVGRVGR	MEME-1	Merged-ctg24-718597-1	348	358	-	13.4762	5.86e-07	0.0112	GAAGAGGAAGA	Merged-ctg24-718597-1	ctg24:718402-718792	TTS (g11052.t1)	#NAME?	2167	g11053.t1	2	-	SREBP-2_peak_776	-	-	-	-	-	-	SREBP-2_peak_776	2.2623	9.16297	6.16697	ctg24:718402-718792	718501	g11053	sp|Q54VD8|RIO1_DICDI`Serine/threonine-protein kinase rio1","PF01163.19`RIO1`RIO1 family","WP_042426278.1`RIO-like kinase","RIO1-domain-containing protein``","-","Serine/threonine-protein kinase RIO1","K07178`RIOK1","ko03008` Ribosome biogenesis in eukaryotes","GO:0006468`protein phosphorylation`biological_process;GO:0030688`preribosome, small subunit precursor`cellular_component;GO:0030490`matura…
GRVGRVGRVGR	MEME-1	Merged-ctg15-79894-2	389	399	-	13.4762	5.86e-07	0.0112	GAAGAGGAAGA	Merged-ctg15-79894-2	ctg15:79649-80159	Intergenic	Intergenic	5454	g8602.t1	1&2	SREBP-1_peak_481	SREBP-2_peak_469	SREBP-1_peak_481	2.97681	29.9899	24.4591	ctg15:79669-80159	79930	SREBP-2_peak_469	3.14063	32.4219	26.8791	ctg15:79649-80102	79955	g8602	-","-","-","hypothetical protein BD309DRAFT_983517``","-","-","-","-","-"
GRVGRVGRVGR	MEME-1	Merged-ctg8-927395-2	390	400	-	13.4762	5.86e-07	0.0112	GAAGAGGAAGA	Merged-ctg8-927395-2	ctg8:926744-927985	promoter	promoter-TSS (g5881.t1)	-949	g5881.t1	1&2	SREBP-1_peak_1437	SREBP-2_peak_1388	SREBP-1_peak_1437	2.19303	9.05288	6.13527	ctg8:926744-927810	927642	SREBP-2_peak_1388	2.7624	16.5895	12.1648	ctg8:927041-927985	927615	g5881	sp|Q8K2V1|PP4R1_MOUSE`Serine/threonine-protein phosphatase 4 regulatory subunit 1","PF02985.19`HEAT`HEAT repeat;PF12765.4`Cohesin_HEAT`HEAT repeat associated with sister chromatid cohesion;PF13646.3`HEAT_2`HEAT repeats;PF13513.3`HEAT_EZ`HEAT-like repeat;PF12717.4`Cnd1`non-SMC mitotic condensation complex subunit 1;PF01602.17`Adaptin_N`Adaptin N terminal region","-","hypothetical protein GSI_13905…
GRVGRVGRVGR	MEME-1	Merged-ctg8-927395-2	403	413	-	13.4762	5.86e-07	0.0112	GAAGAGGAAGA	Merged-ctg8-927395-2	ctg8:926744-927985	promoter	promoter-TSS (g5881.t1)	-949	g5881.t1	1&2	SREBP-1_peak_1437	SREBP-2_peak_1388	SREBP-1_peak_1437	2.19303	9.05288	6.13527	ctg8:926744-927810	927642	SREBP-2_peak_1388	2.7624	16.5895	12.1648	ctg8:927041-927985	927615	g5881	sp|Q8K2V1|PP4R1_MOUSE`Serine/threonine-protein phosphatase 4 regulatory subunit 1","PF02985.19`HEAT`HEAT repeat;PF12765.4`Cohesin_HEAT`HEAT repeat associated with sister chromatid cohesion;PF13646.3`HEAT_2`HEAT repeats;PF13513.3`HEAT_EZ`HEAT-like repeat;PF12717.4`Cnd1`non-SMC mitotic condensation complex subunit 1;PF01602.17`Adaptin_N`Adaptin N terminal region","-","hypothetical protein GSI_13905…
GRVGRVGRVGR	MEME-1	Merged-ctg9-1671753-1	407	417	-	13.4762	5.86e-07	0.0112	GAAGAGGAAGA	Merged-ctg9-1671753-1	ctg9:1671445-1672061	TTS (g6657.t1)	#NAME?	1013	g6656.t1	2	-	SREBP-2_peak_1500	-	-	-	-	-	-	SREBP-2_peak_1500	2.08421	7.48115	4.85633	ctg9:1671445-1672061	1671561	g6656	-","-","-","hypothetical protein GSI_11478``","-","-","K00232`E1.3.3.6, ACOX1, ACOX3","ko01040` Biosynthesis of unsaturated fatty acids;ko04146` Peroxisome;ko01212` Fatty acid metabolism;ko04024` cAMP signaling pathway;ko00071` Fatty acid degradation;ko00592` alpha-Linolenic acid metabolism;ko03320` PPAR signaling pathway","-"
GRVGRVGRVGR	MEME-1	Merged-ctg16-501013-2	441	451	+	13.4762	5.86e-07	0.0112	GAAGAGGAAGA	Merged-ctg16-501013-2	ctg16:500762-501285	promoter	promoter-TSS (g8982.t2)	-193	g8981.t1	1&2	SREBP-1_peak_524	SREBP-2_peak_508	SREBP-1_peak_524	2.24329	9.46649	6.46168	ctg16:500762-501285	500911	SREBP-2_peak_508	2.31217	10.03	6.84675	ctg16:500790-501215	501116	g8981	sp|P53275|YG37_YEAST`Uncharacterized protein YGR127W","PF05742.9`TANGO2`Transport and Golgi organisation 2","WP_096142429.1`NRDE family protein","hypothetical protein GSI_15399``","-","-","-","-","GO:0005794`Golgi apparatus`cellular_component;GO:0007030`Golgi organization`biological_process;GO:0009306`protein secretion`biological_process"
GRVGRVGRVGR	MEME-1	Merged-ctg9-1329573-2	618	628	-	13.4762	5.86e-07	0.0112	GAAGAGGAAGA	Merged-ctg9-1329573-2	ctg9:1329127-1329874	TTS (g6578.t1)	#NAME?	1934	g6579.t1	1&2	SREBP-1_peak_1543	SREBP-2_peak_1489	SREBP-1_peak_1543	2.1862	8.14244	5.41345	ctg9:1329127-1329874	1329605	SREBP-2_peak_1489	2.00326	6.17018	3.82662	ctg9:1329522-1329771	1329563	g6579	sp|O94564|YGD6_SCHPO`Zinc-type alcohol dehydrogenase-like protein C1773.06c","PF08240.9`ADH_N`Alcohol dehydrogenase GroES-like domain;PF13602.3`ADH_zinc_N_2`Zinc-binding dehydrogenase;PF00107.23`ADH_zinc_N`Zinc-binding dehydrogenase","WP_017749444.1`NAD(P)-dependent alcohol dehydrogenase","NAD(P)-binding protein``","-","-","-","-","GO:0006091`generation of precursor metabolites and energy`biologi…
GRVGRVGRVGR	MEME-1	Merged-ctg8-1844326-3	866	876	-	13.4762	5.86e-07	0.0112	GAAGAGGAAGA	Merged-ctg8-1844326-3	ctg8:1843746-1845038	TTS (g6166.t1)	#NAME?	1260	g6166.t1	1&2	SREBP-1_peak_1483,SREBP-1_peak_1482	SREBP-2_peak_1427	-	-	-	-	-	-	SREBP-2_peak_1427	2.47416	9.96337	6.79474	ctg8:1843791-1845038	1843888	g6166	sp|Q870G5|GBG_LENED`Guanine nucleotide-binding protein subunit gamma","PF00631.19`G-gamma`GGL domain","-","G-protein gamma subunit``","-","-","K07973`GNG","ko04011` MAPK signaling pathway - yeast","GO:0000750`pheromone-dependent signal transduction involved in conjugation with cellular fusion`biological_process;GO:0007186`G-protein coupled receptor signaling pathway`biological_process;GO:0031681`…
GRVGRVGRVGR	MEME-1	Merged-ctg7-134731-2	1093	1103	-	13.4762	5.86e-07	0.0112	GAAGAGGAAGA	Merged-ctg7-134731-2	ctg7:134156-135360	promoter	promoter-TSS (g5045.t1)	59	g5045.t1	1&2	SREBP-1_peak_1310	SREBP-2_peak_1274	SREBP-1_peak_1310	2.25363	8.86754	5.99043	ctg7:134156-135360	135283	SREBP-2_peak_1274	2.69795	13.0965	9.33067	ctg7:134165-135244	134513	g5045	-","-","-","hypothetical protein GSI_09446``","-","-","-","-","-"
GRVGRVGRVGR	MEME-1	Merged-ctg6-121193-1	7	17	+	13.3492	8.36e-07	0.0139	GAAGACGACGA	Merged-ctg6-121193-1	ctg6:121074-121312	exon (g4241.t1, exon 12 of 25)	-exon (g4241.t1, exon 12 of 25)	3377	g4241.t1	2	-	SREBP-2_peak_1152	-	-	-	-	-	-	SREBP-2_peak_1152	2.14856	8.37746	5.55796	ctg6:121074-121312	121214	g4241	sp|Q6FWS5|YBT1_CANGA`Pleiotropic ABC efflux transporter of multiple drugs YBT1","PF08028.8`Acyl-CoA_dh_2`Acyl-CoA dehydrogenase, C-terminal domain;PF00437.17`T2SSE`Type II/IV secretion system protein;PF13191.3`AAA_16`AAA ATPase domain;PF00005.24`ABC_tran`ABC transporter;PF13304.3`AAA_21`AAA domain, putative AbiEii toxin, Type IV TA system;PF02463.16`SMC_N`RecF/RecN/SMC N terminal domain;PF13476.3…
GRVGRVGRVGR	MEME-1	Merged-ctg5-2134573-1	6	16	-	13.3492	8.36e-07	0.0139	GAAGACGACGA	Merged-ctg5-2134573-1	ctg5:2134394-2134753	intron (g4087.t1, intron 5 of 9)	-intron (g4087.t1, intron 5 of 9)	2004	g4087.t1	1	SREBP-1_peak_1163	-	SREBP-1_peak_1163	2.08171	8.13031	5.40326	ctg5:2134394-2134753	2134674	-	-	-	-	-	-	g4087	sp|Q4WS70|MDRA_ASPFU`Major facilitator superfamily multidrug transporter mdrA","PF00083.21`Sugar_tr`Sugar (and other) transporter;PF00226.28`DnaJ`DnaJ domain;PF06779.11`MFS_4`Uncharacterised MFS-type transporter YbfB;PF07690.13`MFS_1`Major Facilitator Superfamily","WP_137673987.1`multidrug effflux MFS transporter","MFS general substrate transporter``","-","-","-","-","GO:0000329`fungal-type vacuo…
GRVGRVGRVGR	MEME-1	Merged-ctg10-1015719-1	76	86	-	13.3492	8.36e-07	0.0139	GAAGACGACGA	Merged-ctg10-1015719-1	ctg10:1015612-1015826	TTS (g7043.t1)	#NAME?	1226	g7043.t1	2	-	SREBP-2_peak_251	-	-	-	-	-	-	SREBP-2_peak_251	2.10988	7.08267	4.54232	ctg10:1015612-1015826	1015741	g7043	-","-","-","hypothetical protein GSI_01797``","-","-","-","-","-"
GRVGRVGRVGR	MEME-1	Merged-ctg3-1482452-1	99	109	-	13.3492	8.36e-07	0.0139	GAAGACGACGA	Merged-ctg3-1482452-1	ctg3:1482323-1482581	promoter	promoter-TSS (g2672.t1)	-34	g2672.t1	2	-	SREBP-2_peak_875	-	-	-	-	-	-	SREBP-2_peak_875	2.02833	6.69861	4.24044	ctg3:1482323-1482581	1482474	g2672	sp|Q9C0V1|AMT1_SCHPO`Ammonium transporter 1","PF00909.18`Ammonium_transp`Ammonium Transporter Family","WP_106822320.1`ammonium transporter","transporter``","-","-","K03320`amt, AMT, MEP","-","GO:0072488`ammonium transmembrane transport`biological_process;GO:0015398`high-affinity secondary active ammonium transmembrane transporter activity`molecular_function;GO:0005794`Golgi apparatus`cellular_com…
GRVGRVGRVGR	MEME-1	Merged-ctg23-138689-1	156	166	-	13.3492	8.36e-07	0.0139	GAAGACGACGA	Merged-ctg23-138689-1	ctg23:138570-138809	TTS (g10702.t2)	#NAME?	3812	g10702.t2	1	SREBP-1_peak_763	-	SREBP-1_peak_763	2.03144	6.90131	4.42869	ctg23:138570-138809	138717	-	-	-	-	-	-	g10702	sp|Q9Y7U7|SND1_SCHPO`Staphylococcal nuclease domain-containing protein 1","PF00567.21`TUDOR`Tudor domain;PF00565.14`SNase`Staphylococcal nuclease homologue","WP_055441270.1`nuclease of thermonuclease","hypothetical protein GSI_03876``","-","-","K15979`SND1","ko05169` Epstein-Barr virus infection;ko05203` Viral carcinogenesis","GO:0005829`cytosol`cellular_component;GO:0006401`RNA catabolic process…
GRVGRVGRVGR	MEME-1	Merged-ctg6-1826972-1	168	178	-	13.3492	8.36e-07	0.0139	GAAGACGACGA	Merged-ctg6-1826972-1	ctg6:1826830-1827114	TTS (g4828.t1)	#NAME?	-2624	g4829.t1	1	SREBP-1_peak_1259	-	SREBP-1_peak_1259	2.10424	8.12204	5.39643	ctg6:1826830-1827114	1826933	-	-	-	-	-	-	g4829	-","-","-","hypothetical protein GSI_12457``","-","-","-","-","-"
GRVGRVGRVGR	MEME-1	Merged-ctg6-87347-1	173	183	-	13.3492	8.36e-07	0.0139	GAAGACGACGA	Merged-ctg6-87347-1	ctg6:87227-87468	exon (g4229.t1, exon 3 of 3)	-exon (g4229.t1, exon 3 of 3)	911	g4229.t1	1	SREBP-1_peak_1179	-	SREBP-1_peak_1179	2.09275	7.35206	4.78637	ctg6:87227-87468	87328	-	-	-	-	-	-	g4229	-","PF09335.8`SNARE_assoc`SNARE associated Golgi protein","-","hypothetical protein DICSQDRAFT_83731``","-","-","-","-","-"
GRVGRVGRVGR	MEME-1	Merged-ctg1-3197179-1	175	185	-	13.3492	8.36e-07	0.0139	GAAGACGACGA	Merged-ctg1-3197179-1	ctg1:3197073-3197286	promoter	promoter-TSS (g927.t1)	-50	g927.t1	2	-	SREBP-2_peak_137	-	-	-	-	-	-	SREBP-2_peak_137	2.26692	8.50563	5.65997	ctg1:3197073-3197286	3197171	g927	-","PF03330.15`DPBB_1`Lytic transglycolase","WP_089916410.1`hypothetical protein","``","-","-","-","-","-"
GRVGRVGRVGR	MEME-1	Merged-ctg13-403603-2	177	187	-	13.3492	8.36e-07	0.0139	GAAGACGACGA	Merged-ctg13-403603-2	ctg13:403286-403925	promoter	Intergenic	-1560	g8034.t1	1&2	SREBP-1_peak_409	SREBP-2_peak_395	SREBP-1_peak_409	2.08627	6.82335	4.36652	ctg13:403437-403925	403526	SREBP-2_peak_395	2.23254	7.92442	5.20558	ctg13:403286-403767	403595	g8034	-","-","-","hypothetical protein EW146_g9507, partial``","-","-","-","-","-"
GRVGRVGRVGR	MEME-1	Merged-ctg6-1183816-1	378	388	+	13.3492	8.36e-07	0.0139	GAAGACGACGA	Merged-ctg6-1183816-1	ctg6:1183606-1184027	exon (g4616.t1, exon 4 of 5)	-exon (g4616.t1, exon 4 of 5)	914	g4616.t1	1	SREBP-1_peak_1233	-	SREBP-1_peak_1233	2.00916	7.00021	4.5073	ctg6:1183606-1184027	1183763	-	-	-	-	-	-	g4616	sp|Q8MYF2|RABJ_DICDI`Ras-related protein RabJ","PF00025.18`Arf`ADP-ribosylation factor family;PF00071.19`Ras`Ras family;PF13401.3`AAA_22`AAA domain;PF01926.20`MMR_HSR1`50S ribosome-binding GTPase;PF04670.9`Gtr1_RagA`Gtr1/RagA G protein conserved region;PF13191.3`AAA_16`AAA ATPase domain;PF08477.10`Roc`Ras of Complex, Roc, domain of DAPkinase;PF10662.6`PduV-EutP`Ethanolamine utilisation - propaned…
GRVGRVGRVGR	MEME-1	Merged-ctg24-733473-1	487	497	-	13.3492	8.36e-07	0.0139	GAAGACGACGA	Merged-ctg24-733473-1	ctg24:733156-733790	promoter	promoter-TSS (g11058.t1)	-199	g11058.t1	2	-	SREBP-2_peak_779	-	-	-	-	-	-	SREBP-2_peak_779	2.03618	7.02684	4.49879	ctg24:733156-733790	733726	g11058	-","PF00172.15`Zn_clus`Fungal Zn(2)-Cys(6) binuclear cluster domain","-","transcription factor``","-","-","-","-","-"
GRVGRVGRVGR	MEME-1	Merged-ctg18-329713-2	498	508	+	13.3492	8.36e-07	0.0139	GAAGACGACGA	Merged-ctg18-329713-2	ctg18:329384-330052	promoter	#NAME?	-1016	g9583.t1	1&2	SREBP-1_peak_578	SREBP-2_peak_563	SREBP-1_peak_578	2.04715	12.0316	8.48201	ctg18:329391-330025	329878	SREBP-2_peak_563	2.30765	17.1346	12.6424	ctg18:329384-330052	329879	g9583	-","PF03659.11`Glyco_hydro_71`Glycosyl hydrolase family 71","WP_048015091.1`hypothetical protein","hypothetical protein GSI_04412``","-","-","K08254`E3.2.1.59","-","-"
GRVGRVGRVGR	MEME-1	Merged-ctg6-213732-1	85	95	-	13.2698	1.09e-06	0.0167	GAAGACGGAGA	Merged-ctg6-213732-1	ctg6:213620-213844	exon (g4278.t1, exon 7 of 8)	-exon (g4278.t1, exon 7 of 8)	1386	g4278.t1	1	SREBP-1_peak_1188	-	SREBP-1_peak_1188	2.05016	7.22342	4.68491	ctg6:213620-213844	213713	-	-	-	-	-	-	g4278	-","PF07690.13`MFS_1`Major Facilitator Superfamily","WP_092955712.1`MFS transporter","MFS general substrate transporter``","-","-","-","-","-"
GRVGRVGRVGR	MEME-1	Merged-ctg3-2149380-2	89	99	-	13.2698	1.09e-06	0.0167	GAAGACGGAGA	Merged-ctg3-2149380-2	ctg3:2149155-2149652	promoter	promoter-TSS (g2805.t2)	-494	g2805.t3	1&2	SREBP-1_peak_923	SREBP-2_peak_899	SREBP-1_peak_923	2.38651	10.3771	7.17815	ctg3:2149158-2149555	2149267	SREBP-2_peak_899	2.36854	10.1094	6.9091	ctg3:2149155-2149652	2149271	g2805	sp|P35580|MYH10_HUMAN`Myosin-10","PF02736.16`Myosin_N`Myosin N-terminal SH3-like domain;PF01576.16`Myosin_tail_1`Myosin tail;PF00038.18`Filament`Intermediate filament protein;PF00063.18`Myosin_head`Myosin head (motor domain)","WP_126755761.1`hypothetical protein","transporter``","-","Myosin heavy chain","K10352`MYH","ko04530` Tight junction","GO:0005938`cell cortex`cellular_component;GO:0055003`c…
GRVGRVGRVGR	MEME-1	Merged-ctg6-2165632-2	73	83	+	13.2698	1.09e-06	0.0167	GAAGACGGAGA	Merged-ctg6-2165632-2	ctg6:2165401-2165835	promoter	promoter-TSS (g4927.t1)	-224	g4927.t1	1&2	SREBP-1_peak_1282	SREBP-2_peak_1242	SREBP-1_peak_1282	2.0917	7.53775	4.9327	ctg6:2165401-2165825	2165734	SREBP-2_peak_1242	2.06617	7.34466	4.75001	ctg6:2165468-2165835	2165707	g4927	sp|O13773|UCP7_SCHPO`UBA domain-containing protein 7","PF00515.25`TPR_1`Tetratricopeptide repeat;PF07719.14`TPR_2`Tetratricopeptide repeat;PF00627.28`UBA`UBA/TS-N domain","-","hypothetical protein GSI_01284``","-","-","-","-","GO:0072318`clathrin coat disassembly`biological_process;GO:0032991`macromolecular complex`cellular_component;GO:0072583`clathrin-mediated endocytosis`biological_process;GO:…
GRVGRVGRVGR	MEME-1	Merged-ctg1-2969290-1	127	137	+	13.2698	1.09e-06	0.0167	GAAGACGGAGA	Merged-ctg1-2969290-1	ctg1:2969177-2969404	promoter	promoter-TSS (g844.t1)	-732	g844.t1	1	SREBP-1_peak_134	-	SREBP-1_peak_134	2.0342	7.37356	4.80379	ctg1:2969177-2969404	2969290	-	-	-	-	-	-	g844	sp|Q10407|MKH1_SCHPO`MAP kinase kinase kinase mkh1","PF06293.11`Kdo`Lipopolysaccharide kinase (Kdo/WaaP) family;PF14847.3`Ras_bdg_2`Ras-binding domain of Byr2;PF14531.3`Kinase-like`Kinase-like;PF00069.22`Pkinase`Protein kinase domain;PF07714.14`Pkinase_Tyr`Protein tyrosine kinase","WP_054213483.1`serine/threonine protein kinase, partial","transporter``","-","-","K11229`BCK1","ko04011` MAPK signal…
GRVGRVGRVGR	MEME-1	Merged-ctg1-4792446-2	151	161	+	13.2698	1.09e-06	0.0167	GAAGACGGAGA	Merged-ctg1-4792446-2	ctg1:4792311-4792571	promoter	promoter-TSS (g1352.t1)	-549	g1352.t1	1&2	SREBP-1_peak_224	SREBP-2_peak_208	SREBP-1_peak_224	2.02739	5.15838	3.0498	ctg1:4792311-4792565	4792484	SREBP-2_peak_208	2.22456	6.64388	4.19808	ctg1:4792340-4792571	4792430	g1352	sp|Q553X7|GALE_DICDI`UDP-glucose 4-epimerase","PF04321.14`RmlD_sub_bind`RmlD substrate binding domain;PF16363.2`GDP_Man_Dehyd`GDP-mannose 4,6 dehydratase;PF01370.18`Epimerase`NAD dependent epimerase/dehydratase family;PF02719.12`Polysacc_synt_2`Polysaccharide biosynthesis protein;PF01073.16`3Beta_HSD`3-beta hydroxysteroid dehydrogenase/isomerase family;PF07993.9`NAD_binding_4`Male sterility prote…
GRVGRVGRVGR	MEME-1	Merged-ctg6-1871105-1	151	161	+	13.2698	1.09e-06	0.0167	GAAGACGGAGA	Merged-ctg6-1871105-1	ctg6:1870993-1871218	TTS (g4840.t1)	#NAME?	2403	g4840.t1	1	SREBP-1_peak_1263	-	SREBP-1_peak_1263	2.00847	7.17004	4.6414	ctg6:1870993-1871218	1871143	-	-	-	-	-	-	g4840	sp|B0CXH5|MDM34_LACBS`Mitochondrial distribution and morphology protein 34","-","-","``","-","-","K17775`MDM34, MMM2","ko04139` Mitophagy - yeast","GO:0032865`ERMES complex`cellular_component;GO:0031307`integral component of mitochondrial outer membrane`cellular_component;GO:0006869`lipid transport`biological_process;GO:0008289`lipid binding`molecular_function;GO:0000002`mitochondrial genome main…
GRVGRVGRVGR	MEME-1	Merged-ctg7-2432013-1	156	166	+	13.2698	1.09e-06	0.0167	GAAGACGGAGA	Merged-ctg7-2432013-1	ctg7:2431905-2432122	promoter	promoter-TSS (g5579.t1)	-252	g5579.t1	2	-	SREBP-2_peak_1336	-	-	-	-	-	-	SREBP-2_peak_1336	2.04577	6.45567	4.05177	ctg7:2431905-2432122	2432033	g5579	-","PF11377.5`DUF3180`Protein of unknown function (DUF3180)","-","hypothetical protein GSI_08548``","-","-","-","-","-"
GRVGRVGRVGR	MEME-1	Merged-ctg8-13391-2	273	283	+	13.2698	1.09e-06	0.0167	GAAGACGGAGA	Merged-ctg8-13391-2	ctg8:13208-13529	promoter	promoter-TSS (g5591.t1)	-65	g5591.t1	1&2	SREBP-1_peak_1389	SREBP-2_peak_1350	SREBP-1_peak_1389	2.02962	7.06778	4.5604	ctg8:13311-13518	13373	SREBP-2_peak_1350	2.19531	8.74865	5.84674	ctg8:13208-13529	13469	g5591	sp|O60059|YG58_SCHPO`Pumilio domain-containing protein C56F2.08c","PF00076.19`RRM_1`RNA recognition motif. (a.k.a. RRM, RBD, or RNP domain);PF00806.16`PUF`Pumilio-family RNA binding repeat;PF16842.2`RRM_occluded`Occluded RNA-recognition motif","-","hypothetical protein GSI_13584``","-","-","K17974`JSN1, PUF1","-","GO:0005737`cytoplasm`cellular_component;GO:0003729`mRNA binding`molecular_function;…
GRVGRVGRVGR	MEME-1	Merged-ctg9-403841-2	174	184	-	13.0952	1.33e-06	0.019	GAAGGCGAAGA	Merged-ctg9-403841-2	ctg9:403682-403976	exon (g6381.t1, exon 3 of 3)	-exon (g6381.t1, exon 3 of 3)	684	g6381.t1	1&2	SREBP-1_peak_1510	SREBP-2_peak_1460	SREBP-1_peak_1510	2.14059	8.314	5.55049	ctg9:403750-403956	403869	SREBP-2_peak_1460	2.3479	10.9398	7.57778	ctg9:403682-403976	403850	g6381	sp|P78741|BBR1_SCHCO`Pheromone B beta 1 receptor","PF02076.12`STE3`Pheromone A receptor","-","STE3-domain-containing protein``","-","-","K04627`STE3","ko04011` MAPK signaling pathway - yeast","GO:0004933`mating-type a-factor pheromone receptor activity`molecular_function;GO:0019236`response to pheromone`biological_process;GO:0016021`integral component of membrane`cellular_component"
GRVGRVGRVGR	MEME-1	Merged-ctg12-1764197-2	504	514	-	13.0952	1.33e-06	0.019	GAAGGCGAAGA	Merged-ctg12-1764197-2	ctg12:1763847-1764412	TTS (g7922.t1)	#NAME?	2235	g7922.t1	1&2	SREBP-1_peak_387	SREBP-2_peak_371	SREBP-1_peak_387	2.32627	9.90144	6.80603	ctg12:1764159-1764412	1764291	SREBP-2_peak_371	2.29197	9.39302	6.34883	ctg12:1763847-1764371	1764285	g7922	-","PF14712.3`Snapin_Pallidin`Snapin/Pallidin","-","hypothetical protein GSI_07671``","-","-","-","-","-"
GRVGRVGRVGR	MEME-1	Merged-ctg10-1941591-2	555	565	-	13.0952	1.33e-06	0.019	GAAGGCGAAGA	Merged-ctg10-1941591-2	ctg10:1941357-1941963	exon (g7248.t1, exon 9 of 11)	-exon (g7248.t1, exon 9 of 11)	2573	g7248.t1	1&2	SREBP-1_peak_308	SREBP-2_peak_294	SREBP-1_peak_308	2.02962	7.06778	4.5604	ctg10:1941357-1941601	1941531	SREBP-2_peak_294	2.28165	9.89767	6.74524	ctg10:1941446-1941963	1941562	g7248	-","PF04130.10`Spc97_Spc98`Spc97 / Spc98 family","-","hypothetical protein GSI_03925``","-","-","-","-","-"
GRVGRVGRVGR	MEME-1	Merged-ctg8-1328151-1	700	710	-	13.0952	1.33e-06	0.019	GAAGGCGAAGA	Merged-ctg8-1328151-1	ctg8:1327617-1328686	promoter	promoter-TSS (g6015.t1)	-362	g6015.t1	2	-	SREBP-2_peak_1405	-	-	-	-	-	-	SREBP-2_peak_1405	2.24585	9.14823	6.15504	ctg8:1327617-1328686	1327717	g6015	-","PF00651.28`BTB`BTB/POZ domain","-","hypothetical protein GSI_14047``","-","-","-","-","-"
GRVGRVGRVGR	MEME-1	Merged-ctg15-782200-2	967	977	-	13.0952	1.33e-06	0.019	GAAGGCGAAGA	Merged-ctg15-782200-2	ctg15:781560-782653	TTS (g8719.t1)	#NAME?	614	g8720.t1	1&2	SREBP-1_peak_497	SREBP-2_peak_479	SREBP-1_peak_497	2.613	17.1234	12.4819	ctg15:781972-782615	782384	SREBP-2_peak_479	2.68966	15.7385	11.4585	ctg15:781560-782653	782541	g8720	-","-","-","``","-","-","-","-","-"
GRVGRVGRVGR	MEME-1	Merged-ctg23-95117-1	93	103	+	13.0952	1.33e-06	0.019	GAAGGCGAAGA	Merged-ctg23-95117-1	ctg23:94910-95324	promoter	promoter-TSS (g10688.t2)	-462	g10688.t2	2	-	SREBP-2_peak_738	-	-	-	-	-	-	SREBP-2_peak_738	2.06845	6.89085	4.39354	ctg23:94910-95324	95200	g10688	sp|O14328|KSP1_SCHPO`Serine/threonine-protein kinase ksp1","PF07714.14`Pkinase_Tyr`Protein tyrosine kinase;PF00069.22`Pkinase`Protein kinase domain","WP_089852978.1`Stk1 family PASTA domain-containing Ser/Thr kinase","hypothetical protein GSI_03889``","-","-","-","-","GO:0005737`cytoplasm`cellular_component;GO:0006468`protein phosphorylation`biological_process;GO:0005634`nucleus`cellular_componen…
GRVGRVGRVGR	MEME-1	Merged-ctg18-275043-1	212	222	+	13.0952	1.33e-06	0.019	GAAGGCGAAGA	Merged-ctg18-275043-1	ctg18:274925-275162	exon (g9561.t1, exon 4 of 4)	-exon (g9561.t1, exon 4 of 4)	2304	g9561.t1	1	SREBP-1_peak_576	-	SREBP-1_peak_576	2.13329	9.26446	6.30455	ctg18:274925-275162	275075	-	-	-	-	-	-	g9561	-","PF00651.28`BTB`BTB/POZ domain","-","hypothetical protein BD311DRAFT_420632``","-","-","-","-","-"
GRVGRVGRVGR	MEME-1	Merged-ctg16-681721-1	247	257	+	13.0952	1.33e-06	0.019	GAAGGCGAAGA	Merged-ctg16-681721-1	ctg16:681591-681851	TTS (g9032.t1)	#NAME?	1191	g9032.t1	1	SREBP-1_peak_531	-	SREBP-1_peak_531	2.31627	11.027	7.68898	ctg16:681591-681851	681740	-	-	-	-	-	-	g9032	-","-","-","hypothetical protein GSI_14804``","-","-","-","-","-"
GRVGRVGRVGR	MEME-1	Merged-ctg5-1770730-1	35	45	-	13.0635	1.54e-06	0.0196	GAAGAAGACGA	Merged-ctg5-1770730-1	ctg5:1770617-1770843	TTS (g3983.t1)	#NAME?	1059	g3982.t1	2	-	SREBP-2_peak_1115	-	-	-	-	-	-	SREBP-2_peak_1115	2.32707	10.1513	6.94254	ctg5:1770617-1770843	1770672	g3982	-","PF07690.13`MFS_1`Major Facilitator Superfamily;PF13347.3`MFS_2`MFS/sugar transport protein","-","MFS general substrate transporter``","-","-","-","-","-"
GRVGRVGRVGR	MEME-1	Merged-ctg6-1260504-2	103	113	-	13.0635	1.54e-06	0.0196	GAAGAAGACGA	Merged-ctg6-1260504-2	ctg6:1260235-1260782	Intergenic	Intergenic	-4084	g4643.t1	1&2	SREBP-1_peak_1238	SREBP-2_peak_1200	SREBP-1_peak_1238	2.04887	8.04031	5.3316	ctg6:1260235-1260764	1260630	SREBP-2_peak_1200	2.02895	7.51142	4.88062	ctg6:1260236-1260782	1260637	g4643	-","PF13508.4`Acetyltransf_7`Acetyltransferase (GNAT) domain;PF00583.22`Acetyltransf_1`Acetyltransferase (GNAT) family;PF08445.7`FR47`FR47-like protein","-","hypothetical protein BD310DRAFT_480517``","-","-","-","-","-"
GRVGRVGRVGR	MEME-1	Merged-ctg23-407077-1	112	122	-	13.0635	1.54e-06	0.0196	GAAGAAGACGA	Merged-ctg23-407077-1	ctg23:406971-407183	exon (g10776.t1, exon 1 of 1)	-exon (g10776.t1, exon 1 of 1)	1144	g10776.t1	1	SREBP-1_peak_772	-	SREBP-1_peak_772	2.2199	9.16396	6.22455	ctg23:406971-407183	407054	-	-	-	-	-	-	g10776	-","-","-","hypothetical protein GSI_03796``","-","-","-","-","-"
GRVGRVGRVGR	MEME-1	Merged-ctg6-2351411-1	134	144	-	13.0635	1.54e-06	0.0196	GAAGAAGACGA	Merged-ctg6-2351411-1	ctg6:2351259-2351563	intron (g4980.t1, intron 9 of 9)	-intron (g4980.t1, intron 9 of 9)	1891	g4980.t1	2	-	SREBP-2_peak_1254	-	-	-	-	-	-	SREBP-2_peak_1254	2.42542	11.0788	7.69468	ctg6:2351259-2351563	2351455	g4980	sp|B9L9K0|END4_NAUPA`Probable endonuclease 4","PF01261.21`AP_endonuc_2`Xylose isomerase-like TIM barrel","WP_121171431.1`deoxyribonuclease IV","hypothetical protein GSI_01360``","-","Endonuclease IV","K10771`APEX1","ko03410` Base excision repair","GO:0003677`DNA binding`molecular_function;GO:0006281`DNA repair`biological_process;GO:0008833`deoxyribonuclease IV (phage-T4-induced) activity`molecula…
GRVGRVGRVGR	MEME-1	Merged-ctg6-661825-1	152	162	-	13.0635	1.54e-06	0.0196	GAAGAAGACGA	Merged-ctg6-661825-1	ctg6:661553-662097	promoter	#NAME?	494	g4435.t1	1	SREBP-1_peak_1211	-	SREBP-1_peak_1211	2.17118	8.34697	5.57696	ctg6:661553-662097	661661	-	-	-	-	-	-	g4435	sp|O14776|TCRG1_HUMAN`Transcription elongation regulator 1","PF00397.23`WW`WW domain;PF01846.16`FF`FF domain;PF16512.2`RhoGAP-FF1`p190-A and -B Rho GAPs FF domain","-","hypothetical protein BD309DRAFT_851694``","-","-","K12824`TCERG1, CA150","ko03040` Spliceosome","GO:0042802`identical protein binding`molecular_function;GO:0003713`transcription coactivator activity`molecular_function;GO:0000122`n…
GRVGRVGRVGR	MEME-1	Merged-ctg6-2173607-1	164	174	-	13.0635	1.54e-06	0.0196	GAAGAAGACGA	Merged-ctg6-2173607-1	ctg6:2173479-2173735	promoter	promoter-TSS (g4930.t1)	-941	g4930.t1	1	SREBP-1_peak_1283	-	SREBP-1_peak_1283	2.29482	10.7157	7.44238	ctg6:2173479-2173735	2173629	-	-	-	-	-	-	g4930	-","-","-","hypothetical protein DICSQDRAFT_135794``","-","-","-","-","-"
GRVGRVGRVGR	MEME-1	Merged-ctg5-1659328-2	198	208	-	13.0635	1.54e-06	0.0196	GAAGAAGACGA	Merged-ctg5-1659328-2	ctg5:1659100-1659519	promoter	promoter-TSS (g3951.t1)	-297	g3950.t2	1&2	SREBP-1_peak_1139	SREBP-2_peak_1110	SREBP-1_peak_1139	2.37722	11.9538	8.42115	ctg5:1659187-1659519	1659376	SREBP-2_peak_1110	2.07135	8.4207	5.59262	ctg5:1659100-1659506	1659281	g3950	sp|P0CS23|UREA_CRYNB`Urease","PF00449.17`Urease_alpha`Urease alpha-subunit, N-terminal domain;PF00547.15`Urease_gamma`Urease, gamma subunit;PF01979.17`Amidohydro_1`Amidohydrolase family;PF07969.8`Amidohydro_3`Amidohydrolase family;PF00699.17`Urease_beta`Urease beta subunit","WP_096181560.1`urease subunit alpha","``","-","Urease gamma subunit;Urease alpha subunit;Urease beta subunit","K01427`URE",…
GRVGRVGRVGR	MEME-1	Merged-ctg2-3430099-1	266	276	-	13.0635	1.54e-06	0.0196	GAAGAAGACGA	Merged-ctg2-3430099-1	ctg2:3429820-3430378	Intergenic	Intergenic	-5189	g2211.t1	2	-	SREBP-2_peak_704	-	-	-	-	-	-	SREBP-2_peak_704	2.2026	8.37218	5.55392	ctg2:3429820-3430378	3430103	g2211	-","-","-","``","-","-","-","-","-"
GRVGRVGRVGR	MEME-1	Merged-ctg14-1173905-1	554	564	-	13.0635	1.54e-06	0.0196	GAAGAAGACGA	Merged-ctg14-1173905-1	ctg14:1173582-1174228	intron (g8550.t1, intron 2 of 6)	-intron (g8550.t1, intron 2 of 6)	731	g8550.t1	2	-	SREBP-2_peak_461	-	-	-	-	-	-	SREBP-2_peak_461	2.02895	7.51142	4.88062	ctg14:1173582-1174228	1173789	g8550	-","-","-","hypothetical protein GSI_11310``","-","-","-","-","-"
GRVGRVGRVGR	MEME-1	Merged-ctg29-376331-1	34	44	+	13.0635	1.54e-06	0.0196	GAAGAAGACGA	Merged-ctg29-376331-1	ctg29:376229-376434	TTS (g9280.t1)	#NAME?	2827	g9280.t1	1	SREBP-1_peak_818	-	SREBP-1_peak_818	2.32298	9.63258	6.59481	ctg29:376229-376434	376320	-	-	-	-	-	-	g9280	sp|Q9UTJ7|SDHA_SCHPO`Probable succinate dehydrogenase [ubiquinone] flavoprotein subunit, mitochondrial","PF07992.11`Pyr_redox_2`Pyridine nucleotide-disulphide oxidoreductase;PF01946.14`Thi4`Thi4 family;PF01494.16`FAD_binding_3`FAD binding domain;PF02910.17`Succ_DH_flav_C`Fumarate reductase flavoprotein C-term;PF00890.21`FAD_binding_2`FAD binding domain;PF01134.19`GIDA`Glucose inhibited division p…
GRVGRVGRVGR	MEME-1	Merged-ctg2-3277115-1	85	95	+	13.0635	1.54e-06	0.0196	GAAGAAGACGA	Merged-ctg2-3277115-1	ctg2:3276911-3277320	promoter	promoter-TSS (g2196.t1)	-66	g2196.t1	1	SREBP-1_peak_719	-	SREBP-1_peak_719	2.26621	8.26938	5.51491	ctg2:3276911-3277320	3276967	-	-	-	-	-	-	g2196	-","-","-","hypothetical protein BN946_scf184690.g3``","-","-","-","-","-"
GRVGRVGRVGR	MEME-1	Merged-ctg16-239378-1	187	197	+	13.0635	1.54e-06	0.0196	GAAGAAGACGA	Merged-ctg16-239378-1	ctg16:239238-239518	promoter	promoter-TSS (g8917.t1)	391	g8918.t1	1	SREBP-1_peak_514	-	SREBP-1_peak_514	2.20533	8.50156	5.70063	ctg16:239238-239518	239409	-	-	-	-	-	-	g8918	sp|Q5BDC8|NOP12_EMENI`Nucleolar protein 12","PF00076.19`RRM_1`RNA recognition motif. (a.k.a. RRM, RBD, or RNP domain)","-","hypothetical protein GSI_15323``","-","-","K14837`NOP12","-","GO:0005730`nucleolus`cellular_component;GO:0003723`RNA binding`molecular_function;GO:0006364`rRNA processing`biological_process"
GRVGRVGRVGR	MEME-1	Merged-ctg6-1610149-1	236	246	+	13.0635	1.54e-06	0.0196	GAAGAAGACGA	Merged-ctg6-1610149-1	ctg6:1610016-1610282	TTS (g4759.t1)	#NAME?	2869	g4759.t1	1	SREBP-1_peak_1251	-	SREBP-1_peak_1251	2.06019	7.29943	4.74356	ctg6:1610016-1610282	1610135	-	-	-	-	-	-	g4759	sp|Q54CI8|DC1L1_DICDI`Cytoplasmic dynein 1 light intermediate chain 1","PF05783.8`DLIC`Dynein light intermediate chain (DLIC);PF00350.20`Dynamin_N`Dynamin family;PF01926.20`MMR_HSR1`50S ribosome-binding GTPase;PF13191.3`AAA_16`AAA ATPase domain;PF08477.10`Roc`Ras of Complex, Roc, domain of DAPkinase","-","hypothetical protein GSI_01074``","-","-","K10416`DYNC1LI, DNCLI","ko04962` Vasopressin-regu…
GRVGRVGRVGR	MEME-1	Merged-ctg11-50432-1	402	412	+	13.0635	1.54e-06	0.0196	GAAGAAGACGA	Merged-ctg11-50432-1	ctg11:50175-50689	promoter	-exon (g7279.t1, exon 2 of 13)	261	g7279.t1	1	SREBP-1_peak_310	-	SREBP-1_peak_310	2.36209	8.55034	5.73991	ctg11:50175-50689	50576	-	-	-	-	-	-	g7279	-","-","-","hypothetical protein TRAPUB_2023, partial``","-","-","-","-","-"
GRVGRVGRVGR	MEME-1	Merged-ctg13-1023019-1	54	64	-	12.9841	2e-06	0.0235	GAAGAGGACGA	Merged-ctg13-1023019-1	ctg13:1022903-1023135	exon (g8180.t1, exon 4 of 7)	-exon (g8180.t1, exon 4 of 7)	514	g8180.t1	1	SREBP-1_peak_441	-	SREBP-1_peak_441	2.07662	7.4237	4.84335	ctg13:1022903-1023135	1023073	-	-	-	-	-	-	g8180	sp|Q9M8Z5|NSN1_ARATH`Guanine nucleotide-binding protein-like NSN1","PF00350.20`Dynamin_N`Dynamin family;PF00735.15`Septin`Septin;PF02492.16`cobW`CobW/HypB/UreG, nucleotide-binding domain;PF08701.8`GN3L_Grn1`GNL3L/Grn1 putative GTPase;PF02421.15`FeoB_N`Ferrous iron transport protein B;PF01926.20`MMR_HSR1`50S ribosome-binding GTPase;PF03193.13`DUF258`Protein of unknown function, DUF258;PF00009.24`G…
GRVGRVGRVGR	MEME-1	Merged-ctg6-2351411-1	109	119	-	12.9841	2e-06	0.0235	GAAGAGGACGA	Merged-ctg6-2351411-1	ctg6:2351259-2351563	intron (g4980.t1, intron 9 of 9)	-intron (g4980.t1, intron 9 of 9)	1891	g4980.t1	2	-	SREBP-2_peak_1254	-	-	-	-	-	-	SREBP-2_peak_1254	2.42542	11.0788	7.69468	ctg6:2351259-2351563	2351455	g4980	sp|B9L9K0|END4_NAUPA`Probable endonuclease 4","PF01261.21`AP_endonuc_2`Xylose isomerase-like TIM barrel","WP_121171431.1`deoxyribonuclease IV","hypothetical protein GSI_01360``","-","Endonuclease IV","K10771`APEX1","ko03410` Base excision repair","GO:0003677`DNA binding`molecular_function;GO:0006281`DNA repair`biological_process;GO:0008833`deoxyribonuclease IV (phage-T4-induced) activity`molecula…
GRVGRVGRVGR	MEME-1	Merged-ctg2-3108890-2	257	267	-	12.9841	2e-06	0.0235	GAAGAAGGAGA	Merged-ctg2-3108890-2	ctg2:3108703-3109077	promoter	-exon (g2174.t1, exon 1 of 1)	256	g2174.t1	1&2	SREBP-1_peak_714	SREBP-2_peak_690	SREBP-1_peak_714	2.09841	8.17202	5.43675	ctg2:3108703-3109077	3108941	SREBP-2_peak_690	2.31786	10.559	7.26776	ctg2:3108725-3109055	3108947	g2174	-","PF13961.3`DUF4219`Domain of unknown function (DUF4219);PF14223.3`Retrotran_gag_2`gag-polypeptide of LTR copia-type","-","hypothetical protein TRAPUB_9930``","-","-","-","-","-"
GRVGRVGRVGR	MEME-1	Merged-ctg9-1671753-1	398	408	-	12.9841	2e-06	0.0235	GAAGAGGACGA	Merged-ctg9-1671753-1	ctg9:1671445-1672061	TTS (g6657.t1)	#NAME?	1013	g6656.t1	2	-	SREBP-2_peak_1500	-	-	-	-	-	-	SREBP-2_peak_1500	2.08421	7.48115	4.85633	ctg9:1671445-1672061	1671561	g6656	-","-","-","hypothetical protein GSI_11478``","-","-","K00232`E1.3.3.6, ACOX1, ACOX3","ko01040` Biosynthesis of unsaturated fatty acids;ko04146` Peroxisome;ko01212` Fatty acid metabolism;ko04024` cAMP signaling pathway;ko00071` Fatty acid degradation;ko00592` alpha-Linolenic acid metabolism;ko03320` PPAR signaling pathway","-"
GRVGRVGRVGR	MEME-1	Merged-ctg15-1071461-1	14	24	+	12.9841	2e-06	0.0235	GAAGAGGACGA	Merged-ctg15-1071461-1	ctg15:1071220-1071703	promoter	promoter-TSS (g8795.t2)	-153	g8794.t1	1	SREBP-1_peak_504	-	SREBP-1_peak_504	2.00317	6.51867	4.1246	ctg15:1071220-1071703	1071630	-	-	-	-	-	-	g8794	sp|Q9Y7J3|CARME_SCHPO`Carnosine N-methyltransferase","PF08242.9`Methyltransf_12`Methyltransferase domain;PF07942.9`N2227`N2227-like protein;PF13489.3`Methyltransf_23`Methyltransferase domain","-","hypothetical protein GSI_04254``","-","-","K19787`CARNMT1","-","GO:0008757`S-adenosylmethionine-dependent methyltransferase activity`molecular_function;GO:0030735`carnosine N-methyltransferase activity`…
GRVGRVGRVGR	MEME-1	Merged-ctg10-498544-1	89	99	+	12.9841	2e-06	0.0235	GAAGAAGGAGA	Merged-ctg10-498544-1	ctg10:498332-498757	intron (g6894.t1, intron 2 of 2)	-intron (g6894.t1, intron 2 of 2)	730	g6894.t1	2	-	SREBP-2_peak_231	-	-	-	-	-	-	SREBP-2_peak_231	2.22993	8.91119	5.97435	ctg10:498332-498757	498510	g6894	sp|O94311|YH56_SCHPO`UPF0743 protein C215.06c","PF08790.8`zf-LYAR`LYAR-type C2HC zinc finger","-","hypothetical protein GSI_01607``","-","-","K15263`LYER","-","GO:0006364`rRNA processing`biological_process;GO:0003723`RNA binding`molecular_function;GO:0005634`nucleus`cellular_component;GO:0005730`nucleolus`cellular_component;GO:0046872`metal ion binding`molecular_function;GO:0003677`DNA binding`mo…
GRVGRVGRVGR	MEME-1	Merged-ctg12-1669145-1	104	114	+	12.9841	2e-06	0.0235	GAAGAGGACGA	Merged-ctg12-1669145-1	ctg12:1669033-1669257	TTS (g7911.t1)	#NAME?	877	g7911.t1	1	SREBP-1_peak_383	-	SREBP-1_peak_383	2.12394	7.38024	4.80858	ctg12:1669033-1669257	1669135	-	-	-	-	-	-	g7911	-","-","-","hypothetical protein GSI_07712``","-","-","-","-","-"
GRVGRVGRVGR	MEME-1	Merged-ctg1-3186830-2	115	125	+	12.9841	2e-06	0.0235	GAAGAGGACGA	Merged-ctg1-3186830-2	ctg1:3186699-3186974	exon (g923.t1, exon 4 of 8)	-exon (g923.t1, exon 4 of 8)	1158	g923.t1	1&2	SREBP-1_peak_150	SREBP-2_peak_136	SREBP-1_peak_150	2.1251	7.38846	4.81464	ctg1:3186717-3186974	3186853	SREBP-2_peak_136	2.03396	6.46708	4.06115	ctg1:3186699-3186930	3186847	g923	-","PF16516.2`CC2-LZ`Leucine zipper of domain CC2 of NEMO, NF-kappa-B essential modulator;PF01465.17`GRIP`GRIP domain;PF04582.9`Reo_sigmaC`Reovirus sigma C capsid protein;PF13870.3`DUF4201`Domain of unknown function (DUF4201)","-","peroxisomal membrane anchor protein conserved region-domain-containing protein``","-","-","-","-","-"
GRVGRVGRVGR	MEME-1	Merged-ctg1-4142087-2	337	347	+	12.9841	2e-06	0.0235	GAAGAGGACGA	Merged-ctg1-4142087-2	ctg1:4141844-4142548	intron (g1190.t2, intron 1 of 9)	-intron (g1190.t2, intron 1 of 9)	601	g1190.t1	1&2	SREBP-1_peak_189	SREBP-2_peak_180	SREBP-1_peak_189	2.14131	8.4216	5.63617	ctg1:4141899-4142548	4142435	SREBP-2_peak_180	2.14037	8.10864	5.35043	ctg1:4141844-4142058	4141917	g1190	sp|P87137|YDM6_SCHPO`Uncharacterized protein C57A7.06","PF04615.10`Utp14`Utp14 protein","-","hypothetical protein GSI_06001``","-","-","K14567`UTP14","ko03008` Ribosome biogenesis in eukaryotes","GO:0032040`small-subunit processome`cellular_component;GO:0005634`nucleus`cellular_component;GO:0030490`maturation of SSU-rRNA`biological_process;GO:0005730`nucleolus`cellular_component"
GRVGRVGRVGR	MEME-1	Merged-ctg5-979592-1	358	368	+	12.9841	2e-06	0.0235	GAAGAGGACGA	Merged-ctg5-979592-1	ctg5:979347-979837	promoter	promoter-TSS (g3753.t1)	-400	g3753.t1	2	-	SREBP-2_peak_1079	-	-	-	-	-	-	SREBP-2_peak_1079	2.25611	9.11484	6.12987	ctg5:979347-979837	979611	g3753	sp|P38990|SAK1_YEAST`SNF1-activating kinase 1","PF07714.14`Pkinase_Tyr`Protein tyrosine kinase;PF00069.22`Pkinase`Protein kinase domain;PF01636.20`APH`Phosphotransferase enzyme family","WP_022849307.1`serine/threonine protein kinase","hypothetical protein GSI_02257``","-","-","K07359`CAMKK","ko04920` Adipocytokine signaling pathway;ko05034` Alcoholism;ko04921` Oxytocin signaling pathway;ko04152` …
GRVGRVGRVGR	MEME-1	Merged-ctg5-2134573-1	3	13	-	12.9524	2.25e-06	0.0242	GACGACGAAGA	Merged-ctg5-2134573-1	ctg5:2134394-2134753	intron (g4087.t1, intron 5 of 9)	-intron (g4087.t1, intron 5 of 9)	2004	g4087.t1	1	SREBP-1_peak_1163	-	SREBP-1_peak_1163	2.08171	8.13031	5.40326	ctg5:2134394-2134753	2134674	-	-	-	-	-	-	g4087	sp|Q4WS70|MDRA_ASPFU`Major facilitator superfamily multidrug transporter mdrA","PF00083.21`Sugar_tr`Sugar (and other) transporter;PF00226.28`DnaJ`DnaJ domain;PF06779.11`MFS_4`Uncharacterised MFS-type transporter YbfB;PF07690.13`MFS_1`Major Facilitator Superfamily","WP_137673987.1`multidrug effflux MFS transporter","MFS general substrate transporter``","-","-","-","-","GO:0000329`fungal-type vacuo…
GRVGRVGRVGR	MEME-1	Merged-ctg6-2446635-1	69	79	-	12.9524	2.25e-06	0.0242	GACGACGAAGA	Merged-ctg6-2446635-1	ctg6:2446481-2446790	promoter	promoter-TSS (g5002.t1)	45	g5002.t1	1	SREBP-1_peak_1297	-	SREBP-1_peak_1297	2.00784	6.46437	4.08155	ctg6:2446481-2446790	2446665	-	-	-	-	-	-	g5002	-","-","-","hypothetical protein GSI_01404``","-","-","-","-","-"
GRVGRVGRVGR	MEME-1	Merged-ctg16-621013-1	86	96	-	12.9524	2.25e-06	0.0242	GACGACGAAGA	Merged-ctg16-621013-1	ctg16:620796-621230	TTS (g9013.t1)	#NAME?	6312	g9013.t1	2	-	SREBP-2_peak_511	-	-	-	-	-	-	SREBP-2_peak_511	2.25987	9.48797	6.42307	ctg16:620796-621230	620921	g9013	sp|A7BHQ9|TYRO_PHONA`Tyrosinase","PF00264.17`Tyrosinase`Common central domain of tyrosinase","WP_114610051.1`tyrosinase family protein","hypothetical protein GSI_15434``","-","-","K00505`TYR","ko04916` Melanogenesis;ko00950` Isoquinoline alkaloid biosynthesis;ko00740` Riboflavin metabolism;ko00350` Tyrosine metabolism;ko00965` Betalain biosynthesis","GO:0004503`monophenol monooxygenase activity`m…
GRVGRVGRVGR	MEME-1	Merged-ctg32-415314-1	134	144	-	12.9524	2.25e-06	0.0242	GACGACGAAGA	Merged-ctg32-415314-1	ctg32:415194-415435	promoter	promoter-TSS (g11511.t1)	-117	g11511.t1	2	-	SREBP-2_peak_935	-	-	-	-	-	-	SREBP-2_peak_935	2.53517	13.1134	9.34554	ctg32:415194-415435	415302	g11511	-","PF00172.15`Zn_clus`Fungal Zn(2)-Cys(6) binuclear cluster domain","-","``","-","-","-","-","-"
GRVGRVGRVGR	MEME-1	Merged-ctg22-615210-2	216	226	-	12.9524	2.25e-06	0.0242	GACGACGAAGA	Merged-ctg22-615210-2	ctg22:614983-615405	promoter	promoter-TSS (g10621.t1)	-355	g10621.t1	1&2	SREBP-1_peak_754	SREBP-2_peak_734	SREBP-1_peak_754	2.08952	7.23188	4.69095	ctg22:614983-615395	615264	SREBP-2_peak_734	2.01032	6.48179	4.07315	ctg22:615059-615405	615224	g10621	-","-","-","hypothetical protein GSI_09525``","-","-","-","-","-"
GRVGRVGRVGR	MEME-1	Merged-ctg29-970716-2	259	269	-	12.9524	2.25e-06	0.0242	GACGACGAAGA	Merged-ctg29-970716-2	ctg29:970569-970851	promoter	#NAME?	496	g9452.t1	1&2	SREBP-1_peak_839	SREBP-2_peak_819	SREBP-1_peak_839	2.00434	7.22437	4.68491	ctg29:970636-970851	970707	SREBP-2_peak_819	2.12717	8.40775	5.58153	ctg29:970569-970808	970713	g9452	sp|Q4WS70|MDRA_ASPFU`Major facilitator superfamily multidrug transporter mdrA","PF00083.21`Sugar_tr`Sugar (and other) transporter;PF07690.13`MFS_1`Major Facilitator Superfamily","WP_084352364.1`multidrug effflux MFS transporter","MFS general substrate transporter``","-","-","-","-","GO:0000329`fungal-type vacuole membrane`cellular_component;GO:0042910`xenobiotic transporter activity`molecular_fun…
GRVGRVGRVGR	MEME-1	Merged-ctg7-671100-2	340	350	-	12.9524	2.25e-06	0.0242	GACGACGAAGA	Merged-ctg7-671100-2	ctg7:670928-671279	TTS (g5193.t1)	#NAME?	1293	g5193.t1	1&2	SREBP-1_peak_1333	SREBP-2_peak_1290	SREBP-1_peak_1333	2.31793	9.95612	6.84897	ctg7:670928-671279	671063	SREBP-2_peak_1290	2.00315	6.51853	4.10071	ctg7:670952-671243	671079	g5193	-","-","-","hypothetical protein GSI_09213``","-","-","-","-","-"
GRVGRVGRVGR	MEME-1	Merged-ctg9-1126687-1	321	331	+	12.9524	2.25e-06	0.0242	GACGACGAAGA	Merged-ctg9-1126687-1	ctg9:1126511-1126863	promoter	promoter-TSS (g6536.t2)	166	g6537.t2	2	-	SREBP-2_peak_1480	-	-	-	-	-	-	SREBP-2_peak_1480	2.21983	8.72201	5.82601	ctg9:1126511-1126863	1126624	g6537	sp|P39744|NOC2_YEAST`Nucleolar complex protein 2","PF03715.10`Noc2`Noc2p family","-","hypothetical protein GSI_11638``","-","-","K14833`NOC2","-","GO:0042273`ribosomal large subunit biogenesis`biological_process;GO:0030687`preribosome, large subunit precursor`cellular_component;GO:0030691`Noc2p-Noc3p complex`cellular_component;GO:0003729`mRNA binding`molecular_function;GO:0005654`nucleoplasm`cell…
GRVGRVGRVGR	MEME-1	Merged-ctg18-329713-2	504	514	+	12.9524	2.25e-06	0.0242	GACGACGAAGA	Merged-ctg18-329713-2	ctg18:329384-330052	promoter	#NAME?	-1016	g9583.t1	1&2	SREBP-1_peak_578	SREBP-2_peak_563	SREBP-1_peak_578	2.04715	12.0316	8.48201	ctg18:329391-330025	329878	SREBP-2_peak_563	2.30765	17.1346	12.6424	ctg18:329384-330052	329879	g9583	-","PF03659.11`Glyco_hydro_71`Glycosyl hydrolase family 71","WP_048015091.1`hypothetical protein","hypothetical protein GSI_04412``","-","-","K08254`E3.2.1.59","-","-"
GRVGRVGRVGR	MEME-1	Merged-ctg6-2081057-2	606	616	+	12.9524	2.25e-06	0.0242	GACGACGAAGA	Merged-ctg6-2081057-2	ctg6:2080575-2081477	promoter	-exon (g4906.t1, exon 1 of 6)	102	g4906.t1	1&2	SREBP-1_peak_1276	SREBP-2_peak_1236	SREBP-1_peak_1276	2.22651	9.21761	6.26793	ctg6:2080575-2081477	2080710	SREBP-2_peak_1236	2.5258	12.888	9.15695	ctg6:2080748-2081431	2081209	g4906	sp|P34761|WHI3_YEAST`Protein WHI3","PF00076.19`RRM_1`RNA recognition motif. (a.k.a. RRM, RBD, or RNP domain)","-","hypothetical protein GSI_01246``","-","-","-","-","GO:0061157`mRNA destabilization`biological_process;GO:0000932`cytoplasmic mRNA processing body`cellular_component;GO:0000398`mRNA splicing, via spliceosome`biological_process;GO:0051220`cytoplasmic sequestering of protein`biological_…
GRVGRVGRVGR	MEME-1	Merged-ctg6-194262-2	14	24	-	12.9206	2.5e-06	0.0242	GAAGACGAAGG	Merged-ctg6-194262-2	ctg6:194126-194442	promoter	promoter-TSS (g4272.t1)	393	g4271.t1	1&2	SREBP-1_peak_1187	SREBP-2_peak_1157	SREBP-1_peak_1187	2.15049	8.18698	5.44875	ctg6:194126-194348	194292	SREBP-2_peak_1157	2.24704	9.2709	6.25202	ctg6:194133-194442	194363	g4271	-","PF10180.6`DUF2373`Uncharacterised conserved protein (DUF2373)","-","hypothetical protein GSI_00522``","-","-","-","-","-"
GRVGRVGRVGR	MEME-1	Merged-ctg1-527921-1	343	353	-	12.9206	2.5e-06	0.0242	GAAGACGAAGG	Merged-ctg1-527921-1	ctg1:527546-528297	TTS (g109.t1)	#NAME?	2953	g109.t1	2	-	SREBP-2_peak_13	-	-	-	-	-	-	SREBP-2_peak_13	2.27166	12.5864	8.91671	ctg1:527546-528297	527708	g109	sp|Q9UUA1|YJX1_SCHPO`Oxysterol-binding protein homolog C23B6.01c","PF01237.15`Oxysterol_BP`Oxysterol-binding protein","-","hypothetical protein GSI_07864``","-","-","K20464`OSBPL5_8, ORP5_8","-","GO:0008289`lipid binding`molecular_function;GO:0006897`endocytosis`biological_process;GO:0005829`cytosol`cellular_component;GO:0032934`sterol binding`molecular_function;GO:0008142`oxysterol binding`molec…
GRVGRVGRVGR	MEME-1	Merged-ctg2-2558798-2	409	419	-	12.9206	2.5e-06	0.0242	GAAGACGAAGG	Merged-ctg2-2558798-2	ctg2:2558547-2559063	promoter	promoter-TSS (g2055.t2)	-267	g2055.t2	1&2	SREBP-1_peak_699	SREBP-2_peak_675	SREBP-1_peak_699	2.64617	13.1593	9.37445	ctg2:2558547-2559063	2558718	SREBP-2_peak_675	2.15261	7.58377	4.93835	ctg2:2558584-2558998	2558690	g2055	sp|A2YFR6|OHK1_ORYSI`Probable histidine kinase 1","PF02518.23`HATPase_c`Histidine kinase-, DNA gyrase B-, and HSP90-like ATPase;PF00512.22`HisKA`His Kinase A (phospho-acceptor) domain;PF00072.21`Response_reg`Response regulator receiver domain","WP_136928581.1`response regulator","hypothetical protein GSI_12475``","-","Signal transduction histidine kinase","-","-","GO:0048364`root development`biol…
GRVGRVGRVGR	MEME-1	Merged-ctg13-553190-1	421	431	-	12.9206	2.5e-06	0.0242	GAAGACGAAGG	Merged-ctg13-553190-1	ctg13:552893-553487	promoter	promoter-TSS (g8056.t1)	94	g8056.t1	2	-	SREBP-2_peak_404	-	-	-	-	-	-	SREBP-2_peak_404	2.70209	14.5733	10.5143	ctg13:552893-553487	553140	g8056	-","-","-","hypothetical protein GSI_00189``","-","-","-","-","-"
GRVGRVGRVGR	MEME-1	Merged-ctg22-262418-2	96	106	+	12.9206	2.5e-06	0.0242	GAAGACGAAGG	Merged-ctg22-262418-2	ctg22:262142-262586	promoter	-intron (g10560.t1, intron 1 of 3)	111	g10560.t1	1&2	SREBP-1_peak_748	SREBP-2_peak_727	SREBP-1_peak_748	2.18671	7.82516	5.16002	ctg22:262142-262575	262424	SREBP-2_peak_727	2.20967	8.09685	5.34075	ctg22:262369-262586	262486	g10560	-","-","-","hypothetical protein GSI_05643``","-","-","-","-","-"
GRVGRVGRVGR	MEME-1	Merged-ctg6-1610149-1	239	249	+	12.9206	2.5e-06	0.0242	GAAGACGAAGG	Merged-ctg6-1610149-1	ctg6:1610016-1610282	TTS (g4759.t1)	#NAME?	2869	g4759.t1	1	SREBP-1_peak_1251	-	SREBP-1_peak_1251	2.06019	7.29943	4.74356	ctg6:1610016-1610282	1610135	-	-	-	-	-	-	g4759	sp|Q54CI8|DC1L1_DICDI`Cytoplasmic dynein 1 light intermediate chain 1","PF05783.8`DLIC`Dynein light intermediate chain (DLIC);PF00350.20`Dynamin_N`Dynamin family;PF01926.20`MMR_HSR1`50S ribosome-binding GTPase;PF13191.3`AAA_16`AAA ATPase domain;PF08477.10`Roc`Ras of Complex, Roc, domain of DAPkinase","-","hypothetical protein GSI_01074``","-","-","K10416`DYNC1LI, DNCLI","ko04962` Vasopressin-regu…
GRVGRVGRVGR	MEME-1	Merged-ctg1-1609485-2	408	418	+	12.9206	2.5e-06	0.0242	GAAGACGAAGG	Merged-ctg1-1609485-2	ctg1:1609305-1609731	promoter	promoter-TSS (g389.t1)	-168	g389.t1	1&2	SREBP-1_peak_63	SREBP-2_peak_64	SREBP-1_peak_63	2.06354	6.95007	4.46831	ctg1:1609305-1609548	1609403	SREBP-2_peak_64	2.19961	8.13315	5.36884	ctg1:1609358-1609731	1609524	g389	sp|P47979|ZFS1_SCHPO`Zinc finger protein zfs1","PF00642.21`zf-CCCH`Zinc finger C-x8-C-x5-C-x3-H type (and similar)","-","hypothetical protein GSI_08272``","-","-","K18753`ZFP36L","-","GO:0003723`RNA binding`molecular_function;GO:0005634`nucleus`cellular_component;GO:0060213`positive regulation of nuclear-transcribed mRNA poly(A) tail shortening`biological_process;GO:0044692`exoribonuclease activa…
GRVGRVGRVGR	MEME-1	Merged-ctg8-1915181-2	137	147	-	12.9048	2.75e-06	0.0242	GAAGAGGGAGA	Merged-ctg8-1915181-2	ctg8:1915010-1915384	promoter	promoter-TSS (g6187.t1)	-3	g6187.t1	1&2	SREBP-1_peak_1487	SREBP-2_peak_1434	SREBP-1_peak_1487	2.25334	9.43508	6.43874	ctg8:1915010-1915287	1915229	SREBP-2_peak_1434	2.07395	7.40352	4.79619	ctg8:1915043-1915384	1915229	g6187	-","PF07653.14`SH3_2`Variant SH3 domain;PF00018.25`SH3_1`SH3 domain;PF14604.3`SH3_9`Variant SH3 domain","-","hypothetical protein GSI_14268``","-","-","-","-","-"
GRVGRVGRVGR	MEME-1	Merged-ctg1-1751923-1	196	206	-	12.9048	2.75e-06	0.0242	GAAGAGGGAGA	Merged-ctg1-1751923-1	ctg1:1751696-1752151	TTS (g435.t1)	#NAME?	2243	g436.t1	1	SREBP-1_peak_68	-	SREBP-1_peak_68	2.18484	8.66569	5.82934	ctg1:1751696-1752151	1751867	-	-	-	-	-	-	g436	sp|Q6P4Y9|VATC1_XENTR`V-type proton ATPase subunit C 1","PF03223.12`V-ATPase_C`V-ATPase subunit C","-","transporter``","-","-","K02148`ATPeV1C, ATP6C","ko05323` Rheumatoid arthritis;ko04966` Collecting duct acid secretion;ko05120` Epithelial cell signaling in Helicobacter pylori infection;ko05110` Vibrio cholerae infection;ko00190` Oxidative phosphorylation;ko04721` Synaptic vesicle cycle;ko04145…
GRVGRVGRVGR	MEME-1	Merged-ctg7-1299990-2	323	333	-	12.9048	2.75e-06	0.0242	GAAGAGGGAGA	Merged-ctg7-1299990-2	ctg7:1299804-1300179	promoter	promoter-TSS (g5347.t1)	-99	g5347.t1	1&2	SREBP-1_peak_1355	SREBP-2_peak_1305	SREBP-1_peak_1355	2.72339	14.1065	10.1164	ctg7:1299804-1300179	1300022	SREBP-2_peak_1305	2.42246	10.5273	7.24115	ctg7:1299861-1300116	1299978	g5347	-","-","-","hypothetical protein GSI_08993``","-","-","-","-","-"
GRVGRVGRVGR	MEME-1	Merged-ctg7-1341856-1	41	51	+	12.9048	2.75e-06	0.0242	GAAGAGGGAGA	Merged-ctg7-1341856-1	ctg7:1341668-1342044	promoter	promoter-TSS (g5351.t1)	-100	g5351.t1	2	-	SREBP-2_peak_1308	-	-	-	-	-	-	SREBP-2_peak_1308	2.10644	7.9436	5.22034	ctg7:1341668-1342044	1341851	g5351	-","-","-","hypothetical protein GSI_08993``","-","-","-","-","-"
GRVGRVGRVGR	MEME-1	Merged-ctg23-127049-1	54	64	+	12.9048	2.75e-06	0.0242	GAAGAGGGAGA	Merged-ctg23-127049-1	ctg23:126904-127195	promoter	-exon (g10698.t1, exon 3 of 13)	263	g10698.t1	1	SREBP-1_peak_762	-	SREBP-1_peak_762	2.11549	7.81654	5.15348	ctg23:126904-127195	127015	-	-	-	-	-	-	g10698	sp|P08965|MEI2_SCHPO`Meiosis protein mei2","PF07576.9`BRAP2`BRCA1-associated protein 2;PF04059.9`RRM_2`RNA recognition motif 2;PF00076.19`RRM_1`RNA recognition motif. (a.k.a. RRM, RBD, or RNP domain)","-","hypothetical protein GSI_03878``","-","-","-","-","GO:0005634`nucleus`cellular_component;GO:0003723`RNA binding`molecular_function;GO:1900237`positive regulation of induction of conjugation wit…
GRVGRVGRVGR	MEME-1	Merged-ctg29-587533-2	169	179	+	12.9048	2.75e-06	0.0242	GAAGAGGGAGA	Merged-ctg29-587533-2	ctg29:587213-587771	promoter	promoter-TSS (g9354.t1)	225	g9353.t1	1&2	SREBP-1_peak_829	SREBP-2_peak_808	SREBP-1_peak_829	2.13572	7.46388	4.87409	ctg29:587387-587764	587697	SREBP-2_peak_808	2.22159	8.29288	5.49252	ctg29:587213-587771	587693	g9353	sp|O74826|COQ7_SCHPO`5-demethoxyubiquinone hydroxylase, mitochondrial","PF03232.10`COQ7`Ubiquinone biosynthesis protein COQ7","WP_099621490.1`demethoxyubiquinone hydroxylase family protein","hypothetical protein GSI_07159``","-","-","K06134`COQ7","ko00130` Ubiquinone and other terpenoid-quinone biosynthesis","GO:0006744`ubiquinone biosynthetic process`biological_process;GO:0005743`mitochondrial i…
GRVGRVGRVGR	MEME-1	Merged-ctg13-566708-1	243	253	+	12.9048	2.75e-06	0.0242	GAAGAGGGAGA	Merged-ctg13-566708-1	ctg13:566508-566908	promoter	#NAME?	253	g8060.t1	1	SREBP-1_peak_415	-	SREBP-1_peak_415	2.51694	11.1109	7.75363	ctg13:566508-566908	566648	-	-	-	-	-	-	g8060	sp|O74161|CHS5_CANAL`Chitin biosynthesis protein CHS5","PF11213.5`DUF3006`Protein of unknown function (DUF3006);PF12738.4`PTCB-BRCT`twin BRCT domain;PF16589.2`BRCT_2`BRCT domain, a BRCA1 C-terminus domain;PF16893.2`fn3_2`Fibronectin type III domain;PF00533.23`BRCT`BRCA1 C Terminus (BRCT) domain;PF00041.18`fn3`Fibronectin type III domain;PF16892.2`CHS5_N`Chitin biosynthesis protein CHS5 N-terminus…
GRVGRVGRVGR	MEME-1	Merged-ctg5-2297214-2	524	534	+	12.9048	2.75e-06	0.0242	GAAGAGGGAGA	Merged-ctg5-2297214-2	ctg5:2296836-2297714	TTS (g4110.t1)	#NAME?	1254	g4110.t1	1&2	SREBP-1_peak_1171	SREBP-2_peak_1138	SREBP-1_peak_1171	2.7854	12.9228	9.18795	ctg5:2296907-2297714	2297159	SREBP-2_peak_1138	2.11631	7.12697	4.57871	ctg5:2296836-2297402	2297011	g4110	sp|Q6PGY5|DJC21_DANRE`DnaJ homolog subfamily C member 21","PF00226.28`DnaJ`DnaJ domain","WP_029641134.1`molecular chaperone DnaJ","hypothetical protein GSI_05411``","-","-","K09506`DNAJA5","-","GO:0008270`zinc ion binding`molecular_function;GO:0003676`nucleic acid binding`molecular_function"
GRVGRVGRVGR	MEME-1	Merged-ctg24-281124-1	572	582	+	12.9048	2.75e-06	0.0242	GAAGAGGGAGA	Merged-ctg24-281124-1	ctg24:280833-281416	promoter	promoter-TSS (g10927.t1)	7	g10927.t1	2	-	SREBP-2_peak_761	-	-	-	-	-	-	SREBP-2_peak_761	2.24164	9.90307	6.74872	ctg24:280833-281416	281282	g10927	sp|Q9USU1|EFC25_SCHPO`Ras guanine nucleotide exchange factor efc25","PF14604.3`SH3_9`Variant SH3 domain;PF00617.16`RasGEF`RasGEF domain;PF00618.17`RasGEF_N`RasGEF N-terminal motif;PF07653.14`SH3_2`Variant SH3 domain;PF00018.25`SH3_1`SH3 domain","WP_083011915.1`hypothetical protein","``","-","-","-","-","GO:0005088`Ras guanyl-nucleotide exchange factor activity`molecular_function;GO:0071963`establ…
GRVGRVGRVGR	MEME-1	Merged-ctg44-11776-1	632	642	+	12.9048	2.75e-06	0.0242	GAAGAGGGAGA	Merged-ctg44-11776-1	ctg44:11392-12160	promoter	promoter-TSS (g11575.t1)	346	g11574.t1	2	-	SREBP-2_peak_1017	-	-	-	-	-	-	SREBP-2_peak_1017	2.2829	9.32275	6.29405	ctg44:11392-12160	11811	g11574	-","-","-","hypothetical protein GSI_15669``","-","-","-","-","-"
GRVGRVGRVGR	MEME-1	Merged-ctg1-4465872-2	22	32	-	12.8571	3e-06	0.0242	GAGGACGAAGA	Merged-ctg1-4465872-2	ctg1:4465599-4466085	promoter-TSS (g1285.t1)	promoter-TSS (g1285.t1)	502	g1284.t1	1&2	SREBP-1_peak_212	SREBP-2_peak_198	SREBP-1_peak_212	2.36386	10.45	7.23613	ctg1:4465599-4466044	4465816	SREBP-2_peak_198	2.05487	6.981	4.46495	ctg1:4465763-4466085	4465857	g1284	-","-","-","hypothetical protein OH76DRAFT_1482281``","-","-","-","-","-"
GRVGRVGRVGR	MEME-1	Merged-ctg8-1201472-1	25	35	-	12.8571	3e-06	0.0242	GAGGACGAAGA	Merged-ctg8-1201472-1	ctg8:1201362-1201582	exon (g5975.t1, exon 11 of 11)	-exon (g5975.t1, exon 11 of 11)	-3139	g5974.t1	2	-	SREBP-2_peak_1401	-	-	-	-	-	-	SREBP-2_peak_1401	2.21464	8.68207	5.79634	ctg8:1201362-1201582	1201458	g5974	-","PF12630.4`Pox_polyA_pol_N`Poxvirus poly(A) polymerase N-terminal domain","-","hypothetical protein GSI_14006``","-","-","-","-","-"
GRVGRVGRVGR	MEME-1	Merged-ctg14-534781-1	56	66	-	12.8571	3e-06	0.0242	GAGGACGAAGA	Merged-ctg14-534781-1	ctg14:534658-534905	TTS (g8386.t1)	#NAME?	1797	g8387.t1	1	SREBP-1_peak_463	-	SREBP-1_peak_463	2.50531	12.7084	9.01157	ctg14:534658-534905	534800	-	-	-	-	-	-	g8387	-","PF00646.30`F-box`F-box domain;PF12937.4`F-box-like`F-box-like","-","hypothetical protein GSI_04584``","-","-","-","-","-"
GRVGRVGRVGR	MEME-1	Merged-ctg4-600249-1	60	70	-	12.8571	3e-06	0.0242	GAGGACGAAGA	Merged-ctg4-600249-1	ctg4:600087-600411	intron (g3153.t1, intron 2 of 7)	-intron (g3153.t1, intron 2 of 7)	672	g3153.t1	1	SREBP-1_peak_979	-	SREBP-1_peak_979	2.65444	13.849	9.91699	ctg4:600087-600411	600249	-	-	-	-	-	-	g3153	sp|Q8VZI2|Y4370_ARATH`DUF21 domain-containing protein At4g33700","PF01595.17`DUF21`Domain of unknown function DUF21","WP_027395091.1`DUF21 domain-containing protein","transporter``","-","Hemolysin or related protein, contains CBS domains","K16302`CNNM","-","GO:0005886`plasma membrane`cellular_component;GO:0016021`integral component of membrane`cellular_component;GO:0022857`transmembrane transport…
GRVGRVGRVGR	MEME-1	Merged-ctg5-1770730-1	65	75	-	12.8571	3e-06	0.0242	GAGGACGAAGA	Merged-ctg5-1770730-1	ctg5:1770617-1770843	TTS (g3983.t1)	#NAME?	1059	g3982.t1	2	-	SREBP-2_peak_1115	-	-	-	-	-	-	SREBP-2_peak_1115	2.32707	10.1513	6.94254	ctg5:1770617-1770843	1770672	g3982	-","PF07690.13`MFS_1`Major Facilitator Superfamily;PF13347.3`MFS_2`MFS/sugar transport protein","-","MFS general substrate transporter``","-","-","-","-","-"
GRVGRVGRVGR	MEME-1	Merged-ctg8-1683158-1	113	123	-	12.8571	3e-06	0.0242	GAGGACGAAGA	Merged-ctg8-1683158-1	ctg8:1683051-1683266	exon (g6122.t1, exon 3 of 8)	-exon (g6122.t1, exon 3 of 8)	1846	g6122.t1	1	SREBP-1_peak_1470	-	SREBP-1_peak_1470	2.04526	6.91136	4.43612	ctg8:1683051-1683266	1683145	-	-	-	-	-	-	g6122	sp|F4JTP5|STY46_ARATH`Serine/threonine-protein kinase STY46","PF02037.24`SAP`SAP domain;PF07714.14`Pkinase_Tyr`Protein tyrosine kinase;PF00069.22`Pkinase`Protein kinase domain","WP_012473472.1`protein kinase","transporter``","-","Serine/threonine protein kinase","-","-","GO:0004712`protein serine/threonine/tyrosine kinase activity`molecular_function;GO:0009658`chloroplast organization`biological_…
GRVGRVGRVGR	MEME-1	Merged-ctg6-661825-1	158	168	-	12.8571	3e-06	0.0242	GAGGACGAAGA	Merged-ctg6-661825-1	ctg6:661553-662097	promoter	#NAME?	494	g4435.t1	1	SREBP-1_peak_1211	-	SREBP-1_peak_1211	2.17118	8.34697	5.57696	ctg6:661553-662097	661661	-	-	-	-	-	-	g4435	sp|O14776|TCRG1_HUMAN`Transcription elongation regulator 1","PF00397.23`WW`WW domain;PF01846.16`FF`FF domain;PF16512.2`RhoGAP-FF1`p190-A and -B Rho GAPs FF domain","-","hypothetical protein BD309DRAFT_851694``","-","-","K12824`TCERG1, CA150","ko03040` Spliceosome","GO:0042802`identical protein binding`molecular_function;GO:0003713`transcription coactivator activity`molecular_function;GO:0000122`n…
GRVGRVGRVGR	MEME-1	Merged-ctg1-1169511-2	176	186	-	12.8571	3e-06	0.0242	GAGGACGAAGA	Merged-ctg1-1169511-2	ctg1:1169391-1169650	promoter	Intergenic	-1227	g257.t1	1&2	SREBP-1_peak_40	SREBP-2_peak_38	SREBP-1_peak_40	2.3683	10.2337	7.06782	ctg1:1169391-1169603	1169460	SREBP-2_peak_38	2.21577	8.47076	5.63197	ctg1:1169403-1169650	1169573	g257	sp|Q9CZ04|CSN7A_MOUSE`COP9 signalosome complex subunit 7a","PF01399.24`PCI`PCI domain","-","hypothetical protein GSI_07022``","-","-","K12180`COPS7, CSN7","-","GO:0008180`COP9 signalosome`cellular_component;GO:0000338`protein deneddylation`biological_process;GO:0010387`COP9 signalosome assembly`biological_process;GO:0005654`nucleoplasm`cellular_component;GO:0005829`cytosol`cellular_component"
GRVGRVGRVGR	MEME-1	Merged-ctg15-183354-1	217	227	-	12.8571	3e-06	0.0242	GAGGACGAAGA	Merged-ctg15-183354-1	ctg15:183219-183490	exon (g8604.t1, exon 1 of 8)	-exon (g8604.t1, exon 1 of 8)	974	g8604.t1	1	SREBP-1_peak_482	-	SREBP-1_peak_482	2.19002	9.66976	6.62456	ctg15:183219-183490	183324	-	-	-	-	-	-	g8604	-","PF00169.26`PH`PH domain","-","``","-","-","-","-","-"
GRVGRVGRVGR	MEME-1	Merged-ctg5-1569754-2	268	278	-	12.8571	3e-06	0.0242	GAGGACGAAGA	Merged-ctg5-1569754-2	ctg5:1569423-1570004	promoter	promoter-TSS (g3924.t1)	-251	g3924.t1	1&2	SREBP-1_peak_1135	SREBP-2_peak_1104	SREBP-1_peak_1135	2.09525	6.98168	4.49179	ctg5:1569423-1569858	1569823	SREBP-2_peak_1104	2.20749	8.95419	6.00658	ctg5:1569732-1570004	1569880	g3924	-","PF07466.8`DUF1517`Protein of unknown function (DUF1517)","-","hypothetical protein GSI_02446``","-","-","-","-","-"
GRVGRVGRVGR	MEME-1	Merged-ctg6-2520238-1	283	293	-	12.8571	3e-06	0.0242	GAGGACGAAGA	Merged-ctg6-2520238-1	ctg6:2520025-2520452	TTS (g5016.t1)	#NAME?	4347	g5016.t1	2	-	SREBP-2_peak_1264	-	-	-	-	-	-	SREBP-2_peak_1264	2.06057	6.18019	3.83506	ctg6:2520025-2520452	2520144	g5016	sp|P0CS15|DDI1_CRYNB`DNA damage-inducible protein 1","PF13975.3`gag-asp_proteas`gag-polyprotein putative aspartyl protease;PF09668.7`Asp_protease`Aspartyl protease;PF08284.8`RVP_2`Retroviral aspartyl protease;PF00077.17`RVP`Retroviral aspartyl protease;PF00240.20`ubiquitin`Ubiquitin family;PF13650.3`Asp_protease_2`Aspartyl protease","-","DNA damage-inducible protein 1``","-","-","K11885`DDI1","-"…
GRVGRVGRVGR	MEME-1	Merged-ctg2-3277115-1	76	86	+	12.8571	3e-06	0.0242	GAGGACGAAGA	Merged-ctg2-3277115-1	ctg2:3276911-3277320	promoter	promoter-TSS (g2196.t1)	-66	g2196.t1	1	SREBP-1_peak_719	-	SREBP-1_peak_719	2.26621	8.26938	5.51491	ctg2:3276911-3277320	3276967	-	-	-	-	-	-	g2196	-","-","-","hypothetical protein BN946_scf184690.g3``","-","-","-","-","-"
GRVGRVGRVGR	MEME-1	Merged-ctg13-215934-2	96	106	+	12.8571	3e-06	0.0242	GAGGACGAAGA	Merged-ctg13-215934-2	ctg13:215708-216162	exon (g7982.t1, exon 6 of 8)	-exon (g7982.t1, exon 6 of 8)	-2194	g7981.t1	1&2	SREBP-1_peak_400	SREBP-2_peak_386	SREBP-1_peak_400	2.37846	11.0765	7.72628	ctg13:215709-216157	215941	SREBP-2_peak_386	2.49522	12.3412	8.7227	ctg13:215708-216162	215922	g7981	-","PF00704.25`Glyco_hydro_18`Glycosyl hydrolases family 18","WP_071102624.1`hypothetical protein","hypothetical protein GSI_00068``","-","-","-","-","-"
GRVGRVGRVGR	MEME-1	Merged-ctg8-573502-2	133	143	+	12.8571	3e-06	0.0242	GAGGACGAAGA	Merged-ctg8-573502-2	ctg8:573389-573615	promoter	promoter-TSS (g5762.t1)	175	g5763.t1	1&2	SREBP-1_peak_1420	SREBP-2_peak_1368	SREBP-1_peak_1420	2.36925	10.9981	7.6649	ctg8:573404-573615	573483	SREBP-2_peak_1368	2.29507	10.127	6.92197	ctg8:573389-573600	573489	g5763	sp|Q4PI89|SPT6_USTMA`Transcription elongation factor SPT6","PF14632.3`SPT6_acidic`Acidic N-terminal SPT6;PF00017.21`SH2`SH2 domain;PF12836.4`HHH_3`Helix-hairpin-helix motif;PF14878.3`DLD`Death-like domain of SPT6;PF14635.3`HHH_7`Helix-hairpin-helix motif;PF14641.3`HTH_44`Helix-turn-helix DNA-binding domain of SPT6;PF14633.3`SH2_2`SH2 domain;PF14639.3`YqgF`Holliday-junction resolvase-like of SPT6"…
GRVGRVGRVGR	MEME-1	Merged-ctg6-1287582-2	180	190	+	12.8571	3e-06	0.0242	GAGGACGAAGA	Merged-ctg6-1287582-2	ctg6:1287401-1287733	promoter	promoter-TSS (g4655.t1)	1	g4654.t1	1&2	SREBP-1_peak_1240	SREBP-2_peak_1202	SREBP-1_peak_1240	2.41099	11.7441	8.25384	ctg6:1287487-1287708	1287612	SREBP-2_peak_1202	2.96789	19.4347	14.6323	ctg6:1287401-1287733	1287624	g4654	-","-","-","hypothetical protein GSI_00954``","-","-","-","-","-"
GRVGRVGRVGR	MEME-1	Merged-ctg16-419-2	258	268	+	12.8571	3e-06	0.0242	GAGGACGAAGA	Merged-ctg16-419-2	ctg16:140-655	Intergenic	Intergenic	2425	g8848.t1	1&2	SREBP-1_peak_511	SREBP-2_peak_490	SREBP-1_peak_511	2.08572	6.43419	4.05771	ctg16:267-616	436	SREBP-2_peak_490	2.36628	8.95665	6.00863	ctg16:140-655	574	g8848	-","-","-","hypothetical protein GSI_15237``","-","-","-","-","-"
GRVGRVGRVGR	MEME-1	Merged-ctg6-2316699-1	261	271	+	12.8571	3e-06	0.0242	GAGGACGAAGA	Merged-ctg6-2316699-1	ctg6:2316493-2316906	exon (g4973.t1, exon 2 of 7)	-exon (g4973.t1, exon 2 of 7)	595	g4973.t1	2	-	SREBP-2_peak_1252	-	-	-	-	-	-	SREBP-2_peak_1252	2.14232	10.6663	7.35583	ctg6:2316493-2316906	2316704	g4973	-","-","-","hypothetical protein BN946_scf184983.g28``","-","-","-","-","-"
GRVGRVGRVGR	MEME-1	Merged-ctg23-160314-1	300	310	+	12.8571	3e-06	0.0242	GAGGACGAAGA	Merged-ctg23-160314-1	ctg23:160113-160515	promoter	promoter-TSS (g10709.t1)	-168	g10709.t1	2	-	SREBP-2_peak_742	-	-	-	-	-	-	SREBP-2_peak_742	2.26936	9.33342	6.30307	ctg23:160113-160515	160439	g10709	sp|O14050|MSY2_SCHPO`Mechanosensitive ion channel protein Msy2","PF00924.15`MS_channel`Mechanosensitive ion channel;PF00036.29`EF-hand_1`EF hand","-","hypothetical protein GSI_03867``","-","-","-","-","GO:0006874`cellular calcium ion homeostasis`biological_process;GO:0005509`calcium ion binding`molecular_function;GO:0032541`cortical endoplasmic reticulum`cellular_component;GO:0005789`endoplasmic …
GRVGRVGRVGR	MEME-1	Merged-ctg6-1079852-2	381	391	+	12.8571	3e-06	0.0242	GAGGACGAAGA	Merged-ctg6-1079852-2	ctg6:1079532-1080345	promoter	promoter-TSS (g4576.t1)	-207	g4576.t1	1&2	SREBP-1_peak_1226	SREBP-2_peak_1191	SREBP-1_peak_1226	2.46567	11.6782	8.20006	ctg6:1079550-1079982	1079804	SREBP-2_peak_1191	2.38751	10.7694	7.43852	ctg6:1079532-1080345	1079839	g4576	sp|P48379|RFX2_MOUSE`DNA-binding protein RFX2","PF02257.12`RFX_DNA_binding`RFX DNA-binding domain","-","transcription factor``","-","-","K09175`RFXX","ko04111` Cell cycle - yeast","GO:0000977`RNA polymerase II regulatory region sequence-specific DNA binding`molecular_function;GO:0060271`cilium morphogenesis`biological_process;GO:0001675`acrosome assembly`biological_process;GO:0045944`positive reg…
GRVGRVGRVGR	MEME-1	Merged-ctg11-50432-1	396	406	+	12.8571	3e-06	0.0242	GAGGACGAAGA	Merged-ctg11-50432-1	ctg11:50175-50689	promoter	-exon (g7279.t1, exon 2 of 13)	261	g7279.t1	1	SREBP-1_peak_310	-	SREBP-1_peak_310	2.36209	8.55034	5.73991	ctg11:50175-50689	50576	-	-	-	-	-	-	g7279	-","-","-","hypothetical protein TRAPUB_2023, partial``","-","-","-","-","-"
GRVGRVGRVGR	MEME-1	Merged-ctg9-1678457-2	427	437	+	12.8571	3e-06	0.0242	GAGGACGAAGA	Merged-ctg9-1678457-2	ctg9:1678115-1678774	TTS (g6658.t1)	#NAME?	5098	g6658.t1	1&2	SREBP-1_peak_1553	SREBP-2_peak_1501	SREBP-1_peak_1553	2.32456	9.27993	6.31602	ctg9:1678115-1678774	1678523	SREBP-2_peak_1501	2.84607	15.4536	11.2178	ctg9:1678246-1678696	1678540	g6658	-","PF04082.15`Fungal_trans`Fungal specific transcription factor domain;PF00172.15`Zn_clus`Fungal Zn(2)-Cys(6) binuclear cluster domain","-","transcription factor``","-","-","-","-","-"
GRVGRVGRVGR	MEME-1	Merged-ctg3-2163820-1	511	521	+	12.8571	3e-06	0.0242	GAGGACGAAGA	Merged-ctg3-2163820-1	ctg3:2163496-2164145	promoter	promoter-TSS (g2809.t1)	-419	g2809.t1	2	-	SREBP-2_peak_901	-	-	-	-	-	-	SREBP-2_peak_901	2.17027	9.28431	6.26262	ctg3:2163496-2164145	2164026	g2809	-","-","-","hypothetical protein GSI_10345``","-","-","-","-","-"
GRVGRVGRVGR	MEME-1	Merged-ctg3-1507786-2	587	597	+	12.8571	3e-06	0.0242	GAGGACGAAGA	Merged-ctg3-1507786-2	ctg3:1507532-1508236	TTS (g2678.t1)	#NAME?	1607	g2678.t1	1&2	SREBP-1_peak_897	SREBP-2_peak_877	SREBP-1_peak_897	2.26079	9.03647	6.12294	ctg3:1507553-1507825	1507713	SREBP-2_peak_877	2.72413	14.6007	10.5363	ctg3:1507532-1508236	1507749	g2678	-","PF12223.5`DUF3602`Protein of unknown function (DUF3602)","-","hypothetical protein GSI_10541``","-","-","-","-","-"
GRVGRVGRVGR	MEME-1	Merged-ctg44-11776-1	623	633	+	12.8571	3e-06	0.0242	GAGGACGAAGA	Merged-ctg44-11776-1	ctg44:11392-12160	promoter	promoter-TSS (g11575.t1)	346	g11574.t1	2	-	SREBP-2_peak_1017	-	-	-	-	-	-	SREBP-2_peak_1017	2.2829	9.32275	6.29405	ctg44:11392-12160	11811	g11574	-","-","-","hypothetical protein GSI_15669``","-","-","-","-","-"
GRVGRVGRVGR	MEME-1	Merged-ctg5-359877-3	1184	1194	+	12.8571	3e-06	0.0242	GAGGACGAAGA	Merged-ctg5-359877-3	ctg5:359227-360494	TTS (g3596.t1)	#NAME?	3903	g3596.t1	1&2	SREBP-1_peak_1077,SREBP-1_peak_1076	SREBP-2_peak_1052	-	-	-	-	-	-	SREBP-2_peak_1052	2.53248	11.8011	8.28516	ctg5:359227-360477	360110	g3596	sp|A0A067XMT7|PTAR3_PESFW`Pestheic acid cluster transcriptional regulator 3","PF00172.15`Zn_clus`Fungal Zn(2)-Cys(6) binuclear cluster domain;PF11951.5`Fungal_trans_2`Fungal specific transcription factor domain","-","fungal-specific transcription factor domain-containing protein``","-","-","-","-","GO:0005634`nucleus`cellular_component;GO:0000981`RNA polymerase II transcription factor activity, s…
GRVGRVGRVGR	MEME-1	Merged-ctg8-1683158-1	32	42	-	12.8254	3.25e-06	0.0242	GAAGACGAGGA	Merged-ctg8-1683158-1	ctg8:1683051-1683266	exon (g6122.t1, exon 3 of 8)	-exon (g6122.t1, exon 3 of 8)	1846	g6122.t1	1	SREBP-1_peak_1470	-	SREBP-1_peak_1470	2.04526	6.91136	4.43612	ctg8:1683051-1683266	1683145	-	-	-	-	-	-	g6122	sp|F4JTP5|STY46_ARATH`Serine/threonine-protein kinase STY46","PF02037.24`SAP`SAP domain;PF07714.14`Pkinase_Tyr`Protein tyrosine kinase;PF00069.22`Pkinase`Protein kinase domain","WP_012473472.1`protein kinase","transporter``","-","Serine/threonine protein kinase","-","-","GO:0004712`protein serine/threonine/tyrosine kinase activity`molecular_function;GO:0009658`chloroplast organization`biological_…
GRVGRVGRVGR	MEME-1	Merged-ctg5-959034-2	48	58	-	12.8254	3.25e-06	0.0242	GAAGACGAGGA	Merged-ctg5-959034-2	ctg5:958850-959206	TTS (g3746.t1)	#NAME?	1857	g3746.t1	1&2	SREBP-1_peak_1107	SREBP-2_peak_1076	SREBP-1_peak_1107	2.21067	9.6351	6.5958	ctg5:958850-959199	959064	SREBP-2_peak_1076	2.40067	11.7826	8.27053	ctg5:958884-959206	959090	g3746	-","-","-","hypothetical protein GSI_02241``","-","-","K17498`SPN1, IWS1","-","-"
GRVGRVGRVGR	MEME-1	Merged-ctg1-3027205-1	115	125	-	12.8254	3.25e-06	0.0242	GAAGACGAGGA	Merged-ctg1-3027205-1	ctg1:3027101-3027309	TTS (g868.t2)	#NAME?	675	g869.t1	1	SREBP-1_peak_136	-	SREBP-1_peak_136	2.04875	7.48859	4.89396	ctg1:3027101-3027309	3027186	-	-	-	-	-	-	g869	sp|Q503V0|CHMP6_DANRE`Charged multivesicular body protein 6","PF03357.18`Snf7`Snf7","-","hypothetical protein DICSQDRAFT_164805``","-","-","K12195`CHMP6, VPS20","ko04144` Endocytosis","GO:0007034`vacuolar transport`biological_process;GO:0015031`protein transport`biological_process;GO:0031902`late endosome membrane`cellular_component"
GRVGRVGRVGR	MEME-1	Merged-ctg2-1165871-1	143	153	-	12.8254	3.25e-06	0.0242	GAAGACGAGGA	Merged-ctg2-1165871-1	ctg2:1165752-1165991	exon (g1699.t1, exon 1 of 2)	-exon (g1699.t1, exon 1 of 2)	922	g1699.t1	1	SREBP-1_peak_647	-	SREBP-1_peak_647	2.22075	8.72909	5.88006	ctg2:1165752-1165991	1165920	-	-	-	-	-	-	g1699	-","-","-","hypothetical protein GSI_12937``","-","-","-","-","-"
GRVGRVGRVGR	MEME-1	Merged-ctg6-661825-1	149	159	-	12.8254	3.25e-06	0.0242	GAAGACGAGGA	Merged-ctg6-661825-1	ctg6:661553-662097	promoter	#NAME?	494	g4435.t1	1	SREBP-1_peak_1211	-	SREBP-1_peak_1211	2.17118	8.34697	5.57696	ctg6:661553-662097	661661	-	-	-	-	-	-	g4435	sp|O14776|TCRG1_HUMAN`Transcription elongation regulator 1","PF00397.23`WW`WW domain;PF01846.16`FF`FF domain;PF16512.2`RhoGAP-FF1`p190-A and -B Rho GAPs FF domain","-","hypothetical protein BD309DRAFT_851694``","-","-","K12824`TCERG1, CA150","ko03040` Spliceosome","GO:0042802`identical protein binding`molecular_function;GO:0003713`transcription coactivator activity`molecular_function;GO:0000122`n…
GRVGRVGRVGR	MEME-1	Merged-ctg7-1651560-1	306	316	-	12.8254	3.25e-06	0.0242	GAAGACGAGGA	Merged-ctg7-1651560-1	ctg7:1651341-1651780	Intergenic	Intergenic	3063	g5445.t1	1	SREBP-1_peak_1365	-	SREBP-1_peak_1365	2.44684	10.9842	7.65435	ctg7:1651341-1651780	1651675	-	-	-	-	-	-	g5445	-","-","-","hypothetical protein GSI_08858``","-","-","-","-","-"
GRVGRVGRVGR	MEME-1	Merged-ctg14-1173905-1	551	561	-	12.8254	3.25e-06	0.0242	GAAGACGAGGA	Merged-ctg14-1173905-1	ctg14:1173582-1174228	intron (g8550.t1, intron 2 of 6)	-intron (g8550.t1, intron 2 of 6)	731	g8550.t1	2	-	SREBP-2_peak_461	-	-	-	-	-	-	SREBP-2_peak_461	2.02895	7.51142	4.88062	ctg14:1173582-1174228	1173789	g8550	-","-","-","hypothetical protein GSI_11310``","-","-","-","-","-"
GRVGRVGRVGR	MEME-1	Merged-ctg5-2007233-1	6	16	+	12.8254	3.25e-06	0.0242	GAAGACGAGGA	Merged-ctg5-2007233-1	ctg5:2007102-2007365	exon (g4053.t1, exon 6 of 6)	-exon (g4053.t1, exon 6 of 6)	1216	g4053.t1	1	SREBP-1_peak_1154	-	SREBP-1_peak_1154	2.4535	10.4962	7.27335	ctg5:2007102-2007365	2007205	-	-	-	-	-	-	g4053	-","-","-","transporter``","-","-","-","-","-"
GRVGRVGRVGR	MEME-1	Merged-ctg2-3814471-1	7	17	+	12.8254	3.25e-06	0.0242	GAAGACGAGGA	Merged-ctg2-3814471-1	ctg2:3814258-3814685	promoter	promoter-TSS (g2243.t1)	-237	g2243.t1	2	-	SREBP-2_peak_718	-	-	-	-	-	-	SREBP-2_peak_718	2.23113	8.02664	5.28463	ctg2:3814258-3814685	3814360	g2243	-","-","-","-","-","-","-","-","-"
GRVGRVGRVGR	MEME-1	Merged-ctg8-573502-2	85	95	+	12.8254	3.25e-06	0.0242	GAAGACGAGGA	Merged-ctg8-573502-2	ctg8:573389-573615	promoter	promoter-TSS (g5762.t1)	175	g5763.t1	1&2	SREBP-1_peak_1420	SREBP-2_peak_1368	SREBP-1_peak_1420	2.36925	10.9981	7.6649	ctg8:573404-573615	573483	SREBP-2_peak_1368	2.29507	10.127	6.92197	ctg8:573389-573600	573489	g5763	sp|Q4PI89|SPT6_USTMA`Transcription elongation factor SPT6","PF14632.3`SPT6_acidic`Acidic N-terminal SPT6;PF00017.21`SH2`SH2 domain;PF12836.4`HHH_3`Helix-hairpin-helix motif;PF14878.3`DLD`Death-like domain of SPT6;PF14635.3`HHH_7`Helix-hairpin-helix motif;PF14641.3`HTH_44`Helix-turn-helix DNA-binding domain of SPT6;PF14633.3`SH2_2`SH2 domain;PF14639.3`YqgF`Holliday-junction resolvase-like of SPT6"…
GRVGRVGRVGR	MEME-1	Merged-ctg2-3277115-1	88	98	+	12.8254	3.25e-06	0.0242	GAAGACGAGGA	Merged-ctg2-3277115-1	ctg2:3276911-3277320	promoter	promoter-TSS (g2196.t1)	-66	g2196.t1	1	SREBP-1_peak_719	-	SREBP-1_peak_719	2.26621	8.26938	5.51491	ctg2:3276911-3277320	3276967	-	-	-	-	-	-	g2196	-","-","-","hypothetical protein BN946_scf184690.g3``","-","-","-","-","-"
GRVGRVGRVGR	MEME-1	Merged-ctg2-3277115-1	97	107	+	12.8254	3.25e-06	0.0242	GAAGACGAGGA	Merged-ctg2-3277115-1	ctg2:3276911-3277320	promoter	promoter-TSS (g2196.t1)	-66	g2196.t1	1	SREBP-1_peak_719	-	SREBP-1_peak_719	2.26621	8.26938	5.51491	ctg2:3276911-3277320	3276967	-	-	-	-	-	-	g2196	-","-","-","hypothetical protein BN946_scf184690.g3``","-","-","-","-","-"
GRVGRVGRVGR	MEME-1	Merged-ctg1-3731896-1	166	176	+	12.8254	3.25e-06	0.0242	GAAGACGAGGA	Merged-ctg1-3731896-1	ctg1:3731767-3732025	promoter	-exon (g1085.t1, exon 1 of 4)	209	g1085.t1	1	SREBP-1_peak_176	-	SREBP-1_peak_176	2.45025	11.2806	7.88552	ctg1:3731767-3732025	3731925	-	-	-	-	-	-	g1085	-","-","WP_092992780.1`hypothetical protein","hypothetical protein GSI_06119``","-","-","-","-","-"
GRVGRVGRVGR	MEME-1	Merged-ctg2-2419990-1	298	308	+	12.8254	3.25e-06	0.0242	GAAGACGAGGA	Merged-ctg2-2419990-1	ctg2:2419833-2420148	intron (g2019.t1, intron 3 of 4)	-intron (g2019.t1, intron 3 of 4)	1408	g2019.t1	2	-	SREBP-2_peak_673	-	-	-	-	-	-	SREBP-2_peak_673	2.01911	6.54373	4.12195	ctg2:2419833-2420148	2419861	g2019	-","-","-","hypothetical protein BD311DRAFT_774016``","-","-","-","-","-"
GRVGRVGRVGR	MEME-1	Merged-ctg16-419-2	442	452	+	12.8254	3.25e-06	0.0242	GAAGACGAGGA	Merged-ctg16-419-2	ctg16:140-655	Intergenic	Intergenic	2425	g8848.t1	1&2	SREBP-1_peak_511	SREBP-2_peak_490	SREBP-1_peak_511	2.08572	6.43419	4.05771	ctg16:267-616	436	SREBP-2_peak_490	2.36628	8.95665	6.00863	ctg16:140-655	574	g8848	-","-","-","hypothetical protein GSI_15237``","-","-","-","-","-"
GRVGRVGRVGR	MEME-1	Merged-ctg10-1560507-1	645	655	+	12.8254	3.25e-06	0.0242	GAAGACGAGGA	Merged-ctg10-1560507-1	ctg10:1560094-1560921	promoter	promoter-TSS (g7182.t1)	-126	g7182.t1	1	SREBP-1_peak_293	-	SREBP-1_peak_293	2.07126	7.09974	4.58607	ctg10:1560094-1560921	1560464	-	-	-	-	-	-	g7182	sp|A0A0U3AL34|ARMH4_ARMME`Flavin-dependent halogenase armH4","PF01266.21`DAO`FAD dependent oxidoreductase;PF12831.4`FAD_oxidored`FAD dependent oxidoreductase;PF04820.11`Trp_halogenase`Tryptophan halogenase;PF03486.11`HI0933_like`HI0933-like protein;PF13450.3`NAD_binding_8`NAD(P)-binding Rossmann-like domain;PF01494.16`FAD_binding_3`FAD binding domain;PF07992.11`Pyr_redox_2`Pyridine nucleotide-dis…
GRVGRVGRVGR	MEME-1	Merged-ctg6-1951406-2	656	666	+	12.8254	3.25e-06	0.0242	GAAGACGAGGA	Merged-ctg6-1951406-2	ctg6:1951158-1951848	promoter	promoter-TSS (g4868.t1)	94	g4868.t1	1&2	SREBP-1_peak_1266	SREBP-2_peak_1228	SREBP-1_peak_1266	2.40351	12.8439	9.12438	ctg6:1951158-1951848	1951344	SREBP-2_peak_1228	2.26467	10.9058	7.54868	ctg6:1951159-1951462	1951353	g4868	sp|P50582|HSK1_SCHPO`Cell cycle serine/threonine-protein kinase hsk1","PF07714.14`Pkinase_Tyr`Protein tyrosine kinase;PF00069.22`Pkinase`Protein kinase domain;PF01636.20`APH`Phosphotransferase enzyme family","WP_061130198.1`hypothetical protein","``","-","-","K02214`CDC7","ko04113` Meiosis - yeast;ko04111` Cell cycle - yeast;ko04110` Cell cycle","GO:0051301`cell division`biological_process;GO:000…
GRVGRVGRVGR	MEME-1	Merged-ctg8-1201472-1	89	99	-	12.8095	3.45e-06	0.0242	GAAGGAGAAGA	Merged-ctg8-1201472-1	ctg8:1201362-1201582	exon (g5975.t1, exon 11 of 11)	-exon (g5975.t1, exon 11 of 11)	-3139	g5974.t1	2	-	SREBP-2_peak_1401	-	-	-	-	-	-	SREBP-2_peak_1401	2.21464	8.68207	5.79634	ctg8:1201362-1201582	1201458	g5974	-","PF12630.4`Pox_polyA_pol_N`Poxvirus poly(A) polymerase N-terminal domain","-","hypothetical protein GSI_14006``","-","-","-","-","-"
GRVGRVGRVGR	MEME-1	Merged-ctg7-880660-2	166	176	-	12.8095	3.45e-06	0.0242	GAAGGAGAAGA	Merged-ctg7-880660-2	ctg7:880523-880778	TTS (g5235.t1)	#NAME?	2247	g5235.t1	1&2	SREBP-1_peak_1337	SREBP-2_peak_1294	SREBP-1_peak_1337	2.70241	11.5226	8.07905	ctg7:880564-880778	880664	SREBP-2_peak_1294	2.48188	8.90881	5.97291	ctg7:880523-880778	880649	g5235	sp|Q10286|ITR1_SCHPO`Myo-inositol transporter 1","PF00083.21`Sugar_tr`Sugar (and other) transporter;PF07690.13`MFS_1`Major Facilitator Superfamily;PF06609.10`TRI12`Fungal trichothecene efflux pump (TRI12)","WP_014815628.1`sugar porter family MFS transporter","MFS general substrate transporter``","-","-","K08150`SLC2A13, ITR","-","GO:0005366`myo-inositol:proton symporter activity`molecular_functio…
GRVGRVGRVGR	MEME-1	Merged-ctg15-1127162-2	168	178	-	12.8095	3.45e-06	0.0242	GAAGGAGAAGA	Merged-ctg15-1127162-2	ctg15:1126999-1127333	promoter	-exon (g8810.t1, exon 1 of 5)	436	g8810.t1	1&2	SREBP-1_peak_508	SREBP-2_peak_486	SREBP-1_peak_508	2.24822	9.16694	6.22664	ctg15:1127040-1127333	1127231	SREBP-2_peak_486	2.10344	7.33251	4.73941	ctg15:1126999-1127279	1127055	g8810	-","-","-","hypothetical protein GSI_04276``","-","-","-","-","-"
GRVGRVGRVGR	MEME-1	Merged-ctg1-2489462-2	229	239	-	12.8095	3.45e-06	0.0242	GAAGGAGAAGA	Merged-ctg1-2489462-2	ctg1:2489301-2489615	TTS (g688.t1)	#NAME?	1115	g689.t1	1&2	SREBP-1_peak_114	SREBP-2_peak_107	SREBP-1_peak_114	2.4397	12.2628	8.66373	ctg1:2489344-2489591	2489525	SREBP-2_peak_107	2.48371	12.5183	8.86364	ctg1:2489301-2489615	2489435	g689	-","PF16589.2`BRCT_2`BRCT domain, a BRCA1 C-terminus domain","-","hypothetical protein GSI_06581``","-","-","-","-","-"
GRVGRVGRVGR	MEME-1	Merged-ctg1-1964264-1	259	269	-	12.8095	3.45e-06	0.0242	GAAGGAGAAGA	Merged-ctg1-1964264-1	ctg1:1964099-1964430	promoter	promoter-TSS (g510.t1)	-672	g510.t1	1	SREBP-1_peak_78	-	SREBP-1_peak_78	2.54676	12.7823	9.06983	ctg1:1964099-1964430	1964301	-	-	-	-	-	-	g510	-","PF02213.13`GYF`GYF domain","-","hypothetical protein GSI_06804``","-","-","-","-","-"
GRVGRVGRVGR	MEME-1	Merged-ctg7-671100-2	318	328	-	12.8095	3.45e-06	0.0242	GAAGGAGAAGA	Merged-ctg7-671100-2	ctg7:670928-671279	TTS (g5193.t1)	#NAME?	1293	g5193.t1	1&2	SREBP-1_peak_1333	SREBP-2_peak_1290	SREBP-1_peak_1333	2.31793	9.95612	6.84897	ctg7:670928-671279	671063	SREBP-2_peak_1290	2.00315	6.51853	4.10071	ctg7:670952-671243	671079	g5193	-","-","-","hypothetical protein GSI_09213``","-","-","-","-","-"
GRVGRVGRVGR	MEME-1	Merged-ctg1-2674913-1	343	353	-	12.8095	3.45e-06	0.0242	GAAGGAGAAGA	Merged-ctg1-2674913-1	ctg1:2674635-2675191	Intergenic	Intergenic	5360	g752.t1	1	SREBP-1_peak_122	-	SREBP-1_peak_122	2.24637	17.3601	12.6765	ctg1:2674635-2675191	2674725	-	-	-	-	-	-	g752	-","PF03732.14`Retrotrans_gag`Retrotransposon gag protein","-","``","-","-","-","-","-"
GRVGRVGRVGR	MEME-1	Merged-ctg9-810281-2	392	402	-	12.8095	3.45e-06	0.0242	GAAGGAGAAGA	Merged-ctg9-810281-2	ctg9:809904-810592	promoter	-intron (g6496.t1, intron 2 of 5)	360	g6496.t1	1&2	SREBP-1_peak_1524	SREBP-2_peak_1468	SREBP-1_peak_1524	2.4198	10.6384	7.38292	ctg9:809904-810541	810285	SREBP-2_peak_1468	2.44091	10.8035	7.46788	ctg9:810089-810592	810382	g6496	sp|Q09146|HBA1_SCHPO`Brefeldin A resistance protein","PF00638.15`Ran_BP1`RanBP1 domain","-","hypothetical protein GSI_11707``","-","-","K15304`RANBP3","ko05166` Human T-cell leukemia virus 1 infection","GO:0005654`nucleoplasm`cellular_component;GO:0046827`positive regulation of protein export from nucleus`biological_process;GO:0034599`cellular response to oxidative stress`biological_process;GO:00…
GRVGRVGRVGR	MEME-1	Merged-ctg6-1638313-2	502	512	-	12.8095	3.45e-06	0.0242	GAAGGAGAAGA	Merged-ctg6-1638313-2	ctg6:1637951-1638532	promoter	promoter-TSS (g4770.t1)	-588	g4770.t1	1&2	SREBP-1_peak_1252	SREBP-2_peak_1214	SREBP-1_peak_1252	2.17234	8.77689	5.91661	ctg6:1638273-1638497	1638418	SREBP-2_peak_1214	2.2069	9.05829	6.08809	ctg6:1637951-1638532	1638405	g4770	sp|Q6C2F4|NOP14_YARLI`Probable nucleolar complex protein 14","PF04147.9`Nop14`Nop14-like family","-","``","-","-","K14766`NOP14, UTP2","-","GO:0030515`snoRNA binding`molecular_function;GO:0030692`Noc4p-Nop14p complex`cellular_component;GO:0032040`small-subunit processome`cellular_component;GO:0006364`rRNA processing`biological_process;GO:0005730`nucleolus`cellular_component;GO:0042274`ribosomal s…
GRVGRVGRVGR	MEME-1	Merged-ctg13-936180-2	554	564	-	12.8095	3.45e-06	0.0242	GAAGGAGAAGA	Merged-ctg13-936180-2	ctg13:935957-936544	TTS (g8155.t1)	#NAME?	1810	g8155.t1	1&2	SREBP-1_peak_436	SREBP-2_peak_422	SREBP-1_peak_436	2.12438	7.8846	5.20596	ctg13:935957-936179	936083	SREBP-2_peak_422	2.03633	6.75577	4.2858	ctg13:936040-936544	936120	g8155	sp|Q9W429|S35B4_DROME`UDP-xylose and UDP-N-acetylglucosamine transporter","PF08449.8`UAA`UAA transporter family","-","UAA transporter family-domain-containing protein``","-","-","K15278`SLC35B4, YEA4","-","GO:0005794`Golgi apparatus`cellular_component;GO:0022857`transmembrane transporter activity`molecular_function;GO:0005783`endoplasmic reticulum`cellular_component;GO:0030176`integral component …
GRVGRVGRVGR	MEME-1	Merged-ctg6-1955712-1	23	33	+	12.8095	3.45e-06	0.0242	GAAGGAGAAGA	Merged-ctg6-1955712-1	ctg6:1955606-1955818	intron (g4869.t1, intron 1 of 1)	-intron (g4869.t1, intron 1 of 1)	1042	g4869.t1	1	SREBP-1_peak_1267	-	SREBP-1_peak_1267	2.03663	6.21229	3.88206	ctg6:1955606-1955818	1955710	-	-	-	-	-	-	g4869	sp|Q9Y3A4|RRP7A_HUMAN`Ribosomal RNA-processing protein 7 homolog A","PF12923.4`RRP7`Ribosomal RNA-processing protein 7 (RRP7);PF00076.19`RRM_1`RNA recognition motif. (a.k.a. RRM, RBD, or RNP domain)","-","ribosomal RNA-processing protein 7-domain-containing protein``","-","-","K14545`RRP7","ko03008` Ribosome biogenesis in eukaryotes","GO:0032545`CURI complex`cellular_component;GO:0000028`ribosoma…
GRVGRVGRVGR	MEME-1	Merged-ctg8-1607704-1	33	43	+	12.8095	3.45e-06	0.0242	GAAGGAGAAGA	Merged-ctg8-1607704-1	ctg8:1607587-1607821	TTS (g6101.t2)	#NAME?	1177	g6100.t1	2	-	SREBP-2_peak_1417	-	-	-	-	-	-	SREBP-2_peak_1417	2.08315	7.08992	4.54885	ctg8:1607587-1607821	1607728	g6100	sp|P06810|COX5_NEUCR`Cytochrome c oxidase polypeptide 5, mitochondrial","PF02936.11`COX4`Cytochrome c oxidase subunit IV","-","transporter``","-","-","K02263`COX4","ko04932` Non-alcoholic fatty liver disease (NAFLD);ko05012` Parkinson disease;ko00190` Oxidative phosphorylation;ko04260` Cardiac muscle contraction;ko05010` Alzheimer disease;ko05016` Huntington disease","GO:0016021`integral componen…
GRVGRVGRVGR	MEME-1	Merged-ctg25-427790-2	230	240	+	12.8095	3.45e-06	0.0242	GAAGGAGAAGA	Merged-ctg25-427790-2	ctg25:427628-427996	promoter	promoter-TSS (g11188.t1)	-577	g11188.t1	1&2	SREBP-1_peak_802	SREBP-2_peak_787	SREBP-1_peak_802	2.46419	13.1615	9.37503	ctg25:427628-427996	427781	SREBP-2_peak_787	2.02895	7.51142	4.88062	ctg25:427631-427908	427779	g11188	sp|P11353|HEM6_YEAST`Oxygen-dependent coproporphyrinogen-III oxidase","PF01218.15`Coprogen_oxidas`Coproporphyrinogen III oxidase","WP_065975396.1`oxygen-dependent coproporphyrinogen oxidase","hypothetical protein GSI_02683``","-","-","K00228`CPOX, hemF","ko00860` Porphyrin and chlorophyll metabolism","GO:0042803`protein homodimerization activity`molecular_function;GO:0005737`cytoplasm`cellular_co…
GRVGRVGRVGR	MEME-1	Merged-ctg5-2318093-2	309	319	+	12.8095	3.45e-06	0.0242	GAAGGAGAAGA	Merged-ctg5-2318093-2	ctg5:2317905-2318305	promoter	promoter-TSS (g4117.t1)	19	g4117.t1	1&2	SREBP-1_peak_1174	SREBP-2_peak_1141	SREBP-1_peak_1174	2.59185	13.464	9.61407	ctg5:2317905-2318305	2318057	SREBP-2_peak_1141	2.37731	10.8128	7.47361	ctg5:2317929-2318235	2318026	g4117	sp|P0CQ77|DBP2_CRYNB`ATP-dependent RNA helicase DBP2-A","PF00270.26`DEAD`DEAD/DEAH box helicase;PF04851.12`ResIII`Type III restriction enzyme, res subunit;PF00271.28`Helicase_C`Helicase conserved C-terminal domain;PF06862.9`UTP25`Utp25, U3 small nucleolar RNA-associated SSU processome protein 25","WP_099868283.1`DEAD/DEAH box helicase","DEAD-domain-containing protein``","-","Superfamily II DNA an…
GRVGRVGRVGR	MEME-1	Merged-ctg16-609823-2	400	410	+	12.8095	3.45e-06	0.0242	GAAGGAGAAGA	Merged-ctg16-609823-2	ctg16:609515-610251	exon (g9012.t1, exon 2 of 4)	-exon (g9012.t1, exon 2 of 4)	1345	g9012.t1	1&2	SREBP-1_peak_527	SREBP-2_peak_510	SREBP-1_peak_527	2.17459	8.05653	5.34431	ctg16:609517-610251	609915	SREBP-2_peak_510	2.05423	6.79089	4.31509	ctg16:609515-610011	609957	g9012	sp|O94248|MDN1_SCHPO`Midasin","-","-","transporter``","-","-","K14572`MDN1, REA1","ko03008` Ribosome biogenesis in eukaryotes","GO:0006364`rRNA processing`biological_process;GO:0000027`ribosomal large subunit assembly`biological_process;GO:0030687`preribosome, large subunit precursor`cellular_component;GO:0005509`calcium ion binding`molecular_function;GO:0016887`ATPase activity`molecular_function…
GRVGRVGRVGR	MEME-1	Merged-ctg10-1560507-1	639	649	+	12.8095	3.45e-06	0.0242	GAAGGAGAAGA	Merged-ctg10-1560507-1	ctg10:1560094-1560921	promoter	promoter-TSS (g7182.t1)	-126	g7182.t1	1	SREBP-1_peak_293	-	SREBP-1_peak_293	2.07126	7.09974	4.58607	ctg10:1560094-1560921	1560464	-	-	-	-	-	-	g7182	sp|A0A0U3AL34|ARMH4_ARMME`Flavin-dependent halogenase armH4","PF01266.21`DAO`FAD dependent oxidoreductase;PF12831.4`FAD_oxidored`FAD dependent oxidoreductase;PF04820.11`Trp_halogenase`Tryptophan halogenase;PF03486.11`HI0933_like`HI0933-like protein;PF13450.3`NAD_binding_8`NAD(P)-binding Rossmann-like domain;PF01494.16`FAD_binding_3`FAD binding domain;PF07992.11`Pyr_redox_2`Pyridine nucleotide-dis…
GRVGRVGRVGR	MEME-1	Merged-ctg6-2532353-2	30	40	-	12.7937	3.63e-06	0.0242	GAAGACGAAAA	Merged-ctg6-2532353-2	ctg6:2532071-2532881	promoter	-exon (g5017.t1, exon 1 of 1)	114	g5017.t1	1&2	SREBP-1_peak_1303	SREBP-2_peak_1266	SREBP-1_peak_1303	2.56156	11.592	8.13449	ctg6:2532071-2532368	2532208	SREBP-2_peak_1266	2.20482	7.735	5.05608	ctg6:2532094-2532881	2532187	g5017	-","-","-","hypothetical protein GSI_01412``","-","-","-","-","-"
GRVGRVGRVGR	MEME-1	Merged-ctg1-4366480-1	53	63	-	12.7937	3.63e-06	0.0242	GAAGACGAAAA	Merged-ctg1-4366480-1	ctg1:4366368-4366593	intron (g1253.t1, intron 13 of 13)	-intron (g1253.t1, intron 13 of 13)	4978	g1254.t1	1	SREBP-1_peak_204	-	SREBP-1_peak_204	2.14085	10.1444	6.9984	ctg1:4366368-4366593	4366522	-	-	-	-	-	-	g1254	sp|P29064|AGLU_CANTS`Alpha-glucosidase","PF01055.23`Glyco_hydro_31`Glycosyl hydrolases family 31;PF16863.2`NtCtMGAM_N`N-terminal barrel of NtMGAM and CtMGAM, maltase-glucoamylase;PF13802.3`Gal_mutarotas_2`Galactose mutarotase-like","WP_139788069.1`DUF4968 domain-containing protein","hypothetical protein GSI_05932``","-","-","K01187`malZ","ko00052` Galactose metabolism;ko00500` Starch and sucrose …
GRVGRVGRVGR	MEME-1	Merged-ctg9-1378866-2	497	507	-	12.7937	3.63e-06	0.0242	GAAGACGAAAA	Merged-ctg9-1378866-2	ctg9:1378459-1379278	TTS (g6594.t1)	#NAME?	2448	g6594.t1	1&2	SREBP-1_peak_1544	SREBP-2_peak_1492	SREBP-1_peak_1544	2.37042	10.5031	7.27737	ctg9:1378459-1379186	1378694	SREBP-2_peak_1492	2.49831	11.5298	8.06397	ctg9:1378542-1379278	1378666	g6594	sp|P87035|GPA4_USTMA`Guanine nucleotide-binding protein alpha-4 subunit","PF08477.10`Roc`Ras of Complex, Roc, domain of DAPkinase;PF00503.17`G-alpha`G-protein alpha subunit;PF05621.8`TniB`Bacterial TniB protein;PF00025.18`Arf`ADP-ribosylation factor family","WP_108998613.1`guanine nucleotide-binding protein subunit alpha","hypothetical protein GSI_11568``","-","-","K19860`GPA1","-","GO:0003924`GT…
GRVGRVGRVGR	MEME-1	Merged-ctg29-805509-2	84	94	+	12.7937	3.63e-06	0.0242	GAAGACGAAAA	Merged-ctg29-805509-2	ctg29:805374-805648	TTS (g9399.t1)	#NAME?	1287	g9399.t1	1&2	SREBP-1_peak_836	SREBP-2_peak_815	SREBP-1_peak_836	2.15738	8.13658	5.40874	ctg29:805377-805638	805495	SREBP-2_peak_815	2.43057	11.2533	7.83711	ctg29:805374-805648	805535	g9399	sp|O13658|YBCB_SCHPO`Uncharacterized transcriptional regulatory protein C27B12.11c","PF00172.15`Zn_clus`Fungal Zn(2)-Cys(6) binuclear cluster domain","-","transcription factor``","-","-","-","-","GO:0045944`positive regulation of transcription from RNA polymerase II promoter`biological_process;GO:0005829`cytosol`cellular_component;GO:0016036`cellular response to phosphate starvation`biological_pr…
GRVGRVGRVGR	MEME-1	Merged-ctg15-1101251-2	254	264	+	12.7937	3.63e-06	0.0242	GAAGACGAAAA	Merged-ctg15-1101251-2	ctg15:1100990-1101632	TTS (g8804.t1)	#NAME?	3358	g8804.t1	1&2	SREBP-1_peak_506	SREBP-2_peak_485	SREBP-1_peak_506	2.05511	6.70421	4.27135	ctg15:1100990-1101274	1101064	SREBP-2_peak_485	2.21605	8.25268	5.46098	ctg15:1101111-1101632	1101240	g8804	sp|Q09702|NRD1_SCHPO`Negative regulator of differentiation 1","PF16842.2`RRM_occluded`Occluded RNA-recognition motif;PF08777.8`RRM_3`RNA binding motif;PF08952.8`DUF1866`Domain of unknown function (DUF1866);PF00076.19`RRM_1`RNA recognition motif. (a.k.a. RRM, RBD, or RNP domain)","-","hypothetical protein DICSQDRAFT_155655``","-","-","-","-","GO:1902625`negative regulation of induction of conjugat…
GRVGRVGRVGR	MEME-1	Merged-ctg6-682253-1	36	46	-	12.7778	3.93e-06	0.0242	GAAGACGGCGA	Merged-ctg6-682253-1	ctg6:682136-682370	promoter	promoter-TSS (g4441.t2)	-380	g4441.t2	1	SREBP-1_peak_1213	-	SREBP-1_peak_1213	2.07442	7.50182	4.90334	ctg6:682136-682370	682248	-	-	-	-	-	-	g4441	-","PF09774.6`Cid2`Caffeine-induced death protein 2","-","hypothetical protein GSI_00723``","-","-","-","-","-"
GRVGRVGRVGR	MEME-1	Merged-ctg1-980501-2	71	81	-	12.7778	3.93e-06	0.0242	GAAGACGGCGA	Merged-ctg1-980501-2	ctg1:980138-980906	promoter	promoter-TSS (g230.t1)	-254	g230.t1	1&2	SREBP-1_peak_27	SREBP-2_peak_28	SREBP-1_peak_27	2.29117	10.4477	7.23452	ctg1:980138-980906	980216	SREBP-2_peak_28	2.10778	8.64139	5.76618	ctg1:980158-980803	980705	g230	sp|Q09833|YAD7_SCHPO`tRNA (uracil(54)-C(5))-methyltransferase","PF05175.11`MTS`Methyltransferase small domain;PF13847.3`Methyltransf_31`Methyltransferase domain;PF04378.10`RsmJ`Ribosomal RNA large subunit methyltransferase D, RlmJ;PF03602.12`Cons_hypoth95`Conserved hypothetical protein 95;PF13649.3`Methyltransf_25`Methyltransferase domain;PF02475.13`Met_10`Met-10+ like-protein;PF08242.9`Methyltra…
GRVGRVGRVGR	MEME-1	Merged-ctg1-2511682-1	101	111	-	12.7778	3.93e-06	0.0242	GAAGACGGCGA	Merged-ctg1-2511682-1	ctg1:2511574-2511791	exon (g700.t1, exon 6 of 6)	-exon (g700.t1, exon 6 of 6)	1027	g700.t1	1	SREBP-1_peak_116	-	SREBP-1_peak_116	2.17234	8.77689	5.91661	ctg1:2511574-2511791	2511683	-	-	-	-	-	-	g700	-","-","-","hypothetical protein GSI_06558``","-","-","-","-","-"
GRVGRVGRVGR	MEME-1	Merged-ctg13-1023019-1	147	157	-	12.7778	3.93e-06	0.0242	GAAGACGGCGA	Merged-ctg13-1023019-1	ctg13:1022903-1023135	exon (g8180.t1, exon 4 of 7)	-exon (g8180.t1, exon 4 of 7)	514	g8180.t1	1	SREBP-1_peak_441	-	SREBP-1_peak_441	2.07662	7.4237	4.84335	ctg13:1022903-1023135	1023073	-	-	-	-	-	-	g8180	sp|Q9M8Z5|NSN1_ARATH`Guanine nucleotide-binding protein-like NSN1","PF00350.20`Dynamin_N`Dynamin family;PF00735.15`Septin`Septin;PF02492.16`cobW`CobW/HypB/UreG, nucleotide-binding domain;PF08701.8`GN3L_Grn1`GNL3L/Grn1 putative GTPase;PF02421.15`FeoB_N`Ferrous iron transport protein B;PF01926.20`MMR_HSR1`50S ribosome-binding GTPase;PF03193.13`DUF258`Protein of unknown function, DUF258;PF00009.24`G…
GRVGRVGRVGR	MEME-1	Merged-ctg7-126826-1	196	206	-	12.7778	3.93e-06	0.0242	GAAGACGGCGA	Merged-ctg7-126826-1	ctg7:126719-126934	exon (g5043.t1, exon 2 of 6)	-exon (g5043.t1, exon 2 of 6)	666	g5043.t1	2	-	SREBP-2_peak_1273	-	-	-	-	-	-	SREBP-2_peak_1273	2.02992	6.71001	4.25042	ctg7:126719-126934	126840	g5043	-","PF07929.8`PRiA4_ORF3`Plasmid pRiA4b ORF-3-like protein;PF01155.16`HypA`Hydrogenase/urease nickel incorporation, metallochaperone, hypA","WP_061900144.1`plasmid pRiA4b ORF-3 family protein","hypothetical protein BD311DRAFT_792491``","-","-","-","-","-"
GRVGRVGRVGR	MEME-1	Merged-ctg6-2351411-1	197	207	-	12.7778	3.93e-06	0.0242	GAAGACGGCGA	Merged-ctg6-2351411-1	ctg6:2351259-2351563	intron (g4980.t1, intron 9 of 9)	-intron (g4980.t1, intron 9 of 9)	1891	g4980.t1	2	-	SREBP-2_peak_1254	-	-	-	-	-	-	SREBP-2_peak_1254	2.42542	11.0788	7.69468	ctg6:2351259-2351563	2351455	g4980	sp|B9L9K0|END4_NAUPA`Probable endonuclease 4","PF01261.21`AP_endonuc_2`Xylose isomerase-like TIM barrel","WP_121171431.1`deoxyribonuclease IV","hypothetical protein GSI_01360``","-","Endonuclease IV","K10771`APEX1","ko03410` Base excision repair","GO:0003677`DNA binding`molecular_function;GO:0006281`DNA repair`biological_process;GO:0008833`deoxyribonuclease IV (phage-T4-induced) activity`molecula…
GRVGRVGRVGR	MEME-1	Merged-ctg13-1044711-1	272	282	-	12.7778	3.93e-06	0.0242	GAAGACGGCGA	Merged-ctg13-1044711-1	ctg13:1044494-1044928	exon (g8187.t1, exon 2 of 3)	-exon (g8187.t1, exon 2 of 3)	727	g8187.t1	1	SREBP-1_peak_442	-	SREBP-1_peak_442	2.11597	7.72099	5.07863	ctg13:1044494-1044928	1044785	-	-	-	-	-	-	g8187	-","PF14362.3`DUF4407`Domain of unknown function (DUF4407)","-","hypothetical protein GSI_00358``","-","-","-","-","-"
GRVGRVGRVGR	MEME-1	Merged-ctg42-83915-2	339	349	-	12.7778	3.93e-06	0.0242	GAAGACGGCGA	Merged-ctg42-83915-2	ctg42:83676-84288	exon (g10121.t1, exon 2 of 4)	-exon (g10121.t1, exon 2 of 4)	804	g10121.t1	1&2	SREBP-1_peak_1033	SREBP-2_peak_999	SREBP-1_peak_1033	2.05274	5.85215	3.59811	ctg42:83741-83958	83810	SREBP-2_peak_999	3.20489	17.9111	13.3174	ctg42:83676-84288	83893	g10121	-","PF01302.22`CAP_GLY`CAP-Gly domain;PF00651.28`BTB`BTB/POZ domain","-","hypothetical protein BD311DRAFT_764324``","-","-","-","-","-"
GRVGRVGRVGR	MEME-1	Merged-ctg7-134731-2	845	855	-	12.7778	3.93e-06	0.0242	GAAGACGGCGA	Merged-ctg7-134731-2	ctg7:134156-135360	promoter	promoter-TSS (g5045.t1)	59	g5045.t1	1&2	SREBP-1_peak_1310	SREBP-2_peak_1274	SREBP-1_peak_1310	2.25363	8.86754	5.99043	ctg7:134156-135360	135283	SREBP-2_peak_1274	2.69795	13.0965	9.33067	ctg7:134165-135244	134513	g5045	-","-","-","hypothetical protein GSI_09446``","-","-","-","-","-"
GRVGRVGRVGR	MEME-1	Merged-ctg1-1129714-1	94	104	+	12.7778	3.93e-06	0.0242	GAAGACGGCGA	Merged-ctg1-1129714-1	ctg1:1129383-1130046	promoter	promoter-TSS (g246.t1)	-478	g246.t1	2	-	SREBP-2_peak_33	-	-	-	-	-	-	SREBP-2_peak_33	2.30049	10.41	7.14804	ctg1:1129383-1130046	1129775	g246	-","-","-","hypothetical protein GSI_07009``","-","-","-","-","-"
GRVGRVGRVGR	MEME-1	Merged-ctg7-1889169-2	195	205	+	12.7778	3.93e-06	0.0242	GAAGACGGCGA	Merged-ctg7-1889169-2	ctg7:1889016-1889340	TTS (g5484.t2)	#NAME?	4817	g5484.t1	1&2	SREBP-1_peak_1372	SREBP-2_peak_1321	SREBP-1_peak_1372	2.97037	13.6607	9.76368	ctg7:1889016-1889291	1889107	SREBP-2_peak_1321	3.21852	16.329	11.9491	ctg7:1889030-1889340	1889149	g5484	-","PF00172.15`Zn_clus`Fungal Zn(2)-Cys(6) binuclear cluster domain;PF04082.15`Fungal_trans`Fungal specific transcription factor domain","-","transcription factor``","-","-","-","-","-"
GRVGRVGRVGR	MEME-1	Merged-ctg5-1730652-2	40	50	-	12.7302	4.18e-06	0.0242	GAAGGGGAAGA	Merged-ctg5-1730652-2	ctg5:1730420-1730887	exon (g3974.t1, exon 3 of 3)	-exon (g3974.t1, exon 3 of 3)	1904	g3974.t1	1&2	SREBP-1_peak_1142	SREBP-2_peak_1113	SREBP-1_peak_1142	2.76666	13.9593	9.99772	ctg5:1730426-1730887	1730718	SREBP-2_peak_1113	2.44315	10.955	7.58979	ctg5:1730420-1730875	1730581	g3974	sp|Q5BE04|HST4_EMENI`NAD-dependent protein deacetylase hst4","PF02146.14`SIR2`Sir2 family","WP_113075075.1`RNA polymerase subunit sigma","DHS-like NAD/FAD-binding domain-containing protein``","-","-","K11121`SIR2","ko00760` Nicotinate and nicotinamide metabolism","GO:0031618`nuclear pericentric heterochromatin`cellular_component;GO:0030702`chromatin silencing at centromere`biological_process;GO:0…
GRVGRVGRVGR	MEME-1	Merged-ctg3-655207-1	41	51	-	12.7302	4.18e-06	0.0242	GAAGGGGAAGA	Merged-ctg3-655207-1	ctg3:655096-655318	intron (g2442.t1, intron 3 of 3)	-intron (g2442.t1, intron 3 of 3)	546	g2442.t1	1	SREBP-1_peak_857	-	SREBP-1_peak_857	2.30137	9.34661	6.36892	ctg3:655096-655318	655227	-	-	-	-	-	-	g2442	-","PF10342.6`GPI-anchored`Ser-Thr-rich glycosyl-phosphatidyl-inositol-anchored membrane family","-","hypothetical protein GSI_10813``","-","-","-","-","-"
GRVGRVGRVGR	MEME-1	Merged-ctg7-1899617-1	83	93	-	12.7302	4.18e-06	0.0242	GAAGGGGAAGA	Merged-ctg7-1899617-1	ctg7:1899501-1899734	promoter	promoter-TSS (g5487.t2)	-113	g5487.t1	1	SREBP-1_peak_1374	-	SREBP-1_peak_1374	2.17369	8.36636	5.59325	ctg7:1899501-1899734	1899685	-	-	-	-	-	-	g5487	-","-","-","-","-","-","-","-","-"
GRVGRVGRVGR	MEME-1	Merged-ctg9-810281-2	153	163	-	12.7302	4.18e-06	0.0242	GAAGGGGAAGA	Merged-ctg9-810281-2	ctg9:809904-810592	promoter	-intron (g6496.t1, intron 2 of 5)	360	g6496.t1	1&2	SREBP-1_peak_1524	SREBP-2_peak_1468	SREBP-1_peak_1524	2.4198	10.6384	7.38292	ctg9:809904-810541	810285	SREBP-2_peak_1468	2.44091	10.8035	7.46788	ctg9:810089-810592	810382	g6496	sp|Q09146|HBA1_SCHPO`Brefeldin A resistance protein","PF00638.15`Ran_BP1`RanBP1 domain","-","hypothetical protein GSI_11707``","-","-","K15304`RANBP3","ko05166` Human T-cell leukemia virus 1 infection","GO:0005654`nucleoplasm`cellular_component;GO:0046827`positive regulation of protein export from nucleus`biological_process;GO:0034599`cellular response to oxidative stress`biological_process;GO:00…
GRVGRVGRVGR	MEME-1	Merged-ctg13-744185-2	174	184	-	12.7302	4.18e-06	0.0242	GAAGGGGAAGA	Merged-ctg13-744185-2	ctg13:744050-744308	promoter	#NAME?	414	g8094.t1	1&2	SREBP-1_peak_426	SREBP-2_peak_414	SREBP-1_peak_426	2.35287	10.3608	7.1654	ctg13:744079-744308	744175	SREBP-2_peak_414	3.11703	20.855	15.8607	ctg13:744050-744304	744176	g8094	sp|Q06672|TSR2_YEAST`Pre-rRNA-processing protein TSR2","PF10273.6`WGG`Pre-rRNA-processing protein TSR2","-","hypothetical protein GSI_00257``","-","-","K14800`TSR2","-","GO:0005634`nucleus`cellular_component;GO:0005737`cytoplasm`cellular_component;GO:0000462`maturation of SSU-rRNA from tricistronic rRNA transcript (SSU-rRNA, 5.8S rRNA, LSU-rRNA)`biological_process"
GRVGRVGRVGR	MEME-1	Merged-ctg5-1730652-2	184	194	-	12.7302	4.18e-06	0.0242	GAAGGGGAAGA	Merged-ctg5-1730652-2	ctg5:1730420-1730887	exon (g3974.t1, exon 3 of 3)	-exon (g3974.t1, exon 3 of 3)	1904	g3974.t1	1&2	SREBP-1_peak_1142	SREBP-2_peak_1113	SREBP-1_peak_1142	2.76666	13.9593	9.99772	ctg5:1730426-1730887	1730718	SREBP-2_peak_1113	2.44315	10.955	7.58979	ctg5:1730420-1730875	1730581	g3974	sp|Q5BE04|HST4_EMENI`NAD-dependent protein deacetylase hst4","PF02146.14`SIR2`Sir2 family","WP_113075075.1`RNA polymerase subunit sigma","DHS-like NAD/FAD-binding domain-containing protein``","-","-","K11121`SIR2","ko00760` Nicotinate and nicotinamide metabolism","GO:0031618`nuclear pericentric heterochromatin`cellular_component;GO:0030702`chromatin silencing at centromere`biological_process;GO:0…
GRVGRVGRVGR	MEME-1	Merged-ctg9-1378866-2	439	449	-	12.7302	4.18e-06	0.0242	GAAGGGGAAGA	Merged-ctg9-1378866-2	ctg9:1378459-1379278	TTS (g6594.t1)	#NAME?	2448	g6594.t1	1&2	SREBP-1_peak_1544	SREBP-2_peak_1492	SREBP-1_peak_1544	2.37042	10.5031	7.27737	ctg9:1378459-1379186	1378694	SREBP-2_peak_1492	2.49831	11.5298	8.06397	ctg9:1378542-1379278	1378666	g6594	sp|P87035|GPA4_USTMA`Guanine nucleotide-binding protein alpha-4 subunit","PF08477.10`Roc`Ras of Complex, Roc, domain of DAPkinase;PF00503.17`G-alpha`G-protein alpha subunit;PF05621.8`TniB`Bacterial TniB protein;PF00025.18`Arf`ADP-ribosylation factor family","WP_108998613.1`guanine nucleotide-binding protein subunit alpha","hypothetical protein GSI_11568``","-","-","K19860`GPA1","-","GO:0003924`GT…
GRVGRVGRVGR	MEME-1	Merged-ctg3-1395593-2	57	67	+	12.7302	4.18e-06	0.0242	GAAGGGGAAGA	Merged-ctg3-1395593-2	ctg3:1395449-1395744	promoter	promoter-TSS (g2646.t1)	-117	g2646.t1	1&2	SREBP-1_peak_895	SREBP-2_peak_869	SREBP-1_peak_895	2.05335	7.34009	4.77609	ctg3:1395458-1395744	1395612	SREBP-2_peak_869	2.21441	8.89991	5.96568	ctg3:1395449-1395722	1395593	g2646	sp|P87027|SPG1_SCHPO`Septum-promoting GTP-binding protein 1","PF00071.19`Ras`Ras family;PF00025.18`Arf`ADP-ribosylation factor family;PF08477.10`Roc`Ras of Complex, Roc, domain of DAPkinase;PF04670.9`Gtr1_RagA`Gtr1/RagA G protein conserved region","WP_006871257.1`GTP-binding protein","transporter``","-","-","K06682`TEM1","ko04111` Cell cycle - yeast","GO:0034613`cellular protein localization`biol…
GRVGRVGRVGR	MEME-1	Merged-ctg18-275043-1	86	96	+	12.7302	4.18e-06	0.0242	GAAGGGGAAGA	Merged-ctg18-275043-1	ctg18:274925-275162	exon (g9561.t1, exon 4 of 4)	-exon (g9561.t1, exon 4 of 4)	2304	g9561.t1	1	SREBP-1_peak_576	-	SREBP-1_peak_576	2.13329	9.26446	6.30455	ctg18:274925-275162	275075	-	-	-	-	-	-	g9561	-","PF00651.28`BTB`BTB/POZ domain","-","hypothetical protein BD311DRAFT_420632``","-","-","-","-","-"
GRVGRVGRVGR	MEME-1	Merged-ctg1-3731896-1	115	125	+	12.7302	4.18e-06	0.0242	GAAGGGGAAGA	Merged-ctg1-3731896-1	ctg1:3731767-3732025	promoter	-exon (g1085.t1, exon 1 of 4)	209	g1085.t1	1	SREBP-1_peak_176	-	SREBP-1_peak_176	2.45025	11.2806	7.88552	ctg1:3731767-3732025	3731925	-	-	-	-	-	-	g1085	-","-","WP_092992780.1`hypothetical protein","hypothetical protein GSI_06119``","-","-","-","-","-"
GRVGRVGRVGR	MEME-1	Merged-ctg14-109081-1	155	165	+	12.7302	4.18e-06	0.0242	GAAGGGGAAGA	Merged-ctg14-109081-1	ctg14:108976-109186	intron (g8310.t1, intron 7 of 7)	-intron (g8310.t1, intron 7 of 7)	2095	g8311.t1	1	SREBP-1_peak_458	-	SREBP-1_peak_458	2.1846	7.59654	4.9803	ctg14:108976-109186	109113	-	-	-	-	-	-	g8311	-","-","-","hypothetical protein GSI_04795``","-","-","-","-","-"
GRVGRVGRVGR	MEME-1	Merged-ctg23-110605-1	169	179	+	12.7302	4.18e-06	0.0242	GAAGGGGAAGA	Merged-ctg23-110605-1	ctg23:110442-110768	promoter	promoter-TSS (g10694.t1)	-576	g10694.t1	2	-	SREBP-2_peak_740	-	-	-	-	-	-	SREBP-2_peak_740	2.00885	6.38359	3.99342	ctg23:110442-110768	110623	g10694	-","-","-","hypothetical protein GSI_03882``","-","-","-","-","-"
GRVGRVGRVGR	MEME-1	Merged-ctg15-397229-2	190	200	+	12.7302	4.18e-06	0.0242	GAAGGGGAAGA	Merged-ctg15-397229-2	ctg15:397076-397413	promoter	promoter-TSS (g8627.t1)	-112	g8627.t1	1&2	SREBP-1_peak_489	SREBP-2_peak_474	SREBP-1_peak_489	2.27461	9.37474	6.39217	ctg15:397076-397413	397217	SREBP-2_peak_474	2.08448	7.29135	4.70803	ctg15:397083-397346	397264	g8627	-","PF01636.20`APH`Phosphotransferase enzyme family","-","hypothetical protein GSI_07207``","-","-","-","-","-"
GRVGRVGRVGR	MEME-1	Merged-ctg1-2341228-1	257	267	+	12.7302	4.18e-06	0.0242	GAAGGGGAAGA	Merged-ctg1-2341228-1	ctg1:2341040-2341417	promoter	promoter-TSS (g633.t1)	-103	g633.t1	1	SREBP-1_peak_102	-	SREBP-1_peak_102	2.12114	7.85979	5.18782	ctg1:2341040-2341417	2341345	-	-	-	-	-	-	g633	sp|Q04859|MAK_MOUSE`Serine/threonine-protein kinase MAK","PF00069.22`Pkinase`Protein kinase domain;PF07714.14`Pkinase_Tyr`Protein tyrosine kinase","WP_116982436.1`serine/threonine protein kinase","transporter``","-","-","K12765`IME2","ko04113` Meiosis - yeast","GO:1902856`negative regulation of nonmotile primary cilium assembly`biological_process;GO:0005929`cilium`cellular_component;GO:0005737`cy…
GRVGRVGRVGR	MEME-1	Merged-ctg13-490082-1	377	387	+	12.7302	4.18e-06	0.0242	GAAGGGGAAGA	Merged-ctg13-490082-1	ctg13:489798-490367	Intergenic	Intergenic	11137	g8043.t1	2	-	SREBP-2_peak_401	-	-	-	-	-	-	SREBP-2_peak_401	2.04318	7.17055	4.61435	ctg13:489798-490367	490252	g8043	-","PF11917.5`DUF3435`Protein of unknown function (DUF3435)","-","``","-","-","-","-","-"
GRVGRVGRVGR	MEME-1	Merged-ctg8-1301710-1	32	42	-	12.6667	4.38e-06	0.0242	GACGAAGAAGA	Merged-ctg8-1301710-1	ctg8:1301600-1301820	promoter	Intergenic	-1246	g6009.t1	1	SREBP-1_peak_1451	-	SREBP-1_peak_1451	2.1127	7.69633	5.05839	ctg8:1301600-1301820	1301723	-	-	-	-	-	-	g6009	sp|Q00858|CGPB_FUSSO`Cutinase gene palindrome-binding protein","PF06005.9`DUF904`Protein of unknown function (DUF904);PF00989.22`PAS`PAS fold;PF00320.24`GATA`GATA zinc finger;PF08447.9`PAS_3`PAS fold","-","white collar 2-like protein``","-","-","-","-","GO:0008270`zinc ion binding`molecular_function;GO:0043565`sequence-specific DNA binding`molecular_function;GO:0005634`nucleus`cellular_component;…
GRVGRVGRVGR	MEME-1	Merged-ctg5-1770730-1	38	48	-	12.6667	4.38e-06	0.0242	GACGAAGAAGA	Merged-ctg5-1770730-1	ctg5:1770617-1770843	TTS (g3983.t1)	#NAME?	1059	g3982.t1	2	-	SREBP-2_peak_1115	-	-	-	-	-	-	SREBP-2_peak_1115	2.32707	10.1513	6.94254	ctg5:1770617-1770843	1770672	g3982	-","PF07690.13`MFS_1`Major Facilitator Superfamily;PF13347.3`MFS_2`MFS/sugar transport protein","-","MFS general substrate transporter``","-","-","-","-","-"
GRVGRVGRVGR	MEME-1	Merged-ctg12-1847838-2	51	61	-	12.6667	4.38e-06	0.0242	GACGAAGAAGA	Merged-ctg12-1847838-2	ctg12:1847676-1848040	exon (g7933.t1, exon 2 of 2)	-exon (g7933.t1, exon 2 of 2)	640	g7933.t1	1&2	SREBP-1_peak_391	SREBP-2_peak_377	SREBP-1_peak_391	2.09282	6.67372	4.24853	ctg12:1847684-1847953	1847778	SREBP-2_peak_377	2.24661	8.02033	5.27978	ctg12:1847676-1848040	1847953	g7933	-","-","-","hypothetical protein GSI_07667``","-","-","-","-","-"
GRVGRVGRVGR	MEME-1	Merged-ctg8-1683158-1	110	120	-	12.6667	4.38e-06	0.0242	GACGAAGAAGA	Merged-ctg8-1683158-1	ctg8:1683051-1683266	exon (g6122.t1, exon 3 of 8)	-exon (g6122.t1, exon 3 of 8)	1846	g6122.t1	1	SREBP-1_peak_1470	-	SREBP-1_peak_1470	2.04526	6.91136	4.43612	ctg8:1683051-1683266	1683145	-	-	-	-	-	-	g6122	sp|F4JTP5|STY46_ARATH`Serine/threonine-protein kinase STY46","PF02037.24`SAP`SAP domain;PF07714.14`Pkinase_Tyr`Protein tyrosine kinase;PF00069.22`Pkinase`Protein kinase domain","WP_012473472.1`protein kinase","transporter``","-","Serine/threonine protein kinase","-","-","GO:0004712`protein serine/threonine/tyrosine kinase activity`molecular_function;GO:0009658`chloroplast organization`biological_…
GRVGRVGRVGR	MEME-1	Merged-ctg6-661825-1	155	165	-	12.6667	4.38e-06	0.0242	GACGAAGAAGA	Merged-ctg6-661825-1	ctg6:661553-662097	promoter	#NAME?	494	g4435.t1	1	SREBP-1_peak_1211	-	SREBP-1_peak_1211	2.17118	8.34697	5.57696	ctg6:661553-662097	661661	-	-	-	-	-	-	g4435	sp|O14776|TCRG1_HUMAN`Transcription elongation regulator 1","PF00397.23`WW`WW domain;PF01846.16`FF`FF domain;PF16512.2`RhoGAP-FF1`p190-A and -B Rho GAPs FF domain","-","hypothetical protein BD309DRAFT_851694``","-","-","K12824`TCERG1, CA150","ko03040` Spliceosome","GO:0042802`identical protein binding`molecular_function;GO:0003713`transcription coactivator activity`molecular_function;GO:0000122`n…
GRVGRVGRVGR	MEME-1	Merged-ctg3-784938-1	652	662	-	12.6667	4.38e-06	0.0242	GACGAAGAAGA	Merged-ctg3-784938-1	ctg3:784601-785276	TTS (g2477.t1)	#NAME?	2090	g2477.t1	1	SREBP-1_peak_866	-	SREBP-1_peak_866	2.27461	9.37474	6.39217	ctg3:784601-785276	784658	-	-	-	-	-	-	g2477	sp|P34349|PHOCN_CAEEL`MOB-like protein phocein","PF03637.14`Mob1_phocein`Mob1/phocein family","-","hypothetical protein GSI_10772``","-","-","-","-","GO:0046872`metal ion binding`molecular_function;GO:0048471`perinuclear region of cytoplasm`cellular_component;GO:0032580`Golgi cisterna membrane`cellular_component"
GRVGRVGRVGR	MEME-1	Merged-ctg1-2885670-2	40	50	+	12.6667	4.38e-06	0.0242	GACGAAGAAGA	Merged-ctg1-2885670-2	ctg1:2885255-2886072	promoter	promoter-TSS (g813.t1)	296	g812.t1	1&2	SREBP-1_peak_130	SREBP-2_peak_118	SREBP-1_peak_130	2.38035	10.9653	7.63801	ctg1:2885308-2886047	2885842	SREBP-2_peak_118	2.29216	9.86667	6.72019	ctg1:2885255-2886072	2885988	g812	-","-","-","hypothetical protein GSI_06420``","-","-","-","-","-"
GRVGRVGRVGR	MEME-1	Merged-ctg6-2165632-2	67	77	+	12.6667	4.38e-06	0.0242	GACGAAGAAGA	Merged-ctg6-2165632-2	ctg6:2165401-2165835	promoter	promoter-TSS (g4927.t1)	-224	g4927.t1	1&2	SREBP-1_peak_1282	SREBP-2_peak_1242	SREBP-1_peak_1282	2.0917	7.53775	4.9327	ctg6:2165401-2165825	2165734	SREBP-2_peak_1242	2.06617	7.34466	4.75001	ctg6:2165468-2165835	2165707	g4927	sp|O13773|UCP7_SCHPO`UBA domain-containing protein 7","PF00515.25`TPR_1`Tetratricopeptide repeat;PF07719.14`TPR_2`Tetratricopeptide repeat;PF00627.28`UBA`UBA/TS-N domain","-","hypothetical protein GSI_01284``","-","-","-","-","GO:0072318`clathrin coat disassembly`biological_process;GO:0032991`macromolecular complex`cellular_component;GO:0072583`clathrin-mediated endocytosis`biological_process;GO:…
GRVGRVGRVGR	MEME-1	Merged-ctg2-3277115-1	79	89	+	12.6667	4.38e-06	0.0242	GACGAAGAAGA	Merged-ctg2-3277115-1	ctg2:3276911-3277320	promoter	promoter-TSS (g2196.t1)	-66	g2196.t1	1	SREBP-1_peak_719	-	SREBP-1_peak_719	2.26621	8.26938	5.51491	ctg2:3276911-3277320	3276967	-	-	-	-	-	-	g2196	-","-","-","hypothetical protein BN946_scf184690.g3``","-","-","-","-","-"
GRVGRVGRVGR	MEME-1	Merged-ctg5-1739474-1	83	93	+	12.6667	4.38e-06	0.0242	GACGAAGAAGA	Merged-ctg5-1739474-1	ctg5:1739311-1739637	exon (g3976.t1, exon 3 of 4)	-exon (g3976.t1, exon 3 of 4)	814	g3976.t1	2	-	SREBP-2_peak_1114	-	-	-	-	-	-	SREBP-2_peak_1114	2.31963	9.60678	6.51392	ctg5:1739311-1739637	1739501	g3976	sp|Q8J207|ERG3_LEPMC`Delta(7)-sterol 5(6)-desaturase","PF04116.10`FA_hydroxylase`Fatty acid hydroxylase superfamily","WP_053234653.1`sterol desaturase family protein","hypothetical protein GSI_02513``","-","Sterol desaturase/sphingolipid hydroxylase, fatty acid hydroxylase superfamily","K00227`SC5DL, ERG3","ko00100` Steroid biosynthesis","GO:0016126`sterol biosynthetic process`biological_process;…
GRVGRVGRVGR	MEME-1	Merged-ctg2-1233505-2	125	135	+	12.6667	4.38e-06	0.0242	GACGAAGAAGA	Merged-ctg2-1233505-2	ctg2:1233339-1233673	TTS (g1723.t1)	#NAME?	2111	g1722.t1	1&2	SREBP-1_peak_649	SREBP-2_peak_640	SREBP-1_peak_649	2.15352	8.31369	5.55049	ctg2:1233339-1233595	1233549	SREBP-2_peak_640	2.32881	10.2873	7.04972	ctg2:1233416-1233673	1233575	g1722	sp|Q12126|CRK1_SCHPO`Serine/threonine-protein kinase crk1","PF00069.22`Pkinase`Protein kinase domain;PF07714.14`Pkinase_Tyr`Protein tyrosine kinase","WP_051247236.1`serine/threonine protein kinase","mitogen-activated protein kinase``","-","-","K02202`CDK7","ko03022` Basal transcription factors;ko04110` Cell cycle;ko03420` Nucleotide excision repair","GO:0045944`positive regulation of transcriptio…
GRVGRVGRVGR	MEME-1	Merged-ctg4-553979-2	270	280	+	12.6667	4.38e-06	0.0242	GACGAAGAAGA	Merged-ctg4-553979-2	ctg4:553722-554267	promoter	promoter-TSS (g3142.t1)	72	g3142.t1	1&2	SREBP-1_peak_977	SREBP-2_peak_941	SREBP-1_peak_977	2.30161	10.4197	7.21173	ctg4:553764-554163	553919	SREBP-2_peak_941	2.3672	11.3581	7.92131	ctg4:553722-554267	553865	g3142	-","-","-","hypothetical protein DICSQDRAFT_129788``","-","-","-","-","-"
GRVGRVGRVGR	MEME-1	Merged-ctg11-50432-1	399	409	+	12.6667	4.38e-06	0.0242	GACGAAGAAGA	Merged-ctg11-50432-1	ctg11:50175-50689	promoter	-exon (g7279.t1, exon 2 of 13)	261	g7279.t1	1	SREBP-1_peak_310	-	SREBP-1_peak_310	2.36209	8.55034	5.73991	ctg11:50175-50689	50576	-	-	-	-	-	-	g7279	-","-","-","hypothetical protein TRAPUB_2023, partial``","-","-","-","-","-"
GRVGRVGRVGR	MEME-1	Merged-ctg2-474379-1	423	433	+	12.6667	4.38e-06	0.0242	GACGAAGAAGA	Merged-ctg2-474379-1	ctg2:474045-474713	promoter	promoter-TSS (g1537.t1)	-44	g1537.t1	2	-	SREBP-2_peak_607	-	-	-	-	-	-	SREBP-2_peak_607	2.10644	7.9436	5.22034	ctg2:474045-474713	474192	g1537	-","PF14634.3`zf-RING_5`zinc-RING finger domain;PF15411.3`PH_10`Pleckstrin homology domain;PF13639.3`zf-RING_2`Ring finger domain;PF13445.3`zf-RING_UBOX`RING-type zinc-finger","-","hypothetical protein GSI_13133``","-","-","-","-","-"
GRVGRVGRVGR	MEME-1	Merged-ctg13-411985-2	567	577	+	12.6667	4.38e-06	0.0242	GACGAAGAAGA	Merged-ctg13-411985-2	ctg13:411563-412250	promoter	-exon (g8035.t1, exon 1 of 8)	295	g8035.t1	1&2	SREBP-1_peak_411	SREBP-2_peak_398	SREBP-1_peak_411	2.77795	15.3929	11.113	ctg13:411952-412176	412049	SREBP-2_peak_398	2.41669	10.7453	7.41898	ctg13:411563-412250	412048	g8035	-","-","-","-","-","-","-","-","-"
GRVGRVGRVGR	MEME-1	Merged-ctg1-4142087-2	574	584	+	12.6667	4.38e-06	0.0242	GACGAAGAAGA	Merged-ctg1-4142087-2	ctg1:4141844-4142548	intron (g1190.t2, intron 1 of 9)	-intron (g1190.t2, intron 1 of 9)	601	g1190.t1	1&2	SREBP-1_peak_189	SREBP-2_peak_180	SREBP-1_peak_189	2.14131	8.4216	5.63617	ctg1:4141899-4142548	4142435	SREBP-2_peak_180	2.14037	8.10864	5.35043	ctg1:4141844-4142058	4141917	g1190	sp|P87137|YDM6_SCHPO`Uncharacterized protein C57A7.06","PF04615.10`Utp14`Utp14 protein","-","hypothetical protein GSI_06001``","-","-","K14567`UTP14","ko03008` Ribosome biogenesis in eukaryotes","GO:0032040`small-subunit processome`cellular_component;GO:0005634`nucleus`cellular_component;GO:0030490`maturation of SSU-rRNA`biological_process;GO:0005730`nucleolus`cellular_component"
GRVGRVGRVGR	MEME-1	Merged-ctg44-11776-1	626	636	+	12.6667	4.38e-06	0.0242	GACGAAGAAGA	Merged-ctg44-11776-1	ctg44:11392-12160	promoter	promoter-TSS (g11575.t1)	346	g11574.t1	2	-	SREBP-2_peak_1017	-	-	-	-	-	-	SREBP-2_peak_1017	2.2829	9.32275	6.29405	ctg44:11392-12160	11811	g11574	-","-","-","hypothetical protein GSI_15669``","-","-","-","-","-"
GRVGRVGRVGR	MEME-1	Merged-ctg2-3108890-2	65	75	-	12.6349	4.59e-06	0.0242	GAAGAAGAAGG	Merged-ctg2-3108890-2	ctg2:3108703-3109077	promoter	-exon (g2174.t1, exon 1 of 1)	256	g2174.t1	1&2	SREBP-1_peak_714	SREBP-2_peak_690	SREBP-1_peak_714	2.09841	8.17202	5.43675	ctg2:3108703-3109077	3108941	SREBP-2_peak_690	2.31786	10.559	7.26776	ctg2:3108725-3109055	3108947	g2174	-","PF13961.3`DUF4219`Domain of unknown function (DUF4219);PF14223.3`Retrotran_gag_2`gag-polypeptide of LTR copia-type","-","hypothetical protein TRAPUB_9930``","-","-","-","-","-"
GRVGRVGRVGR	MEME-1	Merged-ctg10-587947-1	85	95	-	12.6349	4.59e-06	0.0242	GAAGAAGAAGG	Merged-ctg10-587947-1	ctg10:587812-588083	promoter	promoter-TSS (g6918.t1)	440	g6917.t1	1	SREBP-1_peak_255	-	SREBP-1_peak_255	2.26985	9.79986	6.72697	ctg10:587812-588083	587966	-	-	-	-	-	-	g6917	-","PF00628.26`PHD`PHD-finger","-","``","-","-","-","-","-"
GRVGRVGRVGR	MEME-1	Merged-ctg5-2051908-1	247	257	-	12.6349	4.59e-06	0.0242	GAAGAAGAAGG	Merged-ctg5-2051908-1	ctg5:2051551-2052266	TTS (g4066.t1)	#NAME?	1027	g4066.t1	1	SREBP-1_peak_1156	-	SREBP-1_peak_1156	2.05009	6.94634	4.46524	ctg5:2051551-2052266	2051589	-	-	-	-	-	-	g4066	-","-","-","hypothetical protein GSI_08058``","-","-","-","-","-"
GRVGRVGRVGR	MEME-1	Merged-ctg1-4312960-1	258	268	-	12.6349	4.59e-06	0.0242	GAAGAAGAAGG	Merged-ctg1-4312960-1	ctg1:4312826-4313094	TTS (g1236.t1)	#NAME?	910	g1236.t1	1	SREBP-1_peak_199	-	SREBP-1_peak_199	2.025	7.65777	5.02835	ctg1:4312826-4313094	4312939	-	-	-	-	-	-	g1236	-","-","-","hypothetical protein GSI_15433``","-","-","K00505`TYR","ko04916` Melanogenesis;ko00350` Tyrosine metabolism;ko00950` Isoquinoline alkaloid biosynthesis;ko00740` Riboflavin metabolism;ko00965` Betalain biosynthesis","-"
GRVGRVGRVGR	MEME-1	Merged-ctg9-1141817-2	271	281	-	12.6349	4.59e-06	0.0242	GAAGAAGAAGG	Merged-ctg9-1141817-2	ctg9:1141637-1141969	promoter	promoter-TSS (g6540.t2)	34	g6540.t2	1&2	SREBP-1_peak_1536	SREBP-2_peak_1481	SREBP-1_peak_1536	2.27093	10.0401	6.91609	ctg9:1141637-1141966	1141881	SREBP-2_peak_1481	2.07324	7.96542	5.23661	ctg9:1141696-1141969	1141809	g6540	sp|Q3ZC33|GGLO_BOVIN`L-gulonolactone oxidase","PF04030.11`ALO`D-arabinono-1,4-lactone oxidase","WP_009708314.1`MULTISPECIES: FAD-binding protein","hypothetical protein GSI_11642``","-","FAD/FMN-containing dehydrogenase","-","-","GO:0071949`FAD binding`molecular_function;GO:0019853`L-ascorbic acid biosynthetic process`biological_process;GO:0050660`flavin adenine dinucleotide binding`molecular_func…
GRVGRVGRVGR	MEME-1	Merged-ctg3-1107811-2	535	545	-	12.6349	4.59e-06	0.0242	GAAGAAGAAGG	Merged-ctg3-1107811-2	ctg3:1107513-1108095	TTS (g2573.t1)	#NAME?	2047	g2573.t1	1&2	SREBP-1_peak_878	SREBP-2_peak_860	SREBP-1_peak_878	2.12358	8.27846	5.52179	ctg3:1107554-1108084	1108007	SREBP-2_peak_860	2.08308	7.66391	4.99948	ctg3:1107513-1108095	1107597	g2573	-","PF12937.4`F-box-like`F-box-like","-","hypothetical protein GSI_10656``","-","-","-","-","-"
GRVGRVGRVGR	MEME-1	Merged-ctg14-751908-1	34	44	+	12.6349	4.59e-06	0.0242	GAAGAAGAAGG	Merged-ctg14-751908-1	ctg14:751803-752013	exon (g8445.t1, exon 3 of 6)	-exon (g8445.t1, exon 3 of 6)	2148	g8445.t1	1	SREBP-1_peak_468	-	SREBP-1_peak_468	2.07837	6.86511	4.39866	ctg14:751803-752013	751927	-	-	-	-	-	-	g8445	sp|O94628|YGE9_SCHPO`Uncharacterized methyltransferase C1347.09","PF01209.15`Ubie_methyltran`ubiE/COQ5 methyltransferase family;PF13649.3`Methyltransf_25`Methyltransferase domain;PF08241.9`Methyltransf_11`Methyltransferase domain;PF13489.3`Methyltransf_23`Methyltransferase domain;PF13847.3`Methyltransf_31`Methyltransferase domain;PF08242.9`Methyltransf_12`Methyltransferase domain","-","hypothetic…
GRVGRVGRVGR	MEME-1	Merged-ctg13-114128-1	69	79	+	12.6349	4.59e-06	0.0242	GAAGAAGAAGG	Merged-ctg13-114128-1	ctg13:113981-114276	promoter	-exon (g7954.t1, exon 2 of 4)	366	g7954.t1	1	SREBP-1_peak_397	-	SREBP-1_peak_397	2.11117	6.49688	4.10802	ctg13:113981-114276	114199	-	-	-	-	-	-	g7954	-","PF00096.23`zf-C2H2`Zinc finger, C2H2 type;PF13465.3`zf-H2C2_2`Zinc-finger double domain;PF13894.3`zf-C2H2_4`C2H2-type zinc finger","-","transcription factor``","-","-","-","-","-"
GRVGRVGRVGR	MEME-1	Merged-ctg6-2531096-1	106	116	+	12.6349	4.59e-06	0.0242	GAAGAAGAAGG	Merged-ctg6-2531096-1	ctg6:2530553-2531639	promoter	Intergenic	-1266	g5017.t1	1	SREBP-1_peak_1302	-	SREBP-1_peak_1302	2.7117	12.0706	8.51295	ctg6:2530553-2531639	2530669	-	-	-	-	-	-	g5017	-","-","-","hypothetical protein GSI_01412``","-","-","-","-","-"
GRVGRVGRVGR	MEME-1	Merged-ctg18-275043-1	218	228	+	12.6349	4.59e-06	0.0242	GAAGAAGAAGG	Merged-ctg18-275043-1	ctg18:274925-275162	exon (g9561.t1, exon 4 of 4)	-exon (g9561.t1, exon 4 of 4)	2304	g9561.t1	1	SREBP-1_peak_576	-	SREBP-1_peak_576	2.13329	9.26446	6.30455	ctg18:274925-275162	275075	-	-	-	-	-	-	g9561	-","PF00651.28`BTB`BTB/POZ domain","-","hypothetical protein BD311DRAFT_420632``","-","-","-","-","-"
GRVGRVGRVGR	MEME-1	Merged-ctg3-1212277-2	437	447	+	12.6349	4.59e-06	0.0242	GAAGAAGAAGG	Merged-ctg3-1212277-2	ctg3:1212056-1212532	TTS (g2599.t1)	#NAME?	2835	g2599.t1	1&2	SREBP-1_peak_885	SREBP-2_peak_865	SREBP-1_peak_885	2.28128	9.54407	6.52467	ctg3:1212056-1212389	1212255	SREBP-2_peak_865	2.21282	8.77774	5.86866	ctg3:1212131-1212532	1212275	g2599	sp|Q9P7J8|GAD8_SCHPO`Serine/threonine-protein kinase gad8","PF00069.22`Pkinase`Protein kinase domain;PF07714.14`Pkinase_Tyr`Protein tyrosine kinase;PF00433.21`Pkinase_C`Protein kinase C terminal domain;PF14531.3`Kinase-like`Kinase-like","WP_018564096.1`serine/threonine protein kinase","transporter``","-","-","K13303`SGK2","ko04068` FoxO signaling pathway;ko04151` PI3K-Akt signaling pathway","GO:0…
GRVGRVGRVGR	MEME-1	Merged-ctg1-4142087-2	580	590	+	12.6349	4.59e-06	0.0242	GAAGAAGAAGG	Merged-ctg1-4142087-2	ctg1:4141844-4142548	intron (g1190.t2, intron 1 of 9)	-intron (g1190.t2, intron 1 of 9)	601	g1190.t1	1&2	SREBP-1_peak_189	SREBP-2_peak_180	SREBP-1_peak_189	2.14131	8.4216	5.63617	ctg1:4141899-4142548	4142435	SREBP-2_peak_180	2.14037	8.10864	5.35043	ctg1:4141844-4142058	4141917	g1190	sp|P87137|YDM6_SCHPO`Uncharacterized protein C57A7.06","PF04615.10`Utp14`Utp14 protein","-","hypothetical protein GSI_06001``","-","-","K14567`UTP14","ko03008` Ribosome biogenesis in eukaryotes","GO:0032040`small-subunit processome`cellular_component;GO:0005634`nucleus`cellular_component;GO:0030490`maturation of SSU-rRNA`biological_process;GO:0005730`nucleolus`cellular_component"
GRVGRVGRVGR	MEME-1	Merged-ctg5-130731-1	82	92	-	12.6032	5.06e-06	0.0242	GAAGATGAAGA	Merged-ctg5-130731-1	ctg5:130597-130866	promoter	promoter-TSS (g3538.t1)	73	g3539.t1	1	SREBP-1_peak_1068	-	SREBP-1_peak_1068	2.85462	16.2268	11.7558	ctg5:130597-130866	130698	-	-	-	-	-	-	g3539	-","PF13855.3`LRR_8`Leucine rich repeat;PF13516.3`LRR_6`Leucine Rich repeat;PF00560.30`LRR_1`Leucine Rich Repeat;PF12799.4`LRR_4`Leucine Rich repeats (2 copies)","-","hypothetical protein GSI_01996``","-","-","-","-","-"
GRVGRVGRVGR	MEME-1	Merged-ctg10-1032197-2	90	100	-	12.6032	5.06e-06	0.0242	GAAGATGAAGA	Merged-ctg10-1032197-2	ctg10:1032029-1032368	intron (g7045.t1, intron 7 of 9)	-intron (g7045.t1, intron 7 of 9)	3698	g7045.t1	1&2	SREBP-1_peak_271	SREBP-2_peak_253	SREBP-1_peak_271	2.68675	14.7584	10.6207	ctg10:1032029-1032368	1032175	SREBP-2_peak_253	2.52015	12.4131	8.78089	ctg10:1032038-1032354	1032173	g7045	sp|Q91880|SUH_XENLA`Suppressor of hairless protein homolog","PF09271.8`LAG1-DNAbind`LAG1, DNA binding;PF09270.7`BTD`Beta-trefoil DNA-binding domain","-","transcription factor``","-","-","-","-","GO:0061419`positive regulation of transcription from RNA polymerase II promoter in response to hypoxia`biological_process;GO:0005634`nucleus`cellular_component;GO:0007275`multicellular organism developmen…
GRVGRVGRVGR	MEME-1	Merged-ctg2-1957175-1	97	107	-	12.6032	5.06e-06	0.0242	GAAGGCGACGA	Merged-ctg2-1957175-1	ctg2:1957034-1957316	exon (g1903.t1, exon 3 of 3)	-exon (g1903.t1, exon 3 of 3)	966	g1903.t1	1	SREBP-1_peak_679	-	SREBP-1_peak_679	2.17234	8.77689	5.91661	ctg2:1957034-1957316	1957200	-	-	-	-	-	-	g1903	-","PF13894.3`zf-C2H2_4`C2H2-type zinc finger;PF00096.23`zf-C2H2`Zinc finger, C2H2 type","-","hypothetical protein GSI_12677``","-","-","-","-","-"
GRVGRVGRVGR	MEME-1	Merged-ctg11-1897593-1	115	125	-	12.6032	5.06e-06	0.0242	GAAGATGAAGA	Merged-ctg11-1897593-1	ctg11:1897479-1897708	TTS (g7526.t1)	#NAME?	3225	g7526.t1	2	-	SREBP-2_peak_310	-	-	-	-	-	-	SREBP-2_peak_310	2.263	9.16836	6.17079	ctg11:1897479-1897708	1897553	g7526	-","PF16589.2`BRCT_2`BRCT domain, a BRCA1 C-terminus domain;PF12738.4`PTCB-BRCT`twin BRCT domain;PF00533.23`BRCT`BRCA1 C Terminus (BRCT) domain","-","hypothetical protein GSI_06821``","-","-","-","-","-"
GRVGRVGRVGR	MEME-1	Merged-ctg13-290984-1	152	162	-	12.6032	5.06e-06	0.0242	GAAGATGAAGA	Merged-ctg13-290984-1	ctg13:290859-291110	promoter	#NAME?	-1169	g8003.t1	1	SREBP-1_peak_401	-	SREBP-1_peak_401	2.0759	7.13335	4.61146	ctg13:290859-291110	291011	-	-	-	-	-	-	g8003	sp|Q9SYK0|HEXO2_ARATH`Beta-hexosaminidase 2","PF02838.12`Glyco_hydro_20b`Glycosyl hydrolase family 20, domain 2;PF00728.19`Glyco_hydro_20`Glycosyl hydrolase family 20, catalytic domain;PF14845.3`Glycohydro_20b2`beta-acetyl hexosaminidase like","WP_105501822.1`family 20 glycosylhydrolase, partial","N-acetylhexosaminidase``","-","N-acetyl-beta-hexosaminidase","K12373`HEXA_B","ko00603` Glycosphingol…
GRVGRVGRVGR	MEME-1	Merged-ctg1-1285435-1	167	177	-	12.6032	5.06e-06	0.0242	GAAGATGAAGA	Merged-ctg1-1285435-1	ctg1:1285295-1285576	promoter	promoter-TSS (g289.t1)	-699	g289.t2	1	SREBP-1_peak_51	-	SREBP-1_peak_51	2.80058	16.6093	12.0593	ctg1:1285295-1285576	1285423	-	-	-	-	-	-	g289	-","-","-","hypothetical protein GSI_07062``","-","-","-","-","-"
GRVGRVGRVGR	MEME-1	Merged-ctg1-2198982-2	186	196	-	12.6032	5.06e-06	0.0242	GAAGATGAAGA	Merged-ctg1-2198982-2	ctg1:2198785-2199315	promoter	-exon (g588.t1, exon 6 of 8)	-1554	g587.t1	1&2	SREBP-1_peak_97	SREBP-2_peak_91	SREBP-1_peak_97	2.92368	16.8197	12.2172	ctg1:2198800-2199315	2198987	SREBP-2_peak_91	2.06622	6.78105	4.30663	ctg1:2198785-2199031	2198906	g587	sp|Q6CSD1|SEC9_KLULA`Protein transport protein SEC9","PF12352.5`V-SNARE_C`Snare region anchored in the vesicle membrane C-terminus","-","hypothetical protein GSI_06702``","-","-","K19950`SEC9","-","GO:0031201`SNARE complex`cellular_component;GO:0035493`SNARE complex assembly`biological_process;GO:0000149`SNARE binding`molecular_function;GO:0019897`extrinsic component of plasma membrane`cellular_c…
GRVGRVGRVGR	MEME-1	Merged-ctg5-355353-1	224	234	-	12.6032	5.06e-06	0.0242	GAAGATGAAGA	Merged-ctg5-355353-1	ctg5:355144-355563	TTS (g3595.t1)	#NAME?	2534	g3595.t1	1	SREBP-1_peak_1075	-	SREBP-1_peak_1075	2.20771	8.62878	5.80088	ctg5:355144-355563	355305	-	-	-	-	-	-	g3595	sp|Q09912|PSI1_SCHPO`Protein psi1","PF01556.15`DnaJ_C`DnaJ C terminal domain;PF00226.28`DnaJ`DnaJ domain","-","DnaJ-domain-containing protein``","-","-","K09510`DNAJB4","-","GO:0002183`cytoplasmic translational initiation`biological_process;GO:0051087`chaperone binding`molecular_function;GO:0030544`Hsp70 protein binding`molecular_function;GO:0051085`chaperone mediated protein folding requiring co…
GRVGRVGRVGR	MEME-1	Merged-ctg7-2360613-1	228	238	-	12.6032	5.06e-06	0.0242	GAAGGCGACGA	Merged-ctg7-2360613-1	ctg7:2360494-2360732	promoter	promoter-TSS (g5566.t1)	-984	g5566.t1	1	SREBP-1_peak_1380	-	SREBP-1_peak_1380	2.36668	9.46437	6.46069	ctg7:2360494-2360732	2360684	-	-	-	-	-	-	g5566	-","-","-","-","-","-","-","-","-"
GRVGRVGRVGR	MEME-1	Merged-ctg5-355353-1	230	240	-	12.6032	5.06e-06	0.0242	GAAGATGAAGA	Merged-ctg5-355353-1	ctg5:355144-355563	TTS (g3595.t1)	#NAME?	2534	g3595.t1	1	SREBP-1_peak_1075	-	SREBP-1_peak_1075	2.20771	8.62878	5.80088	ctg5:355144-355563	355305	-	-	-	-	-	-	g3595	sp|Q09912|PSI1_SCHPO`Protein psi1","PF01556.15`DnaJ_C`DnaJ C terminal domain;PF00226.28`DnaJ`DnaJ domain","-","DnaJ-domain-containing protein``","-","-","K09510`DNAJB4","-","GO:0002183`cytoplasmic translational initiation`biological_process;GO:0051087`chaperone binding`molecular_function;GO:0030544`Hsp70 protein binding`molecular_function;GO:0051085`chaperone mediated protein folding requiring co…
GRVGRVGRVGR	MEME-1	Merged-ctg10-1941591-2	581	591	-	12.6032	5.06e-06	0.0242	GAAGGCGACGA	Merged-ctg10-1941591-2	ctg10:1941357-1941963	exon (g7248.t1, exon 9 of 11)	-exon (g7248.t1, exon 9 of 11)	2573	g7248.t1	1&2	SREBP-1_peak_308	SREBP-2_peak_294	SREBP-1_peak_308	2.02962	7.06778	4.5604	ctg10:1941357-1941601	1941531	SREBP-2_peak_294	2.28165	9.89767	6.74524	ctg10:1941446-1941963	1941562	g7248	-","PF04130.10`Spc97_Spc98`Spc97 / Spc98 family","-","hypothetical protein GSI_03925``","-","-","-","-","-"
GRVGRVGRVGR	MEME-1	Merged-ctg4-1333748-2	7	17	+	12.6032	5.06e-06	0.0242	GAAGGCGACGA	Merged-ctg4-1333748-2	ctg4:1333583-1333886	promoter	promoter-TSS (g3297.t1)	-61	g3297.t1	1&2	SREBP-1_peak_1007	SREBP-2_peak_973	SREBP-1_peak_1007	2.79388	15.0214	10.8179	ctg4:1333583-1333878	1333749	SREBP-2_peak_973	2.77524	14.6983	10.6108	ctg4:1333646-1333886	1333751	g3297	-","-","-","hypothetical protein GSI_05215``","-","-","-","-","-"
GRVGRVGRVGR	MEME-1	Merged-ctg9-812130-1	55	65	+	12.6032	5.06e-06	0.0242	GAAGATGAAGA	Merged-ctg9-812130-1	ctg9:811922-812338	TTS (g6497.t1)	#NAME?	2242	g6496.t1	1	SREBP-1_peak_1525	-	SREBP-1_peak_1525	2.04325	7.44508	4.85832	ctg9:811922-812338	812004	-	-	-	-	-	-	g6496	sp|Q09146|HBA1_SCHPO`Brefeldin A resistance protein","PF00638.15`Ran_BP1`RanBP1 domain","-","hypothetical protein GSI_11707``","-","-","K15304`RANBP3","ko05166` Human T-cell leukemia virus 1 infection","GO:0005654`nucleoplasm`cellular_component;GO:0046827`positive regulation of protein export from nucleus`biological_process;GO:0034599`cellular response to oxidative stress`biological_process;GO:00…
GRVGRVGRVGR	MEME-1	Merged-ctg7-2457649-1	136	146	+	12.6032	5.06e-06	0.0242	GAAGATGAAGA	Merged-ctg7-2457649-1	ctg7:2457523-2457776	intron (g5584.t1, intron 1 of 2)	-intron (g5584.t1, intron 1 of 2)	567	g5584.t1	2	-	SREBP-2_peak_1337	-	-	-	-	-	-	SREBP-2_peak_1337	2.14261	6.79568	4.31928	ctg7:2457523-2457776	2457698	g5584	-","-","-","-","-","-","-","-","-"
GRVGRVGRVGR	MEME-1	Merged-ctg1-2350149-1	184	194	+	12.6032	5.06e-06	0.0242	GAAGATGAAGA	Merged-ctg1-2350149-1	ctg1:2349996-2350302	promoter	promoter-TSS (g637.t1)	47	g637.t1	2	-	SREBP-2_peak_97	-	-	-	-	-	-	SREBP-2_peak_97	2.26848	9.3265	6.29723	ctg1:2349996-2350302	2350205	g637	sp|O13828|DCP2_SCHPO`mRNA decapping complex subunit 2","PF00293.25`NUDIX`NUDIX domain;PF05026.10`DCP2`Dcp2, box A domain","WP_129109220.1`NUDIX domain-containing protein","hypothetical protein GSI_06643``","-","-","K12613`DCP2","ko03018` RNA degradation","GO:0006397`mRNA processing`biological_process;GO:0010494`cytoplasmic stress granule`cellular_component;GO:0098745`Dcp1-Dcp2 complex`cellular_co…
GRVGRVGRVGR	MEME-1	Merged-ctg3-1383635-1	194	204	+	12.6032	5.06e-06	0.0242	GAAGATGAAGA	Merged-ctg3-1383635-1	ctg3:1383521-1383749	TTS (g2643.t1)	#NAME?	2511	g2644.t1	1	SREBP-1_peak_893	-	SREBP-1_peak_893	2.33685	10.7216	7.44702	ctg3:1383521-1383749	1383605	-	-	-	-	-	-	g2644	sp|Q873X9|CHIB1_ASPFM`Endochitinase B1","PF02839.11`CBM_5_12`Carbohydrate binding domain;PF00704.25`Glyco_hydro_18`Glycosyl hydrolases family 18","WP_137940310.1`chitinase","hypothetical protein GSI_10577``","-","-","K01183`E3.2.1.14","ko00520` Amino sugar and nucleotide sugar metabolism","GO:0000272`polysaccharide catabolic process`biological_process;GO:0005576`extracellular region`cellular_comp…
GRVGRVGRVGR	MEME-1	Merged-ctg3-2722313-1	314	324	+	12.6032	5.06e-06	0.0242	GAAGATGAAGA	Merged-ctg3-2722313-1	ctg3:2722124-2722503	promoter	#NAME?	367	g2955.t1	1	SREBP-1_peak_938	-	SREBP-1_peak_938	2.50838	11.469	8.03437	ctg3:2722124-2722503	2722304	-	-	-	-	-	-	g2955	-","-","-","hypothetical protein GSI_13868``","-","-","-","-","-"
GRVGRVGRVGR	MEME-1	Merged-ctg2-1681422-2	425	435	+	12.6032	5.06e-06	0.0242	GAAGGCGACGA	Merged-ctg2-1681422-2	ctg2:1681198-1681680	TTS (g1844.t1)	#NAME?	1746	g1844.t1	1&2	SREBP-1_peak_664	SREBP-2_peak_651	SREBP-1_peak_664	2.36456	11.0837	7.73224	ctg2:1681198-1681680	1681353	SREBP-2_peak_651	2.04104	7.24545	4.67285	ctg2:1681246-1681567	1681508	g1844	-","PF12072.5`DUF3552`Domain of unknown function (DUF3552)","-","-","-","-","-","-","-"
GRVGRVGRVGR	MEME-1	Merged-ctg8-1362454-2	907	917	+	12.6032	5.06e-06	0.0242	GAAGATGAAGA	Merged-ctg8-1362454-2	ctg8:1361725-1362945	promoter	-exon (g6023.t2, exon 2 of 13)	437	g6023.t2	1&2	SREBP-1_peak_1454	SREBP-2_peak_1406	SREBP-1_peak_1454	2.06876	7.36429	4.79645	ctg8:1362278-1362945	1362540	SREBP-2_peak_1406	2.04462	7.08993	4.54885	ctg8:1361725-1362870	1362781	g6023	sp|O59768|VCX1_SCHPO`Vacuolar calcium ion transporter","PF01699.21`Na_Ca_ex`Sodium/calcium exchanger protein","WP_017292716.1`calcium/proton exchanger","putative calcium-hydrogen exchanger 7``","-","-","K07300`chaA, CAX","-","GO:0006874`cellular calcium ion homeostasis`biological_process;GO:0046872`metal ion binding`molecular_function;GO:0000324`fungal-type vacuole`cellular_component;GO:0005783`e…
GRVGRVGRVGR	MEME-1	Merged-ctg8-1683158-1	38	48	-	12.5873	5.56e-06	0.0242	GACGAGGAAGA	Merged-ctg8-1683158-1	ctg8:1683051-1683266	exon (g6122.t1, exon 3 of 8)	-exon (g6122.t1, exon 3 of 8)	1846	g6122.t1	1	SREBP-1_peak_1470	-	SREBP-1_peak_1470	2.04526	6.91136	4.43612	ctg8:1683051-1683266	1683145	-	-	-	-	-	-	g6122	sp|F4JTP5|STY46_ARATH`Serine/threonine-protein kinase STY46","PF02037.24`SAP`SAP domain;PF07714.14`Pkinase_Tyr`Protein tyrosine kinase;PF00069.22`Pkinase`Protein kinase domain","WP_012473472.1`protein kinase","transporter``","-","Serine/threonine protein kinase","-","-","GO:0004712`protein serine/threonine/tyrosine kinase activity`molecular_function;GO:0009658`chloroplast organization`biological_…
GRVGRVGRVGR	MEME-1	Merged-ctg13-1023019-1	48	58	-	12.5873	5.56e-06	0.0242	GACGAGGAAGA	Merged-ctg13-1023019-1	ctg13:1022903-1023135	exon (g8180.t1, exon 4 of 7)	-exon (g8180.t1, exon 4 of 7)	514	g8180.t1	1	SREBP-1_peak_441	-	SREBP-1_peak_441	2.07662	7.4237	4.84335	ctg13:1022903-1023135	1023073	-	-	-	-	-	-	g8180	sp|Q9M8Z5|NSN1_ARATH`Guanine nucleotide-binding protein-like NSN1","PF00350.20`Dynamin_N`Dynamin family;PF00735.15`Septin`Septin;PF02492.16`cobW`CobW/HypB/UreG, nucleotide-binding domain;PF08701.8`GN3L_Grn1`GNL3L/Grn1 putative GTPase;PF02421.15`FeoB_N`Ferrous iron transport protein B;PF01926.20`MMR_HSR1`50S ribosome-binding GTPase;PF03193.13`DUF258`Protein of unknown function, DUF258;PF00009.24`G…
GRVGRVGRVGR	MEME-1	Merged-ctg2-1165871-1	56	66	-	12.5873	5.56e-06	0.0242	GGAGACGAAGA	Merged-ctg2-1165871-1	ctg2:1165752-1165991	exon (g1699.t1, exon 1 of 2)	-exon (g1699.t1, exon 1 of 2)	922	g1699.t1	1	SREBP-1_peak_647	-	SREBP-1_peak_647	2.22075	8.72909	5.88006	ctg2:1165752-1165991	1165920	-	-	-	-	-	-	g1699	-","-","-","hypothetical protein GSI_12937``","-","-","-","-","-"
GRVGRVGRVGR	MEME-1	Merged-ctg3-438928-1	174	184	-	12.5873	5.56e-06	0.0242	GGAGACGAAGA	Merged-ctg3-438928-1	ctg3:438803-439053	promoter	promoter-TSS (g2391.t1)	-147	g2391.t1	2	-	SREBP-2_peak_830	-	-	-	-	-	-	SREBP-2_peak_830	2.22647	9.2173	6.21027	ctg3:438803-439053	438933	g2391	-","-","-","``","-","-","-","-","-"
GRVGRVGRVGR	MEME-1	Merged-ctg18-27584-2	187	197	-	12.5873	5.56e-06	0.0242	GGAGACGAAGA	Merged-ctg18-27584-2	ctg18:27430-27725	promoter	-exon (g9510.t1, exon 1 of 5)	448	g9510.t1	1&2	SREBP-1_peak_567	SREBP-2_peak_554	SREBP-1_peak_567	2.42741	11.095	7.7414	ctg18:27470-27711	27602	SREBP-2_peak_554	2.80659	16.1522	11.8038	ctg18:27430-27725	27589	g9510	-","-","-","hypothetical protein GSI_04868``","-","-","-","-","-"
GRVGRVGRVGR	MEME-1	Merged-ctg11-1897593-1	188	198	-	12.5873	5.56e-06	0.0242	GACGAGGAAGA	Merged-ctg11-1897593-1	ctg11:1897479-1897708	TTS (g7526.t1)	#NAME?	3225	g7526.t1	2	-	SREBP-2_peak_310	-	-	-	-	-	-	SREBP-2_peak_310	2.263	9.16836	6.17079	ctg11:1897479-1897708	1897553	g7526	-","PF16589.2`BRCT_2`BRCT domain, a BRCA1 C-terminus domain;PF12738.4`PTCB-BRCT`twin BRCT domain;PF00533.23`BRCT`BRCA1 C Terminus (BRCT) domain","-","hypothetical protein GSI_06821``","-","-","-","-","-"
GRVGRVGRVGR	MEME-1	Merged-ctg19-792738-2	199	209	-	12.5873	5.56e-06	0.0242	GGAGACGAAGA	Merged-ctg19-792738-2	ctg19:792544-792954	intron (g10072.t1, intron 3 of 5)	-intron (g10072.t1, intron 3 of 5)	619	g10072.t1	1&2	SREBP-1_peak_602	SREBP-2_peak_586	SREBP-1_peak_602	2.15049	7.36234	4.79489	ctg19:792624-792832	792740	SREBP-2_peak_586	2.91125	15.9886	11.6641	ctg19:792544-792954	792800	g10072	-","PF05050.9`Methyltransf_21`Methyltransferase FkbM domain;PF13383.3`Methyltransf_22`Methyltransferase domain","-","hypothetical protein GSI_12097``","-","-","-","-","-"
GRVGRVGRVGR	MEME-1	Merged-ctg3-1750827-2	220	230	-	12.5873	5.56e-06	0.0242	GACGAGGAAGA	Merged-ctg3-1750827-2	ctg3:1750590-1751076	TTS (g2744.t1)	#NAME?	3152	g2744.t1	1&2	SREBP-1_peak_905	SREBP-2_peak_885	SREBP-1_peak_905	2.30902	10.1241	6.98272	ctg3:1750614-1751029	1750719	SREBP-2_peak_885	2.32706	10.2729	7.03961	ctg3:1750590-1751076	1750725	g2744	-","-","-","hypothetical protein GSI_10466``","-","-","-","-","-"
GRVGRVGRVGR	MEME-1	Merged-ctg5-2114247-1	327	337	-	12.5873	5.56e-06	0.0242	GACGAGGAAGA	Merged-ctg5-2114247-1	ctg5:2114057-2114437	TTS (g4082.t1)	#NAME?	2917	g4083.t1	2	-	SREBP-2_peak_1129	-	-	-	-	-	-	SREBP-2_peak_1129	2.16319	8.28524	5.48729	ctg5:2114057-2114437	2114109	g4083	sp|Q9JME5|AP3B2_MOUSE`AP-3 complex subunit beta-2","PF01602.17`Adaptin_N`Adaptin N terminal region;PF13513.3`HEAT_EZ`HEAT-like repeat;PF12717.4`Cnd1`non-SMC mitotic condensation complex subunit 1;PF13646.3`HEAT_2`HEAT repeats;PF14225.3`MOR2-PAG1_C`Cell morphogenesis C-terminal;PF02985.19`HEAT`HEAT repeat","-","adaptin N terminal region-domain-containing protein``","-","Vesicle coat complex, vario…
GRVGRVGRVGR	MEME-1	Merged-ctg2-2668254-1	334	344	-	12.5873	5.56e-06	0.0242	GGAGACGAAGA	Merged-ctg2-2668254-1	ctg2:2668070-2668439	TTS (g2083.t1)	#NAME?	-2405	g2082.t1	2	-	SREBP-2_peak_678	-	-	-	-	-	-	SREBP-2_peak_678	2.19424	9.06285	6.09017	ctg2:2668070-2668439	2668174	g2082	sp|Q01679|LAC1_PHLRA`Laccase","PF00394.19`Cu-oxidase`Multicopper oxidase;PF07732.12`Cu-oxidase_3`Multicopper oxidase;PF07731.11`Cu-oxidase_2`Multicopper oxidase","WP_140073915.1`hypothetical protein","laccase, partial``","-","-","K19791`FET3_5","-","GO:0046274`lignin catabolic process`biological_process;GO:0052716`hydroquinone:oxygen oxidoreductase activity`molecular_function;GO:0005576`extracell…
GRVGRVGRVGR	MEME-1	Merged-ctg1-3071125-2	410	420	-	12.5873	5.56e-06	0.0242	GACGAGGAAGA	Merged-ctg1-3071125-2	ctg1:3070763-3071379	promoter	promoter-TSS (g884.t1)	-242	g884.t1	1&2	SREBP-1_peak_138	SREBP-2_peak_126	SREBP-1_peak_138	2.27288	9.94085	6.83749	ctg1:3070763-3071332	3071227	SREBP-2_peak_126	2.32279	10.4801	7.20331	ctg1:3071029-3071379	3071265	g884	-","-","-","hypothetical protein GSI_06342``","-","-","-","-","-"
GRVGRVGRVGR	MEME-1	Merged-ctg8-878229-1	446	456	-	12.5873	5.56e-06	0.0242	GACGAGGAAGA	Merged-ctg8-878229-1	ctg8:877998-878461	promoter	promoter-TSS (g5863.t1)	-13	g5863.t1	2	-	SREBP-2_peak_1386	-	-	-	-	-	-	SREBP-2_peak_1386	2.23219	9.37534	6.3342	ctg8:877998-878461	878141	g5863	sp|Q5F4C0|HVCN1_CHICK`Voltage-gated hydrogen channel 1","PF00520.28`Ion_trans`Ion transport protein","-","transporter``","-","-","-","-","GO:0016021`integral component of membrane`cellular_component;GO:0009268`response to pH`biological_process;GO:0030171`voltage-gated proton channel activity`molecular_function;GO:0071294`cellular response to zinc ion`biological_process;GO:0034765`regulation of io…
GRVGRVGRVGR	MEME-1	Merged-ctg23-99756-2	670	680	-	12.5873	5.56e-06	0.0242	GACGAGGAAGA	Merged-ctg23-99756-2	ctg23:99312-100287	TTS (g10688.t2)	#NAME?	1927	g10689.t1	1&2	SREBP-1_peak_760	SREBP-2_peak_739	SREBP-1_peak_760	2.90062	16.9827	12.3621	ctg23:99314-100113	99761	SREBP-2_peak_739	3.03895	18.7622	14.0591	ctg23:99312-100287	99768	g10689	sp|Q06712|PREG_NEUCR`Nuc-1 negative regulatory protein preg","PF08613.8`Cyclin`Cyclin;PF00134.20`Cyclin_N`Cyclin, N-terminal domain","-","cyclin-domain-containing protein``","-","-","-","-","GO:0019901`protein kinase binding`molecular_function;GO:0000079`regulation of cyclin-dependent protein serine/threonine kinase activity`biological_process"
GRVGRVGRVGR	MEME-1	Merged-ctg7-156893-3	1215	1225	-	12.5873	5.56e-06	0.0242	GACGAGGAAGA	Merged-ctg7-156893-3	ctg7:156166-157653	promoter	Intergenic	-1112	g5052.t1	1&2	SREBP-1_peak_1315	SREBP-2_peak_1278,SREBP-2_peak_1279	SREBP-1_peak_1315	2.26927	8.63827	5.80789	ctg7:156166-157373	156345	-	-	-	-	-	-	g5052	-","-","-","hypothetical protein GSI_09436``","-","-","-","-","-"
GRVGRVGRVGR	MEME-1	Merged-ctg2-3814471-1	1	11	+	12.5873	5.56e-06	0.0242	GACGAGGAAGA	Merged-ctg2-3814471-1	ctg2:3814258-3814685	promoter	promoter-TSS (g2243.t1)	-237	g2243.t1	2	-	SREBP-2_peak_718	-	-	-	-	-	-	SREBP-2_peak_718	2.23113	8.02664	5.28463	ctg2:3814258-3814685	3814360	g2243	-","-","-","-","-","-","-","-","-"
GRVGRVGRVGR	MEME-1	Merged-ctg10-544283-1	54	64	+	12.5873	5.56e-06	0.0242	GACGAGGAAGA	Merged-ctg10-544283-1	ctg10:544178-544388	promoter	-exon (g6907.t1, exon 1 of 2)	418	g6907.t1	1	SREBP-1_peak_253	-	SREBP-1_peak_253	2.01096	6.75037	4.30812	ctg10:544178-544388	544286	-	-	-	-	-	-	g6907	-","PF00170.18`bZIP_1`bZIP transcription factor;PF07716.12`bZIP_2`Basic region leucine zipper;PF01166.15`TSC22`TSC-22/dip/bun family;PF10359.6`Fmp27_WPPW`RNA pol II promoter Fmp27 protein domain","-","transcription factor``","-","-","K16230`HAC1","-","-"
GRVGRVGRVGR	MEME-1	Merged-ctg6-2165632-2	64	74	+	12.5873	5.56e-06	0.0242	GGAGACGAAGA	Merged-ctg6-2165632-2	ctg6:2165401-2165835	promoter	promoter-TSS (g4927.t1)	-224	g4927.t1	1&2	SREBP-1_peak_1282	SREBP-2_peak_1242	SREBP-1_peak_1282	2.0917	7.53775	4.9327	ctg6:2165401-2165825	2165734	SREBP-2_peak_1242	2.06617	7.34466	4.75001	ctg6:2165468-2165835	2165707	g4927	sp|O13773|UCP7_SCHPO`UBA domain-containing protein 7","PF00515.25`TPR_1`Tetratricopeptide repeat;PF07719.14`TPR_2`Tetratricopeptide repeat;PF00627.28`UBA`UBA/TS-N domain","-","hypothetical protein GSI_01284``","-","-","-","-","GO:0072318`clathrin coat disassembly`biological_process;GO:0032991`macromolecular complex`cellular_component;GO:0072583`clathrin-mediated endocytosis`biological_process;GO:…
GRVGRVGRVGR	MEME-1	Merged-ctg1-4063581-1	69	79	+	12.5873	5.56e-06	0.0242	GACGAGGAAGA	Merged-ctg1-4063581-1	ctg1:4063475-4063687	TTS (g1173.t1)	#NAME?	952	g1173.t1	1	SREBP-1_peak_187	-	SREBP-1_peak_187	2.38323	10.7343	7.45766	ctg1:4063475-4063687	4063568	-	-	-	-	-	-	g1173	-","-","-","hypothetical protein GSI_06022``","-","-","-","-","-"
GRVGRVGRVGR	MEME-1	Merged-ctg8-573502-2	88	98	+	12.5873	5.56e-06	0.0242	GACGAGGAAGA	Merged-ctg8-573502-2	ctg8:573389-573615	promoter	promoter-TSS (g5762.t1)	175	g5763.t1	1&2	SREBP-1_peak_1420	SREBP-2_peak_1368	SREBP-1_peak_1420	2.36925	10.9981	7.6649	ctg8:573404-573615	573483	SREBP-2_peak_1368	2.29507	10.127	6.92197	ctg8:573389-573600	573489	g5763	sp|Q4PI89|SPT6_USTMA`Transcription elongation factor SPT6","PF14632.3`SPT6_acidic`Acidic N-terminal SPT6;PF00017.21`SH2`SH2 domain;PF12836.4`HHH_3`Helix-hairpin-helix motif;PF14878.3`DLD`Death-like domain of SPT6;PF14635.3`HHH_7`Helix-hairpin-helix motif;PF14641.3`HTH_44`Helix-turn-helix DNA-binding domain of SPT6;PF14633.3`SH2_2`SH2 domain;PF14639.3`YqgF`Holliday-junction resolvase-like of SPT6"…
GRVGRVGRVGR	MEME-1	Merged-ctg2-3277115-1	91	101	+	12.5873	5.56e-06	0.0242	GACGAGGAAGA	Merged-ctg2-3277115-1	ctg2:3276911-3277320	promoter	promoter-TSS (g2196.t1)	-66	g2196.t1	1	SREBP-1_peak_719	-	SREBP-1_peak_719	2.26621	8.26938	5.51491	ctg2:3276911-3277320	3276967	-	-	-	-	-	-	g2196	-","-","-","hypothetical protein BN946_scf184690.g3``","-","-","-","-","-"
GRVGRVGRVGR	MEME-1	Merged-ctg2-1233505-2	122	132	+	12.5873	5.56e-06	0.0242	GGAGACGAAGA	Merged-ctg2-1233505-2	ctg2:1233339-1233673	TTS (g1723.t1)	#NAME?	2111	g1722.t1	1&2	SREBP-1_peak_649	SREBP-2_peak_640	SREBP-1_peak_649	2.15352	8.31369	5.55049	ctg2:1233339-1233595	1233549	SREBP-2_peak_640	2.32881	10.2873	7.04972	ctg2:1233416-1233673	1233575	g1722	sp|Q12126|CRK1_SCHPO`Serine/threonine-protein kinase crk1","PF00069.22`Pkinase`Protein kinase domain;PF07714.14`Pkinase_Tyr`Protein tyrosine kinase","WP_051247236.1`serine/threonine protein kinase","mitogen-activated protein kinase``","-","-","K02202`CDK7","ko03022` Basal transcription factors;ko04110` Cell cycle;ko03420` Nucleotide excision repair","GO:0045944`positive regulation of transcriptio…
GRVGRVGRVGR	MEME-1	Merged-ctg6-1871105-1	145	155	+	12.5873	5.56e-06	0.0242	GGAGACGAAGA	Merged-ctg6-1871105-1	ctg6:1870993-1871218	TTS (g4840.t1)	#NAME?	2403	g4840.t1	1	SREBP-1_peak_1263	-	SREBP-1_peak_1263	2.00847	7.17004	4.6414	ctg6:1870993-1871218	1871143	-	-	-	-	-	-	g4840	sp|B0CXH5|MDM34_LACBS`Mitochondrial distribution and morphology protein 34","-","-","``","-","-","K17775`MDM34, MMM2","ko04139` Mitophagy - yeast","GO:0032865`ERMES complex`cellular_component;GO:0031307`integral component of mitochondrial outer membrane`cellular_component;GO:0006869`lipid transport`biological_process;GO:0008289`lipid binding`molecular_function;GO:0000002`mitochondrial genome main…
GRVGRVGRVGR	MEME-1	Merged-ctg1-4921229-1	157	167	+	12.5873	5.56e-06	0.0242	GGAGACGAAGA	Merged-ctg1-4921229-1	ctg1:4921050-4921409	promoter	promoter-TSS (g1384.t1)	-309	g1385.t1	2	-	SREBP-2_peak_211	-	-	-	-	-	-	SREBP-2_peak_211	2.34074	8.78201	5.87197	ctg1:4921050-4921409	4921203	g1385	sp|A2Q9N1|CREB_ASPNC`Probable ubiquitin carboxyl-terminal hydrolase creB","PF00443.26`UCH`Ubiquitin carboxyl-terminal hydrolase;PF13423.3`UCH_1`Ubiquitin carboxyl-terminal hydrolase","-","hypothetical protein GSI_05739``","-","-","K11872`UBP9_13","-","GO:0006511`ubiquitin-dependent protein catabolic process`biological_process;GO:0045013`carbon catabolite repression of transcription`biological_pro…
GRVGRVGRVGR	MEME-1	Merged-ctg8-573502-2	157	167	+	12.5873	5.56e-06	0.0242	GACGAGGAAGA	Merged-ctg8-573502-2	ctg8:573389-573615	promoter	promoter-TSS (g5762.t1)	175	g5763.t1	1&2	SREBP-1_peak_1420	SREBP-2_peak_1368	SREBP-1_peak_1420	2.36925	10.9981	7.6649	ctg8:573404-573615	573483	SREBP-2_peak_1368	2.29507	10.127	6.92197	ctg8:573389-573600	573489	g5763	sp|Q4PI89|SPT6_USTMA`Transcription elongation factor SPT6","PF14632.3`SPT6_acidic`Acidic N-terminal SPT6;PF00017.21`SH2`SH2 domain;PF12836.4`HHH_3`Helix-hairpin-helix motif;PF14878.3`DLD`Death-like domain of SPT6;PF14635.3`HHH_7`Helix-hairpin-helix motif;PF14641.3`HTH_44`Helix-turn-helix DNA-binding domain of SPT6;PF14633.3`SH2_2`SH2 domain;PF14639.3`YqgF`Holliday-junction resolvase-like of SPT6"…
GRVGRVGRVGR	MEME-1	Merged-ctg29-922181-1	188	198	+	12.5873	5.56e-06	0.0242	GACGAGGAAGA	Merged-ctg29-922181-1	ctg29:922045-922317	intron (g9434.t1, intron 7 of 9)	-intron (g9434.t1, intron 7 of 9)	4707	g9434.t1	2	-	SREBP-2_peak_818	-	-	-	-	-	-	SREBP-2_peak_818	2.02611	8.02402	5.28304	ctg29:922045-922317	922171	g9434	sp|Q9HGL2|YHLA_SCHPO`Uncharacterized calcium-binding protein C800.10c","PF13405.3`EF-hand_6`EF-hand domain;PF00036.29`EF-hand_1`EF hand;PF02112.12`PDEase_II`cAMP phosphodiesterases class-II;PF00627.28`UBA`UBA/TS-N domain;PF08317.8`Spc7`Spc7 kinetochore protein;PF12763.4`EF-hand_4`Cytoskeletal-regulatory complex EF hand;PF13499.3`EF-hand_7`EF-hand domain pair","WP_084602074.1`3',5'-cyclic-nucleoti…
GRVGRVGRVGR	MEME-1	Merged-ctg9-396927-1	218	228	+	12.5873	5.56e-06	0.0242	GGAGACGAAGA	Merged-ctg9-396927-1	ctg9:396742-397112	promoter	-exon (g6380.t1, exon 4 of 4)	-1479	g6379.t1	1	SREBP-1_peak_1509	-	SREBP-1_peak_1509	2.36639	12.4813	8.8388	ctg9:396742-397112	396915	-	-	-	-	-	-	g6379	sp|P56502|BAR3_SCHCM`Pheromone B alpha 3 receptor","PF02076.12`STE3`Pheromone A receptor","-","hypothetical protein GSI_11862``","-","-","K04627`STE3","ko04011` MAPK signaling pathway - yeast","GO:0004934`mating-type alpha-factor pheromone receptor activity`molecular_function;GO:0019236`response to pheromone`biological_process;GO:0016021`integral component of membrane`cellular_component"
GRVGRVGRVGR	MEME-1	Merged-ctg13-1023019-1	45	55	-	12.5714	5.77e-06	0.0242	GAGGAAGAAGA	Merged-ctg13-1023019-1	ctg13:1022903-1023135	exon (g8180.t1, exon 4 of 7)	-exon (g8180.t1, exon 4 of 7)	514	g8180.t1	1	SREBP-1_peak_441	-	SREBP-1_peak_441	2.07662	7.4237	4.84335	ctg13:1022903-1023135	1023073	-	-	-	-	-	-	g8180	sp|Q9M8Z5|NSN1_ARATH`Guanine nucleotide-binding protein-like NSN1","PF00350.20`Dynamin_N`Dynamin family;PF00735.15`Septin`Septin;PF02492.16`cobW`CobW/HypB/UreG, nucleotide-binding domain;PF08701.8`GN3L_Grn1`GNL3L/Grn1 putative GTPase;PF02421.15`FeoB_N`Ferrous iron transport protein B;PF01926.20`MMR_HSR1`50S ribosome-binding GTPase;PF03193.13`DUF258`Protein of unknown function, DUF258;PF00009.24`G…
GRVGRVGRVGR	MEME-1	Merged-ctg3-1471280-1	88	98	-	12.5714	5.77e-06	0.0242	GAGGAAGAAGA	Merged-ctg3-1471280-1	ctg3:1471154-1471407	exon (g2667.t1, exon 2 of 3)	-exon (g2667.t1, exon 2 of 3)	557	g2667.t1	2	-	SREBP-2_peak_873	-	-	-	-	-	-	SREBP-2_peak_873	2.3734	10.6538	7.34543	ctg3:1471154-1471407	1471303	g2667	-","PF01585.20`G-patch`G-patch domain;PF12656.4`G-patch_2`DExH-box splicing factor binding site","-","hypothetical protein GSI_10550``","-","-","K11135`PINX1","-","-"
GRVGRVGRVGR	MEME-1	Merged-ctg12-158252-1	100	110	-	12.5714	5.77e-06	0.0242	GAGGAAGAAGA	Merged-ctg12-158252-1	ctg12:158004-158500	Intergenic	Intergenic	-2482	g7565.t1	1	SREBP-1_peak_329	-	SREBP-1_peak_329	2.53597	12.6902	8.99869	ctg12:158004-158500	158106	-	-	-	-	-	-	g7565	sp|C8VJW1|HXNP_EMENI`Major facilitator-type transporter hxnP","PF07690.13`MFS_1`Major Facilitator Superfamily;PF00083.21`Sugar_tr`Sugar (and other) transporter","WP_017848693.1`MFS transporter","MFS general substrate transporter``","-","-","-","-","GO:0005886`plasma membrane`cellular_component;GO:0016021`integral component of membrane`cellular_component;GO:0031224`intrinsic component of membrane`…
GRVGRVGRVGR	MEME-1	Merged-ctg11-1897593-1	121	131	-	12.5714	5.77e-06	0.0242	GAGGAAGAAGA	Merged-ctg11-1897593-1	ctg11:1897479-1897708	TTS (g7526.t1)	#NAME?	3225	g7526.t1	2	-	SREBP-2_peak_310	-	-	-	-	-	-	SREBP-2_peak_310	2.263	9.16836	6.17079	ctg11:1897479-1897708	1897553	g7526	-","PF16589.2`BRCT_2`BRCT domain, a BRCA1 C-terminus domain;PF12738.4`PTCB-BRCT`twin BRCT domain;PF00533.23`BRCT`BRCA1 C Terminus (BRCT) domain","-","hypothetical protein GSI_06821``","-","-","-","-","-"
GRVGRVGRVGR	MEME-1	Merged-ctg8-1915181-2	143	153	-	12.5714	5.77e-06	0.0242	GAGGAAGAAGA	Merged-ctg8-1915181-2	ctg8:1915010-1915384	promoter	promoter-TSS (g6187.t1)	-3	g6187.t1	1&2	SREBP-1_peak_1487	SREBP-2_peak_1434	SREBP-1_peak_1487	2.25334	9.43508	6.43874	ctg8:1915010-1915287	1915229	SREBP-2_peak_1434	2.07395	7.40352	4.79619	ctg8:1915043-1915384	1915229	g6187	-","PF07653.14`SH3_2`Variant SH3 domain;PF00018.25`SH3_1`SH3 domain;PF14604.3`SH3_9`Variant SH3 domain","-","hypothetical protein GSI_14268``","-","-","-","-","-"
GRVGRVGRVGR	MEME-1	Merged-ctg11-1897593-1	185	195	-	12.5714	5.77e-06	0.0242	GAGGAAGAAGA	Merged-ctg11-1897593-1	ctg11:1897479-1897708	TTS (g7526.t1)	#NAME?	3225	g7526.t1	2	-	SREBP-2_peak_310	-	-	-	-	-	-	SREBP-2_peak_310	2.263	9.16836	6.17079	ctg11:1897479-1897708	1897553	g7526	-","PF16589.2`BRCT_2`BRCT domain, a BRCA1 C-terminus domain;PF12738.4`PTCB-BRCT`twin BRCT domain;PF00533.23`BRCT`BRCA1 C Terminus (BRCT) domain","-","hypothetical protein GSI_06821``","-","-","-","-","-"
GRVGRVGRVGR	MEME-1	Merged-ctg6-2379713-1	224	234	-	12.5714	5.77e-06	0.0242	GAGGAAGAAGA	Merged-ctg6-2379713-1	ctg6:2379511-2379915	promoter	promoter-TSS (g4989.t1)	-741	g4989.t1	2	-	SREBP-2_peak_1257	-	-	-	-	-	-	SREBP-2_peak_1257	2.21013	9.08462	6.10557	ctg6:2379511-2379915	2379712	g4989	sp|P0DL13|PRO1_ARMGA`Delta(6)-protoilludene synthase","-","WP_112620895.1`terpene synthase","terpene synthase``","-","-","-","-","GO:0010333`terpene synthase activity`molecular_function;GO:0016114`terpenoid biosynthetic process`biological_process;GO:0000287`magnesium ion binding`molecular_function"
GRVGRVGRVGR	MEME-1	Merged-ctg2-3430099-1	269	279	-	12.5714	5.77e-06	0.0242	GAGGAAGAAGA	Merged-ctg2-3430099-1	ctg2:3429820-3430378	Intergenic	Intergenic	-5189	g2211.t1	2	-	SREBP-2_peak_704	-	-	-	-	-	-	SREBP-2_peak_704	2.2026	8.37218	5.55392	ctg2:3429820-3430378	3430103	g2211	-","-","-","``","-","-","-","-","-"
GRVGRVGRVGR	MEME-1	Merged-ctg23-548102-1	286	296	-	12.5714	5.77e-06	0.0242	GAGGAAGAAGA	Merged-ctg23-548102-1	ctg23:547943-548261	exon (g10817.t1, exon 1 of 3)	-exon (g10817.t1, exon 1 of 3)	701	g10817.t1	1	SREBP-1_peak_777	-	SREBP-1_peak_777	2.25168	9.42169	6.42708	ctg23:547943-548261	548061	-	-	-	-	-	-	g10817	sp|P35693|FPR1_PODAS`MAT+ sexual cell fertilization-promoting factor","PF00505.16`HMG_box`HMG (high mobility group) box;PF09011.7`HMG_box_2`HMG-box domain","WP_101746983.1`hypothetical protein","hypothetical protein GSI_03746``","-","-","K18435`SOX9","ko04024` cAMP signaling pathway","GO:0003677`DNA binding`molecular_function;GO:0007338`single fertilization`biological_process;GO:0005634`nucleus`c…
GRVGRVGRVGR	MEME-1	Merged-ctg6-1316662-1	381	391	-	12.5714	5.77e-06	0.0242	GAGGAAGAAGA	Merged-ctg6-1316662-1	ctg6:1316458-1316867	TTS (g4664.t1)	#NAME?	1062	g4664.t1	2	-	SREBP-2_peak_1203	-	-	-	-	-	-	SREBP-2_peak_1203	2.16334	8.7034	5.81111	ctg6:1316458-1316867	1316518	g4664	-","-","-","hypothetical protein GSI_00964``","-","-","-","-","-"
GRVGRVGRVGR	MEME-1	Merged-ctg9-1671753-1	404	414	-	12.5714	5.77e-06	0.0242	GAGGAAGAAGA	Merged-ctg9-1671753-1	ctg9:1671445-1672061	TTS (g6657.t1)	#NAME?	1013	g6656.t1	2	-	SREBP-2_peak_1500	-	-	-	-	-	-	SREBP-2_peak_1500	2.08421	7.48115	4.85633	ctg9:1671445-1672061	1671561	g6656	-","-","-","hypothetical protein GSI_11478``","-","-","K00232`E1.3.3.6, ACOX1, ACOX3","ko01040` Biosynthesis of unsaturated fatty acids;ko04146` Peroxisome;ko01212` Fatty acid metabolism;ko04024` cAMP signaling pathway;ko00071` Fatty acid degradation;ko00592` alpha-Linolenic acid metabolism;ko03320` PPAR signaling pathway","-"
GRVGRVGRVGR	MEME-1	Merged-ctg9-1671753-1	452	462	-	12.5714	5.77e-06	0.0242	GAGGAAGAAGA	Merged-ctg9-1671753-1	ctg9:1671445-1672061	TTS (g6657.t1)	#NAME?	1013	g6656.t1	2	-	SREBP-2_peak_1500	-	-	-	-	-	-	SREBP-2_peak_1500	2.08421	7.48115	4.85633	ctg9:1671445-1672061	1671561	g6656	-","-","-","hypothetical protein GSI_11478``","-","-","K00232`E1.3.3.6, ACOX1, ACOX3","ko01040` Biosynthesis of unsaturated fatty acids;ko04146` Peroxisome;ko01212` Fatty acid metabolism;ko04024` cAMP signaling pathway;ko00071` Fatty acid degradation;ko00592` alpha-Linolenic acid metabolism;ko03320` PPAR signaling pathway","-"
GRVGRVGRVGR	MEME-1	Merged-ctg9-1671753-1	467	477	-	12.5714	5.77e-06	0.0242	GAGGAAGAAGA	Merged-ctg9-1671753-1	ctg9:1671445-1672061	TTS (g6657.t1)	#NAME?	1013	g6656.t1	2	-	SREBP-2_peak_1500	-	-	-	-	-	-	SREBP-2_peak_1500	2.08421	7.48115	4.85633	ctg9:1671445-1672061	1671561	g6656	-","-","-","hypothetical protein GSI_11478``","-","-","K00232`E1.3.3.6, ACOX1, ACOX3","ko01040` Biosynthesis of unsaturated fatty acids;ko04146` Peroxisome;ko01212` Fatty acid metabolism;ko04024` cAMP signaling pathway;ko00071` Fatty acid degradation;ko00592` alpha-Linolenic acid metabolism;ko03320` PPAR signaling pathway","-"
GRVGRVGRVGR	MEME-1	Merged-ctg31-263929-3	505	515	-	12.5714	5.77e-06	0.0242	GAGGAAGAAGA	Merged-ctg31-263929-3	ctg31:263382-264401	promoter	Intergenic	-1135	g11295.t1	1&2	SREBP-1_peak_946	SREBP-2_peak_921,SREBP-2_peak_922	SREBP-1_peak_946	2.25168	9.42169	6.42708	ctg31:263382-264401	263739	-	-	-	-	-	-	g11295	-","-","-","``","-","-","-","-","-"
GRVGRVGRVGR	MEME-1	Merged-ctg23-99756-2	667	677	-	12.5714	5.77e-06	0.0242	GAGGAAGAAGA	Merged-ctg23-99756-2	ctg23:99312-100287	TTS (g10688.t2)	#NAME?	1927	g10689.t1	1&2	SREBP-1_peak_760	SREBP-2_peak_739	SREBP-1_peak_760	2.90062	16.9827	12.3621	ctg23:99314-100113	99761	SREBP-2_peak_739	3.03895	18.7622	14.0591	ctg23:99312-100287	99768	g10689	sp|Q06712|PREG_NEUCR`Nuc-1 negative regulatory protein preg","PF08613.8`Cyclin`Cyclin;PF00134.20`Cyclin_N`Cyclin, N-terminal domain","-","cyclin-domain-containing protein``","-","-","-","-","GO:0019901`protein kinase binding`molecular_function;GO:0000079`regulation of cyclin-dependent protein serine/threonine kinase activity`biological_process"
GRVGRVGRVGR	MEME-1	Merged-ctg8-1844326-3	863	873	-	12.5714	5.77e-06	0.0242	GAGGAAGAAGA	Merged-ctg8-1844326-3	ctg8:1843746-1845038	TTS (g6166.t1)	#NAME?	1260	g6166.t1	1&2	SREBP-1_peak_1483,SREBP-1_peak_1482	SREBP-2_peak_1427	-	-	-	-	-	-	SREBP-2_peak_1427	2.47416	9.96337	6.79474	ctg8:1843791-1845038	1843888	g6166	sp|Q870G5|GBG_LENED`Guanine nucleotide-binding protein subunit gamma","PF00631.19`G-gamma`GGL domain","-","G-protein gamma subunit``","-","-","K07973`GNG","ko04011` MAPK signaling pathway - yeast","GO:0000750`pheromone-dependent signal transduction involved in conjugation with cellular fusion`biological_process;GO:0007186`G-protein coupled receptor signaling pathway`biological_process;GO:0031681`…
GRVGRVGRVGR	MEME-1	Merged-ctg8-573502-2	13	23	+	12.5714	5.77e-06	0.0242	GAGGAAGAAGA	Merged-ctg8-573502-2	ctg8:573389-573615	promoter	promoter-TSS (g5762.t1)	175	g5763.t1	1&2	SREBP-1_peak_1420	SREBP-2_peak_1368	SREBP-1_peak_1420	2.36925	10.9981	7.6649	ctg8:573404-573615	573483	SREBP-2_peak_1368	2.29507	10.127	6.92197	ctg8:573389-573600	573489	g5763	sp|Q4PI89|SPT6_USTMA`Transcription elongation factor SPT6","PF14632.3`SPT6_acidic`Acidic N-terminal SPT6;PF00017.21`SH2`SH2 domain;PF12836.4`HHH_3`Helix-hairpin-helix motif;PF14878.3`DLD`Death-like domain of SPT6;PF14635.3`HHH_7`Helix-hairpin-helix motif;PF14641.3`HTH_44`Helix-turn-helix DNA-binding domain of SPT6;PF14633.3`SH2_2`SH2 domain;PF14639.3`YqgF`Holliday-junction resolvase-like of SPT6"…
GRVGRVGRVGR	MEME-1	Merged-ctg6-817225-2	27	37	+	12.5714	5.77e-06	0.0242	GAGGAAGAAGA	Merged-ctg6-817225-2	ctg6:817056-817410	TTS (g4489.t1)	#NAME?	968	g4490.t1	1&2	SREBP-1_peak_1220	SREBP-2_peak_1181	SREBP-1_peak_1220	2.97272	19.1074	14.1171	ctg6:817056-817410	817276	SREBP-2_peak_1181	2.66729	14.5857	10.5243	ctg6:817067-817367	817250	g4490	sp|P14964|PYRF_SCHCO`Orotidine 5'-phosphate decarboxylase","PF00215.21`OMPdecase`Orotidine 5'-phosphate decarboxylase / HUMPS family","WP_088244497.1`orotidine-5'-phosphate decarboxylase","orotidine 5'-monophosphate decarboxylase enzyme``","-","Orotidine-5'-phosphate decarboxylase","K01591`pyrF","ko00240` Pyrimidine metabolism","GO:0004590`orotidine-5'-phosphate decarboxylase activity`molecular_f…
GRVGRVGRVGR	MEME-1	Merged-ctg31-306970-2	65	75	+	12.5714	5.77e-06	0.0242	GAGGAAGAAGA	Merged-ctg31-306970-2	ctg31:306765-307246	promoter	promoter-TSS (g11302.t1)	-182	g11302.t1	1&2	SREBP-1_peak_952	SREBP-2_peak_926	SREBP-1_peak_952	2.2113	9.09411	6.16831	ctg31:306765-307246	306948	SREBP-2_peak_926	2.34044	10.2599	7.02932	ctg31:306765-307105	306977	g11302	sp|A6NDR6|ME3L1_HUMAN`Putative homeobox protein Meis3-like 1","PF05920.8`Homeobox_KN`Homeobox KN domain;PF00046.26`Homeobox`Homeobox domain","-","``","-","-","-","-","GO:0003677`DNA binding`molecular_function;GO:0006355`regulation of transcription, DNA-templated`biological_process;GO:0005634`nucleus`cellular_component"
GRVGRVGRVGR	MEME-1	Merged-ctg13-114128-1	66	76	+	12.5714	5.77e-06	0.0242	GAGGAAGAAGA	Merged-ctg13-114128-1	ctg13:113981-114276	promoter	-exon (g7954.t1, exon 2 of 4)	366	g7954.t1	1	SREBP-1_peak_397	-	SREBP-1_peak_397	2.11117	6.49688	4.10802	ctg13:113981-114276	114199	-	-	-	-	-	-	g7954	-","PF00096.23`zf-C2H2`Zinc finger, C2H2 type;PF13465.3`zf-H2C2_2`Zinc-finger double domain;PF13894.3`zf-C2H2_4`C2H2-type zinc finger","-","transcription factor``","-","-","-","-","-"
GRVGRVGRVGR	MEME-1	Merged-ctg3-1395593-2	66	76	+	12.5714	5.77e-06	0.0242	GAGGAAGAAGA	Merged-ctg3-1395593-2	ctg3:1395449-1395744	promoter	promoter-TSS (g2646.t1)	-117	g2646.t1	1&2	SREBP-1_peak_895	SREBP-2_peak_869	SREBP-1_peak_895	2.05335	7.34009	4.77609	ctg3:1395458-1395744	1395612	SREBP-2_peak_869	2.21441	8.89991	5.96568	ctg3:1395449-1395722	1395593	g2646	sp|P87027|SPG1_SCHPO`Septum-promoting GTP-binding protein 1","PF00071.19`Ras`Ras family;PF00025.18`Arf`ADP-ribosylation factor family;PF08477.10`Roc`Ras of Complex, Roc, domain of DAPkinase;PF04670.9`Gtr1_RagA`Gtr1/RagA G protein conserved region","WP_006871257.1`GTP-binding protein","transporter``","-","-","K06682`TEM1","ko04111` Cell cycle - yeast","GO:0034613`cellular protein localization`biol…
GRVGRVGRVGR	MEME-1	Merged-ctg8-573502-2	91	101	+	12.5714	5.77e-06	0.0242	GAGGAAGAAGA	Merged-ctg8-573502-2	ctg8:573389-573615	promoter	promoter-TSS (g5762.t1)	175	g5763.t1	1&2	SREBP-1_peak_1420	SREBP-2_peak_1368	SREBP-1_peak_1420	2.36925	10.9981	7.6649	ctg8:573404-573615	573483	SREBP-2_peak_1368	2.29507	10.127	6.92197	ctg8:573389-573600	573489	g5763	sp|Q4PI89|SPT6_USTMA`Transcription elongation factor SPT6","PF14632.3`SPT6_acidic`Acidic N-terminal SPT6;PF00017.21`SH2`SH2 domain;PF12836.4`HHH_3`Helix-hairpin-helix motif;PF14878.3`DLD`Death-like domain of SPT6;PF14635.3`HHH_7`Helix-hairpin-helix motif;PF14641.3`HTH_44`Helix-turn-helix DNA-binding domain of SPT6;PF14633.3`SH2_2`SH2 domain;PF14639.3`YqgF`Holliday-junction resolvase-like of SPT6"…
GRVGRVGRVGR	MEME-1	Merged-ctg6-2531096-1	103	113	+	12.5714	5.77e-06	0.0242	GAGGAAGAAGA	Merged-ctg6-2531096-1	ctg6:2530553-2531639	promoter	Intergenic	-1266	g5017.t1	1	SREBP-1_peak_1302	-	SREBP-1_peak_1302	2.7117	12.0706	8.51295	ctg6:2530553-2531639	2530669	-	-	-	-	-	-	g5017	-","-","-","hypothetical protein GSI_01412``","-","-","-","-","-"
GRVGRVGRVGR	MEME-1	Merged-ctg7-2287631-1	157	167	+	12.5714	5.77e-06	0.0242	GAGGAAGAAGA	Merged-ctg7-2287631-1	ctg7:2287453-2287809	exon (g5556.t1, exon 3 of 4)	-exon (g5556.t1, exon 3 of 4)	738	g5556.t1	2	-	SREBP-2_peak_1328	-	-	-	-	-	-	SREBP-2_peak_1328	2.17241	8.0404	5.29601	ctg7:2287453-2287809	2287563	g5556	-","-","-","hypothetical protein GSI_08595``","-","-","-","-","-"
GRVGRVGRVGR	MEME-1	Merged-ctg16-1178528-1	214	224	+	12.5714	5.77e-06	0.0242	GAGGAAGAAGA	Merged-ctg16-1178528-1	ctg16:1178385-1178671	promoter	-exon (g9173.t1, exon 1 of 2)	167	g9173.t1	2	-	SREBP-2_peak_537	-	-	-	-	-	-	SREBP-2_peak_537	2.08042	7.26151	4.68471	ctg16:1178385-1178671	1178522	g9173	-","PF08693.7`SKG6`Transmembrane alpha-helix domain","-","hypothetical protein GSI_15657``","-","-","-","-","-"
GRVGRVGRVGR	MEME-1	Merged-ctg16-609823-2	703	713	+	12.5714	5.77e-06	0.0242	GAGGAAGAAGA	Merged-ctg16-609823-2	ctg16:609515-610251	exon (g9012.t1, exon 2 of 4)	-exon (g9012.t1, exon 2 of 4)	1345	g9012.t1	1&2	SREBP-1_peak_527	SREBP-2_peak_510	SREBP-1_peak_527	2.17459	8.05653	5.34431	ctg16:609517-610251	609915	SREBP-2_peak_510	2.05423	6.79089	4.31509	ctg16:609515-610011	609957	g9012	sp|O94248|MDN1_SCHPO`Midasin","-","-","transporter``","-","-","K14572`MDN1, REA1","ko03008` Ribosome biogenesis in eukaryotes","GO:0006364`rRNA processing`biological_process;GO:0000027`ribosomal large subunit assembly`biological_process;GO:0030687`preribosome, large subunit precursor`cellular_component;GO:0005509`calcium ion binding`molecular_function;GO:0016887`ATPase activity`molecular_function…
GRVGRVGRVGR	MEME-1	Merged-ctg1-978805-1	953	963	+	12.5714	5.77e-06	0.0242	GAGGAAGAAGA	Merged-ctg1-978805-1	ctg1:978322-979288	intron (g229.t1, intron 9 of 16)	-intron (g229.t1, intron 9 of 16)	991	g229.t1	2	-	SREBP-2_peak_27	-	-	-	-	-	-	SREBP-2_peak_27	2.26319	9.16986	6.17189	ctg1:978322-979288	979156	g229	sp|Q9USJ3|YJ23_SCHPO`Uncharacterized protein C4B3.03c","PF01595.17`DUF21`Domain of unknown function DUF21","WP_027392458.1`DUF21 domain-containing protein","hypothetical protein DICSQDRAFT_182355, partial``","-","-","K16302`CNNM","-","GO:0005794`Golgi apparatus`cellular_component;GO:0005737`cytoplasm`cellular_component;GO:0016021`integral component of membrane`cellular_component;GO:0030026`cellul…
GRVGRVGRVGR	MEME-1	Merged-ctg6-661825-1	83	93	-	12.5556	6.02e-06	0.0242	GAAGAGGAAGG	Merged-ctg6-661825-1	ctg6:661553-662097	promoter	#NAME?	494	g4435.t1	1	SREBP-1_peak_1211	-	SREBP-1_peak_1211	2.17118	8.34697	5.57696	ctg6:661553-662097	661661	-	-	-	-	-	-	g4435	sp|O14776|TCRG1_HUMAN`Transcription elongation regulator 1","PF00397.23`WW`WW domain;PF01846.16`FF`FF domain;PF16512.2`RhoGAP-FF1`p190-A and -B Rho GAPs FF domain","-","hypothetical protein BD309DRAFT_851694``","-","-","K12824`TCERG1, CA150","ko03040` Spliceosome","GO:0042802`identical protein binding`molecular_function;GO:0003713`transcription coactivator activity`molecular_function;GO:0000122`n…
GRVGRVGRVGR	MEME-1	Merged-ctg7-134731-2	100	110	-	12.5556	6.02e-06	0.0242	GAAGAGGAAGG	Merged-ctg7-134731-2	ctg7:134156-135360	promoter	promoter-TSS (g5045.t1)	59	g5045.t1	1&2	SREBP-1_peak_1310	SREBP-2_peak_1274	SREBP-1_peak_1310	2.25363	8.86754	5.99043	ctg7:134156-135360	135283	SREBP-2_peak_1274	2.69795	13.0965	9.33067	ctg7:134165-135244	134513	g5045	-","-","-","hypothetical protein GSI_09446``","-","-","-","-","-"
GRVGRVGRVGR	MEME-1	Merged-ctg7-1204123-1	144	154	-	12.5556	6.02e-06	0.0242	GAAGAGGAAGG	Merged-ctg7-1204123-1	ctg7:1203938-1204309	promoter	promoter-TSS (g5320.t1)	18	g5320.t1	1	SREBP-1_peak_1353	-	SREBP-1_peak_1353	2.25599	10.3689	7.17192	ctg7:1203938-1204309	1204147	-	-	-	-	-	-	g5320	-","-","-","hypothetical protein GSI_09033``","-","-","-","-","-"
GRVGRVGRVGR	MEME-1	Merged-ctg6-661825-1	170	180	-	12.5556	6.02e-06	0.0242	GAAGAGGAAGG	Merged-ctg6-661825-1	ctg6:661553-662097	promoter	#NAME?	494	g4435.t1	1	SREBP-1_peak_1211	-	SREBP-1_peak_1211	2.17118	8.34697	5.57696	ctg6:661553-662097	661661	-	-	-	-	-	-	g4435	sp|O14776|TCRG1_HUMAN`Transcription elongation regulator 1","PF00397.23`WW`WW domain;PF01846.16`FF`FF domain;PF16512.2`RhoGAP-FF1`p190-A and -B Rho GAPs FF domain","-","hypothetical protein BD309DRAFT_851694``","-","-","K12824`TCERG1, CA150","ko03040` Spliceosome","GO:0042802`identical protein binding`molecular_function;GO:0003713`transcription coactivator activity`molecular_function;GO:0000122`n…
GRVGRVGRVGR	MEME-1	Merged-ctg5-2375013-1	264	274	-	12.5556	6.02e-06	0.0242	GAAGAGGAAGG	Merged-ctg5-2375013-1	ctg5:2374833-2375193	TTS (g4129.t1)	#NAME?	2293	g4130.t1	2	-	SREBP-2_peak_1145	-	-	-	-	-	-	SREBP-2_peak_1145	2.28018	9.06792	6.09367	ctg5:2374833-2375193	2375010	g4130	-","PF13673.4`Acetyltransf_10`Acetyltransferase (GNAT) domain;PF13527.4`Acetyltransf_9`Acetyltransferase (GNAT) domain;PF13508.4`Acetyltransf_7`Acetyltransferase (GNAT) domain;PF00583.22`Acetyltransf_1`Acetyltransferase (GNAT) family","-","hypothetical protein GSI_05442``","-","-","-","-","-"
GRVGRVGRVGR	MEME-1	Merged-ctg6-2351411-1	268	278	-	12.5556	6.02e-06	0.0242	GAAGAGGAAGG	Merged-ctg6-2351411-1	ctg6:2351259-2351563	intron (g4980.t1, intron 9 of 9)	-intron (g4980.t1, intron 9 of 9)	1891	g4980.t1	2	-	SREBP-2_peak_1254	-	-	-	-	-	-	SREBP-2_peak_1254	2.42542	11.0788	7.69468	ctg6:2351259-2351563	2351455	g4980	sp|B9L9K0|END4_NAUPA`Probable endonuclease 4","PF01261.21`AP_endonuc_2`Xylose isomerase-like TIM barrel","WP_121171431.1`deoxyribonuclease IV","hypothetical protein GSI_01360``","-","Endonuclease IV","K10771`APEX1","ko03410` Base excision repair","GO:0003677`DNA binding`molecular_function;GO:0006281`DNA repair`biological_process;GO:0008833`deoxyribonuclease IV (phage-T4-induced) activity`molecula…
GRVGRVGRVGR	MEME-1	Merged-ctg7-671100-2	324	334	-	12.5556	6.02e-06	0.0242	GAAGAGGAAGG	Merged-ctg7-671100-2	ctg7:670928-671279	TTS (g5193.t1)	#NAME?	1293	g5193.t1	1&2	SREBP-1_peak_1333	SREBP-2_peak_1290	SREBP-1_peak_1333	2.31793	9.95612	6.84897	ctg7:670928-671279	671063	SREBP-2_peak_1290	2.00315	6.51853	4.10071	ctg7:670952-671243	671079	g5193	-","-","-","hypothetical protein GSI_09213``","-","-","-","-","-"
GRVGRVGRVGR	MEME-1	Merged-ctg5-1779136-2	34	44	+	12.5556	6.02e-06	0.0242	GAAGAGGAAGG	Merged-ctg5-1779136-2	ctg5:1778883-1779375	promoter	promoter-TSS (g3985.t1)	-297	g3985.t1	1&2	SREBP-1_peak_1144	SREBP-2_peak_1117	SREBP-1_peak_1144	2.30365	9.84127	6.75914	ctg5:1778883-1779375	1779247	SREBP-2_peak_1117	2.02008	6.72866	4.26586	ctg5:1778953-1779335	1779260	g3985	-","PF00076.19`RRM_1`RNA recognition motif. (a.k.a. RRM, RBD, or RNP domain)","-","hypothetical protein GSI_02524``","-","-","-","-","-"
GRVGRVGRVGR	MEME-1	Merged-ctg5-1963756-1	37	47	+	12.5556	6.02e-06	0.0242	GAAGAGGAAGG	Merged-ctg5-1963756-1	ctg5:1963621-1963892	promoter	promoter-TSS (g4037.t1)	331	g4038.t1	1	SREBP-1_peak_1151	-	SREBP-1_peak_1151	2.20465	8.38759	5.60884	ctg5:1963621-1963892	1963776	-	-	-	-	-	-	g4038	sp|O74978|YQL5_SCHPO`Uncharacterized RNA-binding protein C1827.05c","PF00076.19`RRM_1`RNA recognition motif. (a.k.a. RRM, RBD, or RNP domain)","-","hypothetical protein GSI_08027``","-","-","K14838`NOP15","-","GO:0003723`RNA binding`molecular_function;GO:0042254`ribosome biogenesis`biological_process;GO:0005730`nucleolus`cellular_component"
GRVGRVGRVGR	MEME-1	Merged-ctg3-1395593-2	72	82	+	12.5556	6.02e-06	0.0242	GAAGAGGAAGG	Merged-ctg3-1395593-2	ctg3:1395449-1395744	promoter	promoter-TSS (g2646.t1)	-117	g2646.t1	1&2	SREBP-1_peak_895	SREBP-2_peak_869	SREBP-1_peak_895	2.05335	7.34009	4.77609	ctg3:1395458-1395744	1395612	SREBP-2_peak_869	2.21441	8.89991	5.96568	ctg3:1395449-1395722	1395593	g2646	sp|P87027|SPG1_SCHPO`Septum-promoting GTP-binding protein 1","PF00071.19`Ras`Ras family;PF00025.18`Arf`ADP-ribosylation factor family;PF08477.10`Roc`Ras of Complex, Roc, domain of DAPkinase;PF04670.9`Gtr1_RagA`Gtr1/RagA G protein conserved region","WP_006871257.1`GTP-binding protein","transporter``","-","-","K06682`TEM1","ko04111` Cell cycle - yeast","GO:0034613`cellular protein localization`biol…
GRVGRVGRVGR	MEME-1	Merged-ctg15-58060-2	77	87	+	12.5556	6.02e-06	0.0242	GAAGAGGAAGG	Merged-ctg15-58060-2	ctg15:57589-58507	promoter	promoter-TSS (g8598.t1)	-165	g8598.t1	1&2	SREBP-1_peak_478	SREBP-2_peak_466	SREBP-1_peak_478	2.47241	11.7342	8.2462	ctg15:57589-58495	57766	SREBP-2_peak_466	2.42068	11.0402	7.66154	ctg15:57652-58507	57759	g8598	-","-","-","hypothetical protein GSI_05670``","-","-","-","-","-"
GRVGRVGRVGR	MEME-1	Merged-ctg2-389024-1	107	117	+	12.5556	6.02e-06	0.0242	GAAGAGGAAGG	Merged-ctg2-389024-1	ctg2:388844-389205	TTS (g1513.t1)	#NAME?	1234	g1513.t1	2	-	SREBP-2_peak_602	-	-	-	-	-	-	SREBP-2_peak_602	2.10778	8.64139	5.76618	ctg2:388844-389205	388959	g1513	-","-","-","hypothetical protein GSI_13147``","-","-","-","-","-"
GRVGRVGRVGR	MEME-1	Merged-ctg1-3243686-1	140	150	+	12.5556	6.02e-06	0.0242	GAAGAGGAAGG	Merged-ctg1-3243686-1	ctg1:3243568-3243805	TTS (g942.t1)	#NAME?	805	g941.t1	1	SREBP-1_peak_152	-	SREBP-1_peak_152	2.07148	7.19587	4.66188	ctg1:3243568-3243805	3243659	-	-	-	-	-	-	g941	-","PF10453.6`NUFIP1`Nuclear fragile X mental retardation-interacting protein 1 (NUFIP1)","-","hypothetical protein GSI_06285``","-","-","-","-","-"
GRVGRVGRVGR	MEME-1	Merged-ctg10-662930-2	157	167	+	12.5556	6.02e-06	0.0242	GAAGAGGAAGG	Merged-ctg10-662930-2	ctg10:662662-663184	TTS (g6942.t1)	#NAME?	1287	g6942.t1	1&2	SREBP-1_peak_257	SREBP-2_peak_240	SREBP-1_peak_257	2.09606	7.37635	4.80565	ctg10:662761-663116	663002	SREBP-2_peak_240	2.45133	11.2894	7.86618	ctg10:662662-663184	662829	g6942	-","-","-","hypothetical protein DICSQDRAFT_113850``","-","-","-","-","-"
GRVGRVGRVGR	MEME-1	Merged-ctg1-2047414-2	262	272	+	12.5556	6.02e-06	0.0242	GAAGAGGAAGG	Merged-ctg1-2047414-2	ctg1:2047140-2047848	promoter	promoter-TSS (g532.t1)	-52	g531.t1	1&2	SREBP-1_peak_82	SREBP-2_peak_81	SREBP-1_peak_82	2.17429	9.31927	6.34684	ctg1:2047140-2047848	2047436	SREBP-2_peak_81	2.02558	7.57338	4.92995	ctg1:2047180-2047489	2047395	g531	sp|Q10491|SEC74_SCHPO`Arf guanine nucleotide exchange factor sec74","PF00169.26`PH`PH domain;PF01369.17`Sec7`Sec7 domain;PF15410.3`PH_9`Pleckstrin homology domain","-","hypothetical protein GSI_06763``","-","-","-","-","GO:0030428`cell septum`cellular_component;GO:0005829`cytosol`cellular_component;GO:0032153`cell division site`cellular_component;GO:0032012`regulation of ARF protein signal transd…
GRVGRVGRVGR	MEME-1	Merged-ctg8-1683158-1	68	78	-	12.5397	6.22e-06	0.0242	GAAGAAGAGGA	Merged-ctg8-1683158-1	ctg8:1683051-1683266	exon (g6122.t1, exon 3 of 8)	-exon (g6122.t1, exon 3 of 8)	1846	g6122.t1	1	SREBP-1_peak_1470	-	SREBP-1_peak_1470	2.04526	6.91136	4.43612	ctg8:1683051-1683266	1683145	-	-	-	-	-	-	g6122	sp|F4JTP5|STY46_ARATH`Serine/threonine-protein kinase STY46","PF02037.24`SAP`SAP domain;PF07714.14`Pkinase_Tyr`Protein tyrosine kinase;PF00069.22`Pkinase`Protein kinase domain","WP_012473472.1`protein kinase","transporter``","-","Serine/threonine protein kinase","-","-","GO:0004712`protein serine/threonine/tyrosine kinase activity`molecular_function;GO:0009658`chloroplast organization`biological_…
GRVGRVGRVGR	MEME-1	Merged-ctg8-1683158-1	107	117	-	12.5397	6.22e-06	0.0242	GAAGAAGAGGA	Merged-ctg8-1683158-1	ctg8:1683051-1683266	exon (g6122.t1, exon 3 of 8)	-exon (g6122.t1, exon 3 of 8)	1846	g6122.t1	1	SREBP-1_peak_1470	-	SREBP-1_peak_1470	2.04526	6.91136	4.43612	ctg8:1683051-1683266	1683145	-	-	-	-	-	-	g6122	sp|F4JTP5|STY46_ARATH`Serine/threonine-protein kinase STY46","PF02037.24`SAP`SAP domain;PF07714.14`Pkinase_Tyr`Protein tyrosine kinase;PF00069.22`Pkinase`Protein kinase domain","WP_012473472.1`protein kinase","transporter``","-","Serine/threonine protein kinase","-","-","GO:0004712`protein serine/threonine/tyrosine kinase activity`molecular_function;GO:0009658`chloroplast organization`biological_…
GRVGRVGRVGR	MEME-1	Merged-ctg3-1471280-1	127	137	-	12.5397	6.22e-06	0.0242	GAAGAAGAGGA	Merged-ctg3-1471280-1	ctg3:1471154-1471407	exon (g2667.t1, exon 2 of 3)	-exon (g2667.t1, exon 2 of 3)	557	g2667.t1	2	-	SREBP-2_peak_873	-	-	-	-	-	-	SREBP-2_peak_873	2.3734	10.6538	7.34543	ctg3:1471154-1471407	1471303	g2667	-","PF01585.20`G-patch`G-patch domain;PF12656.4`G-patch_2`DExH-box splicing factor binding site","-","hypothetical protein GSI_10550``","-","-","K11135`PINX1","-","-"
GRVGRVGRVGR	MEME-1	Merged-ctg5-1730652-2	178	188	-	12.5397	6.22e-06	0.0242	GAAGAAGAGGA	Merged-ctg5-1730652-2	ctg5:1730420-1730887	exon (g3974.t1, exon 3 of 3)	-exon (g3974.t1, exon 3 of 3)	1904	g3974.t1	1&2	SREBP-1_peak_1142	SREBP-2_peak_1113	SREBP-1_peak_1142	2.76666	13.9593	9.99772	ctg5:1730426-1730887	1730718	SREBP-2_peak_1113	2.44315	10.955	7.58979	ctg5:1730420-1730875	1730581	g3974	sp|Q5BE04|HST4_EMENI`NAD-dependent protein deacetylase hst4","PF02146.14`SIR2`Sir2 family","WP_113075075.1`RNA polymerase subunit sigma","DHS-like NAD/FAD-binding domain-containing protein``","-","-","K11121`SIR2","ko00760` Nicotinate and nicotinamide metabolism","GO:0031618`nuclear pericentric heterochromatin`cellular_component;GO:0030702`chromatin silencing at centromere`biological_process;GO:0…
GRVGRVGRVGR	MEME-1	Merged-ctg9-1671753-1	401	411	-	12.5397	6.22e-06	0.0242	GAAGAAGAGGA	Merged-ctg9-1671753-1	ctg9:1671445-1672061	TTS (g6657.t1)	#NAME?	1013	g6656.t1	2	-	SREBP-2_peak_1500	-	-	-	-	-	-	SREBP-2_peak_1500	2.08421	7.48115	4.85633	ctg9:1671445-1672061	1671561	g6656	-","-","-","hypothetical protein GSI_11478``","-","-","K00232`E1.3.3.6, ACOX1, ACOX3","ko01040` Biosynthesis of unsaturated fatty acids;ko04146` Peroxisome;ko01212` Fatty acid metabolism;ko04024` cAMP signaling pathway;ko00071` Fatty acid degradation;ko00592` alpha-Linolenic acid metabolism;ko03320` PPAR signaling pathway","-"
GRVGRVGRVGR	MEME-1	Merged-ctg9-1671753-1	464	474	-	12.5397	6.22e-06	0.0242	GAAGAAGAGGA	Merged-ctg9-1671753-1	ctg9:1671445-1672061	TTS (g6657.t1)	#NAME?	1013	g6656.t1	2	-	SREBP-2_peak_1500	-	-	-	-	-	-	SREBP-2_peak_1500	2.08421	7.48115	4.85633	ctg9:1671445-1672061	1671561	g6656	-","-","-","hypothetical protein GSI_11478``","-","-","K00232`E1.3.3.6, ACOX1, ACOX3","ko01040` Biosynthesis of unsaturated fatty acids;ko04146` Peroxisome;ko01212` Fatty acid metabolism;ko04024` cAMP signaling pathway;ko00071` Fatty acid degradation;ko00592` alpha-Linolenic acid metabolism;ko03320` PPAR signaling pathway","-"
GRVGRVGRVGR	MEME-1	Merged-ctg31-263929-3	502	512	-	12.5397	6.22e-06	0.0242	GAAGAAGAGGA	Merged-ctg31-263929-3	ctg31:263382-264401	promoter	Intergenic	-1135	g11295.t1	1&2	SREBP-1_peak_946	SREBP-2_peak_921,SREBP-2_peak_922	SREBP-1_peak_946	2.25168	9.42169	6.42708	ctg31:263382-264401	263739	-	-	-	-	-	-	g11295	-","-","-","``","-","-","-","-","-"
GRVGRVGRVGR	MEME-1	Merged-ctg3-784938-1	649	659	-	12.5397	6.22e-06	0.0242	GAAGAAGAGGA	Merged-ctg3-784938-1	ctg3:784601-785276	TTS (g2477.t1)	#NAME?	2090	g2477.t1	1	SREBP-1_peak_866	-	SREBP-1_peak_866	2.27461	9.37474	6.39217	ctg3:784601-785276	784658	-	-	-	-	-	-	g2477	sp|P34349|PHOCN_CAEEL`MOB-like protein phocein","PF03637.14`Mob1_phocein`Mob1/phocein family","-","hypothetical protein GSI_10772``","-","-","-","-","GO:0046872`metal ion binding`molecular_function;GO:0048471`perinuclear region of cytoplasm`cellular_component;GO:0032580`Golgi cisterna membrane`cellular_component"
GRVGRVGRVGR	MEME-1	Merged-ctg8-573502-2	16	26	+	12.5397	6.22e-06	0.0242	GAAGAAGAGGA	Merged-ctg8-573502-2	ctg8:573389-573615	promoter	promoter-TSS (g5762.t1)	175	g5763.t1	1&2	SREBP-1_peak_1420	SREBP-2_peak_1368	SREBP-1_peak_1420	2.36925	10.9981	7.6649	ctg8:573404-573615	573483	SREBP-2_peak_1368	2.29507	10.127	6.92197	ctg8:573389-573600	573489	g5763	sp|Q4PI89|SPT6_USTMA`Transcription elongation factor SPT6","PF14632.3`SPT6_acidic`Acidic N-terminal SPT6;PF00017.21`SH2`SH2 domain;PF12836.4`HHH_3`Helix-hairpin-helix motif;PF14878.3`DLD`Death-like domain of SPT6;PF14635.3`HHH_7`Helix-hairpin-helix motif;PF14641.3`HTH_44`Helix-turn-helix DNA-binding domain of SPT6;PF14633.3`SH2_2`SH2 domain;PF14639.3`YqgF`Holliday-junction resolvase-like of SPT6"…
GRVGRVGRVGR	MEME-1	Merged-ctg5-1963756-1	34	44	+	12.5397	6.22e-06	0.0242	GAAGAAGAGGA	Merged-ctg5-1963756-1	ctg5:1963621-1963892	promoter	promoter-TSS (g4037.t1)	331	g4038.t1	1	SREBP-1_peak_1151	-	SREBP-1_peak_1151	2.20465	8.38759	5.60884	ctg5:1963621-1963892	1963776	-	-	-	-	-	-	g4038	sp|O74978|YQL5_SCHPO`Uncharacterized RNA-binding protein C1827.05c","PF00076.19`RRM_1`RNA recognition motif. (a.k.a. RRM, RBD, or RNP domain)","-","hypothetical protein GSI_08027``","-","-","K14838`NOP15","-","GO:0003723`RNA binding`molecular_function;GO:0042254`ribosome biogenesis`biological_process;GO:0005730`nucleolus`cellular_component"
GRVGRVGRVGR	MEME-1	Merged-ctg17-358184-2	42	52	+	12.5397	6.22e-06	0.0242	GAAGAAGAGGA	Merged-ctg17-358184-2	ctg17:357952-358565	Intergenic	Intergenic	-4053	g9759.t1	1&2	SREBP-1_peak_556	SREBP-2_peak_543	SREBP-1_peak_556	2.27026	9.34053	6.36391	ctg17:357952-358565	358083	SREBP-2_peak_543	2.14644	7.64268	4.98463	ctg17:357977-358244	358056	g9759	-","-","-","hypothetical protein GSI_07590``","-","-","-","-","-"
GRVGRVGRVGR	MEME-1	Merged-ctg3-1395593-2	69	79	+	12.5397	6.22e-06	0.0242	GAAGAAGAGGA	Merged-ctg3-1395593-2	ctg3:1395449-1395744	promoter	promoter-TSS (g2646.t1)	-117	g2646.t1	1&2	SREBP-1_peak_895	SREBP-2_peak_869	SREBP-1_peak_895	2.05335	7.34009	4.77609	ctg3:1395458-1395744	1395612	SREBP-2_peak_869	2.21441	8.89991	5.96568	ctg3:1395449-1395722	1395593	g2646	sp|P87027|SPG1_SCHPO`Septum-promoting GTP-binding protein 1","PF00071.19`Ras`Ras family;PF00025.18`Arf`ADP-ribosylation factor family;PF08477.10`Roc`Ras of Complex, Roc, domain of DAPkinase;PF04670.9`Gtr1_RagA`Gtr1/RagA G protein conserved region","WP_006871257.1`GTP-binding protein","transporter``","-","-","K06682`TEM1","ko04111` Cell cycle - yeast","GO:0034613`cellular protein localization`biol…
GRVGRVGRVGR	MEME-1	Merged-ctg29-376331-1	73	83	+	12.5397	6.22e-06	0.0242	GAAGAAGAGGA	Merged-ctg29-376331-1	ctg29:376229-376434	TTS (g9280.t1)	#NAME?	2827	g9280.t1	1	SREBP-1_peak_818	-	SREBP-1_peak_818	2.32298	9.63258	6.59481	ctg29:376229-376434	376320	-	-	-	-	-	-	g9280	sp|Q9UTJ7|SDHA_SCHPO`Probable succinate dehydrogenase [ubiquinone] flavoprotein subunit, mitochondrial","PF07992.11`Pyr_redox_2`Pyridine nucleotide-disulphide oxidoreductase;PF01946.14`Thi4`Thi4 family;PF01494.16`FAD_binding_3`FAD binding domain;PF02910.17`Succ_DH_flav_C`Fumarate reductase flavoprotein C-term;PF00890.21`FAD_binding_2`FAD binding domain;PF01134.19`GIDA`Glucose inhibited division p…
GRVGRVGRVGR	MEME-1	Merged-ctg5-1135730-2	98	108	+	12.5397	6.22e-06	0.0242	GAAGAAGAGGA	Merged-ctg5-1135730-2	ctg5:1135610-1135845	exon (g3800.t1, exon 5 of 6)	-exon (g3800.t1, exon 5 of 6)	903	g3800.t1	1&2	SREBP-1_peak_1117	SREBP-2_peak_1088	SREBP-1_peak_1117	2.07374	7.78049	5.12419	ctg5:1135630-1135845	1135720	SREBP-2_peak_1088	2.13243	8.34993	5.53632	ctg5:1135610-1135837	1135719	g3800	sp|O74746|SPF31_SCHPO`J domain-containing protein spf31","PF00226.28`DnaJ`DnaJ domain","-","``","-","-","K09528`DNAJC8","-","GO:0005634`nucleus`cellular_component;GO:0045292`mRNA cis splicing, via spliceosome`biological_process;GO:0030544`Hsp70 protein binding`molecular_function"
GRVGRVGRVGR	MEME-1	Merged-ctg29-376331-1	124	134	+	12.5397	6.22e-06	0.0242	GAAGAAGAGGA	Merged-ctg29-376331-1	ctg29:376229-376434	TTS (g9280.t1)	#NAME?	2827	g9280.t1	1	SREBP-1_peak_818	-	SREBP-1_peak_818	2.32298	9.63258	6.59481	ctg29:376229-376434	376320	-	-	-	-	-	-	g9280	sp|Q9UTJ7|SDHA_SCHPO`Probable succinate dehydrogenase [ubiquinone] flavoprotein subunit, mitochondrial","PF07992.11`Pyr_redox_2`Pyridine nucleotide-disulphide oxidoreductase;PF01946.14`Thi4`Thi4 family;PF01494.16`FAD_binding_3`FAD binding domain;PF02910.17`Succ_DH_flav_C`Fumarate reductase flavoprotein C-term;PF00890.21`FAD_binding_2`FAD binding domain;PF01134.19`GIDA`Glucose inhibited division p…
GRVGRVGRVGR	MEME-1	Merged-ctg16-360009-1	182	192	+	12.5397	6.22e-06	0.0242	GAAGAAGAGGA	Merged-ctg16-360009-1	ctg16:359889-360129	promoter	promoter-TSS (g8952.t1)	-119	g8952.t1	2	-	SREBP-2_peak_501	-	-	-	-	-	-	SREBP-2_peak_501	2.08155	7.65203	4.99176	ctg16:359889-360129	360062	g8952	-","PF00097.22`zf-C3HC4`Zinc finger, C3HC4 type (RING finger);PF13639.3`zf-RING_2`Ring finger domain;PF12678.4`zf-rbx1`RING-H2 zinc finger domain;PF12861.4`zf-ANAPC11`Anaphase-promoting complex subunit 11 RING-H2 finger;PF13923.3`zf-C3HC4_2`Zinc finger, C3HC4 type (RING finger)","-","``","-","-","-","-","-"
GRVGRVGRVGR	MEME-1	Merged-ctg24-340331-1	231	241	+	12.5397	6.22e-06	0.0242	GAAGAAGAGGA	Merged-ctg24-340331-1	ctg24:340203-340460	promoter	-exon (g10949.t1, exon 2 of 2)	416	g10949.t1	2	-	SREBP-2_peak_763	-	-	-	-	-	-	SREBP-2_peak_763	2.3343	10.0875	6.8918	ctg24:340203-340460	340357	g10949	sp|P77625|HXPA_ECOLI`Hexitol phosphatase A","PF00702.23`Hydrolase`haloacid dehalogenase-like hydrolase;PF13419.3`HAD_2`Haloacid dehalogenase-like hydrolase;PF13242.3`Hydrolase_like`HAD-hyrolase-like","WP_138045540.1`HAD-IA family hydrolase","HAD-like protein``","-","Beta-phosphoglucomutase or related phosphatase, HAD superfamily","-","-","GO:0043136`glycerol-3-phosphatase activity`molecular_funct…
GRVGRVGRVGR	MEME-1	Merged-ctg1-1082920-1	241	251	+	12.5397	6.22e-06	0.0242	GAAGAAGAGGA	Merged-ctg1-1082920-1	ctg1:1082718-1083123	Intergenic	Intergenic	-2090	g236.t1	1	SREBP-1_peak_30	-	SREBP-1_peak_30	2.31217	7.62033	4.99911	ctg1:1082718-1083123	1082910	-	-	-	-	-	-	g236	sp|P78750|UTP18_SCHPO`Probable U3 small nucleolar RNA-associated protein 18","PF12894.4`ANAPC4_WD40`Anaphase-promoting complex subunit 4 WD40 domain","-","hypothetical protein GSI_06998``","-","-","K14553`UTP18","ko03008` Ribosome biogenesis in eukaryotes","GO:0034388`Pwp2p-containing subcomplex of 90S preribosome`cellular_component;GO:0032040`small-subunit processome`cellular_component;GO:000636…
GRVGRVGRVGR	MEME-1	Merged-ctg2-474379-1	426	436	+	12.5397	6.22e-06	0.0242	GAAGAAGAGGA	Merged-ctg2-474379-1	ctg2:474045-474713	promoter	promoter-TSS (g1537.t1)	-44	g1537.t1	2	-	SREBP-2_peak_607	-	-	-	-	-	-	SREBP-2_peak_607	2.10644	7.9436	5.22034	ctg2:474045-474713	474192	g1537	-","PF14634.3`zf-RING_5`zinc-RING finger domain;PF15411.3`PH_10`Pleckstrin homology domain;PF13639.3`zf-RING_2`Ring finger domain;PF13445.3`zf-RING_UBOX`RING-type zinc-finger","-","hypothetical protein GSI_13133``","-","-","-","-","-"
GRVGRVGRVGR	MEME-1	Merged-ctg44-214767-1	478	488	+	12.5397	6.22e-06	0.0242	GAAGAAGAGGA	Merged-ctg44-214767-1	ctg44:214505-215030	promoter	promoter-TSS (g11623.t1)	105	g11622.t1	2	-	SREBP-2_peak_1030	-	-	-	-	-	-	SREBP-2_peak_1030	2.02789	6.78529	4.30981	ctg44:214505-215030	214977	g11622	-","-","-","``","-","-","K00921`PIKFYVE, FAB1","ko04070` Phosphatidylinositol signaling system;ko04810` Regulation of actin cytoskeleton;ko00562` Inositol phosphate metabolism;ko04145` Phagosome","-"
GRVGRVGRVGR	MEME-1	Merged-ctg8-585428-1	12	22	-	12.5238	6.53e-06	0.0242	GAAGGCGGAGA	Merged-ctg8-585428-1	ctg8:585170-585686	TTS (g5767.t1)	#NAME?	690	g5766.t1	2	-	SREBP-2_peak_1369	-	-	-	-	-	-	SREBP-2_peak_1369	2.13394	8.0588	5.3115	ctg8:585170-585686	585618	g5766	-","-","-","hypothetical protein BD310DRAFT_27262``","-","-","-","-","-"
GRVGRVGRVGR	MEME-1	Merged-ctg7-434161-1	131	141	-	12.5238	6.53e-06	0.0242	GAAGGCGGAGA	Merged-ctg7-434161-1	ctg7:433958-434365	exon (g5128.t1, exon 5 of 9)	-exon (g5128.t1, exon 5 of 9)	1157	g5128.t1	1	SREBP-1_peak_1321	-	SREBP-1_peak_1321	2.18735	8.68557	5.84481	ctg7:433958-434365	434043	-	-	-	-	-	-	g5128	sp|O81117|C94A1_VICSA`Cytochrome P450 94A1","PF00067.19`p450`Cytochrome P450","WP_121681311.1`cytochrome P450","cytochrome P450``","-","-","-","-","GO:0016705`oxidoreductase activity, acting on paired donors, with incorporation or reduction of molecular oxygen`molecular_function;GO:0016021`integral component of membrane`cellular_component;GO:0004497`monooxygenase activity`molecular_function;GO:00…
GRVGRVGRVGR	MEME-1	Merged-ctg23-549719-2	517	527	-	12.5238	6.53e-06	0.0242	GAAGGCGGAGA	Merged-ctg23-549719-2	ctg23:549388-550039	TTS (g10817.t1)	#NAME?	2312	g10817.t1	1&2	SREBP-1_peak_778	SREBP-2_peak_760	SREBP-1_peak_778	2.55879	13.468	9.61651	ctg23:549388-550039	549540	SREBP-2_peak_760	2.3095	10.6071	7.30606	ctg23:549442-550008	549636	g10817	sp|P35693|FPR1_PODAS`MAT+ sexual cell fertilization-promoting factor","PF00505.16`HMG_box`HMG (high mobility group) box;PF09011.7`HMG_box_2`HMG-box domain","WP_101746983.1`hypothetical protein","hypothetical protein GSI_03746``","-","-","K18435`SOX9","ko04024` cAMP signaling pathway","GO:0003677`DNA binding`molecular_function;GO:0007338`single fertilization`biological_process;GO:0005634`nucleus`c…
GRVGRVGRVGR	MEME-1	Merged-ctg1-1714957-1	4	14	+	12.5238	6.53e-06	0.0242	GAAGGCGGAGA	Merged-ctg1-1714957-1	ctg1:1714755-1715159	promoter	-intron (g422.t2, intron 1 of 2)	200	g422.t2	1	SREBP-1_peak_67	-	SREBP-1_peak_67	2.09027	7.33388	4.77209	ctg1:1714755-1715159	1715092	-	-	-	-	-	-	g422	sp|P38861|NMD3_YEAST`60S ribosomal export protein NMD3","PF04981.10`NMD3`NMD3 family;PF12773.4`DZR`Double zinc ribbon","-","hypothetical protein GSI_08235``","-","-","K07562`NMD3","ko03008` Ribosome biogenesis in eukaryotes;ko03013` RNA transport","GO:0070180`large ribosomal subunit rRNA binding`molecular_function;GO:0000055`ribosomal large subunit export from nucleus`biological_process;GO:000565…
GRVGRVGRVGR	MEME-1	Merged-ctg1-5022131-2	61	71	+	12.5238	6.53e-06	0.0242	GAAGGCGGAGA	Merged-ctg1-5022131-2	ctg1:5021854-5022417	promoter	-exon (g1415.t1, exon 1 of 5)	195	g1415.t1	1&2	SREBP-1_peak_232	SREBP-2_peak_216	SREBP-1_peak_232	2.29357	9.76001	6.6949	ctg1:5021854-5022294	5022203	SREBP-2_peak_216	2.03462	6.56231	4.1347	ctg1:5021959-5022417	5022225	g1415	sp|O13853|ITS3_SCHPO`Phosphatidylinositol 4-phosphate 5-kinase its3","PF01504.15`PIP5K`Phosphatidylinositol-4-phosphate 5-Kinase","-","hypothetical protein GSI_09849``","-","-","K00889`PIP5K","ko04139` Mitophagy - yeast;ko04070` Phosphatidylinositol signaling system;ko04666` Fc gamma R-mediated phagocytosis;ko04072` Phospholipase D signaling pathway;ko04810` Regulation of actin cytoskeleton;ko052…
GRVGRVGRVGR	MEME-1	Merged-ctg9-625828-1	77	87	+	12.5238	6.53e-06	0.0242	GAAGGCGGAGA	Merged-ctg9-625828-1	ctg9:625716-625941	promoter	Intergenic	-1239	g6446.t1	1	SREBP-1_peak_1518	-	SREBP-1_peak_1518	2.4554	9.83297	6.75367	ctg9:625716-625941	625842	-	-	-	-	-	-	g6446	-","PF00704.25`Glyco_hydro_18`Glycosyl hydrolases family 18","WP_071102624.1`hypothetical protein","``","-","-","-","-","-"
GRVGRVGRVGR	MEME-1	Merged-ctg24-321429-1	113	123	+	12.5238	6.53e-06	0.0242	GAAGGCGGAGA	Merged-ctg24-321429-1	ctg24:321306-321552	TTS (g10943.t1)	#NAME?	888	g10942.t1	2	-	SREBP-2_peak_762	-	-	-	-	-	-	SREBP-2_peak_762	2.13262	8.14961	5.38269	ctg24:321306-321552	321507	g10942	-","-","-","hypothetical protein GSI_15069``","-","-","K14796`TMA23","-","-"
GRVGRVGRVGR	MEME-1	Merged-ctg1-4595591-2	191	201	+	12.5238	6.53e-06	0.0242	GAAGGCGGAGA	Merged-ctg1-4595591-2	ctg1:4595437-4595749	promoter	promoter-TSS (g1310.t1)	-409	g1310.t1	1&2	SREBP-1_peak_217	SREBP-2_peak_201	SREBP-1_peak_217	2.49909	9.43491	6.43874	ctg1:4595465-4595715	4595588	SREBP-2_peak_201	3.36638	20.6902	15.7122	ctg1:4595437-4595749	4595617	g1310	-","-","-","hypothetical protein GSI_05861``","-","-","-","-","-"
GRVGRVGRVGR	MEME-1	Merged-ctg42-962-1	204	214	+	12.5238	6.53e-06	0.0242	GAAGGCGGAGA	Merged-ctg42-962-1	ctg42:801-1124	promoter	-exon (g10113.t1, exon 3 of 4)	390	g10113.t1	1	SREBP-1_peak_1025	-	SREBP-1_peak_1025	2.09964	13.0195	9.2629	ctg42:801-1124	893	-	-	-	-	-	-	g10113	-","-","-","-","-","-","-","-","-"
GRVGRVGRVGR	MEME-1	Merged-ctg2-458713-2	482	492	+	12.5238	6.53e-06	0.0242	GAAGGCGGAGA	Merged-ctg2-458713-2	ctg2:458359-459122	TTS (g1531.t1)	#NAME?	1101	g1531.t1	1&2	SREBP-1_peak_623	SREBP-2_peak_605	SREBP-1_peak_623	2.03574	6.11551	3.80422	ctg2:458468-459122	458812	SREBP-2_peak_605	2.35034	9.84334	6.70197	ctg2:458359-458906	458550	g1531	-","-","-","-","-","-","-","-","-"
GRVGRVGRVGR	MEME-1	Merged-ctg5-1352537-2	501	511	+	12.5238	6.53e-06	0.0242	GAAGGCGGAGA	Merged-ctg5-1352537-2	ctg5:1352237-1352780	TTS (g3866.t1)	#NAME?	1513	g3865.t1	1&2	SREBP-1_peak_1125	SREBP-2_peak_1096	SREBP-1_peak_1125	2.65712	14.0277	10.0527	ctg5:1352380-1352752	1352607	SREBP-2_peak_1096	2.08424	7.19365	4.63183	ctg5:1352237-1352780	1352696	g3865	-","PF06094.9`GGACT`Gamma-glutamyl cyclotransferase, AIG2-like","-","hypothetical protein GSI_02383``","-","-","-","-","-"
GRVGRVGRVGR	MEME-1	Merged-ctg8-1844326-3	47	57	-	12.5079	6.67e-06	0.0242	GAAGAAGAAAA	Merged-ctg8-1844326-3	ctg8:1843746-1845038	TTS (g6166.t1)	#NAME?	1260	g6166.t1	1&2	SREBP-1_peak_1483,SREBP-1_peak_1482	SREBP-2_peak_1427	-	-	-	-	-	-	SREBP-2_peak_1427	2.47416	9.96337	6.79474	ctg8:1843791-1845038	1843888	g6166	sp|Q870G5|GBG_LENED`Guanine nucleotide-binding protein subunit gamma","PF00631.19`G-gamma`GGL domain","-","G-protein gamma subunit``","-","-","K07973`GNG","ko04011` MAPK signaling pathway - yeast","GO:0000750`pheromone-dependent signal transduction involved in conjugation with cellular fusion`biological_process;GO:0007186`G-protein coupled receptor signaling pathway`biological_process;GO:0031681`…
GRVGRVGRVGR	MEME-1	Merged-ctg15-1127162-2	162	172	-	12.5079	6.67e-06	0.0242	GAAGAAGAAAA	Merged-ctg15-1127162-2	ctg15:1126999-1127333	promoter	-exon (g8810.t1, exon 1 of 5)	436	g8810.t1	1&2	SREBP-1_peak_508	SREBP-2_peak_486	SREBP-1_peak_508	2.24822	9.16694	6.22664	ctg15:1127040-1127333	1127231	SREBP-2_peak_486	2.10344	7.33251	4.73941	ctg15:1126999-1127279	1127055	g8810	-","-","-","hypothetical protein GSI_04276``","-","-","-","-","-"
GRVGRVGRVGR	MEME-1	Merged-ctg6-194262-2	189	199	-	12.5079	6.67e-06	0.0242	GAAGAAGAAAA	Merged-ctg6-194262-2	ctg6:194126-194442	promoter	promoter-TSS (g4272.t1)	393	g4271.t1	1&2	SREBP-1_peak_1187	SREBP-2_peak_1157	SREBP-1_peak_1187	2.15049	8.18698	5.44875	ctg6:194126-194348	194292	SREBP-2_peak_1157	2.24704	9.2709	6.25202	ctg6:194133-194442	194363	g4271	-","PF10180.6`DUF2373`Uncharacterised conserved protein (DUF2373)","-","hypothetical protein GSI_00522``","-","-","-","-","-"
GRVGRVGRVGR	MEME-1	Merged-ctg13-847920-1	206	216	-	12.5079	6.67e-06	0.0242	GAAGAAGAAAA	Merged-ctg13-847920-1	ctg13:847807-848034	exon (g8130.t1, exon 5 of 14)	-exon (g8130.t1, exon 5 of 14)	1179	g8130.t1	2	-	SREBP-2_peak_419	-	-	-	-	-	-	SREBP-2_peak_419	2.23429	9.16894	6.1711	ctg13:847807-848034	847914	g8130	sp|Q10251|IF2P_SCHPO`Eukaryotic translation initiation factor 5B","PF11987.5`IF-2`Translation-initiation factor 2;PF00009.24`GTP_EFTU`Elongation factor Tu GTP binding domain;PF01926.20`MMR_HSR1`50S ribosome-binding GTPase;PF03144.22`GTP_EFTU_D2`Elongation factor Tu domain 2;PF14578.3`GTP_EFTU_D4`Elongation factor Tu domain 4;PF03029.14`ATP_bind_1`Conserved hypothetical ATP binding protein;PF08477…
GRVGRVGRVGR	MEME-1	Merged-ctg5-1763023-1	218	228	-	12.5079	6.67e-06	0.0242	GAAGAAGAAAA	Merged-ctg5-1763023-1	ctg5:1762864-1763182	promoter	promoter-TSS (g3980.t1)	64	g3980.t1	1	SREBP-1_peak_1143	-	SREBP-1_peak_1143	2.32279	9.7525	6.69063	ctg5:1762864-1763182	1763001	-	-	-	-	-	-	g3980	-","-","-","hypothetical protein GSI_02519``","-","-","-","-","-"
GRVGRVGRVGR	MEME-1	Merged-ctg6-194262-2	270	280	-	12.5079	6.67e-06	0.0242	GAAGAAGAAAA	Merged-ctg6-194262-2	ctg6:194126-194442	promoter	promoter-TSS (g4272.t1)	393	g4271.t1	1&2	SREBP-1_peak_1187	SREBP-2_peak_1157	SREBP-1_peak_1187	2.15049	8.18698	5.44875	ctg6:194126-194348	194292	SREBP-2_peak_1157	2.24704	9.2709	6.25202	ctg6:194133-194442	194363	g4271	-","PF10180.6`DUF2373`Uncharacterised conserved protein (DUF2373)","-","hypothetical protein GSI_00522``","-","-","-","-","-"
GRVGRVGRVGR	MEME-1	Merged-ctg4-711877-1	409	419	-	12.5079	6.67e-06	0.0242	GAAGAAGAAAA	Merged-ctg4-711877-1	ctg4:711627-712127	promoter	-exon (g3189.t1, exon 9 of 12)	-1849	g3188.t1	2	-	SREBP-2_peak_946	-	-	-	-	-	-	SREBP-2_peak_946	2.02656	6.68599	4.22996	ctg4:711627-712127	711665	g3188	-","PF10163.6`EnY2`Transcription factor e(y)2","-","hypothetical protein DICSQDRAFT_70514``","-","-","K11368`ENY2, DC6, SUS1","-","-"
GRVGRVGRVGR	MEME-1	Merged-ctg23-99756-2	664	674	-	12.5079	6.67e-06	0.0242	GAAGAAGAAAA	Merged-ctg23-99756-2	ctg23:99312-100287	TTS (g10688.t2)	#NAME?	1927	g10689.t1	1&2	SREBP-1_peak_760	SREBP-2_peak_739	SREBP-1_peak_760	2.90062	16.9827	12.3621	ctg23:99314-100113	99761	SREBP-2_peak_739	3.03895	18.7622	14.0591	ctg23:99312-100287	99768	g10689	sp|Q06712|PREG_NEUCR`Nuc-1 negative regulatory protein preg","PF08613.8`Cyclin`Cyclin;PF00134.20`Cyclin_N`Cyclin, N-terminal domain","-","cyclin-domain-containing protein``","-","-","-","-","GO:0019901`protein kinase binding`molecular_function;GO:0000079`regulation of cyclin-dependent protein serine/threonine kinase activity`biological_process"
GRVGRVGRVGR	MEME-1	Merged-ctg18-275043-1	92	102	+	12.5079	6.67e-06	0.0242	GAAGAAGAAAA	Merged-ctg18-275043-1	ctg18:274925-275162	exon (g9561.t1, exon 4 of 4)	-exon (g9561.t1, exon 4 of 4)	2304	g9561.t1	1	SREBP-1_peak_576	-	SREBP-1_peak_576	2.13329	9.26446	6.30455	ctg18:274925-275162	275075	-	-	-	-	-	-	g9561	-","PF00651.28`BTB`BTB/POZ domain","-","hypothetical protein BD311DRAFT_420632``","-","-","-","-","-"
GRVGRVGRVGR	MEME-1	Merged-ctg8-573502-2	94	104	+	12.5079	6.67e-06	0.0242	GAAGAAGAAAA	Merged-ctg8-573502-2	ctg8:573389-573615	promoter	promoter-TSS (g5762.t1)	175	g5763.t1	1&2	SREBP-1_peak_1420	SREBP-2_peak_1368	SREBP-1_peak_1420	2.36925	10.9981	7.6649	ctg8:573404-573615	573483	SREBP-2_peak_1368	2.29507	10.127	6.92197	ctg8:573389-573600	573489	g5763	sp|Q4PI89|SPT6_USTMA`Transcription elongation factor SPT6","PF14632.3`SPT6_acidic`Acidic N-terminal SPT6;PF00017.21`SH2`SH2 domain;PF12836.4`HHH_3`Helix-hairpin-helix motif;PF14878.3`DLD`Death-like domain of SPT6;PF14635.3`HHH_7`Helix-hairpin-helix motif;PF14641.3`HTH_44`Helix-turn-helix DNA-binding domain of SPT6;PF14633.3`SH2_2`SH2 domain;PF14639.3`YqgF`Holliday-junction resolvase-like of SPT6"…
GRVGRVGRVGR	MEME-1	Merged-ctg6-2162519-2	274	284	+	12.5079	6.67e-06	0.0242	GAAGAAGAAAA	Merged-ctg6-2162519-2	ctg6:2162358-2162672	promoter	promoter-TSS (g4925.t1)	-930	g4925.t1	1&2	SREBP-1_peak_1281	SREBP-2_peak_1241	SREBP-1_peak_1281	2.55234	12.5394	8.88224	ctg6:2162381-2162666	2162483	SREBP-2_peak_1241	2.85966	16.2702	11.9072	ctg6:2162358-2162672	2162509	g4925	-","-","-","hypothetical protein GSI_01281``","-","-","-","-","-"
GRVGRVGRVGR	MEME-1	Merged-ctg16-825494-2	452	462	+	12.5079	6.67e-06	0.0242	GAAGAAGAAAA	Merged-ctg16-825494-2	ctg16:825069-825868	Intergenic	Intergenic	2619	g9069.t1	1&2	SREBP-1_peak_534	SREBP-2_peak_519	SREBP-1_peak_534	2.15071	7.67346	5.04122	ctg16:825069-825630	825450	SREBP-2_peak_519	2.11818	7.33929	4.74541	ctg16:825411-825868	825642	g9069	-","PF10342.6`GPI-anchored`Ser-Thr-rich glycosyl-phosphatidyl-inositol-anchored membrane family","-","hypothetical protein GSI_15501``","-","-","-","-","-"
GRVGRVGRVGR	MEME-1	Merged-ctg13-411985-2	573	583	+	12.5079	6.67e-06	0.0242	GAAGAAGAAAA	Merged-ctg13-411985-2	ctg13:411563-412250	promoter	-exon (g8035.t1, exon 1 of 8)	295	g8035.t1	1&2	SREBP-1_peak_411	SREBP-2_peak_398	SREBP-1_peak_411	2.77795	15.3929	11.113	ctg13:411952-412176	412049	SREBP-2_peak_398	2.41669	10.7453	7.41898	ctg13:411563-412250	412048	g8035	-","-","-","-","-","-","-","-","-"
GRVGRVGRVGR	MEME-1	Merged-ctg44-16644-2	6	16	-	12.4921	7.17e-06	0.0242	GAGGAGGAAGA	Merged-ctg44-16644-2	ctg44:16538-16752	promoter	promoter-TSS (g11577.t1)	-13	g11577.t1	1&2	SREBP-1_peak_1051	SREBP-2_peak_1019	SREBP-1_peak_1051	2.37078	9.36753	6.38602	ctg44:16538-16749	16629	SREBP-2_peak_1019	2.47981	10.5549	7.26541	ctg44:16539-16752	16614	g11577	sp|Q94AX4|DLD_ARATH`D-lactate dehydrogenase [cytochrome], mitochondrial","PF01565.20`FAD_binding_4`FAD binding domain;PF02913.16`FAD-oxidase_C`FAD linked oxidases, C-terminal domain","WP_028878313.1`FAD-binding protein","hypothetical protein DICSQDRAFT_93322``","-","FAD/FMN-containing dehydrogenase","K00102`dld, LDHD","ko00620` Pyruvate metabolism","GO:0005524`ATP binding`molecular_function;GO:00…
GRVGRVGRVGR	MEME-1	Merged-ctg1-1874377-1	23	33	-	12.4921	7.17e-06	0.0242	GAGGAGGAAGA	Merged-ctg1-1874377-1	ctg1:1874252-1874502	promoter	promoter-TSS (g480.t1)	88	g480.t2	1	SREBP-1_peak_72	-	SREBP-1_peak_72	2.28169	10.8319	7.53324	ctg1:1874252-1874502	1874372	-	-	-	-	-	-	g480	sp|C8V8H5|IES1_EMENI`Ino eighty subunit 1","-","-","hypothetical protein BD310DRAFT_943876``","-","-","K11675`IES1","-","GO:0031011`Ino80 complex`cellular_component;GO:0042766`nucleosome mobilization`biological_process"
GRVGRVGRVGR	MEME-1	Merged-ctg1-2757807-1	43	53	-	12.4921	7.17e-06	0.0242	GAGGAGGAAGA	Merged-ctg1-2757807-1	ctg1:2757598-2758016	promoter	promoter-TSS (g769.t1)	-89	g770.t1	2	-	SREBP-2_peak_114	-	-	-	-	-	-	SREBP-2_peak_114	2.15539	8.12145	5.35861	ctg1:2757598-2758016	2757761	g770	-","PF10250.6`O-FucT`GDP-fucose protein O-fucosyltransferase","-","hypothetical protein GSI_06460``","-","-","-","-","-"
GRVGRVGRVGR	MEME-1	Merged-ctg5-1210100-1	82	92	-	12.4921	7.17e-06	0.0242	GAGGAGGAAGA	Merged-ctg5-1210100-1	ctg5:1209968-1210233	promoter	-exon (g3823.t1, exon 9 of 9)	-1191	g3822.t1	1	SREBP-1_peak_1121	-	SREBP-1_peak_1121	2.21198	8.99021	6.08782	ctg5:1209968-1210233	1210068	-	-	-	-	-	-	g3822	-","-","-","hypothetical protein GSI_02333``","-","-","-","-","-"
GRVGRVGRVGR	MEME-1	Merged-ctg2-3438147-2	92	102	-	12.4921	7.17e-06	0.0242	GAAGAAGGCGA	Merged-ctg2-3438147-2	ctg2:3437865-3438460	Intergenic	Intergenic	-13252	g2211.t1	1&2	SREBP-1_peak_725	SREBP-2_peak_706	SREBP-1_peak_725	2.22803	9.00763	6.10079	ctg2:3437865-3438460	3438005	SREBP-2_peak_706	2.11678	7.82642	5.12728	ctg2:3437918-3438348	3438009	g2211	-","-","-","``","-","-","-","-","-"
GRVGRVGRVGR	MEME-1	Merged-ctg3-1482452-1	105	115	-	12.4921	7.17e-06	0.0242	GAGGAGGAAGA	Merged-ctg3-1482452-1	ctg3:1482323-1482581	promoter	promoter-TSS (g2672.t1)	-34	g2672.t1	2	-	SREBP-2_peak_875	-	-	-	-	-	-	SREBP-2_peak_875	2.02833	6.69861	4.24044	ctg3:1482323-1482581	1482474	g2672	sp|Q9C0V1|AMT1_SCHPO`Ammonium transporter 1","PF00909.18`Ammonium_transp`Ammonium Transporter Family","WP_106822320.1`ammonium transporter","transporter``","-","-","K03320`amt, AMT, MEP","-","GO:0072488`ammonium transmembrane transport`biological_process;GO:0015398`high-affinity secondary active ammonium transmembrane transporter activity`molecular_function;GO:0005794`Golgi apparatus`cellular_com…
GRVGRVGRVGR	MEME-1	Merged-ctg5-2305058-2	123	133	-	12.4921	7.17e-06	0.0242	GAGGAGGAAGA	Merged-ctg5-2305058-2	ctg5:2304773-2305453	promoter	promoter-TSS (g4112.t1)	-34	g4112.t1	1&2	SREBP-1_peak_1172	SREBP-2_peak_1139	SREBP-1_peak_1172	2.66176	13.2855	9.47641	ctg5:2304773-2305154	2304984	SREBP-2_peak_1139	2.46014	10.8177	7.47778	ctg5:2304853-2305453	2304976	g4112	sp|Q9ZPW2|APC10_ARATH`Anaphase-promoting complex subunit 10","PF03256.13`ANAPC10`Anaphase-promoting complex, subunit 10 (APC10);PF00754.22`F5_F8_type_C`F5/8 type C domain","-","hypothetical protein GSI_05413``","-","-","K03357`APC10, DOC1","ko04914` Progesterone-mediated oocyte maturation;ko04113` Meiosis - yeast;ko05166` Human T-cell leukemia virus 1 infection;ko04111` Cell cycle - yeast;ko04114…
GRVGRVGRVGR	MEME-1	Merged-ctg11-1897593-1	124	134	-	12.4921	7.17e-06	0.0242	GAGGAGGAAGA	Merged-ctg11-1897593-1	ctg11:1897479-1897708	TTS (g7526.t1)	#NAME?	3225	g7526.t1	2	-	SREBP-2_peak_310	-	-	-	-	-	-	SREBP-2_peak_310	2.263	9.16836	6.17079	ctg11:1897479-1897708	1897553	g7526	-","PF16589.2`BRCT_2`BRCT domain, a BRCA1 C-terminus domain;PF12738.4`PTCB-BRCT`twin BRCT domain;PF00533.23`BRCT`BRCA1 C Terminus (BRCT) domain","-","hypothetical protein GSI_06821``","-","-","-","-","-"
GRVGRVGRVGR	MEME-1	Merged-ctg42-377075-1	134	144	-	12.4921	7.17e-06	0.0242	GAGGAGGAAGA	Merged-ctg42-377075-1	ctg42:376833-377317	promoter	-exon (g10153.t1, exon 1 of 3)	237	g10153.t1	1	SREBP-1_peak_1039	-	SREBP-1_peak_1039	2.12838	8.51807	5.71288	ctg42:376833-377317	376919	-	-	-	-	-	-	g10153	-","-","-","hypothetical protein GSI_14920``","-","-","-","-","-"
GRVGRVGRVGR	MEME-1	Merged-ctg1-53406-2	157	167	-	12.4921	7.17e-06	0.0242	GAAGAAGGCGA	Merged-ctg1-53406-2	ctg1:53239-53551	exon (g11.t1, exon 1 of 13)	-exon (g11.t1, exon 1 of 13)	556	g11.t1	1&2	SREBP-1_peak_3	SREBP-2_peak_5	SREBP-1_peak_3	2.37799	12.3413	8.72656	ctg1:53305-53551	53427	SREBP-2_peak_5	2.17575	9.54268	6.46423	ctg1:53239-53530	53423	g11	sp|O50017|PARP2_MAIZE`Poly [ADP-ribose] polymerase 2","PF02877.11`PARP_reg`Poly(ADP-ribose) polymerase, regulatory domain;PF00644.17`PARP`Poly(ADP-ribose) polymerase catalytic domain;PF05406.12`WGR`WGR domain","WP_101590611.1`WGR domain-containing protein","hypothetical protein GSI_11195``","-","-","K10798`PARP","ko03410` Base excision repair","GO:1990404`protein ADP-ribosylase activity`molecular…
GRVGRVGRVGR	MEME-1	Merged-ctg12-820072-1	159	169	-	12.4921	7.17e-06	0.0242	GAGGAGGAAGA	Merged-ctg12-820072-1	ctg12:819950-820194	promoter	-exon (g7724.t1, exon 1 of 3)	477	g7724.t1	2	-	SREBP-2_peak_338	-	-	-	-	-	-	SREBP-2_peak_338	2.07846	7.15186	4.59826	ctg12:819950-820194	820089	g7724	-","-","-","hypothetical protein GSI_14601``","-","-","-","-","-"
GRVGRVGRVGR	MEME-1	Merged-ctg2-3812968-1	160	170	-	12.4921	7.17e-06	0.0242	GAGGAGGAAGA	Merged-ctg2-3812968-1	ctg2:3812860-3813076	promoter	#NAME?	-1740	g2243.t1	1	SREBP-1_peak_737	-	SREBP-1_peak_737	2.2397	8.53696	5.72818	ctg2:3812860-3813076	3812911	-	-	-	-	-	-	g2243	-","-","-","-","-","-","-","-","-"
GRVGRVGRVGR	MEME-1	Merged-ctg6-661825-1	176	186	-	12.4921	7.17e-06	0.0242	GAGGAGGAAGA	Merged-ctg6-661825-1	ctg6:661553-662097	promoter	#NAME?	494	g4435.t1	1	SREBP-1_peak_1211	-	SREBP-1_peak_1211	2.17118	8.34697	5.57696	ctg6:661553-662097	661661	-	-	-	-	-	-	g4435	sp|O14776|TCRG1_HUMAN`Transcription elongation regulator 1","PF00397.23`WW`WW domain;PF01846.16`FF`FF domain;PF16512.2`RhoGAP-FF1`p190-A and -B Rho GAPs FF domain","-","hypothetical protein BD309DRAFT_851694``","-","-","K12824`TCERG1, CA150","ko03040` Spliceosome","GO:0042802`identical protein binding`molecular_function;GO:0003713`transcription coactivator activity`molecular_function;GO:0000122`n…
GRVGRVGRVGR	MEME-1	Merged-ctg6-661825-1	201	211	-	12.4921	7.17e-06	0.0242	GAAGAAGGCGA	Merged-ctg6-661825-1	ctg6:661553-662097	promoter	#NAME?	494	g4435.t1	1	SREBP-1_peak_1211	-	SREBP-1_peak_1211	2.17118	8.34697	5.57696	ctg6:661553-662097	661661	-	-	-	-	-	-	g4435	sp|O14776|TCRG1_HUMAN`Transcription elongation regulator 1","PF00397.23`WW`WW domain;PF01846.16`FF`FF domain;PF16512.2`RhoGAP-FF1`p190-A and -B Rho GAPs FF domain","-","hypothetical protein BD309DRAFT_851694``","-","-","K12824`TCERG1, CA150","ko03040` Spliceosome","GO:0042802`identical protein binding`molecular_function;GO:0003713`transcription coactivator activity`molecular_function;GO:0000122`n…
GRVGRVGRVGR	MEME-1	Merged-ctg1-1849540-1	212	222	-	12.4921	7.17e-06	0.0242	GAGGAGGAAGA	Merged-ctg1-1849540-1	ctg1:1849329-1849752	promoter	promoter-TSS (g474.t1)	-420	g474.t1	2	-	SREBP-2_peak_72	-	-	-	-	-	-	SREBP-2_peak_72	2.04601	6.82494	4.34153	ctg1:1849329-1849752	1849645	g474	-","PF12063.5`DUF3543`Domain of unknown function (DUF3543);PF04212.15`MIT`MIT (microtubule interacting and transport) domain","-","hypothetical protein DICSQDRAFT_75339``","-","-","-","-","-"
GRVGRVGRVGR	MEME-1	Merged-ctg6-574688-1	216	226	-	12.4921	7.17e-06	0.0242	GAGGAGGAAGA	Merged-ctg6-574688-1	ctg6:574418-574958	exon (g4408.t1, exon 6 of 10)	-exon (g4408.t1, exon 6 of 10)	1584	g4408.t1	1	SREBP-1_peak_1208	-	SREBP-1_peak_1208	2.17971	8.73099	5.88006	ctg6:574418-574958	574513	-	-	-	-	-	-	g4408	sp|Q4P3H6|SLA1_USTMA`Actin cytoskeleton-regulatory complex protein SLA1","PF14604.3`SH3_9`Variant SH3 domain;PF07653.14`SH3_2`Variant SH3 domain;PF03983.9`SHD1`SLA1 homology domain 1, SHD1;PF08239.8`SH3_3`Bacterial SH3 domain;PF14603.3`hSH3`Helically-extended SH3 domain;PF00018.25`SH3_1`SH3 domain","-","transporter``","-","-","K20046`SLA1","-","GO:0042802`identical protein binding`molecular_funct…
GRVGRVGRVGR	MEME-1	Merged-ctg2-1165871-1	224	234	-	12.4921	7.17e-06	0.0242	GAGGAGGAAGA	Merged-ctg2-1165871-1	ctg2:1165752-1165991	exon (g1699.t1, exon 1 of 2)	-exon (g1699.t1, exon 1 of 2)	922	g1699.t1	1	SREBP-1_peak_647	-	SREBP-1_peak_647	2.22075	8.72909	5.88006	ctg2:1165752-1165991	1165920	-	-	-	-	-	-	g1699	-","-","-","hypothetical protein GSI_12937``","-","-","-","-","-"
GRVGRVGRVGR	MEME-1	Merged-ctg1-2072454-2	248	258	-	12.4921	7.17e-06	0.0242	GAAGAAGGCGA	Merged-ctg1-2072454-2	ctg1:2072296-2072626	TTS (g538.t1)	#NAME?	1958	g538.t1	1&2	SREBP-1_peak_84	SREBP-2_peak_83	SREBP-1_peak_84	2.54131	13.7435	9.83422	ctg1:2072299-2072626	2072477	SREBP-2_peak_83	2.1395	8.50862	5.66222	ctg1:2072296-2072596	2072472	g538	sp|Q59YH3|CG11_CANAL`G1/S-specific cyclin CCN1","PF00134.20`Cyclin_N`Cyclin, N-terminal domain;PF02984.16`Cyclin_C`Cyclin, C-terminal domain","-","hypothetical protein GSI_06755``","-","-","-","-","GO:0051726`regulation of cell cycle`biological_process;GO:0035690`cellular response to drug`biological_process;GO:0036178`filamentous growth of a population of unicellular organisms in response to neut…
GRVGRVGRVGR	MEME-1	Merged-ctg1-53406-2	267	277	-	12.4921	7.17e-06	0.0242	GAGGAGGAAGA	Merged-ctg1-53406-2	ctg1:53239-53551	exon (g11.t1, exon 1 of 13)	-exon (g11.t1, exon 1 of 13)	556	g11.t1	1&2	SREBP-1_peak_3	SREBP-2_peak_5	SREBP-1_peak_3	2.37799	12.3413	8.72656	ctg1:53305-53551	53427	SREBP-2_peak_5	2.17575	9.54268	6.46423	ctg1:53239-53530	53423	g11	sp|O50017|PARP2_MAIZE`Poly [ADP-ribose] polymerase 2","PF02877.11`PARP_reg`Poly(ADP-ribose) polymerase, regulatory domain;PF00644.17`PARP`Poly(ADP-ribose) polymerase catalytic domain;PF05406.12`WGR`WGR domain","WP_101590611.1`WGR domain-containing protein","hypothetical protein GSI_11195``","-","-","K10798`PARP","ko03410` Base excision repair","GO:1990404`protein ADP-ribosylase activity`molecular…
GRVGRVGRVGR	MEME-1	Merged-ctg2-3108890-2	274	284	-	12.4921	7.17e-06	0.0242	GAGGAGGAAGA	Merged-ctg2-3108890-2	ctg2:3108703-3109077	promoter	-exon (g2174.t1, exon 1 of 1)	256	g2174.t1	1&2	SREBP-1_peak_714	SREBP-2_peak_690	SREBP-1_peak_714	2.09841	8.17202	5.43675	ctg2:3108703-3109077	3108941	SREBP-2_peak_690	2.31786	10.559	7.26776	ctg2:3108725-3109055	3108947	g2174	-","PF13961.3`DUF4219`Domain of unknown function (DUF4219);PF14223.3`Retrotran_gag_2`gag-polypeptide of LTR copia-type","-","hypothetical protein TRAPUB_9930``","-","-","-","-","-"
GRVGRVGRVGR	MEME-1	Merged-ctg7-1299990-2	314	324	-	12.4921	7.17e-06	0.0242	GAAGAAGGCGA	Merged-ctg7-1299990-2	ctg7:1299804-1300179	promoter	promoter-TSS (g5347.t1)	-99	g5347.t1	1&2	SREBP-1_peak_1355	SREBP-2_peak_1305	SREBP-1_peak_1355	2.72339	14.1065	10.1164	ctg7:1299804-1300179	1300022	SREBP-2_peak_1305	2.42246	10.5273	7.24115	ctg7:1299861-1300116	1299978	g5347	-","-","-","hypothetical protein GSI_08993``","-","-","-","-","-"
GRVGRVGRVGR	MEME-1	Merged-ctg6-1638313-2	373	383	-	12.4921	7.17e-06	0.0242	GAAGAAGGCGA	Merged-ctg6-1638313-2	ctg6:1637951-1638532	promoter	promoter-TSS (g4770.t1)	-588	g4770.t1	1&2	SREBP-1_peak_1252	SREBP-2_peak_1214	SREBP-1_peak_1252	2.17234	8.77689	5.91661	ctg6:1638273-1638497	1638418	SREBP-2_peak_1214	2.2069	9.05829	6.08809	ctg6:1637951-1638532	1638405	g4770	sp|Q6C2F4|NOP14_YARLI`Probable nucleolar complex protein 14","PF04147.9`Nop14`Nop14-like family","-","``","-","-","K14766`NOP14, UTP2","-","GO:0030515`snoRNA binding`molecular_function;GO:0030692`Noc4p-Nop14p complex`cellular_component;GO:0032040`small-subunit processome`cellular_component;GO:0006364`rRNA processing`biological_process;GO:0005730`nucleolus`cellular_component;GO:0042274`ribosomal s…
GRVGRVGRVGR	MEME-1	Merged-ctg6-1316662-1	384	394	-	12.4921	7.17e-06	0.0242	GAGGAGGAAGA	Merged-ctg6-1316662-1	ctg6:1316458-1316867	TTS (g4664.t1)	#NAME?	1062	g4664.t1	2	-	SREBP-2_peak_1203	-	-	-	-	-	-	SREBP-2_peak_1203	2.16334	8.7034	5.81111	ctg6:1316458-1316867	1316518	g4664	-","-","-","hypothetical protein GSI_00964``","-","-","-","-","-"
GRVGRVGRVGR	MEME-1	Merged-ctg9-1671753-1	413	423	-	12.4921	7.17e-06	0.0242	GAGGAGGAAGA	Merged-ctg9-1671753-1	ctg9:1671445-1672061	TTS (g6657.t1)	#NAME?	1013	g6656.t1	2	-	SREBP-2_peak_1500	-	-	-	-	-	-	SREBP-2_peak_1500	2.08421	7.48115	4.85633	ctg9:1671445-1672061	1671561	g6656	-","-","-","hypothetical protein GSI_11478``","-","-","K00232`E1.3.3.6, ACOX1, ACOX3","ko01040` Biosynthesis of unsaturated fatty acids;ko04146` Peroxisome;ko01212` Fatty acid metabolism;ko04024` cAMP signaling pathway;ko00071` Fatty acid degradation;ko00592` alpha-Linolenic acid metabolism;ko03320` PPAR signaling pathway","-"
GRVGRVGRVGR	MEME-1	Merged-ctg9-1671753-1	455	465	-	12.4921	7.17e-06	0.0242	GAGGAGGAAGA	Merged-ctg9-1671753-1	ctg9:1671445-1672061	TTS (g6657.t1)	#NAME?	1013	g6656.t1	2	-	SREBP-2_peak_1500	-	-	-	-	-	-	SREBP-2_peak_1500	2.08421	7.48115	4.85633	ctg9:1671445-1672061	1671561	g6656	-","-","-","hypothetical protein GSI_11478``","-","-","K00232`E1.3.3.6, ACOX1, ACOX3","ko01040` Biosynthesis of unsaturated fatty acids;ko04146` Peroxisome;ko01212` Fatty acid metabolism;ko04024` cAMP signaling pathway;ko00071` Fatty acid degradation;ko00592` alpha-Linolenic acid metabolism;ko03320` PPAR signaling pathway","-"
GRVGRVGRVGR	MEME-1	Merged-ctg9-1671753-1	470	480	-	12.4921	7.17e-06	0.0242	GAGGAGGAAGA	Merged-ctg9-1671753-1	ctg9:1671445-1672061	TTS (g6657.t1)	#NAME?	1013	g6656.t1	2	-	SREBP-2_peak_1500	-	-	-	-	-	-	SREBP-2_peak_1500	2.08421	7.48115	4.85633	ctg9:1671445-1672061	1671561	g6656	-","-","-","hypothetical protein GSI_11478``","-","-","K00232`E1.3.3.6, ACOX1, ACOX3","ko01040` Biosynthesis of unsaturated fatty acids;ko04146` Peroxisome;ko01212` Fatty acid metabolism;ko04024` cAMP signaling pathway;ko00071` Fatty acid degradation;ko00592` alpha-Linolenic acid metabolism;ko03320` PPAR signaling pathway","-"
GRVGRVGRVGR	MEME-1	Merged-ctg6-1638313-2	517	527	-	12.4921	7.17e-06	0.0242	GAGGAGGAAGA	Merged-ctg6-1638313-2	ctg6:1637951-1638532	promoter	promoter-TSS (g4770.t1)	-588	g4770.t1	1&2	SREBP-1_peak_1252	SREBP-2_peak_1214	SREBP-1_peak_1252	2.17234	8.77689	5.91661	ctg6:1638273-1638497	1638418	SREBP-2_peak_1214	2.2069	9.05829	6.08809	ctg6:1637951-1638532	1638405	g4770	sp|Q6C2F4|NOP14_YARLI`Probable nucleolar complex protein 14","PF04147.9`Nop14`Nop14-like family","-","``","-","-","K14766`NOP14, UTP2","-","GO:0030515`snoRNA binding`molecular_function;GO:0030692`Noc4p-Nop14p complex`cellular_component;GO:0032040`small-subunit processome`cellular_component;GO:0006364`rRNA processing`biological_process;GO:0005730`nucleolus`cellular_component;GO:0042274`ribosomal s…
GRVGRVGRVGR	MEME-1	Merged-ctg4-1333748-2	4	14	+	12.4921	7.17e-06	0.0242	GAAGAAGGCGA	Merged-ctg4-1333748-2	ctg4:1333583-1333886	promoter	promoter-TSS (g3297.t1)	-61	g3297.t1	1&2	SREBP-1_peak_1007	SREBP-2_peak_973	SREBP-1_peak_1007	2.79388	15.0214	10.8179	ctg4:1333583-1333878	1333749	SREBP-2_peak_973	2.77524	14.6983	10.6108	ctg4:1333646-1333886	1333751	g3297	-","-","-","hypothetical protein GSI_05215``","-","-","-","-","-"
GRVGRVGRVGR	MEME-1	Merged-ctg1-3621740-1	9	19	+	12.4921	7.17e-06	0.0242	GAGGAGGAAGA	Merged-ctg1-3621740-1	ctg1:3621482-3621999	promoter	promoter-TSS (g1049.t1)	-89	g1049.t1	1	SREBP-1_peak_172	-	SREBP-1_peak_172	2.06843	7.83195	5.16371	ctg1:3621482-3621999	3621627	-	-	-	-	-	-	g1049	-","-","-","hypothetical protein L226DRAFT_18570``","-","-","-","-","-"
GRVGRVGRVGR	MEME-1	Merged-ctg14-751908-1	37	47	+	12.4921	7.17e-06	0.0242	GAAGAAGGCGA	Merged-ctg14-751908-1	ctg14:751803-752013	exon (g8445.t1, exon 3 of 6)	-exon (g8445.t1, exon 3 of 6)	2148	g8445.t1	1	SREBP-1_peak_468	-	SREBP-1_peak_468	2.07837	6.86511	4.39866	ctg14:751803-752013	751927	-	-	-	-	-	-	g8445	sp|O94628|YGE9_SCHPO`Uncharacterized methyltransferase C1347.09","PF01209.15`Ubie_methyltran`ubiE/COQ5 methyltransferase family;PF13649.3`Methyltransf_25`Methyltransferase domain;PF08241.9`Methyltransf_11`Methyltransferase domain;PF13489.3`Methyltransf_23`Methyltransferase domain;PF13847.3`Methyltransf_31`Methyltransferase domain;PF08242.9`Methyltransf_12`Methyltransferase domain","-","hypothetic…
GRVGRVGRVGR	MEME-1	Merged-ctg9-812130-1	49	59	+	12.4921	7.17e-06	0.0242	GAGGAGGAAGA	Merged-ctg9-812130-1	ctg9:811922-812338	TTS (g6497.t1)	#NAME?	2242	g6496.t1	1	SREBP-1_peak_1525	-	SREBP-1_peak_1525	2.04325	7.44508	4.85832	ctg9:811922-812338	812004	-	-	-	-	-	-	g6496	sp|Q09146|HBA1_SCHPO`Brefeldin A resistance protein","PF00638.15`Ran_BP1`RanBP1 domain","-","hypothetical protein GSI_11707``","-","-","K15304`RANBP3","ko05166` Human T-cell leukemia virus 1 infection","GO:0005654`nucleoplasm`cellular_component;GO:0046827`positive regulation of protein export from nucleus`biological_process;GO:0034599`cellular response to oxidative stress`biological_process;GO:00…
GRVGRVGRVGR	MEME-1	Merged-ctg5-1559641-1	96	106	+	12.4921	7.17e-06	0.0242	GAGGAGGAAGA	Merged-ctg5-1559641-1	ctg5:1559485-1559798	promoter	-exon (g3921.t1, exon 12 of 23)	-1630	g3922.t1	2	-	SREBP-2_peak_1103	-	-	-	-	-	-	SREBP-2_peak_1103	2.12141	7.66215	4.9978	ctg5:1559485-1559798	1559555	g3922	sp|P53049|YOR1_YEAST`Oligomycin resistance ATP-dependent permease YOR1","PF00005.24`ABC_tran`ABC transporter;PF01926.20`MMR_HSR1`50S ribosome-binding GTPase;PF13555.3`AAA_29`P-loop containing region of AAA domain;PF02463.16`SMC_N`RecF/RecN/SMC N terminal domain","WP_130612464.1`ATP-binding cassette domain-containing protein","``","-","-","-","-","GO:0055085`transmembrane transport`biological_proc…
GRVGRVGRVGR	MEME-1	Merged-ctg4-1097595-1	97	107	+	12.4921	7.17e-06	0.0242	GAGGAGGAAGA	Merged-ctg4-1097595-1	ctg4:1097413-1097777	TTS (g3241.t1)	#NAME?	2534	g3241.t1	2	-	SREBP-2_peak_960	-	-	-	-	-	-	SREBP-2_peak_960	2.01145	6.31342	3.93804	ctg4:1097413-1097777	1097526	g3241	sp|Q08902|YO378_YEAST`Drug resistance protein YOR378W","PF07690.13`MFS_1`Major Facilitator Superfamily","WP_073465643.1`DHA2 family efflux MFS transporter permease subunit","MFS general substrate transporter``","-","-","-","-","GO:0016021`integral component of membrane`cellular_component;GO:0005886`plasma membrane`cellular_component;GO:0071944`cell periphery`cellular_component;GO:0015696`ammonium…
GRVGRVGRVGR	MEME-1	Merged-ctg2-396098-1	108	118	+	12.4921	7.17e-06	0.0242	GAAGAAGGCGA	Merged-ctg2-396098-1	ctg2:395879-396318	TTS (g1515.t1)	#NAME?	1954	g1516.t2	1	SREBP-1_peak_622	-	SREBP-1_peak_622	2.05372	7.34288	4.77808	ctg2:395879-396318	396269	-	-	-	-	-	-	g1516	sp|Q9UT44|PROA_SCHPO`Probable gamma-glutamyl phosphate reductase","PF00171.19`Aldedh`Aldehyde dehydrogenase family","WP_107666304.1`glutamate-5-semialdehyde dehydrogenase","hypothetical protein GSI_13144``","-","-","K00147`proA","ko00332` Carbapenem biosynthesis;ko01230` Biosynthesis of amino acids;ko00330` Arginine and proline metabolism","GO:0055129`L-proline biosynthetic process`biological_pro…
GRVGRVGRVGR	MEME-1	Merged-ctg10-1792596-1	119	129	+	12.4921	7.17e-06	0.0242	GAGGAGGAAGA	Merged-ctg10-1792596-1	ctg10:1792361-1792832	promoter	promoter-TSS (g7212.t1)	-50	g7211.t1	2	-	SREBP-2_peak_282	-	-	-	-	-	-	SREBP-2_peak_282	2.60917	13.3121	9.50321	ctg10:1792361-1792832	1792721	g7211	-","PF00240.20`ubiquitin`Ubiquitin family;PF02179.13`BAG`BAG domain","-","hypothetical protein GSI_03960``","-","-","-","-","-"
GRVGRVGRVGR	MEME-1	Merged-ctg5-3112-1	140	150	+	12.4921	7.17e-06	0.0242	GAGGAGGAAGA	Merged-ctg5-3112-1	ctg5:2971-3253	promoter	-exon (g3508.t1, exon 1 of 1)	234	g3508.t1	2	-	SREBP-2_peak_1032	-	-	-	-	-	-	SREBP-2_peak_1032	2.35673	7.76226	5.07897	ctg5:2971-3253	3103	g3508	-","-","-","hypothetical protein GSI_07634``","-","-","-","-","-"
GRVGRVGRVGR	MEME-1	Merged-ctg23-110605-1	175	185	+	12.4921	7.17e-06	0.0242	GAAGAAGGCGA	Merged-ctg23-110605-1	ctg23:110442-110768	promoter	promoter-TSS (g10694.t1)	-576	g10694.t1	2	-	SREBP-2_peak_740	-	-	-	-	-	-	SREBP-2_peak_740	2.00885	6.38359	3.99342	ctg23:110442-110768	110623	g10694	-","-","-","hypothetical protein GSI_03882``","-","-","-","-","-"
GRVGRVGRVGR	MEME-1	Merged-ctg9-812130-1	196	206	+	12.4921	7.17e-06	0.0242	GAGGAGGAAGA	Merged-ctg9-812130-1	ctg9:811922-812338	TTS (g6497.t1)	#NAME?	2242	g6496.t1	1	SREBP-1_peak_1525	-	SREBP-1_peak_1525	2.04325	7.44508	4.85832	ctg9:811922-812338	812004	-	-	-	-	-	-	g6496	sp|Q09146|HBA1_SCHPO`Brefeldin A resistance protein","PF00638.15`Ran_BP1`RanBP1 domain","-","hypothetical protein GSI_11707``","-","-","K15304`RANBP3","ko05166` Human T-cell leukemia virus 1 infection","GO:0005654`nucleoplasm`cellular_component;GO:0046827`positive regulation of protein export from nucleus`biological_process;GO:0034599`cellular response to oxidative stress`biological_process;GO:00…
GRVGRVGRVGR	MEME-1	Merged-ctg18-275043-1	209	219	+	12.4921	7.17e-06	0.0242	GAAGAAGGCGA	Merged-ctg18-275043-1	ctg18:274925-275162	exon (g9561.t1, exon 4 of 4)	-exon (g9561.t1, exon 4 of 4)	2304	g9561.t1	1	SREBP-1_peak_576	-	SREBP-1_peak_576	2.13329	9.26446	6.30455	ctg18:274925-275162	275075	-	-	-	-	-	-	g9561	-","PF00651.28`BTB`BTB/POZ domain","-","hypothetical protein BD311DRAFT_420632``","-","-","-","-","-"
GRVGRVGRVGR	MEME-1	Merged-ctg1-953218-1	275	285	+	12.4921	7.17e-06	0.0242	GAGGAGGAAGA	Merged-ctg1-953218-1	ctg1:953047-953389	promoter	promoter-TSS (g220.t1)	205	g219.t2	1	SREBP-1_peak_25	-	SREBP-1_peak_25	2.40516	11.0435	7.70124	ctg1:953047-953389	953202	-	-	-	-	-	-	g219	-","PF05251.9`UPF0197`Uncharacterised protein family (UPF0197)","-","hypothetical protein GSI_06950``","-","-","-","-","-"
GRVGRVGRVGR	MEME-1	Merged-ctg12-1182718-1	332	342	+	12.4921	7.17e-06	0.0242	GAGGAGGAAGA	Merged-ctg12-1182718-1	ctg12:1182464-1182972	TTS (g7808.t1)	#NAME?	1829	g7808.t1	1	SREBP-1_peak_370	-	SREBP-1_peak_370	2.00184	6.68317	4.2553	ctg12:1182464-1182972	1182587	-	-	-	-	-	-	g7808	sp|P25042|ROX1_YEAST`Repressor ROX1","PF09011.7`HMG_box_2`HMG-box domain;PF00505.16`HMG_box`HMG (high mobility group) box","-","transcription factor``","-","-","-","-","GO:0000122`negative regulation of transcription from RNA polymerase II promoter`biological_process;GO:0001227`transcriptional repressor activity, RNA polymerase II transcription regulatory region sequence-specific binding`molecula…
GRVGRVGRVGR	MEME-1	Merged-ctg1-4142087-2	625	635	+	12.4921	7.17e-06	0.0242	GAAGAAGGCGA	Merged-ctg1-4142087-2	ctg1:4141844-4142548	intron (g1190.t2, intron 1 of 9)	-intron (g1190.t2, intron 1 of 9)	601	g1190.t1	1&2	SREBP-1_peak_189	SREBP-2_peak_180	SREBP-1_peak_189	2.14131	8.4216	5.63617	ctg1:4141899-4142548	4142435	SREBP-2_peak_180	2.14037	8.10864	5.35043	ctg1:4141844-4142058	4141917	g1190	sp|P87137|YDM6_SCHPO`Uncharacterized protein C57A7.06","PF04615.10`Utp14`Utp14 protein","-","hypothetical protein GSI_06001``","-","-","K14567`UTP14","ko03008` Ribosome biogenesis in eukaryotes","GO:0032040`small-subunit processome`cellular_component;GO:0005634`nucleus`cellular_component;GO:0030490`maturation of SSU-rRNA`biological_process;GO:0005730`nucleolus`cellular_component"
GRVGRVGRVGR	MEME-1	Merged-ctg6-1951406-2	665	675	+	12.4921	7.17e-06	0.0242	GAGGAGGAAGA	Merged-ctg6-1951406-2	ctg6:1951158-1951848	promoter	promoter-TSS (g4868.t1)	94	g4868.t1	1&2	SREBP-1_peak_1266	SREBP-2_peak_1228	SREBP-1_peak_1266	2.40351	12.8439	9.12438	ctg6:1951158-1951848	1951344	SREBP-2_peak_1228	2.26467	10.9058	7.54868	ctg6:1951159-1951462	1951353	g4868	sp|P50582|HSK1_SCHPO`Cell cycle serine/threonine-protein kinase hsk1","PF07714.14`Pkinase_Tyr`Protein tyrosine kinase;PF00069.22`Pkinase`Protein kinase domain;PF01636.20`APH`Phosphotransferase enzyme family","WP_061130198.1`hypothetical protein","``","-","-","K02214`CDC7","ko04113` Meiosis - yeast;ko04111` Cell cycle - yeast;ko04110` Cell cycle","GO:0051301`cell division`biological_process;GO:000…
GRVGRVGRVGR	MEME-1	Merged-ctg16-261220-1	71	81	-	12.4762	7.34e-06	0.0242	GAAAACGAAGA	Merged-ctg16-261220-1	ctg16:261011-261429	TTS (g8923.t1)	#NAME?	3283	g8923.t1	2	-	SREBP-2_peak_498	-	-	-	-	-	-	SREBP-2_peak_498	2.01032	6.48179	4.07315	ctg16:261011-261429	261109	g8923	sp|Q99271|NAH1_YEAST`Na(+)/H(+) antiporter","PF00999.18`Na_H_Exchanger`Sodium/hydrogen exchanger family","WP_017720513.1`hypothetical protein","transporter``","-","-","-","-","GO:0045121`membrane raft`cellular_component;GO:0015079`potassium ion transmembrane transporter activity`molecular_function;GO:0016021`integral component of membrane`cellular_component;GO:0005886`plasma membrane`cellular_com…
GRVGRVGRVGR	MEME-1	Merged-ctg12-158252-1	366	376	+	12.4762	7.34e-06	0.0242	GAAAACGAAGA	Merged-ctg12-158252-1	ctg12:158004-158500	Intergenic	Intergenic	-2482	g7565.t1	1	SREBP-1_peak_329	-	SREBP-1_peak_329	2.53597	12.6902	8.99869	ctg12:158004-158500	158106	-	-	-	-	-	-	g7565	sp|C8VJW1|HXNP_EMENI`Major facilitator-type transporter hxnP","PF07690.13`MFS_1`Major Facilitator Superfamily;PF00083.21`Sugar_tr`Sugar (and other) transporter","WP_017848693.1`MFS transporter","MFS general substrate transporter``","-","-","-","-","GO:0005886`plasma membrane`cellular_component;GO:0016021`integral component of membrane`cellular_component;GO:0031224`intrinsic component of membrane`…
GRVGRVGRVGR	MEME-1	Merged-ctg11-487357-1	2	12	-	12.4603	7.89e-06	0.0242	GACGACGACGA	Merged-ctg11-487357-1	ctg11:487242-487472	exon (g7372.t1, exon 6 of 7)	-exon (g7372.t1, exon 6 of 7)	1082	g7372.t1	1	SREBP-1_peak_315	-	SREBP-1_peak_315	2.47058	11.719	8.23241	ctg11:487242-487472	487351	-	-	-	-	-	-	g7372	-","-","-","hypothetical protein BD311DRAFT_779594``","-","-","-","-","-"
GRVGRVGRVGR	MEME-1	Merged-ctg13-1023019-1	21	31	-	12.4603	7.89e-06	0.0242	GACGACGACGA	Merged-ctg13-1023019-1	ctg13:1022903-1023135	exon (g8180.t1, exon 4 of 7)	-exon (g8180.t1, exon 4 of 7)	514	g8180.t1	1	SREBP-1_peak_441	-	SREBP-1_peak_441	2.07662	7.4237	4.84335	ctg13:1022903-1023135	1023073	-	-	-	-	-	-	g8180	sp|Q9M8Z5|NSN1_ARATH`Guanine nucleotide-binding protein-like NSN1","PF00350.20`Dynamin_N`Dynamin family;PF00735.15`Septin`Septin;PF02492.16`cobW`CobW/HypB/UreG, nucleotide-binding domain;PF08701.8`GN3L_Grn1`GNL3L/Grn1 putative GTPase;PF02421.15`FeoB_N`Ferrous iron transport protein B;PF01926.20`MMR_HSR1`50S ribosome-binding GTPase;PF03193.13`DUF258`Protein of unknown function, DUF258;PF00009.24`G…
GRVGRVGRVGR	MEME-1	Merged-ctg1-1874377-1	26	36	-	12.4603	7.89e-06	0.0242	GAAGAGGAGGA	Merged-ctg1-1874377-1	ctg1:1874252-1874502	promoter	promoter-TSS (g480.t1)	88	g480.t2	1	SREBP-1_peak_72	-	SREBP-1_peak_72	2.28169	10.8319	7.53324	ctg1:1874252-1874502	1874372	-	-	-	-	-	-	g480	sp|C8V8H5|IES1_EMENI`Ino eighty subunit 1","-","-","hypothetical protein BD310DRAFT_943876``","-","-","K11675`IES1","-","GO:0031011`Ino80 complex`cellular_component;GO:0042766`nucleosome mobilization`biological_process"
GRVGRVGRVGR	MEME-1	Merged-ctg1-1849540-1	52	62	-	12.4603	7.89e-06	0.0242	GACGACGACGA	Merged-ctg1-1849540-1	ctg1:1849329-1849752	promoter	promoter-TSS (g474.t1)	-420	g474.t1	2	-	SREBP-2_peak_72	-	-	-	-	-	-	SREBP-2_peak_72	2.04601	6.82494	4.34153	ctg1:1849329-1849752	1849645	g474	-","PF12063.5`DUF3543`Domain of unknown function (DUF3543);PF04212.15`MIT`MIT (microtubule interacting and transport) domain","-","hypothetical protein DICSQDRAFT_75339``","-","-","-","-","-"
GRVGRVGRVGR	MEME-1	Merged-ctg1-1849540-1	55	65	-	12.4603	7.89e-06	0.0242	GACGACGACGA	Merged-ctg1-1849540-1	ctg1:1849329-1849752	promoter	promoter-TSS (g474.t1)	-420	g474.t1	2	-	SREBP-2_peak_72	-	-	-	-	-	-	SREBP-2_peak_72	2.04601	6.82494	4.34153	ctg1:1849329-1849752	1849645	g474	-","PF12063.5`DUF3543`Domain of unknown function (DUF3543);PF04212.15`MIT`MIT (microtubule interacting and transport) domain","-","hypothetical protein DICSQDRAFT_75339``","-","-","-","-","-"
GRVGRVGRVGR	MEME-1	Merged-ctg13-847920-1	64	74	-	12.4603	7.89e-06	0.0242	GAAGAGGAGGA	Merged-ctg13-847920-1	ctg13:847807-848034	exon (g8130.t1, exon 5 of 14)	-exon (g8130.t1, exon 5 of 14)	1179	g8130.t1	2	-	SREBP-2_peak_419	-	-	-	-	-	-	SREBP-2_peak_419	2.23429	9.16894	6.1711	ctg13:847807-848034	847914	g8130	sp|Q10251|IF2P_SCHPO`Eukaryotic translation initiation factor 5B","PF11987.5`IF-2`Translation-initiation factor 2;PF00009.24`GTP_EFTU`Elongation factor Tu GTP binding domain;PF01926.20`MMR_HSR1`50S ribosome-binding GTPase;PF03144.22`GTP_EFTU_D2`Elongation factor Tu domain 2;PF14578.3`GTP_EFTU_D4`Elongation factor Tu domain 4;PF03029.14`ATP_bind_1`Conserved hypothetical ATP binding protein;PF08477…
GRVGRVGRVGR	MEME-1	Merged-ctg8-1683158-1	65	75	-	12.4603	7.89e-06	0.0242	GAAGAGGAGGA	Merged-ctg8-1683158-1	ctg8:1683051-1683266	exon (g6122.t1, exon 3 of 8)	-exon (g6122.t1, exon 3 of 8)	1846	g6122.t1	1	SREBP-1_peak_1470	-	SREBP-1_peak_1470	2.04526	6.91136	4.43612	ctg8:1683051-1683266	1683145	-	-	-	-	-	-	g6122	sp|F4JTP5|STY46_ARATH`Serine/threonine-protein kinase STY46","PF02037.24`SAP`SAP domain;PF07714.14`Pkinase_Tyr`Protein tyrosine kinase;PF00069.22`Pkinase`Protein kinase domain","WP_012473472.1`protein kinase","transporter``","-","Serine/threonine protein kinase","-","-","GO:0004712`protein serine/threonine/tyrosine kinase activity`molecular_function;GO:0009658`chloroplast organization`biological_…
GRVGRVGRVGR	MEME-1	Merged-ctg8-2271702-2	82	92	-	12.4603	7.89e-06	0.0242	GACGACGACGA	Merged-ctg8-2271702-2	ctg8:2271556-2271857	TTS (g6267.t1)	#NAME?	1700	g6267.t1	1&2	SREBP-1_peak_1498	SREBP-2_peak_1445	SREBP-1_peak_1498	2.30365	9.72197	6.66596	ctg8:2271581-2271816	2271700	SREBP-2_peak_1445	2.08907	7.42151	4.80915	ctg8:2271556-2271857	2271731	g6267	-","PF00010.23`HLH`Helix-loop-helix DNA-binding domain","-","``","-","-","-","-","-"
GRVGRVGRVGR	MEME-1	Merged-ctg1-1285435-1	95	105	-	12.4603	7.89e-06	0.0242	GAAGAGGAGGA	Merged-ctg1-1285435-1	ctg1:1285295-1285576	promoter	promoter-TSS (g289.t1)	-699	g289.t2	1	SREBP-1_peak_51	-	SREBP-1_peak_51	2.80058	16.6093	12.0593	ctg1:1285295-1285576	1285423	-	-	-	-	-	-	g289	-","-","-","hypothetical protein GSI_07062``","-","-","-","-","-"
GRVGRVGRVGR	MEME-1	Merged-ctg3-1482452-1	108	118	-	12.4603	7.89e-06	0.0242	GAAGAGGAGGA	Merged-ctg3-1482452-1	ctg3:1482323-1482581	promoter	promoter-TSS (g2672.t1)	-34	g2672.t1	2	-	SREBP-2_peak_875	-	-	-	-	-	-	SREBP-2_peak_875	2.02833	6.69861	4.24044	ctg3:1482323-1482581	1482474	g2672	sp|Q9C0V1|AMT1_SCHPO`Ammonium transporter 1","PF00909.18`Ammonium_transp`Ammonium Transporter Family","WP_106822320.1`ammonium transporter","transporter``","-","-","K03320`amt, AMT, MEP","-","GO:0072488`ammonium transmembrane transport`biological_process;GO:0015398`high-affinity secondary active ammonium transmembrane transporter activity`molecular_function;GO:0005794`Golgi apparatus`cellular_com…
GRVGRVGRVGR	MEME-1	Merged-ctg1-803479-2	119	129	-	12.4603	7.89e-06	0.0242	GACGACGACGA	Merged-ctg1-803479-2	ctg1:803228-803735	TTS (g173.t1)	#NAME?	-4315	g174.t1	1&2	SREBP-1_peak_19	SREBP-2_peak_21	SREBP-1_peak_19	2.36872	10.8676	7.56184	ctg1:803253-803703	803414	SREBP-2_peak_21	2.28602	10.7543	7.42628	ctg1:803228-803735	803483	g174	-","PF10256.6`Erf4`Golgin subfamily A member 7/ERF4 family","-","hypothetical protein GSI_06896``","-","-","-","-","-"
GRVGRVGRVGR	MEME-1	Merged-ctg1-803479-2	122	132	-	12.4603	7.89e-06	0.0242	GACGACGACGA	Merged-ctg1-803479-2	ctg1:803228-803735	TTS (g173.t1)	#NAME?	-4315	g174.t1	1&2	SREBP-1_peak_19	SREBP-2_peak_21	SREBP-1_peak_19	2.36872	10.8676	7.56184	ctg1:803253-803703	803414	SREBP-2_peak_21	2.28602	10.7543	7.42628	ctg1:803228-803735	803483	g174	-","PF10256.6`Erf4`Golgin subfamily A member 7/ERF4 family","-","hypothetical protein GSI_06896``","-","-","-","-","-"
GRVGRVGRVGR	MEME-1	Merged-ctg1-803479-2	125	135	-	12.4603	7.89e-06	0.0242	GACGACGACGA	Merged-ctg1-803479-2	ctg1:803228-803735	TTS (g173.t1)	#NAME?	-4315	g174.t1	1&2	SREBP-1_peak_19	SREBP-2_peak_21	SREBP-1_peak_19	2.36872	10.8676	7.56184	ctg1:803253-803703	803414	SREBP-2_peak_21	2.28602	10.7543	7.42628	ctg1:803228-803735	803483	g174	-","PF10256.6`Erf4`Golgin subfamily A member 7/ERF4 family","-","hypothetical protein GSI_06896``","-","-","-","-","-"
GRVGRVGRVGR	MEME-1	Merged-ctg1-803479-2	128	138	-	12.4603	7.89e-06	0.0242	GACGACGACGA	Merged-ctg1-803479-2	ctg1:803228-803735	TTS (g173.t1)	#NAME?	-4315	g174.t1	1&2	SREBP-1_peak_19	SREBP-2_peak_21	SREBP-1_peak_19	2.36872	10.8676	7.56184	ctg1:803253-803703	803414	SREBP-2_peak_21	2.28602	10.7543	7.42628	ctg1:803228-803735	803483	g174	-","PF10256.6`Erf4`Golgin subfamily A member 7/ERF4 family","-","hypothetical protein GSI_06896``","-","-","-","-","-"
GRVGRVGRVGR	MEME-1	Merged-ctg5-2305058-2	129	139	-	12.4603	7.89e-06	0.0242	GAAGAGGAGGA	Merged-ctg5-2305058-2	ctg5:2304773-2305453	promoter	promoter-TSS (g4112.t1)	-34	g4112.t1	1&2	SREBP-1_peak_1172	SREBP-2_peak_1139	SREBP-1_peak_1172	2.66176	13.2855	9.47641	ctg5:2304773-2305154	2304984	SREBP-2_peak_1139	2.46014	10.8177	7.47778	ctg5:2304853-2305453	2304976	g4112	sp|Q9ZPW2|APC10_ARATH`Anaphase-promoting complex subunit 10","PF03256.13`ANAPC10`Anaphase-promoting complex, subunit 10 (APC10);PF00754.22`F5_F8_type_C`F5/8 type C domain","-","hypothetical protein GSI_05413``","-","-","K03357`APC10, DOC1","ko04914` Progesterone-mediated oocyte maturation;ko04113` Meiosis - yeast;ko05166` Human T-cell leukemia virus 1 infection;ko04111` Cell cycle - yeast;ko04114…
GRVGRVGRVGR	MEME-1	Merged-ctg1-803479-2	131	141	-	12.4603	7.89e-06	0.0242	GACGACGACGA	Merged-ctg1-803479-2	ctg1:803228-803735	TTS (g173.t1)	#NAME?	-4315	g174.t1	1&2	SREBP-1_peak_19	SREBP-2_peak_21	SREBP-1_peak_19	2.36872	10.8676	7.56184	ctg1:803253-803703	803414	SREBP-2_peak_21	2.28602	10.7543	7.42628	ctg1:803228-803735	803483	g174	-","PF10256.6`Erf4`Golgin subfamily A member 7/ERF4 family","-","hypothetical protein GSI_06896``","-","-","-","-","-"
GRVGRVGRVGR	MEME-1	Merged-ctg13-403603-2	174	184	-	12.4603	7.89e-06	0.0242	GACGACGACGA	Merged-ctg13-403603-2	ctg13:403286-403925	promoter	Intergenic	-1560	g8034.t1	1&2	SREBP-1_peak_409	SREBP-2_peak_395	SREBP-1_peak_409	2.08627	6.82335	4.36652	ctg13:403437-403925	403526	SREBP-2_peak_395	2.23254	7.92442	5.20558	ctg13:403286-403767	403595	g8034	-","-","-","hypothetical protein EW146_g9507, partial``","-","-","-","-","-"
GRVGRVGRVGR	MEME-1	Merged-ctg3-2456177-1	192	202	-	12.4603	7.89e-06	0.0242	GACGACGACGA	Merged-ctg3-2456177-1	ctg3:2456039-2456316	promoter	promoter-TSS (g2883.t1)	46	g2883.t1	1	SREBP-1_peak_931	-	SREBP-1_peak_931	2.23014	8.46656	5.67254	ctg3:2456039-2456316	2456139	-	-	-	-	-	-	g2883	-","PF14737.3`DUF4470`Domain of unknown function (DUF4470)","-","hypothetical protein GSI_10208``","-","-","-","-","-"
GRVGRVGRVGR	MEME-1	Merged-ctg2-1328514-1	207	217	-	12.4603	7.89e-06	0.0242	GAAGAGGAGGA	Merged-ctg2-1328514-1	ctg2:1328397-1328631	exon (g1756.t1, exon 3 of 6)	-exon (g1756.t1, exon 3 of 6)	736	g1756.t1	1	SREBP-1_peak_652	-	SREBP-1_peak_652	2.03812	6.76856	4.32329	ctg2:1328397-1328631	1328523	-	-	-	-	-	-	g1756	-","PF05132.11`RNA_pol_Rpc4`RNA polymerase III RPC4","-","hypothetical protein GSI_12859``","-","-","K03026`RPC4, POLR3D","ko03020` RNA polymerase;ko00230` Purine metabolism;ko05169` Epstein-Barr virus infection;ko04623` Cytosolic DNA-sensing pathway;ko00240` Pyrimidine metabolism","-"
GRVGRVGRVGR	MEME-1	Merged-ctg2-1165871-1	218	228	-	12.4603	7.89e-06	0.0242	GAAGAGGAGGA	Merged-ctg2-1165871-1	ctg2:1165752-1165991	exon (g1699.t1, exon 1 of 2)	-exon (g1699.t1, exon 1 of 2)	922	g1699.t1	1	SREBP-1_peak_647	-	SREBP-1_peak_647	2.22075	8.72909	5.88006	ctg2:1165752-1165991	1165920	-	-	-	-	-	-	g1699	-","-","-","hypothetical protein GSI_12937``","-","-","-","-","-"
GRVGRVGRVGR	MEME-1	Merged-ctg6-574688-1	219	229	-	12.4603	7.89e-06	0.0242	GAAGAGGAGGA	Merged-ctg6-574688-1	ctg6:574418-574958	exon (g4408.t1, exon 6 of 10)	-exon (g4408.t1, exon 6 of 10)	1584	g4408.t1	1	SREBP-1_peak_1208	-	SREBP-1_peak_1208	2.17971	8.73099	5.88006	ctg6:574418-574958	574513	-	-	-	-	-	-	g4408	sp|Q4P3H6|SLA1_USTMA`Actin cytoskeleton-regulatory complex protein SLA1","PF14604.3`SH3_9`Variant SH3 domain;PF07653.14`SH3_2`Variant SH3 domain;PF03983.9`SHD1`SLA1 homology domain 1, SHD1;PF08239.8`SH3_3`Bacterial SH3 domain;PF14603.3`hSH3`Helically-extended SH3 domain;PF00018.25`SH3_1`SH3 domain","-","transporter``","-","-","K20046`SLA1","-","GO:0042802`identical protein binding`molecular_funct…
GRVGRVGRVGR	MEME-1	Merged-ctg1-4465872-2	233	243	-	12.4603	7.89e-06	0.0242	GAAGAGGAGGA	Merged-ctg1-4465872-2	ctg1:4465599-4466085	promoter-TSS (g1285.t1)	promoter-TSS (g1285.t1)	502	g1284.t1	1&2	SREBP-1_peak_212	SREBP-2_peak_198	SREBP-1_peak_212	2.36386	10.45	7.23613	ctg1:4465599-4466044	4465816	SREBP-2_peak_198	2.05487	6.981	4.46495	ctg1:4465763-4466085	4465857	g1284	-","-","-","hypothetical protein OH76DRAFT_1482281``","-","-","-","-","-"
GRVGRVGRVGR	MEME-1	Merged-ctg1-2198982-2	249	259	-	12.4603	7.89e-06	0.0242	GAAGAGGAGGA	Merged-ctg1-2198982-2	ctg1:2198785-2199315	promoter	-exon (g588.t1, exon 6 of 8)	-1554	g587.t1	1&2	SREBP-1_peak_97	SREBP-2_peak_91	SREBP-1_peak_97	2.92368	16.8197	12.2172	ctg1:2198800-2199315	2198987	SREBP-2_peak_91	2.06622	6.78105	4.30663	ctg1:2198785-2199031	2198906	g587	sp|Q6CSD1|SEC9_KLULA`Protein transport protein SEC9","PF12352.5`V-SNARE_C`Snare region anchored in the vesicle membrane C-terminus","-","hypothetical protein GSI_06702``","-","-","K19950`SEC9","-","GO:0031201`SNARE complex`cellular_component;GO:0035493`SNARE complex assembly`biological_process;GO:0000149`SNARE binding`molecular_function;GO:0019897`extrinsic component of plasma membrane`cellular_c…
GRVGRVGRVGR	MEME-1	Merged-ctg16-419445-1	264	274	-	12.4603	7.89e-06	0.0242	GACGACGACGA	Merged-ctg16-419445-1	ctg16:419292-419599	promoter	promoter-TSS (g8960.t1)	-335	g8960.t1	1	SREBP-1_peak_523	-	SREBP-1_peak_523	2.37313	10.6515	7.39231	ctg16:419292-419599	419454	-	-	-	-	-	-	g8960	sp|Q8TGG8|GDA1_ASPFU`Probable guanosine-diphosphatase","PF02541.13`Ppx-GppA`Ppx/GppA phosphatase family;PF01150.14`GDA1_CD39`GDA1/CD39 (nucleoside phosphatase) family","WP_133130840.1`multidrug DMT transporter permease","hypothetical protein GSI_15375``","-","-","K01526`E3.6.1.42","-","GO:0006486`protein glycosylation`biological_process;GO:0000139`Golgi membrane`cellular_component;GO:0016021`inte…
GRVGRVGRVGR	MEME-1	Merged-ctg4-1506172-1	285	295	-	12.4603	7.89e-06	0.0242	GAAGAGGAGGA	Merged-ctg4-1506172-1	ctg4:1505987-1506358	exon (g3343.t1, exon 5 of 12)	-exon (g3343.t1, exon 5 of 12)	3485	g3343.t1	2	-	SREBP-2_peak_982	-	-	-	-	-	-	SREBP-2_peak_982	2.28743	9.35782	6.32142	ctg4:1505987-1506358	1506268	g3343	sp|O74889|SAC31_SCHPO`SAC3 family protein 1","PF03399.13`SAC3_GANP`SAC3/GANP family","-","hypothetical protein DICSQDRAFT_156285``","-","-","-","-","GO:0005634`nucleus`cellular_component;GO:0005643`nuclear pore`cellular_component;GO:0005635`nuclear envelope`cellular_component;GO:0005829`cytosol`cellular_component;GO:0005737`cytoplasm`cellular_component;GO:0042274`ribosomal small subunit biogenesi…
GRVGRVGRVGR	MEME-1	Merged-ctg13-407630-2	297	307	-	12.4603	7.89e-06	0.0242	GACGACGACGA	Merged-ctg13-407630-2	ctg13:407424-407874	TTS (g8034.t1)	#NAME?	2484	g8034.t1	1&2	SREBP-1_peak_410	SREBP-2_peak_397	SREBP-1_peak_410	2.39372	9.78916	6.71902	ctg13:407424-407874	407791	SREBP-2_peak_397	2.3017	8.75282	5.8506	ctg13:407424-407798	407547	g8034	-","-","-","hypothetical protein EW146_g9507, partial``","-","-","-","-","-"
GRVGRVGRVGR	MEME-1	Merged-ctg2-2368075-1	375	385	-	12.4603	7.89e-06	0.0242	GAAGAGGAGGA	Merged-ctg2-2368075-1	ctg2:2367848-2368302	TTS (g2010.t1)	#NAME?	690	g2009.t1	1	SREBP-1_peak_695	-	SREBP-1_peak_695	2.00858	6.55739	4.15676	ctg2:2367848-2368302	2368192	-	-	-	-	-	-	g2009	-","-","-","hypothetical protein GSI_12532``","-","-","-","-","-"
GRVGRVGRVGR	MEME-1	Merged-ctg6-1316662-1	387	397	-	12.4603	7.89e-06	0.0242	GAAGAGGAGGA	Merged-ctg6-1316662-1	ctg6:1316458-1316867	TTS (g4664.t1)	#NAME?	1062	g4664.t1	2	-	SREBP-2_peak_1203	-	-	-	-	-	-	SREBP-2_peak_1203	2.16334	8.7034	5.81111	ctg6:1316458-1316867	1316518	g4664	-","-","-","hypothetical protein GSI_00964``","-","-","-","-","-"
GRVGRVGRVGR	MEME-1	Merged-ctg3-1442846-1	397	407	-	12.4603	7.89e-06	0.0242	GAAGAGGAGGA	Merged-ctg3-1442846-1	ctg3:1442641-1443051	promoter	-exon (g2659.t1, exon 1 of 2)	149	g2659.t1	2	-	SREBP-2_peak_871	-	-	-	-	-	-	SREBP-2_peak_871	2.06295	7.03951	4.50921	ctg3:1442641-1443051	1442733	g2659	-","-","-","hypothetical protein GSI_10559``","-","-","-","-","-"
GRVGRVGRVGR	MEME-1	Merged-ctg9-1671753-1	461	471	-	12.4603	7.89e-06	0.0242	GAAGAGGAGGA	Merged-ctg9-1671753-1	ctg9:1671445-1672061	TTS (g6657.t1)	#NAME?	1013	g6656.t1	2	-	SREBP-2_peak_1500	-	-	-	-	-	-	SREBP-2_peak_1500	2.08421	7.48115	4.85633	ctg9:1671445-1672061	1671561	g6656	-","-","-","hypothetical protein GSI_11478``","-","-","K00232`E1.3.3.6, ACOX1, ACOX3","ko01040` Biosynthesis of unsaturated fatty acids;ko04146` Peroxisome;ko01212` Fatty acid metabolism;ko04024` cAMP signaling pathway;ko00071` Fatty acid degradation;ko00592` alpha-Linolenic acid metabolism;ko03320` PPAR signaling pathway","-"
GRVGRVGRVGR	MEME-1	Merged-ctg6-1638313-2	472	482	-	12.4603	7.89e-06	0.0242	GACGACGACGA	Merged-ctg6-1638313-2	ctg6:1637951-1638532	promoter	promoter-TSS (g4770.t1)	-588	g4770.t1	1&2	SREBP-1_peak_1252	SREBP-2_peak_1214	SREBP-1_peak_1252	2.17234	8.77689	5.91661	ctg6:1638273-1638497	1638418	SREBP-2_peak_1214	2.2069	9.05829	6.08809	ctg6:1637951-1638532	1638405	g4770	sp|Q6C2F4|NOP14_YARLI`Probable nucleolar complex protein 14","PF04147.9`Nop14`Nop14-like family","-","``","-","-","K14766`NOP14, UTP2","-","GO:0030515`snoRNA binding`molecular_function;GO:0030692`Noc4p-Nop14p complex`cellular_component;GO:0032040`small-subunit processome`cellular_component;GO:0006364`rRNA processing`biological_process;GO:0005730`nucleolus`cellular_component;GO:0042274`ribosomal s…
GRVGRVGRVGR	MEME-1	Merged-ctg6-1638313-2	511	521	-	12.4603	7.89e-06	0.0242	GAAGAGGAGGA	Merged-ctg6-1638313-2	ctg6:1637951-1638532	promoter	promoter-TSS (g4770.t1)	-588	g4770.t1	1&2	SREBP-1_peak_1252	SREBP-2_peak_1214	SREBP-1_peak_1252	2.17234	8.77689	5.91661	ctg6:1638273-1638497	1638418	SREBP-2_peak_1214	2.2069	9.05829	6.08809	ctg6:1637951-1638532	1638405	g4770	sp|Q6C2F4|NOP14_YARLI`Probable nucleolar complex protein 14","PF04147.9`Nop14`Nop14-like family","-","``","-","-","K14766`NOP14, UTP2","-","GO:0030515`snoRNA binding`molecular_function;GO:0030692`Noc4p-Nop14p complex`cellular_component;GO:0032040`small-subunit processome`cellular_component;GO:0006364`rRNA processing`biological_process;GO:0005730`nucleolus`cellular_component;GO:0042274`ribosomal s…
GRVGRVGRVGR	MEME-1	Merged-ctg11-756291-2	531	541	-	12.4603	7.89e-06	0.0242	GAAGAGGAGGA	Merged-ctg11-756291-2	ctg11:755918-756634	promoter	-exon (g7430.t1, exon 2 of 7)	312	g7430.t1	1&2	SREBP-1_peak_324	SREBP-2_peak_308	SREBP-1_peak_324	2.23684	7.95374	5.26261	ctg11:755918-756621	756064	SREBP-2_peak_308	2.16622	7.26043	4.68371	ctg11:755993-756634	756130	g7430	sp|Q803I8|SYVN1_DANRE`E3 ubiquitin-protein ligase synoviolin","PF13445.3`zf-RING_UBOX`RING-type zinc-finger;PF13920.3`zf-C3HC4_3`Zinc finger, C3HC4 type (RING finger);PF17123.2`zf-RING_11`RING-like zinc finger;PF00097.22`zf-C3HC4`Zinc finger, C3HC4 type (RING finger);PF14447.3`Prok-RING_4`Prokaryotic RING finger family 4;PF14634.3`zf-RING_5`zinc-RING finger domain;PF13923.3`zf-C3HC4_2`Zinc finger…
GRVGRVGRVGR	MEME-1	Merged-ctg6-518845-2	652	662	-	12.4603	7.89e-06	0.0242	GACGACGACGA	Merged-ctg6-518845-2	ctg6:518591-519297	TTS (g4385.t1)	#NAME?	1744	g4386.t1	1&2	SREBP-1_peak_1201	SREBP-2_peak_1169	SREBP-1_peak_1201	2.40713	10.4088	7.20302	ctg6:518591-518903	518803	SREBP-2_peak_1169	2.73586	15.0281	10.8702	ctg6:518591-519297	518840	g4386	sp|P0CR55|SNF7_CRYNB`Vacuolar-sorting protein SNF7","PF03357.18`Snf7`Snf7","-","hypothetical protein GSI_00655``","-","-","K12194`CHMP4, SNF7, VPS32","ko04144` Endocytosis","GO:0043328`protein targeting to vacuole involved in ubiquitin-dependent protein catabolic process via the multivesicular body sorting pathway`biological_process;GO:0070676`intralumenal vesicle formation`biological_process;GO:…
GRVGRVGRVGR	MEME-1	Merged-ctg15-1104971-1	34	44	+	12.4603	7.89e-06	0.0242	GAAGAGGAGGA	Merged-ctg15-1104971-1	ctg15:1104659-1105284	promoter	promoter-TSS (g8804.t1)	-302	g8804.t1	1	SREBP-1_peak_507	-	SREBP-1_peak_507	2.05725	7.64854	5.02088	ctg15:1104659-1105284	1104735	-	-	-	-	-	-	g8804	sp|Q09702|NRD1_SCHPO`Negative regulator of differentiation 1","PF16842.2`RRM_occluded`Occluded RNA-recognition motif;PF08777.8`RRM_3`RNA binding motif;PF08952.8`DUF1866`Domain of unknown function (DUF1866);PF00076.19`RRM_1`RNA recognition motif. (a.k.a. RRM, RBD, or RNP domain)","-","hypothetical protein DICSQDRAFT_155655``","-","-","-","-","GO:1902625`negative regulation of induction of conjugat…
GRVGRVGRVGR	MEME-1	Merged-ctg1-4888422-1	52	62	+	12.4603	7.89e-06	0.0242	GACGACGACGA	Merged-ctg1-4888422-1	ctg1:4888306-4888539	promoter	#NAME?	142	g1378.t1	2	-	SREBP-2_peak_210	-	-	-	-	-	-	SREBP-2_peak_210	2.04926	7.12455	4.57751	ctg1:4888306-4888539	4888394	g1378	-","PF10345.6`Cohesin_load`Cohesin loading factor","-","hypothetical protein GSI_05750``","-","-","-","-","-"
GRVGRVGRVGR	MEME-1	Merged-ctg2-752674-1	59	69	+	12.4603	7.89e-06	0.0242	GACGACGACGA	Merged-ctg2-752674-1	ctg2:752549-752800	promoter	promoter-TSS (g1623.t1)	-431	g1623.t1	2	-	SREBP-2_peak_618	-	-	-	-	-	-	SREBP-2_peak_618	2.15756	8.75979	5.85442	ctg2:752549-752800	752607	g1623	sp|Q13123|RED_HUMAN`Protein Red","PF07808.10`RED_N`RED-like protein N-terminal region","-","hypothetical protein GSI_13032``","-","-","K13109`IK, RED, RER","-","GO:0000922`spindle pole`cellular_component;GO:0007094`mitotic spindle assembly checkpoint`biological_process;GO:0042802`identical protein binding`molecular_function;GO:0016607`nuclear speck`cellular_component;GO:0000278`mitotic cell cycle…
GRVGRVGRVGR	MEME-1	Merged-ctg10-544283-1	60	70	+	12.4603	7.89e-06	0.0242	GAAGAGGAGGA	Merged-ctg10-544283-1	ctg10:544178-544388	promoter	-exon (g6907.t1, exon 1 of 2)	418	g6907.t1	1	SREBP-1_peak_253	-	SREBP-1_peak_253	2.01096	6.75037	4.30812	ctg10:544178-544388	544286	-	-	-	-	-	-	g6907	-","PF00170.18`bZIP_1`bZIP transcription factor;PF07716.12`bZIP_2`Basic region leucine zipper;PF01166.15`TSC22`TSC-22/dip/bun family;PF10359.6`Fmp27_WPPW`RNA pol II promoter Fmp27 protein domain","-","transcription factor``","-","-","K16230`HAC1","-","-"
GRVGRVGRVGR	MEME-1	Merged-ctg2-752674-1	62	72	+	12.4603	7.89e-06	0.0242	GACGACGACGA	Merged-ctg2-752674-1	ctg2:752549-752800	promoter	promoter-TSS (g1623.t1)	-431	g1623.t1	2	-	SREBP-2_peak_618	-	-	-	-	-	-	SREBP-2_peak_618	2.15756	8.75979	5.85442	ctg2:752549-752800	752607	g1623	sp|Q13123|RED_HUMAN`Protein Red","PF07808.10`RED_N`RED-like protein N-terminal region","-","hypothetical protein GSI_13032``","-","-","K13109`IK, RED, RER","-","GO:0000922`spindle pole`cellular_component;GO:0007094`mitotic spindle assembly checkpoint`biological_process;GO:0042802`identical protein binding`molecular_function;GO:0016607`nuclear speck`cellular_component;GO:0000278`mitotic cell cycle…
GRVGRVGRVGR	MEME-1	Merged-ctg5-1559641-1	93	103	+	12.4603	7.89e-06	0.0242	GAAGAGGAGGA	Merged-ctg5-1559641-1	ctg5:1559485-1559798	promoter	-exon (g3921.t1, exon 12 of 23)	-1630	g3922.t1	2	-	SREBP-2_peak_1103	-	-	-	-	-	-	SREBP-2_peak_1103	2.12141	7.66215	4.9978	ctg5:1559485-1559798	1559555	g3922	sp|P53049|YOR1_YEAST`Oligomycin resistance ATP-dependent permease YOR1","PF00005.24`ABC_tran`ABC transporter;PF01926.20`MMR_HSR1`50S ribosome-binding GTPase;PF13555.3`AAA_29`P-loop containing region of AAA domain;PF02463.16`SMC_N`RecF/RecN/SMC N terminal domain","WP_130612464.1`ATP-binding cassette domain-containing protein","``","-","-","-","-","GO:0055085`transmembrane transport`biological_proc…
GRVGRVGRVGR	MEME-1	Merged-ctg4-860387-1	98	108	+	12.4603	7.89e-06	0.0242	GAAGAGGAGGA	Merged-ctg4-860387-1	ctg4:860276-860498	promoter	promoter-TSS (g3199.t1)	-385	g3199.t1	1	SREBP-1_peak_988	-	SREBP-1_peak_988	2.38504	9.98158	6.86856	ctg4:860276-860498	860398	-	-	-	-	-	-	g3199	-","PF11735.5`CAP59_mtransfer`Cryptococcal mannosyltransferase 1","-","hypothetical protein GSI_05359``","-","-","-","-","-"
GRVGRVGRVGR	MEME-1	Merged-ctg7-895643-2	101	111	+	12.4603	7.89e-06	0.0242	GACGACGACGA	Merged-ctg7-895643-2	ctg7:895528-895760	TTS (g5238.t1)	#NAME?	2660	g5238.t1	1&2	SREBP-1_peak_1338	SREBP-2_peak_1295	SREBP-1_peak_1338	2.9366	17.8479	13.0693	ctg7:895533-895751	895635	SREBP-2_peak_1295	3.1915	21.5513	16.4752	ctg7:895528-895760	895618	g5238	sp|A8NCK6|COX2_COPC7`Cytochrome P450 monooxygenase COX2","PF00067.19`p450`Cytochrome P450","WP_052324491.1`cytochrome P450","cytochrome P450``","-","Cytochrome P450","-","-","GO:0020037`heme binding`molecular_function;GO:0005506`iron ion binding`molecular_function;GO:0016705`oxidoreductase activity, acting on paired donors, with incorporation or reduction of molecular oxygen`molecular_function;GO…
GRVGRVGRVGR	MEME-1	Merged-ctg2-1613290-2	105	115	+	12.4603	7.89e-06	0.0242	GACGACGACGA	Merged-ctg2-1613290-2	ctg2:1613116-1613584	TTS (g1827.t1)	#NAME?	1279	g1827.t1	1&2	SREBP-1_peak_663	SREBP-2_peak_650	SREBP-1_peak_663	2.22683	9.33123	6.35781	ctg2:1613116-1613322	1613278	SREBP-2_peak_650	2.24305	9.35174	6.31733	ctg2:1613141-1613584	1613242	g1827	sp|Q0WW55|ZEUS1_ARATH`Thymidylate kinase","PF02223.14`Thymidylate_kin`Thymidylate kinase;PF08433.7`KTI12`Chromatin associated protein KTI12","WP_056230311.1`dTMP kinase","hypothetical protein GSI_12776``","-","Thymidylate kinase","K00943`tmk, DTYMK","ko00240` Pyrimidine metabolism","GO:0005634`nucleus`cellular_component;GO:0005739`mitochondrion`cellular_component;GO:0005654`nucleoplasm`cellular_c…
GRVGRVGRVGR	MEME-1	Merged-ctg10-129010-1	120	130	+	12.4603	7.89e-06	0.0242	GAAGAGGAGGA	Merged-ctg10-129010-1	ctg10:128883-129137	promoter	#NAME?	384	g6796.t1	2	-	SREBP-2_peak_218	-	-	-	-	-	-	SREBP-2_peak_218	2.1755	8.59157	5.72583	ctg10:128883-129137	128997	g6796	-","PF01713.18`Smr`Smr domain","-","hypothetical protein GSI_01477``","-","-","-","-","-"
GRVGRVGRVGR	MEME-1	Merged-ctg8-573502-2	139	149	+	12.4603	7.89e-06	0.0242	GAAGAGGAGGA	Merged-ctg8-573502-2	ctg8:573389-573615	promoter	promoter-TSS (g5762.t1)	175	g5763.t1	1&2	SREBP-1_peak_1420	SREBP-2_peak_1368	SREBP-1_peak_1420	2.36925	10.9981	7.6649	ctg8:573404-573615	573483	SREBP-2_peak_1368	2.29507	10.127	6.92197	ctg8:573389-573600	573489	g5763	sp|Q4PI89|SPT6_USTMA`Transcription elongation factor SPT6","PF14632.3`SPT6_acidic`Acidic N-terminal SPT6;PF00017.21`SH2`SH2 domain;PF12836.4`HHH_3`Helix-hairpin-helix motif;PF14878.3`DLD`Death-like domain of SPT6;PF14635.3`HHH_7`Helix-hairpin-helix motif;PF14641.3`HTH_44`Helix-turn-helix DNA-binding domain of SPT6;PF14633.3`SH2_2`SH2 domain;PF14639.3`YqgF`Holliday-junction resolvase-like of SPT6"…
GRVGRVGRVGR	MEME-1	Merged-ctg16-1175739-2	169	179	+	12.4603	7.89e-06	0.0242	GACGACGACGA	Merged-ctg16-1175739-2	ctg16:1175441-1176200	TTS (g9173.t1)	#NAME?	1778	g9172.t1	1&2	SREBP-1_peak_546	SREBP-2_peak_536	SREBP-1_peak_546	2.33641	9.98171	6.86856	ctg16:1175458-1176200	1175829	SREBP-2_peak_536	2.04763	6.83652	4.35111	ctg16:1175441-1175858	1175487	g9172	-","-","-","hypothetical protein BD309DRAFT_1019678``","-","-","-","-","-"
GRVGRVGRVGR	MEME-1	Merged-ctg16-419-2	169	179	+	12.4603	7.89e-06	0.0242	GACGACGACGA	Merged-ctg16-419-2	ctg16:140-655	Intergenic	Intergenic	2425	g8848.t1	1&2	SREBP-1_peak_511	SREBP-2_peak_490	SREBP-1_peak_511	2.08572	6.43419	4.05771	ctg16:267-616	436	SREBP-2_peak_490	2.36628	8.95665	6.00863	ctg16:140-655	574	g8848	-","-","-","hypothetical protein GSI_15237``","-","-","-","-","-"
GRVGRVGRVGR	MEME-1	Merged-ctg12-793688-1	170	180	+	12.4603	7.89e-06	0.0242	GACGACGACGA	Merged-ctg12-793688-1	ctg12:793444-793933	promoter	promoter-TSS (g7713.t1)	-528	g7713.t1	1	SREBP-1_peak_349	-	SREBP-1_peak_349	2.33265	10.319	7.1355	ctg12:793444-793933	793739	-	-	-	-	-	-	g7713	-","PF04488.12`Gly_transf_sug`Glycosyltransferase sugar-binding region containing DXD motif","-","hypothetical protein GSI_14590``","-","-","-","-","-"
GRVGRVGRVGR	MEME-1	Merged-ctg24-299682-1	220	230	+	12.4603	7.89e-06	0.0242	GACGACGACGA	Merged-ctg24-299682-1	ctg24:299485-299880	Intergenic	Intergenic	2775	g10934.t1	1	SREBP-1_peak_779	-	SREBP-1_peak_779	2.57241	12.8534	9.13045	ctg24:299485-299880	299789	-	-	-	-	-	-	g10934	-","-","-","hypothetical protein GSI_15059``","-","-","-","-","-"
GRVGRVGRVGR	MEME-1	Merged-ctg10-472877-2	239	249	+	12.4603	7.89e-06	0.0242	GACGACGACGA	Merged-ctg10-472877-2	ctg10:472683-473091	TTS (g6888.t1)	#NAME?	1146	g6888.t1	1&2	SREBP-1_peak_248	SREBP-2_peak_229	SREBP-1_peak_248	2.35855	11.0318	7.69176	ctg10:472683-473091	472808	SREBP-2_peak_229	2.04356	7.26482	4.68604	ctg10:472693-473042	472907	g6888	-","PF00011.18`HSP20`Hsp20/alpha crystallin family","-","``","-","-","-","-","-"
GRVGRVGRVGR	MEME-1	Merged-ctg10-472877-2	242	252	+	12.4603	7.89e-06	0.0242	GACGACGACGA	Merged-ctg10-472877-2	ctg10:472683-473091	TTS (g6888.t1)	#NAME?	1146	g6888.t1	1&2	SREBP-1_peak_248	SREBP-2_peak_229	SREBP-1_peak_248	2.35855	11.0318	7.69176	ctg10:472683-473091	472808	SREBP-2_peak_229	2.04356	7.26482	4.68604	ctg10:472693-473042	472907	g6888	-","PF00011.18`HSP20`Hsp20/alpha crystallin family","-","``","-","-","-","-","-"
GRVGRVGRVGR	MEME-1	Merged-ctg1-1687001-1	314	324	+	12.4603	7.89e-06	0.0242	GAAGAGGAGGA	Merged-ctg1-1687001-1	ctg1:1686716-1687286	promoter	promoter-TSS (g415.t2)	-190	g415.t1	1	SREBP-1_peak_64	-	SREBP-1_peak_64	2.36129	10.5544	7.31917	ctg1:1686716-1687286	1687187	-	-	-	-	-	-	g415	sp|Q01387|RAS2_NEUCR`Protein ras-2","PF08477.10`Roc`Ras of Complex, Roc, domain of DAPkinase;PF03193.13`DUF258`Protein of unknown function, DUF258;PF00009.24`GTP_EFTU`Elongation factor Tu GTP binding domain;PF00071.19`Ras`Ras family","WP_072800931.1`GTP-binding protein","Protein ras-2``","-","-","K07827`KRAS, KRAS2","ko04071` Sphingolipid signaling pathway;ko04540` Gap junction;ko04960` Aldostero…
GRVGRVGRVGR	MEME-1	Merged-ctg2-14808-1	340	350	+	12.4603	7.89e-06	0.0242	GACGACGACGA	Merged-ctg2-14808-1	ctg2:14574-15042	promoter	promoter-TSS (g1420.t1)	-372	g1420.t1	2	-	SREBP-2_peak_591	-	-	-	-	-	-	SREBP-2_peak_591	2.03654	6.84807	4.36025	ctg2:14574-15042	14662	g1420	-","PF12937.4`F-box-like`F-box-like","-","hypothetical protein GSI_13376``","-","-","-","-","-"
GRVGRVGRVGR	MEME-1	Merged-ctg3-1838916-2	374	384	+	12.4603	7.89e-06	0.0242	GACGACGACGA	Merged-ctg3-1838916-2	ctg3:1838571-1839289	Intergenic	Intergenic	-14494	g2760.t1	1&2	SREBP-1_peak_910	SREBP-2_peak_889	SREBP-1_peak_910	2.34804	8.58324	5.76525	ctg3:1838619-1839187	1839032	SREBP-2_peak_889	2.46122	8.64608	5.76698	ctg3:1838571-1839289	1838646	g2760	sp|O42939|UBA2_SCHPO`Ubiquitin-activating enzyme E1-like","PF13241.3`NAD_binding_7`Putative NAD(P)-binding;PF14732.3`UAE_UbL`Ubiquitin/SUMO-activating enzyme ubiquitin-like domain;PF10585.6`UBA_e1_thiolCys`Ubiquitin-activating enzyme active site;PF00899.18`ThiF`ThiF family","WP_012913055.1`ThiF family adenylyltransferase","hypothetical protein GSI_10435``","-","-","K10685`UBLE1B, SAE2, UBA2","ko0…
GRVGRVGRVGR	MEME-1	Merged-ctg3-1838916-2	377	387	+	12.4603	7.89e-06	0.0242	GACGACGACGA	Merged-ctg3-1838916-2	ctg3:1838571-1839289	Intergenic	Intergenic	-14494	g2760.t1	1&2	SREBP-1_peak_910	SREBP-2_peak_889	SREBP-1_peak_910	2.34804	8.58324	5.76525	ctg3:1838619-1839187	1839032	SREBP-2_peak_889	2.46122	8.64608	5.76698	ctg3:1838571-1839289	1838646	g2760	sp|O42939|UBA2_SCHPO`Ubiquitin-activating enzyme E1-like","PF13241.3`NAD_binding_7`Putative NAD(P)-binding;PF14732.3`UAE_UbL`Ubiquitin/SUMO-activating enzyme ubiquitin-like domain;PF10585.6`UBA_e1_thiolCys`Ubiquitin-activating enzyme active site;PF00899.18`ThiF`ThiF family","WP_012913055.1`ThiF family adenylyltransferase","hypothetical protein GSI_10435``","-","-","K10685`UBLE1B, SAE2, UBA2","ko0…
GRVGRVGRVGR	MEME-1	Merged-ctg3-1838916-2	380	390	+	12.4603	7.89e-06	0.0242	GACGACGACGA	Merged-ctg3-1838916-2	ctg3:1838571-1839289	Intergenic	Intergenic	-14494	g2760.t1	1&2	SREBP-1_peak_910	SREBP-2_peak_889	SREBP-1_peak_910	2.34804	8.58324	5.76525	ctg3:1838619-1839187	1839032	SREBP-2_peak_889	2.46122	8.64608	5.76698	ctg3:1838571-1839289	1838646	g2760	sp|O42939|UBA2_SCHPO`Ubiquitin-activating enzyme E1-like","PF13241.3`NAD_binding_7`Putative NAD(P)-binding;PF14732.3`UAE_UbL`Ubiquitin/SUMO-activating enzyme ubiquitin-like domain;PF10585.6`UBA_e1_thiolCys`Ubiquitin-activating enzyme active site;PF00899.18`ThiF`ThiF family","WP_012913055.1`ThiF family adenylyltransferase","hypothetical protein GSI_10435``","-","-","K10685`UBLE1B, SAE2, UBA2","ko0…
GRVGRVGRVGR	MEME-1	Merged-ctg6-1865579-2	402	412	+	12.4603	7.89e-06	0.0242	GACGACGACGA	Merged-ctg6-1865579-2	ctg6:1865346-1865841	TTS (g4837.t1)	#NAME?	885	g4838.t1	1&2	SREBP-1_peak_1262	SREBP-2_peak_1224	SREBP-1_peak_1262	2.22243	8.96336	6.06678	ctg6:1865373-1865759	1865451	SREBP-2_peak_1224	2.45343	11.5764	8.10254	ctg6:1865346-1865841	1865472	g4838	sp|O42901|YBA9_SCHPO`Uncharacterized protein C119.09c","PF04061.11`ORMDL`ORMDL family","-","hypothetical protein GSI_01162``","-","-","-","-","GO:0005783`endoplasmic reticulum`cellular_component;GO:0030176`integral component of endoplasmic reticulum membrane`cellular_component;GO:0090155`negative regulation of sphingolipid biosynthetic process`biological_process;GO:1900060`negative regulation of …
GRVGRVGRVGR	MEME-1	Merged-ctg4-455104-2	408	418	+	12.4603	7.89e-06	0.0242	GACGACGACGA	Merged-ctg4-455104-2	ctg4:454852-455320	TTS (g3115.t1)	#NAME?	1258	g3115.t1	1&2	SREBP-1_peak_976	SREBP-2_peak_940	SREBP-1_peak_976	2.15136	7.78134	5.12485	ctg4:454852-455271	455180	SREBP-2_peak_940	2.16569	7.88595	5.17465	ctg4:454976-455320	455111	g3115	sp|Q7T3C6|CPSF5_DANRE`Cleavage and polyadenylation specificity factor subunit 5","PF13869.3`NUDIX_2`Nucleotide hydrolase","-","cleavage and polyadenylation specific factor 5``","-","-","K14397`NUDT21, CPSF5, CFIM25","ko03015` mRNA surveillance pathway","GO:0042382`paraspeckles`cellular_component;GO:0003729`mRNA binding`molecular_function;GO:0006378`mRNA polyadenylation`biological_process;GO:20009…
GRVGRVGRVGR	MEME-1	Merged-ctg18-329713-2	501	511	+	12.4603	7.89e-06	0.0242	GACGACGACGA	Merged-ctg18-329713-2	ctg18:329384-330052	promoter	#NAME?	-1016	g9583.t1	1&2	SREBP-1_peak_578	SREBP-2_peak_563	SREBP-1_peak_578	2.04715	12.0316	8.48201	ctg18:329391-330025	329878	SREBP-2_peak_563	2.30765	17.1346	12.6424	ctg18:329384-330052	329879	g9583	-","PF03659.11`Glyco_hydro_71`Glycosyl hydrolase family 71","WP_048015091.1`hypothetical protein","hypothetical protein GSI_04412``","-","-","K08254`E3.2.1.59","-","-"
GRVGRVGRVGR	MEME-1	Merged-ctg5-1168655-2	545	555	+	12.4603	7.89e-06	0.0242	GACGACGACGA	Merged-ctg5-1168655-2	ctg5:1168300-1168949	TTS (g3812.t1)	#NAME?	4144	g3813.t1	1&2	SREBP-1_peak_1118	SREBP-2_peak_1089	SREBP-1_peak_1118	2.64869	15.0398	10.8325	ctg5:1168300-1168949	1168838	SREBP-2_peak_1089	2.27152	9.92948	6.7699	ctg5:1168449-1168924	1168843	g3813	sp|Q9USW1|YHZ3_SCHPO`Uncharacterized protein C21B10.03c","PF06741.10`LsmAD`LsmAD domain;PF14438.3`SM-ATX`Ataxin 2 SM domain","-","LsmAD domain-containing protein``","-","-","-","-","GO:0032153`cell division site`cellular_component;GO:0010494`cytoplasmic stress granule`cellular_component;GO:0034063`stress granule assembly`biological_process;GO:0016071`mRNA metabolic process`biological_process;GO:0…
GRVGRVGRVGR	MEME-1	Merged-ctg6-1951406-2	632	642	+	12.4603	7.89e-06	0.0242	GACGACGACGA	Merged-ctg6-1951406-2	ctg6:1951158-1951848	promoter	promoter-TSS (g4868.t1)	94	g4868.t1	1&2	SREBP-1_peak_1266	SREBP-2_peak_1228	SREBP-1_peak_1266	2.40351	12.8439	9.12438	ctg6:1951158-1951848	1951344	SREBP-2_peak_1228	2.26467	10.9058	7.54868	ctg6:1951159-1951462	1951353	g4868	sp|P50582|HSK1_SCHPO`Cell cycle serine/threonine-protein kinase hsk1","PF07714.14`Pkinase_Tyr`Protein tyrosine kinase;PF00069.22`Pkinase`Protein kinase domain;PF01636.20`APH`Phosphotransferase enzyme family","WP_061130198.1`hypothetical protein","``","-","-","K02214`CDC7","ko04113` Meiosis - yeast;ko04111` Cell cycle - yeast;ko04110` Cell cycle","GO:0051301`cell division`biological_process;GO:000…
GRVGRVGRVGR	MEME-1	Merged-ctg6-1951406-2	635	645	+	12.4603	7.89e-06	0.0242	GACGACGACGA	Merged-ctg6-1951406-2	ctg6:1951158-1951848	promoter	promoter-TSS (g4868.t1)	94	g4868.t1	1&2	SREBP-1_peak_1266	SREBP-2_peak_1228	SREBP-1_peak_1266	2.40351	12.8439	9.12438	ctg6:1951158-1951848	1951344	SREBP-2_peak_1228	2.26467	10.9058	7.54868	ctg6:1951159-1951462	1951353	g4868	sp|P50582|HSK1_SCHPO`Cell cycle serine/threonine-protein kinase hsk1","PF07714.14`Pkinase_Tyr`Protein tyrosine kinase;PF00069.22`Pkinase`Protein kinase domain;PF01636.20`APH`Phosphotransferase enzyme family","WP_061130198.1`hypothetical protein","``","-","-","K02214`CDC7","ko04113` Meiosis - yeast;ko04111` Cell cycle - yeast;ko04110` Cell cycle","GO:0051301`cell division`biological_process;GO:000…
GRVGRVGRVGR	MEME-1	Merged-ctg6-1951406-2	638	648	+	12.4603	7.89e-06	0.0242	GACGACGACGA	Merged-ctg6-1951406-2	ctg6:1951158-1951848	promoter	promoter-TSS (g4868.t1)	94	g4868.t1	1&2	SREBP-1_peak_1266	SREBP-2_peak_1228	SREBP-1_peak_1266	2.40351	12.8439	9.12438	ctg6:1951158-1951848	1951344	SREBP-2_peak_1228	2.26467	10.9058	7.54868	ctg6:1951159-1951462	1951353	g4868	sp|P50582|HSK1_SCHPO`Cell cycle serine/threonine-protein kinase hsk1","PF07714.14`Pkinase_Tyr`Protein tyrosine kinase;PF00069.22`Pkinase`Protein kinase domain;PF01636.20`APH`Phosphotransferase enzyme family","WP_061130198.1`hypothetical protein","``","-","-","K02214`CDC7","ko04113` Meiosis - yeast;ko04111` Cell cycle - yeast;ko04110` Cell cycle","GO:0051301`cell division`biological_process;GO:000…
GRVGRVGRVGR	MEME-1	Merged-ctg1-575519-2	871	881	+	12.4603	7.89e-06	0.0242	GACGACGACGA	Merged-ctg1-575519-2	ctg1:574976-576080	promoter	#NAME?	-1646	g118.t2	1&2	SREBP-1_peak_11	SREBP-2_peak_15	SREBP-1_peak_11	2.47848	14.9429	10.7583	ctg1:574976-576080	575128	SREBP-2_peak_15	2.11687	9.80787	6.67334	ctg1:575019-576001	575852	g118	sp|O15050|TRNK1_HUMAN`TPR and ankyrin repeat-containing protein 1","PF07719.14`TPR_2`Tetratricopeptide repeat;PF00515.25`TPR_1`Tetratricopeptide repeat;PF13538.3`UvrD_C_2`UvrD-like helicase C-terminal domain;PF13361.3`UvrD_C`UvrD-like helicase C-terminal domain;PF11202.5`PRTase_1`Phosphoribosyl transferase (PRTase)","WP_014147349.1`hypothetical protein","hypothetical protein BD309DRAFT_866302``",…
GRVGRVGRVGR	MEME-1	Merged-ctg5-1770730-1	32	42	-	12.4286	8.36e-06	0.0252	GAAGACGACGG	Merged-ctg5-1770730-1	ctg5:1770617-1770843	TTS (g3983.t1)	#NAME?	1059	g3982.t1	2	-	SREBP-2_peak_1115	-	-	-	-	-	-	SREBP-2_peak_1115	2.32707	10.1513	6.94254	ctg5:1770617-1770843	1770672	g3982	-","PF07690.13`MFS_1`Major Facilitator Superfamily;PF13347.3`MFS_2`MFS/sugar transport protein","-","MFS general substrate transporter``","-","-","-","-","-"
GRVGRVGRVGR	MEME-1	Merged-ctg6-661825-1	62	72	-	12.4286	8.36e-06	0.0252	GAAGAGGAAAA	Merged-ctg6-661825-1	ctg6:661553-662097	promoter	#NAME?	494	g4435.t1	1	SREBP-1_peak_1211	-	SREBP-1_peak_1211	2.17118	8.34697	5.57696	ctg6:661553-662097	661661	-	-	-	-	-	-	g4435	sp|O14776|TCRG1_HUMAN`Transcription elongation regulator 1","PF00397.23`WW`WW domain;PF01846.16`FF`FF domain;PF16512.2`RhoGAP-FF1`p190-A and -B Rho GAPs FF domain","-","hypothetical protein BD309DRAFT_851694``","-","-","K12824`TCERG1, CA150","ko03040` Spliceosome","GO:0042802`identical protein binding`molecular_function;GO:0003713`transcription coactivator activity`molecular_function;GO:0000122`n…
GRVGRVGRVGR	MEME-1	Merged-ctg10-463146-1	165	175	-	12.4286	8.36e-06	0.0252	GAAGACGACGG	Merged-ctg10-463146-1	ctg10:463033-463259	promoter	#NAME?	259	g6885.t1	2	-	SREBP-2_peak_228	-	-	-	-	-	-	SREBP-2_peak_228	2.11112	7.78314	5.09459	ctg10:463033-463259	463187	g6885	sp|C5G0N1|UTP25_ARTOC`U3 small nucleolar RNA-associated protein 25","PF06862.9`UTP25`Utp25, U3 small nucleolar RNA-associated SSU processome protein 25","-","hypothetical protein GSI_01597``","-","-","K14774`UTP25, DEF","-","GO:0005730`nucleolus`cellular_component;GO:0006364`rRNA processing`biological_process"
GRVGRVGRVGR	MEME-1	Merged-ctg5-1128878-1	183	193	-	12.4286	8.36e-06	0.0252	GAAGAGGAAAA	Merged-ctg5-1128878-1	ctg5:1128764-1128993	promoter	promoter-TSS (g3797.t1)	-61	g3796.t1	1	SREBP-1_peak_1116	-	SREBP-1_peak_1116	2.19984	8.6764	5.83851	ctg5:1128764-1128993	1128855	-	-	-	-	-	-	g3796	sp|Q1MTN8|ACL4_SCHPO`Probable assembly chaperone of rpl4","PF13181.3`TPR_8`Tetratricopeptide repeat;PF07719.14`TPR_2`Tetratricopeptide repeat;PF13432.3`TPR_16`Tetratricopeptide repeat;PF13428.3`TPR_14`Tetratricopeptide repeat;PF13431.3`TPR_17`Tetratricopeptide repeat;PF13424.3`TPR_12`Tetratricopeptide repeat;PF00515.25`TPR_1`Tetratricopeptide repeat;PF14559.3`TPR_19`Tetratricopeptide repeat","-",…
GRVGRVGRVGR	MEME-1	Merged-ctg2-3430099-1	263	273	-	12.4286	8.36e-06	0.0252	GAAGACGACGG	Merged-ctg2-3430099-1	ctg2:3429820-3430378	Intergenic	Intergenic	-5189	g2211.t1	2	-	SREBP-2_peak_704	-	-	-	-	-	-	SREBP-2_peak_704	2.2026	8.37218	5.55392	ctg2:3429820-3430378	3430103	g2211	-","-","-","``","-","-","-","-","-"
GRVGRVGRVGR	MEME-1	Merged-ctg6-129686-1	20	30	+	12.4286	8.36e-06	0.0252	GAAGACGACGG	Merged-ctg6-129686-1	ctg6:129573-129799	promoter	-intron (g4242.t1, intron 1 of 6)	237	g4242.t1	1	SREBP-1_peak_1182	-	SREBP-1_peak_1182	2.00897	7.87351	5.19903	ctg6:129573-129799	129638	-	-	-	-	-	-	g4242	sp|P87000|ACU15_NEUCR`Transcriptional activator protein acu-15","PF00172.15`Zn_clus`Fungal Zn(2)-Cys(6) binuclear cluster domain;PF04082.15`Fungal_trans`Fungal specific transcription factor domain","-","transcription factor``","-","-","-","-","GO:0000981`RNA polymerase II transcription factor activity, sequence-specific DNA binding`molecular_function;GO:0005634`nucleus`cellular_component;GO:00063…
GRVGRVGRVGR	MEME-1	Merged-ctg6-2564477-1	92	102	+	12.4286	8.36e-06	0.0252	GAAGACGACGG	Merged-ctg6-2564477-1	ctg6:2564352-2564603	promoter	promoter-TSS (g5026.t1)	-379	g5027.t1	1	SREBP-1_peak_1306	-	SREBP-1_peak_1306	2.28311	7.4451	4.85833	ctg6:2564352-2564603	2564422	-	-	-	-	-	-	g5027	sp|O55091|IMPCT_MOUSE`Protein IMPACT","PF01205.16`UPF0029`Uncharacterized protein family UPF0029","WP_122113942.1`YigZ family protein","ribosomal protein S5 domain 2-type protein``","-","Putative translation regulator, IMPACT (imprinted ancient) protein family","-","-","GO:0043022`ribosome binding`molecular_function;GO:0071468`cellular response to acidic pH`biological_process;GO:0003779`actin bin…
GRVGRVGRVGR	MEME-1	Merged-ctg5-2007233-1	105	115	+	12.4286	8.36e-06	0.0252	GAAGACGACGG	Merged-ctg5-2007233-1	ctg5:2007102-2007365	exon (g4053.t1, exon 6 of 6)	-exon (g4053.t1, exon 6 of 6)	1216	g4053.t1	1	SREBP-1_peak_1154	-	SREBP-1_peak_1154	2.4535	10.4962	7.27335	ctg5:2007102-2007365	2007205	-	-	-	-	-	-	g4053	-","-","-","transporter``","-","-","-","-","-"
GRVGRVGRVGR	MEME-1	Merged-ctg5-350196-2	279	289	+	12.4286	8.36e-06	0.0252	GAAGACGACGG	Merged-ctg5-350196-2	ctg5:349993-350373	Intergenic	Intergenic	-2636	g3595.t1	1&2	SREBP-1_peak_1074	SREBP-2_peak_1051	SREBP-1_peak_1074	2.58637	12.9704	9.22028	ctg5:349993-350373	350235	SREBP-2_peak_1051	2.34797	9.82507	6.68754	ctg5:350048-350373	350211	g3595	sp|Q09912|PSI1_SCHPO`Protein psi1","PF01556.15`DnaJ_C`DnaJ C terminal domain;PF00226.28`DnaJ`DnaJ domain","-","DnaJ-domain-containing protein``","-","-","K09510`DNAJB4","-","GO:0002183`cytoplasmic translational initiation`biological_process;GO:0051087`chaperone binding`molecular_function;GO:0030544`Hsp70 protein binding`molecular_function;GO:0051085`chaperone mediated protein folding requiring co…
GRVGRVGRVGR	MEME-1	Merged-ctg6-2351411-1	143	153	-	12.4127	8.66e-06	0.0253	GAAGAGGGCGA	Merged-ctg6-2351411-1	ctg6:2351259-2351563	intron (g4980.t1, intron 9 of 9)	-intron (g4980.t1, intron 9 of 9)	1891	g4980.t1	2	-	SREBP-2_peak_1254	-	-	-	-	-	-	SREBP-2_peak_1254	2.42542	11.0788	7.69468	ctg6:2351259-2351563	2351455	g4980	sp|B9L9K0|END4_NAUPA`Probable endonuclease 4","PF01261.21`AP_endonuc_2`Xylose isomerase-like TIM barrel","WP_121171431.1`deoxyribonuclease IV","hypothetical protein GSI_01360``","-","Endonuclease IV","K10771`APEX1","ko03410` Base excision repair","GO:0003677`DNA binding`molecular_function;GO:0006281`DNA repair`biological_process;GO:0008833`deoxyribonuclease IV (phage-T4-induced) activity`molecula…
GRVGRVGRVGR	MEME-1	Merged-ctg8-1698085-1	196	206	-	12.4127	8.66e-06	0.0253	GAAGAGGGCGA	Merged-ctg8-1698085-1	ctg8:1697976-1698195	exon (g6127.t1, exon 5 of 10)	-exon (g6127.t1, exon 5 of 10)	1317	g6127.t1	1	SREBP-1_peak_1472	-	SREBP-1_peak_1472	2.02651	6.95463	4.47083	ctg8:1697976-1698195	1698092	-	-	-	-	-	-	g6127	sp|Q6NU40|CTF18_XENLA`Chromosome transmission fidelity protein 18 homolog","PF13173.3`AAA_14`AAA domain;PF13401.3`AAA_22`AAA domain;PF13191.3`AAA_16`AAA ATPase domain;PF05496.9`RuvB_N`Holliday junction DNA helicase ruvB N-terminus;PF00004.26`AAA`ATPase family associated with various cellular activities (AAA);PF13238.3`AAA_18`AAA domain;PF13245.3`AAA_19`Part of AAA domain;PF07728.11`AAA_5`AAA doma…
GRVGRVGRVGR	MEME-1	Merged-ctg1-1964264-1	198	208	-	12.4127	8.66e-06	0.0253	GAAGAGGGCGA	Merged-ctg1-1964264-1	ctg1:1964099-1964430	promoter	promoter-TSS (g510.t1)	-672	g510.t1	1	SREBP-1_peak_78	-	SREBP-1_peak_78	2.54676	12.7823	9.06983	ctg1:1964099-1964430	1964301	-	-	-	-	-	-	g510	-","PF02213.13`GYF`GYF domain","-","hypothetical protein GSI_06804``","-","-","-","-","-"
GRVGRVGRVGR	MEME-1	Merged-ctg4-1506172-1	249	259	-	12.4127	8.66e-06	0.0253	GAAGAGGGCGA	Merged-ctg4-1506172-1	ctg4:1505987-1506358	exon (g3343.t1, exon 5 of 12)	-exon (g3343.t1, exon 5 of 12)	3485	g3343.t1	2	-	SREBP-2_peak_982	-	-	-	-	-	-	SREBP-2_peak_982	2.28743	9.35782	6.32142	ctg4:1505987-1506358	1506268	g3343	sp|O74889|SAC31_SCHPO`SAC3 family protein 1","PF03399.13`SAC3_GANP`SAC3/GANP family","-","hypothetical protein DICSQDRAFT_156285``","-","-","-","-","GO:0005634`nucleus`cellular_component;GO:0005643`nuclear pore`cellular_component;GO:0005635`nuclear envelope`cellular_component;GO:0005829`cytosol`cellular_component;GO:0005737`cytoplasm`cellular_component;GO:0042274`ribosomal small subunit biogenesi…
GRVGRVGRVGR	MEME-1	Merged-ctg8-518242-1	345	355	-	12.4127	8.66e-06	0.0253	GAAGAGGGCGA	Merged-ctg8-518242-1	ctg8:518002-518482	exon (g5745.t1, exon 1 of 2)	-exon (g5745.t1, exon 1 of 2)	535	g5745.t1	2	-	SREBP-2_peak_1367	-	-	-	-	-	-	SREBP-2_peak_1367	2.10232	10.1507	6.94251	ctg8:518002-518482	518369	g5745	-","PF02213.13`GYF`GYF domain","-","hypothetical protein GSI_13747``","-","-","K13099`CD2BP2, PPP1R59","-","-"
GRVGRVGRVGR	MEME-1	Merged-ctg7-116160-2	429	439	-	12.4127	8.66e-06	0.0253	GAAGAGGGCGA	Merged-ctg7-116160-2	ctg7:115758-116552	promoter	-intron (g5041.t1, intron 2 of 18)	325	g5041.t1	1&2	SREBP-1_peak_1307	SREBP-2_peak_1270	SREBP-1_peak_1307	2.18507	8.02727	5.32095	ctg7:115758-116534	116063	SREBP-2_peak_1270	2.00696	6.63333	4.19032	ctg7:115796-116552	115833	g5041	sp|Q4PFA5|UBC2_USTMA`Ubiquitin-conjugating enzyme E2 2","PF00179.23`UQ_con`Ubiquitin-conjugating enzyme;PF13347.3`MFS_2`MFS/sugar transport protein;PF03092.13`BT1`BT1 family","WP_071414401.1`ubiquitin-conjugating enzyme E2, partial","hypothetical protein GSI_09450``","-","-","K15378`SLC45A1_2_4","-","GO:0005524`ATP binding`molecular_function;GO:0031571`mitotic G1 DNA damage checkpoint`biological_…
GRVGRVGRVGR	MEME-1	Merged-ctg10-1820683-1	469	479	-	12.4127	8.66e-06	0.0253	GAAGAGGGCGA	Merged-ctg10-1820683-1	ctg10:1820342-1821024	promoter	-exon (g7214.t1, exon 1 of 5)	193	g7214.t1	2	-	SREBP-2_peak_284	-	-	-	-	-	-	SREBP-2_peak_284	2.86053	13.8086	9.90052	ctg10:1820342-1821024	1820538	g7214	sp|P07527|WEE1_SCHPO`Mitosis inhibitor protein kinase wee1","PF00069.22`Pkinase`Protein kinase domain;PF07714.14`Pkinase_Tyr`Protein tyrosine kinase","WP_106827369.1`serine/threonine protein kinase","``","-","-","K03114`SWE1","ko04113` Meiosis - yeast;ko04111` Cell cycle - yeast","GO:1902402`signal transduction involved in mitotic DNA damage checkpoint`biological_process;GO:0071341`medial cortica…
GRVGRVGRVGR	MEME-1	Merged-ctg10-1326667-2	488	498	-	12.4127	8.66e-06	0.0253	GAAGAGGGCGA	Merged-ctg10-1326667-2	ctg10:1326410-1326970	promoter	promoter-TSS (g7125.t1)	-583	g7125.t1	1&2	SREBP-1_peak_284	SREBP-2_peak_264	SREBP-1_peak_284	2.65608	14.0187	10.0466	ctg10:1326420-1326970	1326549	SREBP-2_peak_264	2.16167	8.0651	5.31411	ctg10:1326410-1326868	1326517	g7125	sp|P17429|AREA_EMENI`Nitrogen regulatory protein areA","PF08550.7`DUF1752`Fungal protein of unknown function (DUF1752);PF00320.24`GATA`GATA zinc finger","WP_110783607.1`GATA-binding factor","AreA, partial``","-","-","K09184`GATAF","-","GO:0005634`nucleus`cellular_component;GO:0006338`chromatin remodeling`biological_process;GO:0006808`regulation of nitrogen utilization`biological_process;GO:000082…
GRVGRVGRVGR	MEME-1	Merged-ctg29-534247-1	69	79	+	12.4127	8.66e-06	0.0253	GAAGAGGGCGA	Merged-ctg29-534247-1	ctg29:534142-534353	promoter	promoter-TSS (g9334.t1)	-120	g9334.t1	2	-	SREBP-2_peak_802	-	-	-	-	-	-	SREBP-2_peak_802	2.2397	8.53697	5.68395	ctg29:534142-534353	534213	g9334	-","-","-","hypothetical protein BD311DRAFT_788066``","-","-","-","-","-"
GRVGRVGRVGR	MEME-1	Merged-ctg13-586596-2	136	146	+	12.4127	8.66e-06	0.0253	GAAGAGGGCGA	Merged-ctg13-586596-2	ctg13:586459-586741	intron (g8065.t1, intron 3 of 14)	-intron (g8065.t1, intron 3 of 14)	1725	g8065.t1	1&2	SREBP-1_peak_417	SREBP-2_peak_406	SREBP-1_peak_417	2.11388	7.80422	5.14278	ctg13:586459-586719	586520	SREBP-2_peak_406	2.26152	9.38652	6.34337	ctg13:586466-586741	586562	g8065	sp|O94679|CND1_SCHPO`Condensin complex subunit 1","PF12922.4`Cnd1_N`non-SMC mitotic condensation complex subunit 1, N-term;PF02985.19`HEAT`HEAT repeat;PF10363.6`RTP1_C1`Required for nuclear transport of RNA pol II C-terminus 1;PF13646.3`HEAT_2`HEAT repeats;PF12719.4`Cnd3`Nuclear condensing complex subunits, C-term domain;PF12717.4`Cnd1`non-SMC mitotic condensation complex subunit 1;PF01602.17`Ada…
GRVGRVGRVGR	MEME-1	Merged-ctg4-597873-1	152	162	+	12.4127	8.66e-06	0.0253	GAAGAGGGCGA	Merged-ctg4-597873-1	ctg4:597734-598013	exon (g3152.t2, exon 3 of 6)	-exon (g3152.t1, exon 4 of 7)	737	g3152.t2	1	SREBP-1_peak_978	-	SREBP-1_peak_978	2.15934	7.73554	5.08857	ctg4:597734-598013	597852	-	-	-	-	-	-	g3152	sp|Q6BDR8|NSE4_SCHPO`Non-structural maintenance of chromosome element 4","PF08743.7`Nse4_C`Nse4 C-terminal;PF15412.3`Nse4-Nse3_bdg`Binding domain of Nse4/EID3 to Nse3-MAGE","-","hypothetical protein GSI_03070``","-","-","-","-","GO:1902377`nuclear rDNA heterochromatin`cellular_component;GO:0030915`Smc5-Smc6 complex`cellular_component;GO:0005634`nucleus`cellular_component;GO:0061638`CENP-A contain…
GRVGRVGRVGR	MEME-1	Merged-ctg6-674291-2	180	190	+	12.4127	8.66e-06	0.0253	GAAGAGGGCGA	Merged-ctg6-674291-2	ctg6:673823-674543	promoter	promoter-TSS (g4439.t1)	-124	g4439.t1	1&2	SREBP-1_peak_1212	SREBP-2_peak_1174	SREBP-1_peak_1212	2.08531	7.68128	5.04591	ctg6:674285-674514	674363	SREBP-2_peak_1174	2.93163	18.7182	14.0183	ctg6:673823-674543	673960	g4439	-","PF01344.22`Kelch_1`Kelch motif;PF13854.3`Kelch_5`Kelch motif;PF13415.3`Kelch_3`Galactose oxidase, central domain;PF13418.3`Kelch_4`Galactose oxidase, central domain;PF13964.3`Kelch_6`Kelch motif","-","hypothetical protein BD309DRAFT_947553``","-","-","-","-","-"
GRVGRVGRVGR	MEME-1	Merged-ctg2-2677518-2	251	261	+	12.4127	8.66e-06	0.0253	GAAGAGGGCGA	Merged-ctg2-2677518-2	ctg2:2677311-2677690	promoter	-exon (g2085.t1, exon 1 of 1)	186	g2085.t4	1&2	SREBP-1_peak_703	SREBP-2_peak_681	SREBP-1_peak_703	2.18784	8.15454	5.42304	ctg2:2677468-2677690	2677637	SREBP-2_peak_681	2.35396	10.3697	7.11693	ctg2:2677311-2677606	2677405	g2085	sp|Q9M1V5|HFA7B_ARATH`Heat stress transcription factor A-7b","PF00447.14`HSF_DNA-bind`HSF-type DNA-binding","-","transcription factor``","-","-","-","-","GO:0003700`transcription factor activity, sequence-specific DNA binding`molecular_function;GO:0005737`cytoplasm`cellular_component;GO:0061408`positive regulation of transcription from RNA polymerase II promoter in response to heat stress`biologi…
GRVGRVGRVGR	MEME-1	Merged-ctg3-2983179-2	303	313	+	12.4127	8.66e-06	0.0253	GAAGAGGGCGA	Merged-ctg3-2983179-2	ctg3:2982935-2983366	Intergenic	Intergenic	4410	g2999.t1	1&2	SREBP-1_peak_943	SREBP-2_peak_916	SREBP-1_peak_943	2.2711	8.30316	5.54113	ctg3:2983059-2983366	2983187	SREBP-2_peak_916	2.39489	9.6686	6.56371	ctg3:2982935-2983356	2983209	g2999	sp|Q92341|STR3_SCHPO`Siderophore iron transporter 3","PF07690.13`MFS_1`Major Facilitator Superfamily","WP_100064809.1`MFS transporter","MFS general substrate transporter``","-","-","-","-","GO:0015891`siderophore transport`biological_process;GO:0005887`integral component of plasma membrane`cellular_component;GO:0055085`transmembrane transport`biological_process;GO:0015343`siderophore transmembran…
GRVGRVGRVGR	MEME-1	Merged-ctg29-334377-2	307	317	+	12.4127	8.66e-06	0.0253	GAAGAGGGCGA	Merged-ctg29-334377-2	ctg29:334101-334649	promoter	promoter-TSS (g9269.t1)	74	g9269.t1	1&2	SREBP-1_peak_813	SREBP-2_peak_795	SREBP-1_peak_813	2.39517	10.058	6.93017	ctg29:334101-334649	334392	SREBP-2_peak_795	2.26307	8.70863	5.81527	ctg29:334115-334644	334271	g9269	-","PF13473.3`Cupredoxin_1`Cupredoxin-like domain","-","hypothetical protein GSI_07261``","-","-","-","-","-"
GRVGRVGRVGR	MEME-1	Merged-ctg10-1709430-2	378	388	+	12.4127	8.66e-06	0.0253	GAAGAGGGCGA	Merged-ctg10-1709430-2	ctg10:1709193-1709669	promoter	#NAME?	278	g7200.t1	1&2	SREBP-1_peak_297	SREBP-2_peak_279	SREBP-1_peak_297	2.15738	8.13658	5.40874	ctg10:1709193-1709616	1709541	SREBP-2_peak_279	2.4696	11.7109	8.21422	ctg10:1709245-1709669	1709557	g7200	sp|Q0U3A4|SET9_PHANO`Histone-lysine N-methyltransferase SET9","PF00856.25`SET`SET domain","-","transcription factor``","-","-","K11429`SUV420H","ko00310` Lysine degradation","GO:0005694`chromosome`cellular_component;GO:0042799`histone methyltransferase activity (H4-K20 specific)`molecular_function;GO:0005634`nucleus`cellular_component"
GRVGRVGRVGR	MEME-1	Merged-ctg7-1695889-1	442	452	+	12.4127	8.66e-06	0.0253	GAAGAGGGCGA	Merged-ctg7-1695889-1	ctg7:1695659-1696120	promoter	promoter-TSS (g5455.t1)	-944	g5455.t1	2	-	SREBP-2_peak_1316	-	-	-	-	-	-	SREBP-2_peak_1316	2.04843	6.7501	4.28104	ctg7:1695659-1696120	1695727	g5455	-","-","-","hypothetical protein GSI_08809``","-","-","-","-","-"
GRVGRVGRVGR	MEME-1	Merged-ctg13-196917-3	570	580	+	12.4127	8.66e-06	0.0253	GAAGAGGGCGA	Merged-ctg13-196917-3	ctg13:196378-197386	promoter	-exon (g7974.t1, exon 1 of 2)	155	g7974.t1	1&2	SREBP-1_peak_398	SREBP-2_peak_384,SREBP-2_peak_385	SREBP-1_peak_398	2.2295	8.46191	5.66897	ctg13:196500-197344	197281	-	-	-	-	-	-	g7974	-","-","-","hypothetical protein GSI_00053``","-","-","-","-","-"
GRVGRVGRVGR	MEME-1	Merged-ctg12-1818017-1	7	17	-	12.381	8.96e-06	0.0258	GACGACGGAGA	Merged-ctg12-1818017-1	ctg12:1817887-1818148	TTS (g7932.t1)	#NAME?	2192	g7932.t1	2	-	SREBP-2_peak_374	-	-	-	-	-	-	SREBP-2_peak_374	2.55941	13.3277	9.51589	ctg12:1817887-1818148	1818012	g7932	-","-","-","hypothetical protein GSI_07664``","-","-","-","-","-"
GRVGRVGRVGR	MEME-1	Merged-ctg5-1770730-1	29	39	-	12.381	8.96e-06	0.0258	GACGACGGAGA	Merged-ctg5-1770730-1	ctg5:1770617-1770843	TTS (g3983.t1)	#NAME?	1059	g3982.t1	2	-	SREBP-2_peak_1115	-	-	-	-	-	-	SREBP-2_peak_1115	2.32707	10.1513	6.94254	ctg5:1770617-1770843	1770672	g3982	-","PF07690.13`MFS_1`Major Facilitator Superfamily;PF13347.3`MFS_2`MFS/sugar transport protein","-","MFS general substrate transporter``","-","-","-","-","-"
GRVGRVGRVGR	MEME-1	Merged-ctg7-613658-1	119	129	-	12.381	8.96e-06	0.0258	GACGACGGAGA	Merged-ctg7-613658-1	ctg7:613537-613779	TTS (g5177.t1)	#NAME?	854	g5176.t1	1	SREBP-1_peak_1330	-	SREBP-1_peak_1330	2.03272	7.27168	4.72328	ctg7:613537-613779	613678	-	-	-	-	-	-	g5176	-","PF08449.8`UAA`UAA transporter family;PF03151.13`TPT`Triose-phosphate Transporter family;PF00892.17`EamA`EamA-like transporter family","-","TPT-domain-containing protein``","-","-","-","-","-"
GRVGRVGRVGR	MEME-1	Merged-ctg3-438928-1	120	130	-	12.381	8.96e-06	0.0258	GACGACGGAGA	Merged-ctg3-438928-1	ctg3:438803-439053	promoter	promoter-TSS (g2391.t1)	-147	g2391.t1	2	-	SREBP-2_peak_830	-	-	-	-	-	-	SREBP-2_peak_830	2.22647	9.2173	6.21027	ctg3:438803-439053	438933	g2391	-","-","-","``","-","-","-","-","-"
GRVGRVGRVGR	MEME-1	Merged-ctg19-225683-1	164	174	-	12.381	8.96e-06	0.0258	GACGACGGAGA	Merged-ctg19-225683-1	ctg19:225557-225810	intron (g9958.t1, intron 2 of 4)	-intron (g9958.t1, intron 2 of 4)	5113	g9958.t1	2	-	SREBP-2_peak_577	-	-	-	-	-	-	SREBP-2_peak_577	2.27161	8.7712	5.86379	ctg19:225557-225810	225727	g9958	-","-","-","hypothetical protein GSI_12326``","-","-","-","-","-"
GRVGRVGRVGR	MEME-1	Merged-ctg7-1415810-2	389	399	-	12.381	8.96e-06	0.0258	GACGACGGAGA	Merged-ctg7-1415810-2	ctg7:1415527-1416079	TTS (g5372.t1)	#NAME?	1413	g5372.t1	1&2	SREBP-1_peak_1357	SREBP-2_peak_1310	SREBP-1_peak_1357	2.32521	8.43164	5.64306	ctg7:1415527-1416018	1415957	SREBP-2_peak_1310	2.55812	10.6891	7.3727	ctg7:1415616-1416079	1415968	g5372	-","PF04438.13`zf-HIT`HIT zinc finger;PF01753.15`zf-MYND`MYND finger","-","hypothetical protein GSI_08970``","-","-","-","-","-"
GRVGRVGRVGR	MEME-1	Merged-ctg12-1713346-2	81	91	+	12.381	8.96e-06	0.0258	GACGACGGAGA	Merged-ctg12-1713346-2	ctg12:1713198-1713509	intron (g7914.t1, intron 2 of 5)	-intron (g7914.t1, intron 2 of 5)	839	g7914.t1	1&2	SREBP-1_peak_385	SREBP-2_peak_369	SREBP-1_peak_385	2.07592	6.94327	4.46287	ctg12:1713198-1713413	1713338	SREBP-2_peak_369	2.04673	6.6462	4.20024	ctg12:1713267-1713509	1713418	g7914	sp|Q3ZFI7|GAR1_HYPJE`D-galacturonate reductase","PF00248.18`Aldo_ket_red`Aldo/keto reductase family","WP_109246468.1`aldo/keto reductase","transporter``","-","Aldo/keto reductase, related to diketogulonate reductase","K18097`GCY1","ko00561` Glycerolipid metabolism","GO:0019698`D-galacturonate catabolic process`biological_process;GO:0016616`oxidoreductase activity, acting on the CH-OH group of don…
GRVGRVGRVGR	MEME-1	Merged-ctg13-1023019-1	24	34	-	12.3651	9.26e-06	0.0258	GAGGACGACGA	Merged-ctg13-1023019-1	ctg13:1022903-1023135	exon (g8180.t1, exon 4 of 7)	-exon (g8180.t1, exon 4 of 7)	514	g8180.t1	1	SREBP-1_peak_441	-	SREBP-1_peak_441	2.07662	7.4237	4.84335	ctg13:1022903-1023135	1023073	-	-	-	-	-	-	g8180	sp|Q9M8Z5|NSN1_ARATH`Guanine nucleotide-binding protein-like NSN1","PF00350.20`Dynamin_N`Dynamin family;PF00735.15`Septin`Septin;PF02492.16`cobW`CobW/HypB/UreG, nucleotide-binding domain;PF08701.8`GN3L_Grn1`GNL3L/Grn1 putative GTPase;PF02421.15`FeoB_N`Ferrous iron transport protein B;PF01926.20`MMR_HSR1`50S ribosome-binding GTPase;PF03193.13`DUF258`Protein of unknown function, DUF258;PF00009.24`G…
GRVGRVGRVGR	MEME-1	Merged-ctg6-2351411-1	106	116	-	12.3651	9.26e-06	0.0258	GAGGACGACGA	Merged-ctg6-2351411-1	ctg6:2351259-2351563	intron (g4980.t1, intron 9 of 9)	-intron (g4980.t1, intron 9 of 9)	1891	g4980.t1	2	-	SREBP-2_peak_1254	-	-	-	-	-	-	SREBP-2_peak_1254	2.42542	11.0788	7.69468	ctg6:2351259-2351563	2351455	g4980	sp|B9L9K0|END4_NAUPA`Probable endonuclease 4","PF01261.21`AP_endonuc_2`Xylose isomerase-like TIM barrel","WP_121171431.1`deoxyribonuclease IV","hypothetical protein GSI_01360``","-","Endonuclease IV","K10771`APEX1","ko03410` Base excision repair","GO:0003677`DNA binding`molecular_function;GO:0006281`DNA repair`biological_process;GO:0008833`deoxyribonuclease IV (phage-T4-induced) activity`molecula…
GRVGRVGRVGR	MEME-1	Merged-ctg3-2513854-1	145	155	-	12.3651	9.26e-06	0.0258	GAGGACGACGA	Merged-ctg3-2513854-1	ctg3:2513728-2513980	exon (g2896.t1, exon 9 of 9)	-exon (g2896.t1, exon 9 of 9)	3588	g2896.t1	2	-	SREBP-2_peak_907	-	-	-	-	-	-	SREBP-2_peak_907	2.71744	12.5979	8.92497	ctg3:2513728-2513980	2513873	g2896	-","-","-","hypothetical protein GSI_03460``","-","-","-","-","-"
GRVGRVGRVGR	MEME-1	Merged-ctg3-2513854-1	154	164	-	12.3651	9.26e-06	0.0258	GAGGACGACGA	Merged-ctg3-2513854-1	ctg3:2513728-2513980	exon (g2896.t1, exon 9 of 9)	-exon (g2896.t1, exon 9 of 9)	3588	g2896.t1	2	-	SREBP-2_peak_907	-	-	-	-	-	-	SREBP-2_peak_907	2.71744	12.5979	8.92497	ctg3:2513728-2513980	2513873	g2896	-","-","-","hypothetical protein GSI_03460``","-","-","-","-","-"
GRVGRVGRVGR	MEME-1	Merged-ctg4-1211207-1	169	179	-	12.3651	9.26e-06	0.0258	GAGGACGACGA	Merged-ctg4-1211207-1	ctg4:1211071-1211343	exon (g3269.t1, exon 3 of 6)	-exon (g3269.t2, exon 3 of 6)	808	g3269.t2	1	SREBP-1_peak_1002	-	SREBP-1_peak_1002	2.4092	11.8586	8.34327	ctg4:1211071-1211343	1211191	-	-	-	-	-	-	g3269	sp|O74423|ENT1_SCHPO`Epsin-1","PF01417.17`ENTH`ENTH domain;PF02809.17`UIM`Ubiquitin interaction motif;PF07651.13`ANTH`ANTH domain","WP_141195158.1`hypothetical protein, partial","hypothetical protein GSI_05250``","-","-","K12471`EPN","ko04144` Endocytosis","GO:0030276`clathrin binding`molecular_function;GO:0016020`membrane`cellular_component;GO:0030479`actin cortical patch`cellular_component;GO:0…
GRVGRVGRVGR	MEME-1	Merged-ctg22-615210-2	219	229	-	12.3651	9.26e-06	0.0258	GAGGACGACGA	Merged-ctg22-615210-2	ctg22:614983-615405	promoter	promoter-TSS (g10621.t1)	-355	g10621.t1	1&2	SREBP-1_peak_754	SREBP-2_peak_734	SREBP-1_peak_754	2.08952	7.23188	4.69095	ctg22:614983-615395	615264	SREBP-2_peak_734	2.01032	6.48179	4.07315	ctg22:615059-615405	615224	g10621	-","-","-","hypothetical protein GSI_09525``","-","-","-","-","-"
GRVGRVGRVGR	MEME-1	Merged-ctg4-1211207-1	259	269	-	12.3651	9.26e-06	0.0258	GAGGACGACGA	Merged-ctg4-1211207-1	ctg4:1211071-1211343	exon (g3269.t1, exon 3 of 6)	-exon (g3269.t2, exon 3 of 6)	808	g3269.t2	1	SREBP-1_peak_1002	-	SREBP-1_peak_1002	2.4092	11.8586	8.34327	ctg4:1211071-1211343	1211191	-	-	-	-	-	-	g3269	sp|O74423|ENT1_SCHPO`Epsin-1","PF01417.17`ENTH`ENTH domain;PF02809.17`UIM`Ubiquitin interaction motif;PF07651.13`ANTH`ANTH domain","WP_141195158.1`hypothetical protein, partial","hypothetical protein GSI_05250``","-","-","K12471`EPN","ko04144` Endocytosis","GO:0030276`clathrin binding`molecular_function;GO:0016020`membrane`cellular_component;GO:0030479`actin cortical patch`cellular_component;GO:0…
GRVGRVGRVGR	MEME-1	Merged-ctg31-547456-1	310	320	-	12.3651	9.26e-06	0.0258	GAGGACGACGA	Merged-ctg31-547456-1	ctg31:547240-547672	TTS (g11369.t1)	#NAME?	1436	g11369.t1	1	SREBP-1_peak_964	-	SREBP-1_peak_964	2.13474	8.46965	5.6734	ctg31:547240-547672	547378	-	-	-	-	-	-	g11369	-","PF03874.13`RNA_pol_Rpb4`RNA polymerase Rpb4","-","hypothetical protein GSI_02930``","-","-","-","-","-"
GRVGRVGRVGR	MEME-1	Merged-ctg6-1807359-1	350	360	-	12.3651	9.26e-06	0.0258	GAGGACGACGA	Merged-ctg6-1807359-1	ctg6:1807163-1807555	promoter	promoter-TSS (g4824.t1)	-297	g4824.t1	2	-	SREBP-2_peak_1222	-	-	-	-	-	-	SREBP-2_peak_1222	2.4162	11.2658	7.84635	ctg6:1807163-1807555	1807414	g4824	sp|Q99002|1433_TRIHA`14-3-3 protein homolog","PF00244.17`14-3-3`14-3-3 protein","WP_082181584.1`hypothetical protein","14-3-3 protein``","-","-","K06630`YWHAE","ko05203` Viral carcinogenesis;ko04722` Neurotrophin signaling pathway;ko04114` Oocyte meiosis;ko04391` Hippo signaling pathway - fly;ko04151` PI3K-Akt signaling pathway;ko04390` Hippo signaling pathway;ko04110` Cell cycle;ko05169` Epstein…
GRVGRVGRVGR	MEME-1	Merged-ctg2-2558798-2	93	103	+	12.3651	9.26e-06	0.0258	GAGGACGACGA	Merged-ctg2-2558798-2	ctg2:2558547-2559063	promoter	promoter-TSS (g2055.t2)	-267	g2055.t2	1&2	SREBP-1_peak_699	SREBP-2_peak_675	SREBP-1_peak_699	2.64617	13.1593	9.37445	ctg2:2558547-2559063	2558718	SREBP-2_peak_675	2.15261	7.58377	4.93835	ctg2:2558584-2558998	2558690	g2055	sp|A2YFR6|OHK1_ORYSI`Probable histidine kinase 1","PF02518.23`HATPase_c`Histidine kinase-, DNA gyrase B-, and HSP90-like ATPase;PF00512.22`HisKA`His Kinase A (phospho-acceptor) domain;PF00072.21`Response_reg`Response regulator receiver domain","WP_136928581.1`response regulator","hypothetical protein GSI_12475``","-","Signal transduction histidine kinase","-","-","GO:0048364`root development`biol…
GRVGRVGRVGR	MEME-1	Merged-ctg9-1434755-1	102	112	+	12.3651	9.26e-06	0.0258	GAGGACGACGA	Merged-ctg9-1434755-1	ctg9:1434617-1434893	promoter	promoter-TSS (g6608.t1)	-567	g6608.t1	1	SREBP-1_peak_1546	-	SREBP-1_peak_1546	2.07454	5.50381	3.32311	ctg9:1434617-1434893	1434763	-	-	-	-	-	-	g6608	-","-","-","hypothetical protein GSI_09697``","-","-","-","-","-"
GRVGRVGRVGR	MEME-1	Merged-ctg6-1994332-1	120	130	+	12.3651	9.26e-06	0.0258	GAGGACGACGA	Merged-ctg6-1994332-1	ctg6:1994213-1994452	promoter	promoter-TSS (g4878.t1)	60	g4878.t1	1	SREBP-1_peak_1271	-	SREBP-1_peak_1271	2.08708	7.02166	4.52365	ctg6:1994213-1994452	1994368	-	-	-	-	-	-	g4878	-","PF00561.17`Abhydrolase_1`alpha/beta hydrolase fold;PF08386.7`Abhydrolase_4`TAP-like protein;PF12697.4`Abhydrolase_6`Alpha/beta hydrolase family;PF01738.15`DLH`Dienelactone hydrolase family;PF12695.4`Abhydrolase_5`Alpha/beta hydrolase family;PF12146.5`Hydrolase_4`Serine aminopeptidase, S33","WP_002771016.1`alpha/beta hydrolase","hypothetical protein GSI_01210``","-","-","-","-","-"
GRVGRVGRVGR	MEME-1	Merged-ctg17-989940-1	205	215	+	12.3651	9.26e-06	0.0258	GAGGACGACGA	Merged-ctg17-989940-1	ctg17:989806-990075	intron (g9887.t1, intron 1 of 2)	-intron (g9887.t1, intron 1 of 2)	1346	g9887.t1	2	-	SREBP-2_peak_552	-	-	-	-	-	-	SREBP-2_peak_552	2.4866	10.1885	6.97225	ctg17:989806-990075	989963	g9887	-","-","-","``","-","-","-","-","-"
GRVGRVGRVGR	MEME-1	Merged-ctg12-1630880-1	252	262	+	12.3651	9.26e-06	0.0258	GAGGACGACGA	Merged-ctg12-1630880-1	ctg12:1630725-1631035	promoter	promoter-TSS (g7902.t1)	45	g7902.t1	2	-	SREBP-2_peak_367	-	-	-	-	-	-	SREBP-2_peak_367	2.06231	7.78229	5.09396	ctg12:1630725-1631035	1630920	g7902	sp|O43073|YGW2_SCHPO`UPF0220 protein C8D2.02c","PF05255.8`UPF0220`Uncharacterised protein family (UPF0220)","WP_099099790.1`UPF0220 family protein","hypothetical protein DICSQDRAFT_139460``","-","-","-","-","GO:0032511`late endosome to vacuole transport via multivesicular body sorting pathway`biological_process;GO:0006886`intracellular protein transport`biological_process;GO:0016021`integral comp…
GRVGRVGRVGR	MEME-1	Merged-ctg3-2722313-1	302	312	+	12.3651	9.26e-06	0.0258	GAGGACGACGA	Merged-ctg3-2722313-1	ctg3:2722124-2722503	promoter	#NAME?	367	g2955.t1	1	SREBP-1_peak_938	-	SREBP-1_peak_938	2.50838	11.469	8.03437	ctg3:2722124-2722503	2722304	-	-	-	-	-	-	g2955	-","-","-","hypothetical protein GSI_13868``","-","-","-","-","-"
GRVGRVGRVGR	MEME-1	Merged-ctg6-1865579-2	399	409	+	12.3651	9.26e-06	0.0258	GAGGACGACGA	Merged-ctg6-1865579-2	ctg6:1865346-1865841	TTS (g4837.t1)	#NAME?	885	g4838.t1	1&2	SREBP-1_peak_1262	SREBP-2_peak_1224	SREBP-1_peak_1262	2.22243	8.96336	6.06678	ctg6:1865373-1865759	1865451	SREBP-2_peak_1224	2.45343	11.5764	8.10254	ctg6:1865346-1865841	1865472	g4838	sp|O42901|YBA9_SCHPO`Uncharacterized protein C119.09c","PF04061.11`ORMDL`ORMDL family","-","hypothetical protein GSI_01162``","-","-","-","-","GO:0005783`endoplasmic reticulum`cellular_component;GO:0030176`integral component of endoplasmic reticulum membrane`cellular_component;GO:0090155`negative regulation of sphingolipid biosynthetic process`biological_process;GO:1900060`negative regulation of …
GRVGRVGRVGR	MEME-1	Merged-ctg8-1165156-2	404	414	+	12.3651	9.26e-06	0.0258	GAGGACGACGA	Merged-ctg8-1165156-2	ctg8:1164906-1165395	promoter	promoter-TSS (g5959.t1)	-245	g5959.t1	1&2	SREBP-1_peak_1446	SREBP-2_peak_1399	SREBP-1_peak_1446	2.16761	9.36564	6.38501	ctg8:1164973-1165395	1165142	SREBP-2_peak_1399	2.16931	8.64732	5.76698	ctg8:1164906-1165352	1165208	g5959	sp|Q10086|YAO7_SCHPO`Uncharacterized transcriptional regulatory protein C11D3.07c","PF00172.15`Zn_clus`Fungal Zn(2)-Cys(6) binuclear cluster domain;PF04082.15`Fungal_trans`Fungal specific transcription factor domain","-","transcription factor``","-","-","-","-","GO:0000978`RNA polymerase II core promoter proximal region sequence-specific DNA binding`molecular_function;GO:0008270`zinc ion binding`…
GRVGRVGRVGR	MEME-1	Merged-ctg5-121899-2	620	630	+	12.3651	9.26e-06	0.0258	GAGGACGACGA	Merged-ctg5-121899-2	ctg5:121403-122172	promoter	-exon (g3536.t1, exon 2 of 3)	170	g3536.t1	1&2	SREBP-1_peak_1067	SREBP-2_peak_1042	SREBP-1_peak_1067	2.01774	6.35642	3.99611	ctg5:121403-122067	122001	SREBP-2_peak_1042	2.15537	7.4996	4.87188	ctg5:121955-122172	122047	g3536	-","-","-","hypothetical protein GSI_11143``","-","-","-","-","-"
GRVGRVGRVGR	MEME-1	Merged-ctg1-575519-2	868	878	+	12.3651	9.26e-06	0.0258	GAGGACGACGA	Merged-ctg1-575519-2	ctg1:574976-576080	promoter	#NAME?	-1646	g118.t2	1&2	SREBP-1_peak_11	SREBP-2_peak_15	SREBP-1_peak_11	2.47848	14.9429	10.7583	ctg1:574976-576080	575128	SREBP-2_peak_15	2.11687	9.80787	6.67334	ctg1:575019-576001	575852	g118	sp|O15050|TRNK1_HUMAN`TPR and ankyrin repeat-containing protein 1","PF07719.14`TPR_2`Tetratricopeptide repeat;PF00515.25`TPR_1`Tetratricopeptide repeat;PF13538.3`UvrD_C_2`UvrD-like helicase C-terminal domain;PF13361.3`UvrD_C`UvrD-like helicase C-terminal domain;PF11202.5`PRTase_1`Phosphoribosyl transferase (PRTase)","WP_014147349.1`hypothetical protein","hypothetical protein BD309DRAFT_866302``",…
GRVGRVGRVGR	MEME-1	Merged-ctg7-1809560-1	117	127	-	12.3492	9.56e-06	0.0263	GAAGACGGAGG	Merged-ctg7-1809560-1	ctg7:1809441-1809680	TTS (g5476.t1)	#NAME?	2483	g5476.t1	2	-	SREBP-2_peak_1318	-	-	-	-	-	-	SREBP-2_peak_1318	2.11125	7.29002	4.7069	ctg7:1809441-1809680	1809613	g5476	-","PF14613.3`DUF4449`Protein of unknown function (DUF4449)","-","hypothetical protein GSI_08751``","-","-","-","-","-"
GRVGRVGRVGR	MEME-1	Merged-ctg29-547808-2	187	197	-	12.3492	9.56e-06	0.0263	GAAGACGGAGG	Merged-ctg29-547808-2	ctg29:547627-547986	promoter	promoter-TSS (g9339.t1)	-225	g9339.t1	1&2	SREBP-1_peak_826	SREBP-2_peak_804	SREBP-1_peak_826	2.00847	7.17004	4.6414	ctg29:547627-547920	547833	SREBP-2_peak_804	2.15756	8.75979	5.85442	ctg29:547699-547986	547840	g9339	sp|Q9USX1|APE1_SCHPO`Aminopeptidase 1","PF01433.17`Peptidase_M1`Peptidase family M1;PF10232.6`Med8`Mediator of RNA polymerase II transcription complex subunit 8;PF11838.5`ERAP1_C`ERAP1-like C-terminal domain","WP_014448628.1`M1 family metallopeptidase","peptidase family M1-domain-containing protein``","-","-","K13721`APE2","-","GO:0016485`protein processing`biological_process;GO:0005829`cytosol`c…
GRVGRVGRVGR	MEME-1	Merged-ctg13-1195681-2	251	261	-	12.3492	9.56e-06	0.0263	GAAGACGGAGG	Merged-ctg13-1195681-2	ctg13:1195495-1195900	promoter	-exon (g8239.t1, exon 4 of 6)	-1422	g8238.t1	1&2	SREBP-1_peak_452	SREBP-2_peak_436	SREBP-1_peak_452	2.36679	11.7316	8.24376	ctg13:1195553-1195900	1195691	SREBP-2_peak_436	2.2223	9.6254	6.53014	ctg13:1195495-1195779	1195654	g8238	-","PF02187.14`GAS2`Growth-Arrest-Specific Protein 2 Domain","-","transporter``","-","-","-","-","-"
GRVGRVGRVGR	MEME-1	Merged-ctg2-1809828-2	50	60	+	12.3492	9.56e-06	0.0263	GAAGACGGAGG	Merged-ctg2-1809828-2	ctg2:1809656-1810036	Intergenic	Intergenic	-4203	g1864.t2	1&2	SREBP-1_peak_669	SREBP-2_peak_652	SREBP-1_peak_669	2.46475	12.0789	8.51895	ctg2:1809715-1810036	1809807	SREBP-2_peak_652	2.35055	10.5904	7.29412	ctg2:1809656-1809906	1809769	g1864	-","PF04082.15`Fungal_trans`Fungal specific transcription factor domain;PF00172.15`Zn_clus`Fungal Zn(2)-Cys(6) binuclear cluster domain","-","transcription factor``","-","-","-","-","-"
GRVGRVGRVGR	MEME-1	Merged-ctg8-813440-2	173	183	+	12.3492	9.56e-06	0.0263	GAAGACGGAGG	Merged-ctg8-813440-2	ctg8:813252-813597	TTS (g5848.t1)	#NAME?	3406	g5847.t1	1&2	SREBP-1_peak_1434	SREBP-2_peak_1380	SREBP-1_peak_1434	2.66586	14.8863	10.7126	ctg8:813252-813597	813400	SREBP-2_peak_1380	2.26581	9.65118	6.54992	ctg8:813341-813571	813436	g5847	-","-","-","glucosidase II beta subunit-like protein-domain-containing protein``","-","-","K10088`OS9","ko04141` Protein processing in endoplasmic reticulum","-"
GRVGRVGRVGR	MEME-1	Merged-ctg7-987943-1	183	193	+	12.3492	9.56e-06	0.0263	GAAGACGGAGG	Merged-ctg7-987943-1	ctg7:987758-988128	promoter	promoter-TSS (g5260.t1)	15	g5260.t1	1	SREBP-1_peak_1344	-	SREBP-1_peak_1344	2.54731	12.9316	9.19529	ctg7:987758-988128	987946	-	-	-	-	-	-	g5260	-","-","-","hypothetical protein GSI_09113``","-","-","-","-","-"
GRVGRVGRVGR	MEME-1	Merged-ctg6-2081057-2	880	890	+	12.3492	9.56e-06	0.0263	GAAGACGGAGG	Merged-ctg6-2081057-2	ctg6:2080575-2081477	promoter	-exon (g4906.t1, exon 1 of 6)	102	g4906.t1	1&2	SREBP-1_peak_1276	SREBP-2_peak_1236	SREBP-1_peak_1276	2.22651	9.21761	6.26793	ctg6:2080575-2081477	2080710	SREBP-2_peak_1236	2.5258	12.888	9.15695	ctg6:2080748-2081431	2081209	g4906	sp|P34761|WHI3_YEAST`Protein WHI3","PF00076.19`RRM_1`RNA recognition motif. (a.k.a. RRM, RBD, or RNP domain)","-","hypothetical protein GSI_01246``","-","-","-","-","GO:0061157`mRNA destabilization`biological_process;GO:0000932`cytoplasmic mRNA processing body`cellular_component;GO:0000398`mRNA splicing, via spliceosome`biological_process;GO:0051220`cytoplasmic sequestering of protein`biological_…
GRVGRVGRVGR	MEME-1	Merged-ctg8-1693259-1	17	27	-	12.3175	9.81e-06	0.0267	GAAGGAGACGA	Merged-ctg8-1693259-1	ctg8:1693134-1693385	TTS (g6125.t1)	#NAME?	1175	g6125.t1	2	-	SREBP-2_peak_1419	-	-	-	-	-	-	SREBP-2_peak_1419	2.49837	12.7869	9.07854	ctg8:1693134-1693385	1693248	g6125	-","-","-","hypothetical protein GSI_14167``","-","-","-","-","-"
GRVGRVGRVGR	MEME-1	Merged-ctg3-1503026-1	79	89	-	12.3175	9.81e-06	0.0267	GAAGGAGACGA	Merged-ctg3-1503026-1	ctg3:1502913-1503140	TTS (g2677.t1)	#NAME?	2924	g2677.t1	2	-	SREBP-2_peak_876	-	-	-	-	-	-	SREBP-2_peak_876	2.4151	10.6016	7.30296	ctg3:1502913-1503140	1503060	g2677	sp|O74388|YNVD_SCHPO`Uncharacterized protein C3H7.13","PF16673.2`TRAF_BIRC3_bd`TNF receptor-associated factor BIRC3 binding domain;PF16697.2`Yop-YscD_cpl`Inner membrane component of T3SS, cytoplasmic domain;PF00498.23`FHA`FHA domain","WP_106237635.1`FHA domain-containing protein","hypothetical protein GSI_10542``","-","-","-","-","GO:0090443`FAR/SIN/STRIPAK complex`cellular_component;GO:0051286`c…
GRVGRVGRVGR	MEME-1	Merged-ctg3-1482452-1	211	221	-	12.3175	9.81e-06	0.0267	GAAGGAGACGA	Merged-ctg3-1482452-1	ctg3:1482323-1482581	promoter	promoter-TSS (g2672.t1)	-34	g2672.t1	2	-	SREBP-2_peak_875	-	-	-	-	-	-	SREBP-2_peak_875	2.02833	6.69861	4.24044	ctg3:1482323-1482581	1482474	g2672	sp|Q9C0V1|AMT1_SCHPO`Ammonium transporter 1","PF00909.18`Ammonium_transp`Ammonium Transporter Family","WP_106822320.1`ammonium transporter","transporter``","-","-","K03320`amt, AMT, MEP","-","GO:0072488`ammonium transmembrane transport`biological_process;GO:0015398`high-affinity secondary active ammonium transmembrane transporter activity`molecular_function;GO:0005794`Golgi apparatus`cellular_com…
GRVGRVGRVGR	MEME-1	Merged-ctg25-464609-1	37	47	+	12.3175	9.81e-06	0.0267	GAAGGAGACGA	Merged-ctg25-464609-1	ctg25:464303-464915	promoter	-exon (g11195.t1, exon 1 of 7)	106	g11195.t1	2	-	SREBP-2_peak_788	-	-	-	-	-	-	SREBP-2_peak_788	2.43173	10.3331	7.08646	ctg25:464303-464915	464802	g11195	sp|Q9HEZ3|PEPA3_PENJA`Penicillopepsin-3","PF00026.20`Asp`Eukaryotic aspartyl protease;PF14543.3`TAXi_N`Xylanase inhibitor N-terminal","-","hypothetical protein GSI_02540``","-","-","-","-","GO:0005576`extracellular region`cellular_component;GO:0004190`aspartic-type endopeptidase activity`molecular_function"
GRVGRVGRVGR	MEME-1	Merged-ctg6-220921-1	111	121	+	12.3175	9.81e-06	0.0267	GAAGGAGACGA	Merged-ctg6-220921-1	ctg6:220817-221026	promoter	promoter-TSS (g4280.t2)	-969	g4280.t2	1	SREBP-1_peak_1189	-	SREBP-1_peak_1189	2.22427	9.53157	6.51534	ctg6:220817-221026	220950	-	-	-	-	-	-	g4280	sp|O14249|CLD1_SCHPO`probable cardiolipin-specific deacylase, mitochondrial","PF07859.10`Abhydrolase_3`alpha/beta hydrolase fold;PF00411.16`Ribosomal_S11`Ribosomal protein S11;PF12146.5`Hydrolase_4`Serine aminopeptidase, S33;PF00561.17`Abhydrolase_1`alpha/beta hydrolase fold;PF12697.4`Abhydrolase_6`Alpha/beta hydrolase family;PF05728.9`UPF0227`Uncharacterised protein family (UPF0227);PF00756.17`E…
GRVGRVGRVGR	MEME-1	Merged-ctg5-1322997-2	557	567	+	12.3175	9.81e-06	0.0267	GAAGGAGACGA	Merged-ctg5-1322997-2	ctg5:1322547-1323496	promoter	promoter-TSS (g3856.t1)	-132	g3856.t1	1&2	SREBP-1_peak_1124	SREBP-2_peak_1095	SREBP-1_peak_1124	2.46505	11.9454	8.41404	ctg5:1322547-1323496	1323031	SREBP-2_peak_1095	2.55824	14.3368	10.3235	ctg5:1322585-1323362	1323128	g3856	-","-","-","hypothetical protein GSI_02373``","-","-","-","-","-"
GRVGRVGRVGR	MEME-1	Merged-ctg16-609823-2	646	656	+	12.3175	9.81e-06	0.0267	GAAGGAGACGA	Merged-ctg16-609823-2	ctg16:609515-610251	exon (g9012.t1, exon 2 of 4)	-exon (g9012.t1, exon 2 of 4)	1345	g9012.t1	1&2	SREBP-1_peak_527	SREBP-2_peak_510	SREBP-1_peak_527	2.17459	8.05653	5.34431	ctg16:609517-610251	609915	SREBP-2_peak_510	2.05423	6.79089	4.31509	ctg16:609515-610011	609957	g9012	sp|O94248|MDN1_SCHPO`Midasin","-","-","transporter``","-","-","K14572`MDN1, REA1","ko03008` Ribosome biogenesis in eukaryotes","GO:0006364`rRNA processing`biological_process;GO:0000027`ribosomal large subunit assembly`biological_process;GO:0030687`preribosome, large subunit precursor`cellular_component;GO:0005509`calcium ion binding`molecular_function;GO:0016887`ATPase activity`molecular_function…
GRVGRVGRVGR	MEME-1	Merged-ctg3-1471280-1	13	23	-	12.3016	1.02e-05	0.0274	GGAGAAGAAGA	Merged-ctg3-1471280-1	ctg3:1471154-1471407	exon (g2667.t1, exon 2 of 3)	-exon (g2667.t1, exon 2 of 3)	557	g2667.t1	2	-	SREBP-2_peak_873	-	-	-	-	-	-	SREBP-2_peak_873	2.3734	10.6538	7.34543	ctg3:1471154-1471407	1471303	g2667	-","PF01585.20`G-patch`G-patch domain;PF12656.4`G-patch_2`DExH-box splicing factor binding site","-","hypothetical protein GSI_10550``","-","-","K11135`PINX1","-","-"
GRVGRVGRVGR	MEME-1	Merged-ctg15-1127162-2	165	175	-	12.3016	1.02e-05	0.0274	GGAGAAGAAGA	Merged-ctg15-1127162-2	ctg15:1126999-1127333	promoter	-exon (g8810.t1, exon 1 of 5)	436	g8810.t1	1&2	SREBP-1_peak_508	SREBP-2_peak_486	SREBP-1_peak_508	2.24822	9.16694	6.22664	ctg15:1127040-1127333	1127231	SREBP-2_peak_486	2.10344	7.33251	4.73941	ctg15:1126999-1127279	1127055	g8810	-","-","-","hypothetical protein GSI_04276``","-","-","-","-","-"
GRVGRVGRVGR	MEME-1	Merged-ctg1-4936732-2	168	178	-	12.3016	1.02e-05	0.0274	GAAGACGACAA	Merged-ctg1-4936732-2	ctg1:4936528-4936911	TTS (g1388.t1)	#NAME?	1127	g1388.t1	1&2	SREBP-1_peak_230	SREBP-2_peak_214	SREBP-1_peak_230	2.06937	8.21554	5.47186	ctg1:4936585-4936907	4936685	SREBP-2_peak_214	2.25584	10.3676	7.1155	ctg1:4936528-4936911	4936785	g1388	-","PF10471.6`ANAPC_CDC26`Anaphase-promoting complex APC subunit CDC26;PF06148.8`COG2`COG (conserved oligomeric Golgi) complex component, COG2;PF10392.6`COG5`Golgi transport complex subunit 5;PF15799.2`CCD48`Coiled-coil domain-containing protein 48;PF12325.5`TMF_TATA_bd`TATA element modulatory factor 1 TATA binding;PF08654.7`DASH_Dad2`DASH complex subunit Dad2","-","-","-","-","-","-","-"
GRVGRVGRVGR	MEME-1	Merged-ctg11-510176-2	30	40	+	12.3016	1.02e-05	0.0274	GGAGAAGAAGA	Merged-ctg11-510176-2	ctg11:509683-510678	promoter	-exon (g7378.t1, exon 2 of 4)	157	g7378.t1	1&2	SREBP-1_peak_316	SREBP-2_peak_300	SREBP-1_peak_316	2.50226	11.5611	8.10995	ctg11:509683-510678	510392	SREBP-2_peak_300	2.01212	6.935	4.42791	ctg11:509821-510522	510446	g7378	-","PF12796.4`Ank_2`Ankyrin repeats (3 copies);PF00023.27`Ank`Ankyrin repeat;PF13857.3`Ank_5`Ankyrin repeats (many copies);PF13637.3`Ank_4`Ankyrin repeats (many copies);PF13606.3`Ank_3`Ankyrin repeat","-","hypothetical protein GSI_03550``","-","-","-","-","-"
GRVGRVGRVGR	MEME-1	Merged-ctg13-411985-2	37	47	+	12.3016	1.02e-05	0.0274	GGAGAAGAAGA	Merged-ctg13-411985-2	ctg13:411563-412250	promoter	-exon (g8035.t1, exon 1 of 8)	295	g8035.t1	1&2	SREBP-1_peak_411	SREBP-2_peak_398	SREBP-1_peak_411	2.77795	15.3929	11.113	ctg13:411952-412176	412049	SREBP-2_peak_398	2.41669	10.7453	7.41898	ctg13:411563-412250	412048	g8035	-","-","-","-","-","-","-","-","-"
GRVGRVGRVGR	MEME-1	Merged-ctg4-1462227-1	123	133	+	12.3016	1.02e-05	0.0274	GAAGACGACAA	Merged-ctg4-1462227-1	ctg4:1462115-1462339	promoter	promoter-TSS (g3332.t1)	-943	g3332.t1	2	-	SREBP-2_peak_975	-	-	-	-	-	-	SREBP-2_peak_975	2.37589	9.40396	6.35791	ctg4:1462115-1462339	1462222	g3332	-","-","-","hypothetical protein GSI_10162``","-","-","-","-","-"
GRVGRVGRVGR	MEME-1	Merged-ctg12-1138192-2	264	274	+	12.3016	1.02e-05	0.0274	GAAGACGACAA	Merged-ctg12-1138192-2	ctg12:1137792-1138483	Intergenic	Intergenic	-2905	g7802.t1	1&2	SREBP-1_peak_366	SREBP-2_peak_349	SREBP-1_peak_366	2.61878	12.9371	9.19842	ctg12:1138083-1138483	1138193	SREBP-2_peak_349	2.10184	7.12516	4.57785	ctg12:1137792-1138413	1138192	g7802	sp|P0DL13|PRO1_ARMGA`Delta(6)-protoilludene synthase","-","-","hypothetical protein CERSUDRAFT_97863``","-","-","-","-","GO:0016114`terpenoid biosynthetic process`biological_process;GO:0010333`terpene synthase activity`molecular_function;GO:0000287`magnesium ion binding`molecular_function"
GRVGRVGRVGR	MEME-1	Merged-ctg29-760909-1	296	306	+	12.3016	1.02e-05	0.0274	GGAGAAGAAGA	Merged-ctg29-760909-1	ctg29:760587-761232	promoter	promoter-TSS (g9385.t2)	232	g9384.t1	2	-	SREBP-2_peak_814	-	-	-	-	-	-	SREBP-2_peak_814	2.0751	7.50709	4.87804	ctg29:760587-761232	761129	g9384	-","-","-","``","-","-","-","-","-"
GRVGRVGRVGR	MEME-1	Merged-ctg1-5022131-2	388	398	+	12.3016	1.02e-05	0.0274	GGAGAAGAAGA	Merged-ctg1-5022131-2	ctg1:5021854-5022417	promoter	-exon (g1415.t1, exon 1 of 5)	195	g1415.t1	1&2	SREBP-1_peak_232	SREBP-2_peak_216	SREBP-1_peak_232	2.29357	9.76001	6.6949	ctg1:5021854-5022294	5022203	SREBP-2_peak_216	2.03462	6.56231	4.1347	ctg1:5021959-5022417	5022225	g1415	sp|O13853|ITS3_SCHPO`Phosphatidylinositol 4-phosphate 5-kinase its3","PF01504.15`PIP5K`Phosphatidylinositol-4-phosphate 5-Kinase","-","hypothetical protein GSI_09849``","-","-","K00889`PIP5K","ko04139` Mitophagy - yeast;ko04070` Phosphatidylinositol signaling system;ko04666` Fc gamma R-mediated phagocytosis;ko04072` Phospholipase D signaling pathway;ko04810` Regulation of actin cytoskeleton;ko052…
GRVGRVGRVGR	MEME-1	Merged-ctg3-2848821-2	83	93	-	12.2857	1.05e-05	0.0277	GAGGACGGAGA	Merged-ctg3-2848821-2	ctg3:2848663-2848992	TTS (g2979.t1)	#NAME?	1129	g2979.t1	1&2	SREBP-1_peak_940	SREBP-2_peak_915	SREBP-1_peak_940	2.32299	8.41689	5.63362	ctg3:2848663-2848992	2848857	SREBP-2_peak_915	2.30063	8.14857	5.38208	ctg3:2848686-2848946	2848854	g2979	sp|Q8T9S7|PTEN_DICDI`Phosphatidylinositol 3,4,5-trisphosphate 3-phosphatase and dual-specificity protein phosphatase PTEN","PF00102.24`Y_phosphatase`Protein-tyrosine phosphatase;PF00782.17`DSPc`Dual specificity phosphatase, catalytic domain;PF14566.3`PTPlike_phytase`Inositol hexakisphosphate;PF05706.9`CDKN3`Cyclin-dependent kinase inhibitor 3 (CDKN3);PF13350.3`Y_phosphatase3`Tyrosine phosphatase …
GRVGRVGRVGR	MEME-1	Merged-ctg18-303626-1	127	137	-	12.2857	1.05e-05	0.0277	GAGGACGGAGA	Merged-ctg18-303626-1	ctg18:303518-303734	exon (g9573.t1, exon 4 of 6)	-exon (g9573.t1, exon 4 of 6)	1035	g9573.t1	2	-	SREBP-2_peak_560	-	-	-	-	-	-	SREBP-2_peak_560	2.01908	6.81024	4.32958	ctg18:303518-303734	303633	g9573	-","PF12937.4`F-box-like`F-box-like;PF00646.30`F-box`F-box domain","-","hypothetical protein GSI_04421``","-","-","-","-","-"
GRVGRVGRVGR	MEME-1	Merged-ctg1-1849540-1	158	168	-	12.2857	1.05e-05	0.0277	GAGGACGGAGA	Merged-ctg1-1849540-1	ctg1:1849329-1849752	promoter	promoter-TSS (g474.t1)	-420	g474.t1	2	-	SREBP-2_peak_72	-	-	-	-	-	-	SREBP-2_peak_72	2.04601	6.82494	4.34153	ctg1:1849329-1849752	1849645	g474	-","PF12063.5`DUF3543`Domain of unknown function (DUF3543);PF04212.15`MIT`MIT (microtubule interacting and transport) domain","-","hypothetical protein DICSQDRAFT_75339``","-","-","-","-","-"
GRVGRVGRVGR	MEME-1	Merged-ctg1-3992688-1	188	198	-	12.2857	1.05e-05	0.0277	GAGGACGGAGA	Merged-ctg1-3992688-1	ctg1:3992530-3992847	promoter-TSS (g1154.t1)	promoter-TSS (g1154.t1)	793	g1153.t1	1	SREBP-1_peak_186	-	SREBP-1_peak_186	2.15619	8.54159	5.73205	ctg1:3992530-3992847	3992752	-	-	-	-	-	-	g1153	sp|Q12344|GYP5_YEAST`GTPase-activating protein GYP5","PF00566.15`RabGAP-TBC`Rab-GTPase-TBC domain","-","hypothetical protein GSI_06044``","-","-","-","-","GO:0000131`incipient cellular bud site`cellular_component;GO:0005829`cytosol`cellular_component;GO:0005798`Golgi-associated vesicle`cellular_component;GO:0006888`ER to Golgi vesicle-mediated transport`biological_process;GO:0090630`activation of…
GRVGRVGRVGR	MEME-1	Merged-ctg23-95117-1	242	252	-	12.2857	1.05e-05	0.0277	GAGGACGGAGA	Merged-ctg23-95117-1	ctg23:94910-95324	promoter	promoter-TSS (g10688.t2)	-462	g10688.t2	2	-	SREBP-2_peak_738	-	-	-	-	-	-	SREBP-2_peak_738	2.06845	6.89085	4.39354	ctg23:94910-95324	95200	g10688	sp|O14328|KSP1_SCHPO`Serine/threonine-protein kinase ksp1","PF07714.14`Pkinase_Tyr`Protein tyrosine kinase;PF00069.22`Pkinase`Protein kinase domain","WP_089852978.1`Stk1 family PASTA domain-containing Ser/Thr kinase","hypothetical protein GSI_03889``","-","-","-","-","GO:0005737`cytoplasm`cellular_component;GO:0006468`protein phosphorylation`biological_process;GO:0005634`nucleus`cellular_componen…
GRVGRVGRVGR	MEME-1	Merged-ctg5-1090176-1	288	298	-	12.2857	1.05e-05	0.0277	GAGGACGGAGA	Merged-ctg5-1090176-1	ctg5:1090007-1090346	TTS (g3782.t1)	#NAME?	2514	g3782.t1	2	-	SREBP-2_peak_1087	-	-	-	-	-	-	SREBP-2_peak_1087	2.10469	7.83185	5.13164	ctg5:1090007-1090346	1090206	g3782	-","-","-","hypothetical protein GSI_02291``","-","-","-","-","-"
GRVGRVGRVGR	MEME-1	Merged-ctg15-1071461-1	306	316	-	12.2857	1.05e-05	0.0277	GAGGACGGAGA	Merged-ctg15-1071461-1	ctg15:1071220-1071703	promoter	promoter-TSS (g8795.t2)	-153	g8794.t1	1	SREBP-1_peak_504	-	SREBP-1_peak_504	2.00317	6.51867	4.1246	ctg15:1071220-1071703	1071630	-	-	-	-	-	-	g8794	sp|Q9Y7J3|CARME_SCHPO`Carnosine N-methyltransferase","PF08242.9`Methyltransf_12`Methyltransferase domain;PF07942.9`N2227`N2227-like protein;PF13489.3`Methyltransf_23`Methyltransferase domain","-","hypothetical protein GSI_04254``","-","-","K19787`CARNMT1","-","GO:0008757`S-adenosylmethionine-dependent methyltransferase activity`molecular_function;GO:0030735`carnosine N-methyltransferase activity`…
GRVGRVGRVGR	MEME-1	Merged-ctg9-2115541-2	69	79	+	12.2857	1.05e-05	0.0277	GAGGACGGAGA	Merged-ctg9-2115541-2	ctg9:2115132-2115965	promoter	promoter-TSS (g6755.t1)	-111	g6755.t1	1&2	SREBP-1_peak_1558	SREBP-2_peak_1507	SREBP-1_peak_1558	2.08854	7.03188	4.53152	ctg9:2115136-2115931	2115265	SREBP-2_peak_1507	2.07076	6.5285	4.10915	ctg9:2115132-2115965	2115389	g6755	-","-","-","hypothetical protein GSI_11230``","-","-","-","-","-"
GRVGRVGRVGR	MEME-1	Merged-ctg1-1394885-2	300	310	+	12.2857	1.05e-05	0.0277	GAGGACGGAGA	Merged-ctg1-1394885-2	ctg1:1394549-1395332	promoter	promoter-TSS (g325.t1)	-149	g326.t1	1&2	SREBP-1_peak_56	SREBP-2_peak_51	SREBP-1_peak_56	2.27695	9.74239	6.68154	ctg1:1394549-1395332	1394762	SREBP-2_peak_51	2.04356	7.26482	4.68604	ctg1:1394613-1395048	1394744	g326	sp|P0CP31|NPL4_CRYNB`Nuclear protein localization protein 4","PF05021.12`NPL4`NPL4 family;PF11543.5`UN_NPL4`Nuclear pore localisation protein NPL4;PF05020.12`zf-NPL4`NPL4 family, putative zinc binding region","-","transporter``","-","-","K14015`NPLOC4, NPL4","ko04141` Protein processing in endoplasmic reticulum","GO:0051028`mRNA transport`biological_process;GO:0048471`perinuclear region of cytopl…
GRVGRVGRVGR	MEME-1	Merged-ctg3-2113386-2	478	488	+	12.2857	1.05e-05	0.0277	GAGGACGGAGA	Merged-ctg3-2113386-2	ctg3:2112901-2113675	promoter	-exon (g2799.t1, exon 1 of 3)	183	g2799.t1	1&2	SREBP-1_peak_921	SREBP-2_peak_898	SREBP-1_peak_921	2.03966	6.87075	4.40377	ctg3:2113313-2113658	2113610	SREBP-2_peak_898	2.30079	9.93713	6.77519	ctg3:2112901-2113675	2113201	g2799	-","-","-","hypothetical protein GSI_10356``","-","-","-","-","-"
GRVGRVGRVGR	MEME-1	Merged-ctg6-1042891-2	501	511	+	12.2857	1.05e-05	0.0277	GAGGACGGAGA	Merged-ctg6-1042891-2	ctg6:1042622-1043178	promoter	#NAME?	247	g4563.t1	1&2	SREBP-1_peak_1224	SREBP-2_peak_1188	SREBP-1_peak_1224	2.14131	8.4216	5.63617	ctg6:1042642-1043124	1042743	SREBP-2_peak_1188	2.12208	8.46581	5.62846	ctg6:1042622-1043178	1043036	g4563	sp|Q9Y7N9|YCKC_SCHPO`PX domain-containing protein C1450.12","PF00787.21`PX`PX domain;PF12828.4`PXB`PX-associated;PF12825.4`DUF3818`Domain of unknown function in PX-proteins (DUF3818)","-","hypothetical protein GSI_00857``","-","-","-","-","GO:0005739`mitochondrion`cellular_component;GO:0031966`mitochondrial membrane`cellular_component;GO:0035091`phosphatidylinositol binding`molecular_function"
GRVGRVGRVGR	MEME-1	Merged-ctg8-1201472-1	83	93	-	12.254	1.08e-05	0.0278	GAAGACGGGGA	Merged-ctg8-1201472-1	ctg8:1201362-1201582	exon (g5975.t1, exon 11 of 11)	-exon (g5975.t1, exon 11 of 11)	-3139	g5974.t1	2	-	SREBP-2_peak_1401	-	-	-	-	-	-	SREBP-2_peak_1401	2.21464	8.68207	5.79634	ctg8:1201362-1201582	1201458	g5974	-","PF12630.4`Pox_polyA_pol_N`Poxvirus poly(A) polymerase N-terminal domain","-","hypothetical protein GSI_14006``","-","-","-","-","-"
GRVGRVGRVGR	MEME-1	Merged-ctg8-1784697-2	88	98	-	12.254	1.08e-05	0.0278	GAAGACGGGGA	Merged-ctg8-1784697-2	ctg8:1784438-1784940	promoter	promoter-TSS (g6152.t1)	-599	g6152.t1	1&2	SREBP-1_peak_1479	SREBP-2_peak_1425	SREBP-1_peak_1479	2.0882	8.08827	5.37006	ctg8:1784438-1784930	1784834	SREBP-2_peak_1425	2.18182	9.80868	6.67334	ctg8:1784482-1784940	1784861	g6152	-","-","-","hypothetical protein GSI_14214``","-","-","-","-","-"
GRVGRVGRVGR	MEME-1	Merged-ctg7-1171713-1	89	99	-	12.254	1.08e-05	0.0278	GAAGACGGGGA	Merged-ctg7-1171713-1	ctg7:1171479-1171948	exon (g5309.t1, exon 3 of 5)	-exon (g5309.t1, exon 3 of 5)	853	g5309.t1	1	SREBP-1_peak_1349	-	SREBP-1_peak_1349	2.35255	9.48652	6.47885	ctg7:1171479-1171948	1171591	-	-	-	-	-	-	g5309	-","-","-","hypothetical protein L227DRAFT_545903``","-","-","-","-","-"
GRVGRVGRVGR	MEME-1	Merged-ctg1-53406-2	93	103	-	12.254	1.08e-05	0.0278	GAAGACGGGGA	Merged-ctg1-53406-2	ctg1:53239-53551	exon (g11.t1, exon 1 of 13)	-exon (g11.t1, exon 1 of 13)	556	g11.t1	1&2	SREBP-1_peak_3	SREBP-2_peak_5	SREBP-1_peak_3	2.37799	12.3413	8.72656	ctg1:53305-53551	53427	SREBP-2_peak_5	2.17575	9.54268	6.46423	ctg1:53239-53530	53423	g11	sp|O50017|PARP2_MAIZE`Poly [ADP-ribose] polymerase 2","PF02877.11`PARP_reg`Poly(ADP-ribose) polymerase, regulatory domain;PF00644.17`PARP`Poly(ADP-ribose) polymerase catalytic domain;PF05406.12`WGR`WGR domain","WP_101590611.1`WGR domain-containing protein","hypothetical protein GSI_11195``","-","-","K10798`PARP","ko03410` Base excision repair","GO:1990404`protein ADP-ribosylase activity`molecular…
GRVGRVGRVGR	MEME-1	Merged-ctg18-319096-2	271	281	-	12.254	1.08e-05	0.0278	GAAGACGGGGA	Merged-ctg18-319096-2	ctg18:318898-319289	TTS (g9580.t1)	#NAME?	1458	g9580.t1	1&2	SREBP-1_peak_577	SREBP-2_peak_562	SREBP-1_peak_577	2.64323	13.2901	9.47938	ctg18:318898-319249	319109	SREBP-2_peak_562	2.64717	13.1674	9.39094	ctg18:318949-319289	319079	g9580	-","-","-","hypothetical protein GSI_04374``","-","-","-","-","-"
GRVGRVGRVGR	MEME-1	Merged-ctg12-454884-2	635	645	-	12.254	1.08e-05	0.0278	GAAGACGGGGA	Merged-ctg12-454884-2	ctg12:454515-455237	promoter	promoter-TSS (g7635.t1)	-30	g7635.t1	1&2	SREBP-1_peak_341	SREBP-2_peak_327	SREBP-1_peak_341	2.10333	7.52767	4.92414	ctg12:454561-455237	454852	SREBP-2_peak_327	2.22465	8.20405	5.42496	ctg12:454515-455226	454774	g7635	sp|Q3E6T0|PT525_ARATH`Probable sugar phosphate/phosphate translocator At5g25400","PF03151.13`TPT`Triose-phosphate Transporter family","-","transporter``","-","-","-","-","GO:0005768`endosome`cellular_component;GO:0016021`integral component of membrane`cellular_component;GO:0005802`trans-Golgi network`cellular_component;GO:0022857`transmembrane transporter activity`molecular_function;GO:0005794`Go…
GRVGRVGRVGR	MEME-1	Merged-ctg2-3432551-1	29	39	+	12.254	1.08e-05	0.0278	GAAGACGGGGA	Merged-ctg2-3432551-1	ctg2:3432395-3432707	Intergenic	Intergenic	-7641	g2211.t1	2	-	SREBP-2_peak_705	-	-	-	-	-	-	SREBP-2_peak_705	2.08907	7.42151	4.80915	ctg2:3432395-3432707	3432643	g2211	-","-","-","``","-","-","-","-","-"
GRVGRVGRVGR	MEME-1	Merged-ctg7-648178-1	39	49	+	12.254	1.08e-05	0.0278	GAAGACGGGGA	Merged-ctg7-648178-1	ctg7:648057-648300	promoter	#NAME?	-1773	g5187.t1	1	SREBP-1_peak_1331	-	SREBP-1_peak_1331	2.39903	10.8635	7.55829	ctg7:648057-648300	648139	-	-	-	-	-	-	g5187	sp|B0XPA1|PGLR_ASPFC`Probable endopolygalacturonase AFUB_016610","PF00295.14`Glyco_hydro_28`Glycosyl hydrolases family 28","-","``","-","-","K01213`E3.2.1.67","ko00040` Pentose and glucuronate interconversions;ko00500` Starch and sucrose metabolism","GO:0005576`extracellular region`cellular_component;GO:0071555`cell wall organization`biological_process;GO:0045490`pectin catabolic process`biologic…
GRVGRVGRVGR	MEME-1	Merged-ctg16-417672-2	100	110	+	12.254	1.08e-05	0.0278	GAAGACGGGGA	Merged-ctg16-417672-2	ctg16:417136-418247	promoter	promoter-TSS (g8959.t1)	-645	g8959.t1	1&2	SREBP-1_peak_522	SREBP-2_peak_505	SREBP-1_peak_522	2.09841	8.17202	5.43675	ctg16:417509-417799	417703	SREBP-2_peak_505	2.04373	8.0875	5.333	ctg16:417136-418247	417337	g8959	-","PF00170.18`bZIP_1`bZIP transcription factor;PF03131.14`bZIP_Maf`bZIP Maf transcription factor;PF07716.12`bZIP_2`Basic region leucine zipper","-","``","-","-","-","-","-"
GRVGRVGRVGR	MEME-1	Merged-ctg1-863882-2	119	129	+	12.254	1.08e-05	0.0278	GAAGACGGGGA	Merged-ctg1-863882-2	ctg1:863753-864016	promoter	promoter-TSS (g188.t1)	35	g188.t1	1&2	SREBP-1_peak_22	SREBP-2_peak_23	SREBP-1_peak_22	2.07674	7.51967	4.91821	ctg1:863786-864016	863957	SREBP-2_peak_23	2.11152	7.88489	5.17367	ctg1:863753-863973	863890	g188	-","-","WP_135482398.1`hypothetical protein","hypothetical protein GSI_06917``","-","-","-","-","-"
GRVGRVGRVGR	MEME-1	Merged-ctg1-5022131-2	123	133	+	12.254	1.08e-05	0.0278	GAAGACGGGGA	Merged-ctg1-5022131-2	ctg1:5021854-5022417	promoter	-exon (g1415.t1, exon 1 of 5)	195	g1415.t1	1&2	SREBP-1_peak_232	SREBP-2_peak_216	SREBP-1_peak_232	2.29357	9.76001	6.6949	ctg1:5021854-5022294	5022203	SREBP-2_peak_216	2.03462	6.56231	4.1347	ctg1:5021959-5022417	5022225	g1415	sp|O13853|ITS3_SCHPO`Phosphatidylinositol 4-phosphate 5-kinase its3","PF01504.15`PIP5K`Phosphatidylinositol-4-phosphate 5-Kinase","-","hypothetical protein GSI_09849``","-","-","K00889`PIP5K","ko04139` Mitophagy - yeast;ko04070` Phosphatidylinositol signaling system;ko04666` Fc gamma R-mediated phagocytosis;ko04072` Phospholipase D signaling pathway;ko04810` Regulation of actin cytoskeleton;ko052…
GRVGRVGRVGR	MEME-1	Merged-ctg19-563523-2	136	146	+	12.254	1.08e-05	0.0278	GAAGACGGGGA	Merged-ctg19-563523-2	ctg19:563408-563651	Intergenic	Intergenic	-2560	g10021.t1	1&2	SREBP-1_peak_599	SREBP-2_peak_582	SREBP-1_peak_599	2.51768	15.0788	10.8643	ctg19:563408-563618	563552	SREBP-2_peak_582	2.28877	11.014	7.64033	ctg19:563418-563651	563530	g10021	sp|Q9UTN1|OAC1_SCHPO`Mitochondrial oxaloacetate transport protein","PF00153.24`Mito_carr`Mitochondrial carrier protein","-","transporter``","-","-","K15117`SLC25A34_35, OAC1","-","GO:0005743`mitochondrial inner membrane`cellular_component;GO:0034658`isopropylmalate transmembrane transporter activity`molecular_function;GO:0015117`thiosulfate transmembrane transporter activity`molecular_function;GO…
GRVGRVGRVGR	MEME-1	Merged-ctg8-1135544-1	161	171	+	12.254	1.08e-05	0.0278	GAAGACGGGGA	Merged-ctg8-1135544-1	ctg8:1135415-1135674	promoter	#NAME?	425	g5949.t3	2	-	SREBP-2_peak_1396	-	-	-	-	-	-	SREBP-2_peak_1396	2.02275	6.74805	4.27919	ctg8:1135415-1135674	1135506	g5949	sp|Q7SB53|MCE1_NEUCR`mRNA-capping enzyme subunit alpha","PF01331.16`mRNA_cap_enzyme`mRNA capping enzyme, catalytic domain;PF03919.12`mRNA_cap_C`mRNA capping enzyme, C-terminal domain;PF01068.18`DNA_ligase_A_M`ATP dependent DNA ligase domain","-","hypothetical protein GSI_13981``","-","-","K00987`CEG1","-","GO:0006370`7-methylguanosine mRNA capping`biological_process;GO:0031533`mRNA cap methyltran…
GRVGRVGRVGR	MEME-1	Merged-ctg44-11776-1	350	360	+	12.254	1.08e-05	0.0278	GAAGACGGGGA	Merged-ctg44-11776-1	ctg44:11392-12160	promoter	promoter-TSS (g11575.t1)	346	g11574.t1	2	-	SREBP-2_peak_1017	-	-	-	-	-	-	SREBP-2_peak_1017	2.2829	9.32275	6.29405	ctg44:11392-12160	11811	g11574	-","-","-","hypothetical protein GSI_15669``","-","-","-","-","-"
GRVGRVGRVGR	MEME-1	Merged-ctg6-2241399-2	845	855	+	12.254	1.08e-05	0.0278	GAAGACGGGGA	Merged-ctg6-2241399-2	ctg6:2240941-2241878	promoter	#NAME?	-1311	g4952.t1	1&2	SREBP-1_peak_1288	SREBP-2_peak_1248	SREBP-1_peak_1288	2.72759	14.4672	10.3912	ctg6:2240942-2241878	2241750	SREBP-2_peak_1248	2.73622	14.5396	10.4864	ctg6:2240941-2241836	2241718	g4952	-","PF00651.28`BTB`BTB/POZ domain","-","hypothetical protein GSI_12820``","-","-","-","-","-"
GRVGRVGRVGR	MEME-1	Merged-ctg3-2848821-2	74	84	-	12.2381	1.14e-05	0.0287	GAAGGAGGAGA	Merged-ctg3-2848821-2	ctg3:2848663-2848992	TTS (g2979.t1)	#NAME?	1129	g2979.t1	1&2	SREBP-1_peak_940	SREBP-2_peak_915	SREBP-1_peak_940	2.32299	8.41689	5.63362	ctg3:2848663-2848992	2848857	SREBP-2_peak_915	2.30063	8.14857	5.38208	ctg3:2848686-2848946	2848854	g2979	sp|Q8T9S7|PTEN_DICDI`Phosphatidylinositol 3,4,5-trisphosphate 3-phosphatase and dual-specificity protein phosphatase PTEN","PF00102.24`Y_phosphatase`Protein-tyrosine phosphatase;PF00782.17`DSPc`Dual specificity phosphatase, catalytic domain;PF14566.3`PTPlike_phytase`Inositol hexakisphosphate;PF05706.9`CDKN3`Cyclin-dependent kinase inhibitor 3 (CDKN3);PF13350.3`Y_phosphatase3`Tyrosine phosphatase …
GRVGRVGRVGR	MEME-1	Merged-ctg2-2015153-1	104	114	-	12.2381	1.14e-05	0.0287	GAAGGAGGAGA	Merged-ctg2-2015153-1	ctg2:2015016-2015290	promoter	-exon (g1921.t1, exon 8 of 9)	-1141	g1920.t1	1	SREBP-1_peak_681	-	SREBP-1_peak_681	2.12301	7.97411	5.27837	ctg2:2015016-2015290	2015140	-	-	-	-	-	-	g1920	sp|O06179|Y1533_MYCTU`Putative monooxygenase Rv1533","PF00478.22`IMPDH`IMP dehydrogenase / GMP reductase domain;PF03060.12`NMO`Nitronate monooxygenase","WP_111527957.1`nitronate monooxygenase","hypothetical protein GSI_12652``","-","NAD(P)H-dependent flavin oxidoreductase YrpB, nitropropane dioxygenase family","-","-","GO:0018580`nitronate monooxygenase activity`molecular_function;GO:0006633`fatt…
GRVGRVGRVGR	MEME-1	Merged-ctg1-2916757-2	134	144	-	12.2381	1.14e-05	0.0287	GAAGGGGACGA	Merged-ctg1-2916757-2	ctg1:2916482-2917338	promoter	promoter-TSS (g824.t1)	39	g824.t1	1&2	SREBP-1_peak_133	SREBP-2_peak_121	SREBP-1_peak_133	2.28589	9.3459	6.36848	ctg1:2916482-2916722	2916643	SREBP-2_peak_121	2.04088	6.60563	4.17073	ctg1:2916488-2917338	2916615	g824	sp|Q9Y7Y3|YGR4_SCHPO`Uncharacterized RNA-binding protein C365.04c","PF00076.19`RRM_1`RNA recognition motif. (a.k.a. RRM, RBD, or RNP domain)","-","hypothetical protein GSI_06408``","-","-","K14789`NOP6","-","GO:0005730`nucleolus`cellular_component;GO:0042274`ribosomal small subunit biogenesis`biological_process;GO:0019843`rRNA binding`molecular_function;GO:0030686`90S preribosome`cellular_compone…
GRVGRVGRVGR	MEME-1	Merged-ctg9-407572-2	210	220	-	12.2381	1.14e-05	0.0287	GAAGGAGGAGA	Merged-ctg9-407572-2	ctg9:407394-407769	TTS (g6383.t1)	#NAME?	1786	g6382.t1	1&2	SREBP-1_peak_1511	SREBP-2_peak_1461	SREBP-1_peak_1511	2.72654	14.947	10.7614	ctg9:407394-407769	407488	SREBP-2_peak_1461	2.37104	10.3817	7.12528	ctg9:407400-407725	407564	g6382	-","PF05531.9`NPV_P10`Nucleopolyhedrovirus P10 protein;PF12751.4`Vac7`Vacuolar segregation subunit 7","-","hypothetical protein GSI_11858``","-","-","-","-","-"
GRVGRVGRVGR	MEME-1	Merged-ctg3-745851-2	276	286	-	12.2381	1.14e-05	0.0287	GAAGGGGACGA	Merged-ctg3-745851-2	ctg3:745670-746059	intron (g2467.t1, intron 3 of 4)	-intron (g2467.t1, intron 3 of 4)	804	g2467.t1	1&2	SREBP-1_peak_864	SREBP-2_peak_845	SREBP-1_peak_864	2.26544	9.8784	6.78792	ctg3:745673-746059	745913	SREBP-2_peak_845	2.17027	9.28431	6.26262	ctg3:745670-746003	745779	g2467	-","PF11022.5`DUF2611`Protein of unknown function (DUF2611)","-","hypothetical protein GSI_10784``","-","-","-","-","-"
GRVGRVGRVGR	MEME-1	Merged-ctg3-1757107-2	405	415	-	12.2381	1.14e-05	0.0287	GAAGGAGGAGA	Merged-ctg3-1757107-2	ctg3:1756831-1757581	exon (g2745.t1, exon 2 of 2)	-exon (g2745.t1, exon 2 of 2)	2661	g2745.t1	1&2	SREBP-1_peak_906	SREBP-2_peak_886	SREBP-1_peak_906	2.16073	8.16218	5.42942	ctg3:1756863-1757154	1757004	SREBP-2_peak_886	2.56772	12.9608	9.21815	ctg3:1756831-1757581	1757152	g2745	-","-","-","transporter``","-","-","-","-","-"
GRVGRVGRVGR	MEME-1	Merged-ctg3-1757107-2	579	589	-	12.2381	1.14e-05	0.0287	GAAGGAGGAGA	Merged-ctg3-1757107-2	ctg3:1756831-1757581	exon (g2745.t1, exon 2 of 2)	-exon (g2745.t1, exon 2 of 2)	2661	g2745.t1	1&2	SREBP-1_peak_906	SREBP-2_peak_886	SREBP-1_peak_906	2.16073	8.16218	5.42942	ctg3:1756863-1757154	1757004	SREBP-2_peak_886	2.56772	12.9608	9.21815	ctg3:1756831-1757581	1757152	g2745	-","-","-","transporter``","-","-","-","-","-"
GRVGRVGRVGR	MEME-1	Merged-ctg6-523601-1	85	95	+	12.2381	1.14e-05	0.0287	GAAGGGGACGA	Merged-ctg6-523601-1	ctg6:523394-523809	promoter	promoter-TSS (g4387.t1)	-72	g4387.t1	1	SREBP-1_peak_1202	-	SREBP-1_peak_1202	2.05247	7.2409	4.69662	ctg6:523394-523809	523692	-	-	-	-	-	-	g4387	sp|Q8J2Q2|FUM18_GIBM7`Sphingosine N-acyltransferase-like protein FUM18","PF03798.13`TRAM_LAG1_CLN8`TLC domain;PF08390.8`TRAM1`TRAM1-like protein","-","LAG1``","-","-","K04709`LAG1","ko00600` Sphingolipid metabolism","GO:0016740`transferase activity`molecular_function;GO:0016021`integral component of membrane`cellular_component"
GRVGRVGRVGR	MEME-1	Merged-ctg29-922181-1	182	192	+	12.2381	1.14e-05	0.0287	GAAGGGGACGA	Merged-ctg29-922181-1	ctg29:922045-922317	intron (g9434.t1, intron 7 of 9)	-intron (g9434.t1, intron 7 of 9)	4707	g9434.t1	2	-	SREBP-2_peak_818	-	-	-	-	-	-	SREBP-2_peak_818	2.02611	8.02402	5.28304	ctg29:922045-922317	922171	g9434	sp|Q9HGL2|YHLA_SCHPO`Uncharacterized calcium-binding protein C800.10c","PF13405.3`EF-hand_6`EF-hand domain;PF00036.29`EF-hand_1`EF hand;PF02112.12`PDEase_II`cAMP phosphodiesterases class-II;PF00627.28`UBA`UBA/TS-N domain;PF08317.8`Spc7`Spc7 kinetochore protein;PF12763.4`EF-hand_4`Cytoskeletal-regulatory complex EF hand;PF13499.3`EF-hand_7`EF-hand domain pair","WP_084602074.1`3',5'-cyclic-nucleoti…
GRVGRVGRVGR	MEME-1	Merged-ctg6-1994332-1	189	199	+	12.2381	1.14e-05	0.0287	GAAGGAGGAGA	Merged-ctg6-1994332-1	ctg6:1994213-1994452	promoter	promoter-TSS (g4878.t1)	60	g4878.t1	1	SREBP-1_peak_1271	-	SREBP-1_peak_1271	2.08708	7.02166	4.52365	ctg6:1994213-1994452	1994368	-	-	-	-	-	-	g4878	-","PF00561.17`Abhydrolase_1`alpha/beta hydrolase fold;PF08386.7`Abhydrolase_4`TAP-like protein;PF12697.4`Abhydrolase_6`Alpha/beta hydrolase family;PF01738.15`DLH`Dienelactone hydrolase family;PF12695.4`Abhydrolase_5`Alpha/beta hydrolase family;PF12146.5`Hydrolase_4`Serine aminopeptidase, S33","WP_002771016.1`alpha/beta hydrolase","hypothetical protein GSI_01210``","-","-","-","-","-"
GRVGRVGRVGR	MEME-1	Merged-ctg8-1467382-1	75	85	-	12.2222	1.18e-05	0.0289	GGAGAGGAAGA	Merged-ctg8-1467382-1	ctg8:1467259-1467506	promoter	promoter-TSS (g6056.t2)	62	g6056.t3	1	SREBP-1_peak_1461	-	SREBP-1_peak_1461	2.38729	10.5113	7.28494	ctg8:1467259-1467506	1467392	-	-	-	-	-	-	g6056	-","PF00172.15`Zn_clus`Fungal Zn(2)-Cys(6) binuclear cluster domain;PF04082.15`Fungal_trans`Fungal specific transcription factor domain","-","transcription factor``","-","-","-","-","-"
GRVGRVGRVGR	MEME-1	Merged-ctg14-711182-1	107	117	-	12.2222	1.18e-05	0.0289	GAAGACGGAAA	Merged-ctg14-711182-1	ctg14:711074-711290	Intergenic	Intergenic	2256	g8433.t1	1	SREBP-1_peak_465	-	SREBP-1_peak_465	2.05121	7.69224	5.05496	ctg14:711074-711290	711143	-	-	-	-	-	-	g8433	-","PF07047.9`OPA3`Optic atrophy 3 protein (OPA3)","WP_120787206.1`hypothetical protein","hypothetical protein GSI_04518``","-","-","-","-","-"
GRVGRVGRVGR	MEME-1	Merged-ctg7-617535-1	117	127	-	12.2222	1.18e-05	0.0289	GGAGAGGAAGA	Merged-ctg7-617535-1	ctg7:617314-617757	TTS (g5178.t1)	#NAME?	1161	g5178.t1	2	-	SREBP-2_peak_1287	-	-	-	-	-	-	SREBP-2_peak_1287	2.31104	9.42029	6.37098	ctg7:617314-617757	617704	g5178	-","-","-","hypothetical protein GSI_09230``","-","-","-","-","-"
GRVGRVGRVGR	MEME-1	Merged-ctg17-982338-1	165	175	-	12.2222	1.18e-05	0.0289	GGAGAGGAAGA	Merged-ctg17-982338-1	ctg17:982136-982540	promoter	promoter-TSS (g9885.t1)	-219	g9885.t1	2	-	SREBP-2_peak_549	-	-	-	-	-	-	SREBP-2_peak_549	2.40909	10.6849	7.36974	ctg17:982136-982540	982280	g9885	sp|P87035|GPA4_USTMA`Guanine nucleotide-binding protein alpha-4 subunit","PF00503.17`G-alpha`G-protein alpha subunit","-","G-alpha-domain-containing protein``","-","-","K19860`GPA1","-","GO:0005525`GTP binding`molecular_function;GO:0046872`metal ion binding`molecular_function;GO:0003924`GTPase activity`molecular_function;GO:0031683`G-protein beta/gamma-subunit complex binding`molecular_function;G…
GRVGRVGRVGR	MEME-1	Merged-ctg1-2757807-1	259	269	-	12.2222	1.18e-05	0.0289	GGAGAGGAAGA	Merged-ctg1-2757807-1	ctg1:2757598-2758016	promoter	promoter-TSS (g769.t1)	-89	g770.t1	2	-	SREBP-2_peak_114	-	-	-	-	-	-	SREBP-2_peak_114	2.15539	8.12145	5.35861	ctg1:2757598-2758016	2757761	g770	-","PF10250.6`O-FucT`GDP-fucose protein O-fucosyltransferase","-","hypothetical protein GSI_06460``","-","-","-","-","-"
GRVGRVGRVGR	MEME-1	Merged-ctg6-2316699-1	384	394	-	12.2222	1.18e-05	0.0289	GGAGAGGAAGA	Merged-ctg6-2316699-1	ctg6:2316493-2316906	exon (g4973.t1, exon 2 of 7)	-exon (g4973.t1, exon 2 of 7)	595	g4973.t1	2	-	SREBP-2_peak_1252	-	-	-	-	-	-	SREBP-2_peak_1252	2.14232	10.6663	7.35583	ctg6:2316493-2316906	2316704	g4973	-","-","-","hypothetical protein BN946_scf184983.g28``","-","-","-","-","-"
GRVGRVGRVGR	MEME-1	Merged-ctg8-927395-2	409	419	-	12.2222	1.18e-05	0.0289	GGAGAGGAAGA	Merged-ctg8-927395-2	ctg8:926744-927985	promoter	promoter-TSS (g5881.t1)	-949	g5881.t1	1&2	SREBP-1_peak_1437	SREBP-2_peak_1388	SREBP-1_peak_1437	2.19303	9.05288	6.13527	ctg8:926744-927810	927642	SREBP-2_peak_1388	2.7624	16.5895	12.1648	ctg8:927041-927985	927615	g5881	sp|Q8K2V1|PP4R1_MOUSE`Serine/threonine-protein phosphatase 4 regulatory subunit 1","PF02985.19`HEAT`HEAT repeat;PF12765.4`Cohesin_HEAT`HEAT repeat associated with sister chromatid cohesion;PF13646.3`HEAT_2`HEAT repeats;PF13513.3`HEAT_EZ`HEAT-like repeat;PF12717.4`Cnd1`non-SMC mitotic condensation complex subunit 1;PF01602.17`Adaptin_N`Adaptin N terminal region","-","hypothetical protein GSI_13905…
GRVGRVGRVGR	MEME-1	Merged-ctg8-927395-2	1023	1033	-	12.2222	1.18e-05	0.0289	GGAGAGGAAGA	Merged-ctg8-927395-2	ctg8:926744-927985	promoter	promoter-TSS (g5881.t1)	-949	g5881.t1	1&2	SREBP-1_peak_1437	SREBP-2_peak_1388	SREBP-1_peak_1437	2.19303	9.05288	6.13527	ctg8:926744-927810	927642	SREBP-2_peak_1388	2.7624	16.5895	12.1648	ctg8:927041-927985	927615	g5881	sp|Q8K2V1|PP4R1_MOUSE`Serine/threonine-protein phosphatase 4 regulatory subunit 1","PF02985.19`HEAT`HEAT repeat;PF12765.4`Cohesin_HEAT`HEAT repeat associated with sister chromatid cohesion;PF13646.3`HEAT_2`HEAT repeats;PF13513.3`HEAT_EZ`HEAT-like repeat;PF12717.4`Cnd1`non-SMC mitotic condensation complex subunit 1;PF01602.17`Adaptin_N`Adaptin N terminal region","-","hypothetical protein GSI_13905…
GRVGRVGRVGR	MEME-1	Merged-ctg5-2148137-2	33	43	+	12.2222	1.18e-05	0.0289	GGAGAGGAAGA	Merged-ctg5-2148137-2	ctg5:2148001-2148279	TTS (g4092.t1)	#NAME?	1880	g4092.t1	1&2	SREBP-1_peak_1164	SREBP-2_peak_1132	SREBP-1_peak_1164	2.7559	15.6994	11.3408	ctg5:2148039-2148279	2148166	SREBP-2_peak_1132	2.44359	11.2266	7.81497	ctg5:2148001-2148232	2148114	g4092	-","PF00046.26`Homeobox`Homeobox domain","-","transcription factor``","-","-","-","-","-"
GRVGRVGRVGR	MEME-1	Merged-ctg1-2245061-1	58	68	+	12.2222	1.18e-05	0.0289	GGAGAGGAAGA	Merged-ctg1-2245061-1	ctg1:2244927-2245196	promoter	promoter-TSS (g605.t1)	-910	g605.t1	2	-	SREBP-2_peak_93	-	-	-	-	-	-	SREBP-2_peak_93	2.26176	9.96208	6.79402	ctg1:2244927-2245196	2245057	g605	-","PF12896.4`ANAPC4`Anaphase-promoting complex, cyclosome, subunit 4;PF12894.4`ANAPC4_WD40`Anaphase-promoting complex subunit 4 WD40 domain","-","hypothetical protein GSI_06681``","-","-","K03351`APC4","ko04914` Progesterone-mediated oocyte maturation;ko04111` Cell cycle - yeast;ko05166` Human T-cell leukemia virus 1 infection;ko04113` Meiosis - yeast;ko04110` Cell cycle;ko04114` Oocyte meiosis;…
GRVGRVGRVGR	MEME-1	Merged-ctg7-1331082-1	70	80	+	12.2222	1.18e-05	0.0289	GGAGAGGAAGA	Merged-ctg7-1331082-1	ctg7:1330965-1331199	intron (g5348.t1, intron 9 of 10)	-intron (g5348.t1, intron 9 of 10)	1737	g5348.t1	2	-	SREBP-2_peak_1306	-	-	-	-	-	-	SREBP-2_peak_1306	2.07982	6.77949	4.30537	ctg7:1330965-1331199	1331084	g5348	sp|Q4P4U7|BTN1_USTMA`Protein BTN1","PF02487.14`CLN3`CLN3 protein","-","batten's disease protein Cln3``","-","-","K12389`BTS, CLN3","ko04142` Lysosome","GO:0005774`vacuolar membrane`cellular_component;GO:0015809`arginine transport`biological_process;GO:0051453`regulation of intracellular pH`biological_process;GO:0016021`integral component of membrane`cellular_component"
GRVGRVGRVGR	MEME-1	Merged-ctg23-127049-1	115	125	+	12.2222	1.18e-05	0.0289	GGAGAGGAAGA	Merged-ctg23-127049-1	ctg23:126904-127195	promoter	-exon (g10698.t1, exon 3 of 13)	263	g10698.t1	1	SREBP-1_peak_762	-	SREBP-1_peak_762	2.11549	7.81654	5.15348	ctg23:126904-127195	127015	-	-	-	-	-	-	g10698	sp|P08965|MEI2_SCHPO`Meiosis protein mei2","PF07576.9`BRAP2`BRCA1-associated protein 2;PF04059.9`RRM_2`RNA recognition motif 2;PF00076.19`RRM_1`RNA recognition motif. (a.k.a. RRM, RBD, or RNP domain)","-","hypothetical protein GSI_03878``","-","-","-","-","GO:0005634`nucleus`cellular_component;GO:0003723`RNA binding`molecular_function;GO:1900237`positive regulation of induction of conjugation wit…
GRVGRVGRVGR	MEME-1	Merged-ctg10-1097743-2	240	250	+	12.2222	1.18e-05	0.0289	GAAGACGGAAA	Merged-ctg10-1097743-2	ctg10:1097410-1098164	promoter	promoter-TSS (g7068.t1)	-143	g7068.t1	1&2	SREBP-1_peak_272	SREBP-2_peak_256	SREBP-1_peak_272	2.16808	8.63736	5.80723	ctg10:1097410-1098164	1098115	SREBP-2_peak_256	2.11464	8.00816	5.2704	ctg10:1097448-1097952	1097797	g7068	-","PF13465.3`zf-H2C2_2`Zinc-finger double domain;PF00096.23`zf-C2H2`Zinc finger, C2H2 type;PF13894.3`zf-C2H2_4`C2H2-type zinc finger;PF13912.3`zf-C2H2_6`C2H2-type zinc finger","-","calcineurin responsive zinc-finger CRZ1``","-","-","-","-","-"
GRVGRVGRVGR	MEME-1	Merged-ctg6-1287582-2	284	294	+	12.2222	1.18e-05	0.0289	GGAGAGGAAGA	Merged-ctg6-1287582-2	ctg6:1287401-1287733	promoter	promoter-TSS (g4655.t1)	1	g4654.t1	1&2	SREBP-1_peak_1240	SREBP-2_peak_1202	SREBP-1_peak_1240	2.41099	11.7441	8.25384	ctg6:1287487-1287708	1287612	SREBP-2_peak_1202	2.96789	19.4347	14.6323	ctg6:1287401-1287733	1287624	g4654	-","-","-","hypothetical protein GSI_00954``","-","-","-","-","-"
GRVGRVGRVGR	MEME-1	Merged-ctg1-2524343-2	296	306	+	12.2222	1.18e-05	0.0289	GAAGACGGAAA	Merged-ctg1-2524343-2	ctg1:2524109-2524527	exon (g705.t1, exon 3 of 9)	-exon (g705.t1, exon 3 of 9)	544	g705.t2	1&2	SREBP-1_peak_117	SREBP-2_peak_110	SREBP-1_peak_117	2.31524	9.93449	6.83201	ctg1:2524249-2524527	2524344	SREBP-2_peak_110	2.03181	6.81377	4.33185	ctg1:2524109-2524490	2524397	g705	sp|Q8CIZ9|NOX1_MOUSE`NADPH oxidase 1","PF08022.9`FAD_binding_8`FAD-binding domain;PF00175.18`NAD_binding_1`Oxidoreductase NAD-binding domain;PF08030.9`NAD_binding_6`Ferric reductase NAD binding domain;PF01794.16`Ferric_reduct`Ferric reductase like transmembrane component","WP_016949510.1`hypothetical protein","NADPH oxidase A``","-","-","K08008`NOX, GP91","ko04380` Osteoclast differentiation;ko04…
GRVGRVGRVGR	MEME-1	Merged-ctg42-4107-1	491	501	+	12.2222	1.18e-05	0.0289	GAAGACGGAAA	Merged-ctg42-4107-1	ctg42:3772-4442	Intergenic	Intergenic	3535	g10113.t1	2	-	SREBP-2_peak_991	-	-	-	-	-	-	SREBP-2_peak_991	2.14022	18.2944	13.648	ctg42:3772-4442	4278	g10113	-","-","-","-","-","-","-","-","-"
GRVGRVGRVGR	MEME-1	Merged-ctg16-1194838-2	742	752	+	12.2222	1.18e-05	0.0289	GGAGAGGAAGA	Merged-ctg16-1194838-2	ctg16:1194277-1195364	promoter	Intergenic	-1123	g9179.t1	1&2	SREBP-1_peak_549	SREBP-2_peak_539	SREBP-1_peak_549	2.78804	14.9727	10.7827	ctg16:1194277-1195355	1194799	SREBP-2_peak_539	2.83664	15.5497	11.2964	ctg16:1194357-1195364	1194916	g9179	-","PF12937.4`F-box-like`F-box-like","-","hypothetical protein GSI_15664``","-","-","-","-","-"
GRVGRVGRVGR	MEME-1	Merged-ctg1-978805-1	950	960	+	12.2222	1.18e-05	0.0289	GGAGAGGAAGA	Merged-ctg1-978805-1	ctg1:978322-979288	intron (g229.t1, intron 9 of 16)	-intron (g229.t1, intron 9 of 16)	991	g229.t1	2	-	SREBP-2_peak_27	-	-	-	-	-	-	SREBP-2_peak_27	2.26319	9.16986	6.17189	ctg1:978322-979288	979156	g229	sp|Q9USJ3|YJ23_SCHPO`Uncharacterized protein C4B3.03c","PF01595.17`DUF21`Domain of unknown function DUF21","WP_027392458.1`DUF21 domain-containing protein","hypothetical protein DICSQDRAFT_182355, partial``","-","-","K16302`CNNM","-","GO:0005794`Golgi apparatus`cellular_component;GO:0005737`cytoplasm`cellular_component;GO:0016021`integral component of membrane`cellular_component;GO:0030026`cellul…
GRVGRVGRVGR	MEME-1	Merged-ctg16-842594-1	175	185	-	12.2063	1.21e-05	0.0289	GACGGCGAAGA	Merged-ctg16-842594-1	ctg16:842419-842769	Intergenic	Intergenic	-5415	g9075.t1	1	SREBP-1_peak_535	-	SREBP-1_peak_535	2.07077	7.56815	4.95681	ctg16:842419-842769	842571	-	-	-	-	-	-	g9075	sp|Q54TY7|SRFA_DICDI`Serum response factor homolog A","PF00319.15`SRF-TF`SRF-type transcription factor (DNA-binding and dimerisation domain)","-","transcription factor``","-","-","K12412`MCM1","ko04111` Cell cycle - yeast;ko04011` MAPK signaling pathway - yeast","GO:0031247`actin rod assembly`biological_process;GO:0005634`nucleus`cellular_component;GO:0000987`core promoter proximal region sequenc…
GRVGRVGRVGR	MEME-1	Merged-ctg13-940853-2	56	66	+	12.2063	1.21e-05	0.0289	GACGGCGAAGA	Merged-ctg13-940853-2	ctg13:940703-941014	promoter	promoter-TSS (g8156.t1)	-186	g8156.t1	1&2	SREBP-1_peak_437	SREBP-2_peak_423	SREBP-1_peak_437	2.03489	6.8361	4.37673	ctg13:940744-940952	940871	SREBP-2_peak_423	2.35161	10.2263	7.00201	ctg13:940703-941014	940921	g8156	sp|P24867|PCL1_YEAST`PHO85 cyclin-1","PF00134.20`Cyclin_N`Cyclin, N-terminal domain;PF08613.8`Cyclin`Cyclin","-","hypothetical protein GSI_00329``","-","-","-","-","GO:0000079`regulation of cyclin-dependent protein serine/threonine kinase activity`biological_process;GO:0000307`cyclin-dependent protein kinase holoenzyme complex`cellular_component;GO:0005737`cytoplasm`cellular_component;GO:0032878`…
GRVGRVGRVGR	MEME-1	Merged-ctg12-1421150-1	123	133	+	12.2063	1.21e-05	0.0289	GACGGCGAAGA	Merged-ctg12-1421150-1	ctg12:1421037-1421263	TTS (g7867.t1)	#NAME?	981	g7867.t1	2	-	SREBP-2_peak_358	-	-	-	-	-	-	SREBP-2_peak_358	2.06029	8.6024	5.73517	ctg12:1421037-1421263	1421144	g7867	-","-","-","hypothetical protein BD311DRAFT_781410``","-","-","-","-","-"
GRVGRVGRVGR	MEME-1	Merged-ctg10-193827-2	183	193	+	12.2063	1.21e-05	0.0289	GACGGCGAAGA	Merged-ctg10-193827-2	ctg10:193660-193992	TTS (g6817.t1)	#NAME?	2904	g6817.t1	1&2	SREBP-1_peak_236	SREBP-2_peak_221	SREBP-1_peak_236	2.28385	9.79879	6.72605	ctg10:193660-193992	193895	SREBP-2_peak_221	2.31991	9.97206	6.80175	ctg10:193686-193971	193840	g6817	-","PF00651.28`BTB`BTB/POZ domain","-","hypothetical protein GSI_01501``","-","-","-","-","-"
GRVGRVGRVGR	MEME-1	Merged-ctg14-999302-1	3	13	-	12.1905	1.23e-05	0.0289	GAAAAAGAAGA	Merged-ctg14-999302-1	ctg14:999121-999483	intron (g8508.t1, intron 12 of 13)	-intron (g8508.t1, intron 12 of 13)	4392	g8509.t1	2	-	SREBP-2_peak_459	-	-	-	-	-	-	SREBP-2_peak_459	2.12058	7.65598	4.99437	ctg14:999121-999483	999258	g8509	-","-","-","-","-","-","-","-","-"
GRVGRVGRVGR	MEME-1	Merged-ctg44-50129-2	106	116	-	12.1905	1.23e-05	0.0289	GAAAAAGAAGA	Merged-ctg44-50129-2	ctg44:49947-50302	promoter	promoter-TSS (g11583.t1)	-127	g11583.t1	1&2	SREBP-1_peak_1055	SREBP-2_peak_1023	SREBP-1_peak_1055	3.09803	18.6857	13.7455	ctg44:49981-50302	50147	SREBP-2_peak_1023	2.60928	12.1038	8.53469	ctg44:49947-50289	50142	g11583	-","-","-","-","-","-","-","-","-"
GRVGRVGRVGR	MEME-1	Merged-ctg13-847920-1	200	210	-	12.1905	1.23e-05	0.0289	GAAAAAGAAGA	Merged-ctg13-847920-1	ctg13:847807-848034	exon (g8130.t1, exon 5 of 14)	-exon (g8130.t1, exon 5 of 14)	1179	g8130.t1	2	-	SREBP-2_peak_419	-	-	-	-	-	-	SREBP-2_peak_419	2.23429	9.16894	6.1711	ctg13:847807-848034	847914	g8130	sp|Q10251|IF2P_SCHPO`Eukaryotic translation initiation factor 5B","PF11987.5`IF-2`Translation-initiation factor 2;PF00009.24`GTP_EFTU`Elongation factor Tu GTP binding domain;PF01926.20`MMR_HSR1`50S ribosome-binding GTPase;PF03144.22`GTP_EFTU_D2`Elongation factor Tu domain 2;PF14578.3`GTP_EFTU_D4`Elongation factor Tu domain 4;PF03029.14`ATP_bind_1`Conserved hypothetical ATP binding protein;PF08477…
GRVGRVGRVGR	MEME-1	Merged-ctg12-1139182-1	738	748	-	12.1905	1.23e-05	0.0289	GAAAAAGAAGA	Merged-ctg12-1139182-1	ctg12:1138693-1139672	TTS (g7803.t1)	#NAME?	2422	g7803.t1	1	SREBP-1_peak_367	-	SREBP-1_peak_367	2.01174	6.57994	4.17384	ctg12:1138693-1139672	1138776	-	-	-	-	-	-	g7803	-","-","-","hypothetical protein GSI_14535``","-","-","-","-","-"
GRVGRVGRVGR	MEME-1	Merged-ctg2-396098-1	6	16	+	12.1905	1.23e-05	0.0289	GAAAAAGAAGA	Merged-ctg2-396098-1	ctg2:395879-396318	TTS (g1515.t1)	#NAME?	1954	g1516.t2	1	SREBP-1_peak_622	-	SREBP-1_peak_622	2.05372	7.34288	4.77808	ctg2:395879-396318	396269	-	-	-	-	-	-	g1516	sp|Q9UT44|PROA_SCHPO`Probable gamma-glutamyl phosphate reductase","PF00171.19`Aldedh`Aldehyde dehydrogenase family","WP_107666304.1`glutamate-5-semialdehyde dehydrogenase","hypothetical protein GSI_13144``","-","-","K00147`proA","ko00332` Carbapenem biosynthesis;ko01230` Biosynthesis of amino acids;ko00330` Arginine and proline metabolism","GO:0055129`L-proline biosynthetic process`biological_pro…
GRVGRVGRVGR	MEME-1	Merged-ctg3-2790452-2	95	105	+	12.1905	1.23e-05	0.0289	GAAAAAGAAGA	Merged-ctg3-2790452-2	ctg3:2790315-2790614	promoter	promoter-TSS (g2966.t1)	-86	g2966.t1	1&2	SREBP-1_peak_939	SREBP-2_peak_913	SREBP-1_peak_939	2.46382	11.2545	7.86431	ctg3:2790317-2790563	2790417	SREBP-2_peak_913	2.63098	13.1895	9.40823	ctg3:2790315-2790614	2790433	g2966	-","-","-","hypothetical protein GSI_10127``","-","-","-","-","-"
GRVGRVGRVGR	MEME-1	Merged-ctg10-498544-1	235	245	+	12.1905	1.23e-05	0.0289	GAAAAAGAAGA	Merged-ctg10-498544-1	ctg10:498332-498757	intron (g6894.t1, intron 2 of 2)	-intron (g6894.t1, intron 2 of 2)	730	g6894.t1	2	-	SREBP-2_peak_231	-	-	-	-	-	-	SREBP-2_peak_231	2.22993	8.91119	5.97435	ctg10:498332-498757	498510	g6894	sp|O94311|YH56_SCHPO`UPF0743 protein C215.06c","PF08790.8`zf-LYAR`LYAR-type C2HC zinc finger","-","hypothetical protein GSI_01607``","-","-","K15263`LYER","-","GO:0006364`rRNA processing`biological_process;GO:0003723`RNA binding`molecular_function;GO:0005634`nucleus`cellular_component;GO:0005730`nucleolus`cellular_component;GO:0046872`metal ion binding`molecular_function;GO:0003677`DNA binding`mo…
GRVGRVGRVGR	MEME-1	Merged-ctg10-498544-1	340	350	+	12.1905	1.23e-05	0.0289	GAAAAAGAAGA	Merged-ctg10-498544-1	ctg10:498332-498757	intron (g6894.t1, intron 2 of 2)	-intron (g6894.t1, intron 2 of 2)	730	g6894.t1	2	-	SREBP-2_peak_231	-	-	-	-	-	-	SREBP-2_peak_231	2.22993	8.91119	5.97435	ctg10:498332-498757	498510	g6894	sp|O94311|YH56_SCHPO`UPF0743 protein C215.06c","PF08790.8`zf-LYAR`LYAR-type C2HC zinc finger","-","hypothetical protein GSI_01607``","-","-","K15263`LYER","-","GO:0006364`rRNA processing`biological_process;GO:0003723`RNA binding`molecular_function;GO:0005634`nucleus`cellular_component;GO:0005730`nucleolus`cellular_component;GO:0046872`metal ion binding`molecular_function;GO:0003677`DNA binding`mo…
GRVGRVGRVGR	MEME-1	Merged-ctg10-202924-2	434	444	+	12.1905	1.23e-05	0.0289	GAAAAAGAAGA	Merged-ctg10-202924-2	ctg10:202190-203318	TTS (g6819.t1)	#NAME?	2679	g6819.t1	1&2	SREBP-1_peak_238	SREBP-2_peak_222	SREBP-1_peak_238	2.34821	11.0663	7.71812	ctg10:202190-203318	203141	SREBP-2_peak_222	2.00253	7.12298	4.57622	ctg10:202924-203266	203142	g6819	sp|Q09695|YA22_SCHPO`Uncharacterized protein C2F7.02c","PF03031.15`NIF`NLI interacting factor-like phosphatase","WP_120559504.1`HAD family hydrolase","transporter``","-","-","K15731`CTDSP","-","GO:0006357`regulation of transcription from RNA polymerase II promoter`biological_process;GO:0005886`plasma membrane`cellular_component;GO:0004721`phosphoprotein phosphatase activity`molecular_function;GO:…
GRVGRVGRVGR	MEME-1	Merged-ctg1-4465872-2	19	29	-	12.1746	1.28e-05	0.0289	GACGAAGACGA	Merged-ctg1-4465872-2	ctg1:4465599-4466085	promoter-TSS (g1285.t1)	promoter-TSS (g1285.t1)	502	g1284.t1	1&2	SREBP-1_peak_212	SREBP-2_peak_198	SREBP-1_peak_212	2.36386	10.45	7.23613	ctg1:4465599-4466044	4465816	SREBP-2_peak_198	2.05487	6.981	4.46495	ctg1:4465763-4466085	4465857	g1284	-","-","-","hypothetical protein OH76DRAFT_1482281``","-","-","-","-","-"
GRVGRVGRVGR	MEME-1	Merged-ctg7-2183687-2	41	51	-	12.1746	1.28e-05	0.0289	GACGAAGACGA	Merged-ctg7-2183687-2	ctg7:2183500-2183858	TTS (g5534.t1)	#NAME?	3100	g5534.t1	1&2	SREBP-1_peak_1377	SREBP-2_peak_1326	SREBP-1_peak_1377	2.32352	9.15068	6.21299	ctg7:2183500-2183858	2183613	SREBP-2_peak_1326	2.23073	7.57623	4.93207	ctg7:2183535-2183858	2183650	g5534	-","PF00172.15`Zn_clus`Fungal Zn(2)-Cys(6) binuclear cluster domain","-","transcription factor``","-","-","-","-","-"
GRVGRVGRVGR	MEME-1	Merged-ctg7-2183687-2	47	57	-	12.1746	1.28e-05	0.0289	GACGAAGACGA	Merged-ctg7-2183687-2	ctg7:2183500-2183858	TTS (g5534.t1)	#NAME?	3100	g5534.t1	1&2	SREBP-1_peak_1377	SREBP-2_peak_1326	SREBP-1_peak_1377	2.32352	9.15068	6.21299	ctg7:2183500-2183858	2183613	SREBP-2_peak_1326	2.23073	7.57623	4.93207	ctg7:2183535-2183858	2183650	g5534	-","PF00172.15`Zn_clus`Fungal Zn(2)-Cys(6) binuclear cluster domain","-","transcription factor``","-","-","-","-","-"
GRVGRVGRVGR	MEME-1	Merged-ctg7-2183687-2	53	63	-	12.1746	1.28e-05	0.0289	GACGAAGACGA	Merged-ctg7-2183687-2	ctg7:2183500-2183858	TTS (g5534.t1)	#NAME?	3100	g5534.t1	1&2	SREBP-1_peak_1377	SREBP-2_peak_1326	SREBP-1_peak_1377	2.32352	9.15068	6.21299	ctg7:2183500-2183858	2183613	SREBP-2_peak_1326	2.23073	7.57623	4.93207	ctg7:2183535-2183858	2183650	g5534	-","PF00172.15`Zn_clus`Fungal Zn(2)-Cys(6) binuclear cluster domain","-","transcription factor``","-","-","-","-","-"
GRVGRVGRVGR	MEME-1	Merged-ctg5-1770730-1	62	72	-	12.1746	1.28e-05	0.0289	GACGAAGACGA	Merged-ctg5-1770730-1	ctg5:1770617-1770843	TTS (g3983.t1)	#NAME?	1059	g3982.t1	2	-	SREBP-2_peak_1115	-	-	-	-	-	-	SREBP-2_peak_1115	2.32707	10.1513	6.94254	ctg5:1770617-1770843	1770672	g3982	-","PF07690.13`MFS_1`Major Facilitator Superfamily;PF13347.3`MFS_2`MFS/sugar transport protein","-","MFS general substrate transporter``","-","-","-","-","-"
GRVGRVGRVGR	MEME-1	Merged-ctg15-736192-1	65	75	-	12.1746	1.28e-05	0.0289	GAAGGCGAAGG	Merged-ctg15-736192-1	ctg15:735971-736413	TTS (g8706.t1)	#NAME?	1433	g8707.t1	1	SREBP-1_peak_494	-	SREBP-1_peak_494	2.50233	9.87751	6.78792	ctg15:735971-736413	736287	-	-	-	-	-	-	g8707	sp|P0CR89|TIM22_CRYNB`Mitochondrial import inner membrane translocase subunit TIM22","PF02466.16`Tim17`Tim17/Tim22/Tim23/Pmp24 family","-","transporter``","-","-","K17790`TIM22","-","GO:0030943`mitochondrion targeting sequence binding`molecular_function;GO:0045039`protein import into mitochondrial inner membrane`biological_process;GO:0016021`integral component of membrane`cellular_component;GO:00…
GRVGRVGRVGR	MEME-1	Merged-ctg8-1599307-1	87	97	-	12.1746	1.28e-05	0.0289	GAAGGCGAAGG	Merged-ctg8-1599307-1	ctg8:1599202-1599412	promoter	promoter-TSS (g6096.t1)	-236	g6096.t1	2	-	SREBP-2_peak_1415	-	-	-	-	-	-	SREBP-2_peak_1415	2.08346	8.24039	5.45051	ctg8:1599202-1599412	1599328	g6096	sp|Q9QYJ7|DS13B_MOUSE`Dual specificity protein phosphatase 13 isoform B","PF00102.24`Y_phosphatase`Protein-tyrosine phosphatase;PF00782.17`DSPc`Dual specificity phosphatase, catalytic domain","-","phosphatases II``","-","Protein-tyrosine phosphatase","K14165`K14165","-","GO:0008138`protein tyrosine/serine/threonine phosphatase activity`molecular_function;GO:0004725`protein tyrosine phosphatase ac…
GRVGRVGRVGR	MEME-1	Merged-ctg10-136144-1	94	104	-	12.1746	1.28e-05	0.0289	GACGAAGACGA	Merged-ctg10-136144-1	ctg10:135976-136312	promoter	-exon (g6800.t1, exon 1 of 4)	180	g6800.t1	2	-	SREBP-2_peak_219	-	-	-	-	-	-	SREBP-2_peak_219	2.23219	9.37534	6.3342	ctg10:135976-136312	136096	g6800	sp|B0D0P0|PRM1_LACBS`Plasma membrane fusion protein PRM1","-","-","hypothetical protein GSI_01483``","-","-","-","-","GO:0032220`plasma membrane fusion involved in cytogamy`biological_process;GO:0043332`mating projection tip`cellular_component;GO:0005886`plasma membrane`cellular_component;GO:0016021`integral component of membrane`cellular_component"
GRVGRVGRVGR	MEME-1	Merged-ctg13-430862-1	104	114	-	12.1746	1.28e-05	0.0289	GACGAAGACGA	Merged-ctg13-430862-1	ctg13:430536-431189	Intergenic	Intergenic	-4403	g8040.t1	2	-	SREBP-2_peak_400	-	-	-	-	-	-	SREBP-2_peak_400	2.65683	15.1157	10.9368	ctg13:430536-431189	430662	g8040	-","-","-","-","-","-","-","-","-"
GRVGRVGRVGR	MEME-1	Merged-ctg5-2132839-1	136	146	-	12.1746	1.28e-05	0.0289	GACGAAGACGA	Merged-ctg5-2132839-1	ctg5:2132432-2133247	TTS (g4086.t1)	#NAME?	3317	g4086.t1	1	SREBP-1_peak_1162	-	SREBP-1_peak_1162	2.40794	11.5872	8.1308	ctg5:2132432-2133247	2133045	-	-	-	-	-	-	g4086	-","PF04082.15`Fungal_trans`Fungal specific transcription factor domain","-","transcription factor``","-","-","-","-","-"
GRVGRVGRVGR	MEME-1	Merged-ctg1-53406-2	154	164	-	12.1746	1.28e-05	0.0289	GAAGGCGAAGG	Merged-ctg1-53406-2	ctg1:53239-53551	exon (g11.t1, exon 1 of 13)	-exon (g11.t1, exon 1 of 13)	556	g11.t1	1&2	SREBP-1_peak_3	SREBP-2_peak_5	SREBP-1_peak_3	2.37799	12.3413	8.72656	ctg1:53305-53551	53427	SREBP-2_peak_5	2.17575	9.54268	6.46423	ctg1:53239-53530	53423	g11	sp|O50017|PARP2_MAIZE`Poly [ADP-ribose] polymerase 2","PF02877.11`PARP_reg`Poly(ADP-ribose) polymerase, regulatory domain;PF00644.17`PARP`Poly(ADP-ribose) polymerase catalytic domain;PF05406.12`WGR`WGR domain","WP_101590611.1`WGR domain-containing protein","hypothetical protein GSI_11195``","-","-","K10798`PARP","ko03410` Base excision repair","GO:1990404`protein ADP-ribosylase activity`molecular…
GRVGRVGRVGR	MEME-1	Merged-ctg1-1169511-2	161	171	-	12.1746	1.28e-05	0.0289	GACGAAGACGA	Merged-ctg1-1169511-2	ctg1:1169391-1169650	promoter	Intergenic	-1227	g257.t1	1&2	SREBP-1_peak_40	SREBP-2_peak_38	SREBP-1_peak_40	2.3683	10.2337	7.06782	ctg1:1169391-1169603	1169460	SREBP-2_peak_38	2.21577	8.47076	5.63197	ctg1:1169403-1169650	1169573	g257	sp|Q9CZ04|CSN7A_MOUSE`COP9 signalosome complex subunit 7a","PF01399.24`PCI`PCI domain","-","hypothetical protein GSI_07022``","-","-","K12180`COPS7, CSN7","-","GO:0008180`COP9 signalosome`cellular_component;GO:0000338`protein deneddylation`biological_process;GO:0010387`COP9 signalosome assembly`biological_process;GO:0005654`nucleoplasm`cellular_component;GO:0005829`cytosol`cellular_component"
GRVGRVGRVGR	MEME-1	Merged-ctg1-1169511-2	167	177	-	12.1746	1.28e-05	0.0289	GACGAAGACGA	Merged-ctg1-1169511-2	ctg1:1169391-1169650	promoter	Intergenic	-1227	g257.t1	1&2	SREBP-1_peak_40	SREBP-2_peak_38	SREBP-1_peak_40	2.3683	10.2337	7.06782	ctg1:1169391-1169603	1169460	SREBP-2_peak_38	2.21577	8.47076	5.63197	ctg1:1169403-1169650	1169573	g257	sp|Q9CZ04|CSN7A_MOUSE`COP9 signalosome complex subunit 7a","PF01399.24`PCI`PCI domain","-","hypothetical protein GSI_07022``","-","-","K12180`COPS7, CSN7","-","GO:0008180`COP9 signalosome`cellular_component;GO:0000338`protein deneddylation`biological_process;GO:0010387`COP9 signalosome assembly`biological_process;GO:0005654`nucleoplasm`cellular_component;GO:0005829`cytosol`cellular_component"
GRVGRVGRVGR	MEME-1	Merged-ctg1-4936732-2	171	181	-	12.1746	1.28e-05	0.0289	GACGAAGACGA	Merged-ctg1-4936732-2	ctg1:4936528-4936911	TTS (g1388.t1)	#NAME?	1127	g1388.t1	1&2	SREBP-1_peak_230	SREBP-2_peak_214	SREBP-1_peak_230	2.06937	8.21554	5.47186	ctg1:4936585-4936907	4936685	SREBP-2_peak_214	2.25584	10.3676	7.1155	ctg1:4936528-4936911	4936785	g1388	-","PF10471.6`ANAPC_CDC26`Anaphase-promoting complex APC subunit CDC26;PF06148.8`COG2`COG (conserved oligomeric Golgi) complex component, COG2;PF10392.6`COG5`Golgi transport complex subunit 5;PF15799.2`CCD48`Coiled-coil domain-containing protein 48;PF12325.5`TMF_TATA_bd`TATA element modulatory factor 1 TATA binding;PF08654.7`DASH_Dad2`DASH complex subunit Dad2","-","-","-","-","-","-","-"
GRVGRVGRVGR	MEME-1	Merged-ctg6-1826972-1	171	181	-	12.1746	1.28e-05	0.0289	GACGAAGACGA	Merged-ctg6-1826972-1	ctg6:1826830-1827114	TTS (g4828.t1)	#NAME?	-2624	g4829.t1	1	SREBP-1_peak_1259	-	SREBP-1_peak_1259	2.10424	8.12204	5.39643	ctg6:1826830-1827114	1826933	-	-	-	-	-	-	g4829	-","-","-","hypothetical protein GSI_12457``","-","-","-","-","-"
GRVGRVGRVGR	MEME-1	Merged-ctg1-1169511-2	173	183	-	12.1746	1.28e-05	0.0289	GACGAAGACGA	Merged-ctg1-1169511-2	ctg1:1169391-1169650	promoter	Intergenic	-1227	g257.t1	1&2	SREBP-1_peak_40	SREBP-2_peak_38	SREBP-1_peak_40	2.3683	10.2337	7.06782	ctg1:1169391-1169603	1169460	SREBP-2_peak_38	2.21577	8.47076	5.63197	ctg1:1169403-1169650	1169573	g257	sp|Q9CZ04|CSN7A_MOUSE`COP9 signalosome complex subunit 7a","PF01399.24`PCI`PCI domain","-","hypothetical protein GSI_07022``","-","-","K12180`COPS7, CSN7","-","GO:0008180`COP9 signalosome`cellular_component;GO:0000338`protein deneddylation`biological_process;GO:0010387`COP9 signalosome assembly`biological_process;GO:0005654`nucleoplasm`cellular_component;GO:0005829`cytosol`cellular_component"
GRVGRVGRVGR	MEME-1	Merged-ctg6-661825-1	198	208	-	12.1746	1.28e-05	0.0289	GAAGGCGAAGG	Merged-ctg6-661825-1	ctg6:661553-662097	promoter	#NAME?	494	g4435.t1	1	SREBP-1_peak_1211	-	SREBP-1_peak_1211	2.17118	8.34697	5.57696	ctg6:661553-662097	661661	-	-	-	-	-	-	g4435	sp|O14776|TCRG1_HUMAN`Transcription elongation regulator 1","PF00397.23`WW`WW domain;PF01846.16`FF`FF domain;PF16512.2`RhoGAP-FF1`p190-A and -B Rho GAPs FF domain","-","hypothetical protein BD309DRAFT_851694``","-","-","K12824`TCERG1, CA150","ko03040` Spliceosome","GO:0042802`identical protein binding`molecular_function;GO:0003713`transcription coactivator activity`molecular_function;GO:0000122`n…
GRVGRVGRVGR	MEME-1	Merged-ctg29-970716-2	256	266	-	12.1746	1.28e-05	0.0289	GACGAAGACGA	Merged-ctg29-970716-2	ctg29:970569-970851	promoter	#NAME?	496	g9452.t1	1&2	SREBP-1_peak_839	SREBP-2_peak_819	SREBP-1_peak_839	2.00434	7.22437	4.68491	ctg29:970636-970851	970707	SREBP-2_peak_819	2.12717	8.40775	5.58153	ctg29:970569-970808	970713	g9452	sp|Q4WS70|MDRA_ASPFU`Major facilitator superfamily multidrug transporter mdrA","PF00083.21`Sugar_tr`Sugar (and other) transporter;PF07690.13`MFS_1`Major Facilitator Superfamily","WP_084352364.1`multidrug effflux MFS transporter","MFS general substrate transporter``","-","-","-","-","GO:0000329`fungal-type vacuole membrane`cellular_component;GO:0042910`xenobiotic transporter activity`molecular_fun…
GRVGRVGRVGR	MEME-1	Merged-ctg5-959034-2	279	289	-	12.1746	1.28e-05	0.0289	GACGAAGACGA	Merged-ctg5-959034-2	ctg5:958850-959206	TTS (g3746.t1)	#NAME?	1857	g3746.t1	1&2	SREBP-1_peak_1107	SREBP-2_peak_1076	SREBP-1_peak_1107	2.21067	9.6351	6.5958	ctg5:958850-959199	959064	SREBP-2_peak_1076	2.40067	11.7826	8.27053	ctg5:958884-959206	959090	g3746	-","-","-","hypothetical protein GSI_02241``","-","-","K17498`SPN1, IWS1","-","-"
GRVGRVGRVGR	MEME-1	Merged-ctg5-883456-2	284	294	-	12.1746	1.28e-05	0.0289	GAAGGCGAAGG	Merged-ctg5-883456-2	ctg5:883093-883812	promoter	#NAME?	-1362	g3729.t1	1&2	SREBP-1_peak_1104	SREBP-2_peak_1073	SREBP-1_peak_1104	2.383	10.9876	7.65729	ctg5:883093-883789	883260	SREBP-2_peak_1073	2.48773	12.2768	8.67012	ctg5:883131-883812	883689	g3729	sp|P87229|YC03_SCHPO`Uncharacterized protein C4G3.03","PF00400.29`WD40`WD domain, G-beta repeat;PF10313.6`DUF2415`Uncharacterised protein domain (DUF2415)","-","hypothetical protein GSI_02224``","-","-","-","-","GO:0005634`nucleus`cellular_component;GO:0005829`cytosol`cellular_component;GO:0032991`macromolecular complex`cellular_component"
GRVGRVGRVGR	MEME-1	Merged-ctg6-2316699-1	366	376	-	12.1746	1.28e-05	0.0289	GACGAAGACGA	Merged-ctg6-2316699-1	ctg6:2316493-2316906	exon (g4973.t1, exon 2 of 7)	-exon (g4973.t1, exon 2 of 7)	595	g4973.t1	2	-	SREBP-2_peak_1252	-	-	-	-	-	-	SREBP-2_peak_1252	2.14232	10.6663	7.35583	ctg6:2316493-2316906	2316704	g4973	-","-","-","hypothetical protein BN946_scf184983.g28``","-","-","-","-","-"
GRVGRVGRVGR	MEME-1	Merged-ctg2-2558798-2	412	422	-	12.1746	1.28e-05	0.0289	GACGAAGACGA	Merged-ctg2-2558798-2	ctg2:2558547-2559063	promoter	promoter-TSS (g2055.t2)	-267	g2055.t2	1&2	SREBP-1_peak_699	SREBP-2_peak_675	SREBP-1_peak_699	2.64617	13.1593	9.37445	ctg2:2558547-2559063	2558718	SREBP-2_peak_675	2.15261	7.58377	4.93835	ctg2:2558584-2558998	2558690	g2055	sp|A2YFR6|OHK1_ORYSI`Probable histidine kinase 1","PF02518.23`HATPase_c`Histidine kinase-, DNA gyrase B-, and HSP90-like ATPase;PF00512.22`HisKA`His Kinase A (phospho-acceptor) domain;PF00072.21`Response_reg`Response regulator receiver domain","WP_136928581.1`response regulator","hypothetical protein GSI_12475``","-","Signal transduction histidine kinase","-","-","GO:0048364`root development`biol…
GRVGRVGRVGR	MEME-1	Merged-ctg19-563523-2	28	38	+	12.1746	1.28e-05	0.0289	GAAGGCGAAGG	Merged-ctg19-563523-2	ctg19:563408-563651	Intergenic	Intergenic	-2560	g10021.t1	1&2	SREBP-1_peak_599	SREBP-2_peak_582	SREBP-1_peak_599	2.51768	15.0788	10.8643	ctg19:563408-563618	563552	SREBP-2_peak_582	2.28877	11.014	7.64033	ctg19:563418-563651	563530	g10021	sp|Q9UTN1|OAC1_SCHPO`Mitochondrial oxaloacetate transport protein","PF00153.24`Mito_carr`Mitochondrial carrier protein","-","transporter``","-","-","K15117`SLC25A34_35, OAC1","-","GO:0005743`mitochondrial inner membrane`cellular_component;GO:0034658`isopropylmalate transmembrane transporter activity`molecular_function;GO:0015117`thiosulfate transmembrane transporter activity`molecular_function;GO…
GRVGRVGRVGR	MEME-1	Merged-ctg8-573502-2	82	92	+	12.1746	1.28e-05	0.0289	GACGAAGACGA	Merged-ctg8-573502-2	ctg8:573389-573615	promoter	promoter-TSS (g5762.t1)	175	g5763.t1	1&2	SREBP-1_peak_1420	SREBP-2_peak_1368	SREBP-1_peak_1420	2.36925	10.9981	7.6649	ctg8:573404-573615	573483	SREBP-2_peak_1368	2.29507	10.127	6.92197	ctg8:573389-573600	573489	g5763	sp|Q4PI89|SPT6_USTMA`Transcription elongation factor SPT6","PF14632.3`SPT6_acidic`Acidic N-terminal SPT6;PF00017.21`SH2`SH2 domain;PF12836.4`HHH_3`Helix-hairpin-helix motif;PF14878.3`DLD`Death-like domain of SPT6;PF14635.3`HHH_7`Helix-hairpin-helix motif;PF14641.3`HTH_44`Helix-turn-helix DNA-binding domain of SPT6;PF14633.3`SH2_2`SH2 domain;PF14639.3`YqgF`Holliday-junction resolvase-like of SPT6"…
GRVGRVGRVGR	MEME-1	Merged-ctg22-348341-1	83	93	+	12.1746	1.28e-05	0.0289	GAAGGCGAAGG	Merged-ctg22-348341-1	ctg22:348202-348481	promoter-TSS (g10584.t1)	promoter-TSS (g10584.t1)	875	g10583.t1	2	-	SREBP-2_peak_731	-	-	-	-	-	-	SREBP-2_peak_731	2.133	7.14064	4.59058	ctg22:348202-348481	348321	g10583	sp|O44400|F37C4_CAEEL`Protein F37C4.5","PF13598.3`DUF4139`Domain of unknown function (DUF4139)","WP_082780812.1`mucoidy inhibitor MuiA family protein","hypothetical protein GSI_05596``","-","-","-","-","-"
GRVGRVGRVGR	MEME-1	Merged-ctg2-483963-2	117	127	+	12.1746	1.28e-05	0.0289	GACGAAGACGA	Merged-ctg2-483963-2	ctg2:483671-484465	TTS (g1540.t1)	#NAME?	732	g1540.t1	1&2	SREBP-1_peak_625	SREBP-2_peak_608	SREBP-1_peak_625	2.55823	12.7342	9.03269	ctg2:483694-484024	483839	SREBP-2_peak_608	2.07846	7.15186	4.59826	ctg2:483671-484465	483765	g1540	-","-","-","-","-","-","-","-","-"
GRVGRVGRVGR	MEME-1	Merged-ctg4-1462227-1	120	130	+	12.1746	1.28e-05	0.0289	GACGAAGACGA	Merged-ctg4-1462227-1	ctg4:1462115-1462339	promoter	promoter-TSS (g3332.t1)	-943	g3332.t1	2	-	SREBP-2_peak_975	-	-	-	-	-	-	SREBP-2_peak_975	2.37589	9.40396	6.35791	ctg4:1462115-1462339	1462222	g3332	-","-","-","hypothetical protein GSI_10162``","-","-","-","-","-"
GRVGRVGRVGR	MEME-1	Merged-ctg16-859595-1	132	142	+	12.1746	1.28e-05	0.0289	GACGAAGACGA	Merged-ctg16-859595-1	ctg16:859477-859713	TTS (g9079.t1)	#NAME?	1037	g9079.t1	2	-	SREBP-2_peak_521	-	-	-	-	-	-	SREBP-2_peak_521	2.18023	8.31071	5.50647	ctg16:859477-859713	859617	g9079	sp|G0S616|MRT4_CHATD`Ribosome assembly factor mrt4","PF00466.17`Ribosomal_L10`Ribosomal protein L10","-","hypothetical protein GSI_15513``","-","-","K14815`MRT4","-","GO:0005730`nucleolus`cellular_component;GO:0000027`ribosomal large subunit assembly`biological_process;GO:0005840`ribosome`cellular_component"
GRVGRVGRVGR	MEME-1	Merged-ctg1-4921229-1	160	170	+	12.1746	1.28e-05	0.0289	GACGAAGACGA	Merged-ctg1-4921229-1	ctg1:4921050-4921409	promoter	promoter-TSS (g1384.t1)	-309	g1385.t1	2	-	SREBP-2_peak_211	-	-	-	-	-	-	SREBP-2_peak_211	2.34074	8.78201	5.87197	ctg1:4921050-4921409	4921203	g1385	sp|A2Q9N1|CREB_ASPNC`Probable ubiquitin carboxyl-terminal hydrolase creB","PF00443.26`UCH`Ubiquitin carboxyl-terminal hydrolase;PF13423.3`UCH_1`Ubiquitin carboxyl-terminal hydrolase","-","hypothetical protein GSI_05739``","-","-","K11872`UBP9_13","-","GO:0006511`ubiquitin-dependent protein catabolic process`biological_process;GO:0045013`carbon catabolite repression of transcription`biological_pro…
GRVGRVGRVGR	MEME-1	Merged-ctg19-552783-2	162	172	+	12.1746	1.28e-05	0.0289	GAAGGCGAAGG	Merged-ctg19-552783-2	ctg19:552662-552905	promoter	#NAME?	-1190	g10020.t1	1&2	SREBP-1_peak_598	SREBP-2_peak_581	SREBP-1_peak_598	2.21599	6.59542	4.18461	ctg19:552691-552905	552770	SREBP-2_peak_581	2.60321	9.94518	6.78073	ctg19:552662-552877	552754	g10020	-","PF03184.16`DDE_1`DDE superfamily endonuclease","-","hypothetical protein GSI_02585``","-","-","-","-","-"
GRVGRVGRVGR	MEME-1	Merged-ctg16-419-2	261	271	+	12.1746	1.28e-05	0.0289	GACGAAGACGA	Merged-ctg16-419-2	ctg16:140-655	Intergenic	Intergenic	2425	g8848.t1	1&2	SREBP-1_peak_511	SREBP-2_peak_490	SREBP-1_peak_511	2.08572	6.43419	4.05771	ctg16:267-616	436	SREBP-2_peak_490	2.36628	8.95665	6.00863	ctg16:140-655	574	g8848	-","-","-","hypothetical protein GSI_15237``","-","-","-","-","-"
GRVGRVGRVGR	MEME-1	Merged-ctg1-3361466-2	277	287	+	12.1746	1.28e-05	0.0289	GACGAAGACGA	Merged-ctg1-3361466-2	ctg1:3360693-3361829	promoter	promoter-TSS (g980.t1)	-407	g980.t1	1&2	SREBP-1_peak_157	SREBP-2_peak_146	SREBP-1_peak_157	2.14064	8.2126	5.46929	ctg1:3360693-3361829	3361733	SREBP-2_peak_146	2.19597	8.64611	5.76698	ctg1:3361520-3361824	3361754	g980	-","-","-","hypothetical protein GSI_06241``","-","-","-","-","-"
GRVGRVGRVGR	MEME-1	Merged-ctg18-467113-1	279	289	+	12.1746	1.28e-05	0.0289	GAAGGCGAAGG	Merged-ctg18-467113-1	ctg18:466827-467399	exon (g9601.t1, exon 3 of 4)	-exon (g9601.t1, exon 3 of 4)	937	g9601.t1	2	-	SREBP-2_peak_566	-	-	-	-	-	-	SREBP-2_peak_566	2.64247	14.6733	10.5937	ctg18:466827-467399	467119	g9601	-","-","-","-","-","-","-","-","-"
GRVGRVGRVGR	MEME-1	Merged-ctg18-467113-1	285	295	+	12.1746	1.28e-05	0.0289	GAAGGCGAAGG	Merged-ctg18-467113-1	ctg18:466827-467399	exon (g9601.t1, exon 3 of 4)	-exon (g9601.t1, exon 3 of 4)	937	g9601.t1	2	-	SREBP-2_peak_566	-	-	-	-	-	-	SREBP-2_peak_566	2.64247	14.6733	10.5937	ctg18:466827-467399	467119	g9601	-","-","-","-","-","-","-","-","-"
GRVGRVGRVGR	MEME-1	Merged-ctg18-467113-1	291	301	+	12.1746	1.28e-05	0.0289	GAAGGCGAAGG	Merged-ctg18-467113-1	ctg18:466827-467399	exon (g9601.t1, exon 3 of 4)	-exon (g9601.t1, exon 3 of 4)	937	g9601.t1	2	-	SREBP-2_peak_566	-	-	-	-	-	-	SREBP-2_peak_566	2.64247	14.6733	10.5937	ctg18:466827-467399	467119	g9601	-","-","-","-","-","-","-","-","-"
GRVGRVGRVGR	MEME-1	Merged-ctg18-467113-1	297	307	+	12.1746	1.28e-05	0.0289	GAAGGCGAAGG	Merged-ctg18-467113-1	ctg18:466827-467399	exon (g9601.t1, exon 3 of 4)	-exon (g9601.t1, exon 3 of 4)	937	g9601.t1	2	-	SREBP-2_peak_566	-	-	-	-	-	-	SREBP-2_peak_566	2.64247	14.6733	10.5937	ctg18:466827-467399	467119	g9601	-","-","-","-","-","-","-","-","-"
GRVGRVGRVGR	MEME-1	Merged-ctg3-1481012-1	298	308	+	12.1746	1.28e-05	0.0289	GACGAAGACGA	Merged-ctg3-1481012-1	ctg3:1480813-1481211	promoter	promoter-TSS (g2671.t1)	-346	g2671.t1	2	-	SREBP-2_peak_874	-	-	-	-	-	-	SREBP-2_peak_874	2.10092	7.31426	4.72604	ctg3:1480813-1481211	1480972	g2671	-","-","-","hypothetical protein GSI_10548``","-","-","-","-","-"
GRVGRVGRVGR	MEME-1	Merged-ctg10-1820683-1	346	356	+	12.1746	1.28e-05	0.0289	GACGAAGACGA	Merged-ctg10-1820683-1	ctg10:1820342-1821024	promoter	-exon (g7214.t1, exon 1 of 5)	193	g7214.t1	2	-	SREBP-2_peak_284	-	-	-	-	-	-	SREBP-2_peak_284	2.86053	13.8086	9.90052	ctg10:1820342-1821024	1820538	g7214	sp|P07527|WEE1_SCHPO`Mitosis inhibitor protein kinase wee1","PF00069.22`Pkinase`Protein kinase domain;PF07714.14`Pkinase_Tyr`Protein tyrosine kinase","WP_106827369.1`serine/threonine protein kinase","``","-","-","K03114`SWE1","ko04113` Meiosis - yeast;ko04111` Cell cycle - yeast","GO:1902402`signal transduction involved in mitotic DNA damage checkpoint`biological_process;GO:0071341`medial cortica…
GRVGRVGRVGR	MEME-1	Merged-ctg8-1895183-2	400	410	+	12.1746	1.28e-05	0.0289	GAAGGCGAAGG	Merged-ctg8-1895183-2	ctg8:1894952-1895435	TTS (g6179.t2)	#NAME?	1143	g6179.t2	1&2	SREBP-1_peak_1485	SREBP-2_peak_1431	SREBP-1_peak_1485	2.30959	8.68856	5.84736	ctg8:1894956-1895391	1895023	SREBP-2_peak_1431	2.26093	8.23289	5.44703	ctg8:1894952-1895435	1895079	g6179	sp|Q870G5|GBG_LENED`Guanine nucleotide-binding protein subunit gamma","PF00631.19`G-gamma`GGL domain","-","hypothetical protein GSI_14258``","-","-","K07973`GNG","ko04011` MAPK signaling pathway - yeast","GO:0000750`pheromone-dependent signal transduction involved in conjugation with cellular fusion`biological_process;GO:0007186`G-protein coupled receptor signaling pathway`biological_process;GO:0…
[truncated: 14,079 more rows]

## Sheet: GCAGAA
motif_id	motif_alt_id	sequence_name	start	stop	strand	score	p-value	q-value	matched_sequence	sequence_name	Chr:Start-End	Annotation	Detailed Annotation	Distance to TSS	Nearest PromoterID	venn	SREBP-1_peakid	SREBP-2_peakid	SREBP-1_peakid	SREBP-1_fold_enrichment	SREBP-1_-log10(pvalue)	SREBP-1_-log10(qvalue)	SREBP-1_peak_Chr:Start-End	SREBP-1_summit_site	SREBP-2_peakid	SREBP-2_fold_enrichment	SREBP-2_-log10(pvalue)	SREBP-2_-log10(qvalue)	SREBP-2_peak_Chr:Start-End	SREBP-2_summit_site	geneid	description
[truncated: 721 more rows]

## Sheet: GGCDAC
motif_id	motif_alt_id	sequence_name	start	stop	strand	score	p-value	q-value	matched_sequence	sequence_name	Chr:Start-End	Annotation	Detailed Annotation	Distance to TSS	Nearest PromoterID	venn	SREBP-1_peakid	SREBP-2_peakid	SREBP-1_peakid	SREBP-1_fold_enrichment	SREBP-1_-log10(pvalue)	SREBP-1_-log10(qvalue)	SREBP-1_peak_Chr:Start-End	SREBP-1_summit_site	SREBP-2_peakid	SREBP-2_fold_enrichment	SREBP-2_-log10(pvalue)	SREBP-2_-log10(qvalue)	SREBP-2_peak_Chr:Start-End	SREBP-2_summit_site	geneid	description
[truncated: 1,509 more rows]

[truncated: 2 more sheets: GAGATGGGAGAR, AAAASAARAMAA]
