# Supplementary material for: The bHLH-zip transcription factor SREBP regulates triterpenoid and lipid metabolisms in the medicinal fungus Ganoderma lingzhi
Source: Commun Biol. 2023 Jan 3;6:1. doi: 10.1038/s42003-022-04154-6 (PMC9810662; doi:10.1038/s42003-022-04154-6)
Supplement: Supplementary file 8 — Supplementary Data 5 [file 42003_2022_4154_MOESM8_ESM.xls]

## Sheet: kegg
Term	ID	Input number	Background number	All annotated targert gene	All annotated gene	P-Value	Corrected P-Value	Input	Hyperlink
Plant-pathogen interaction	map04626	7	19	229	2843	5.44e-05	0.00223033	g653(K12795),g7143(K13412),g8218(K13412),g7212(K04368),g7632(K13412),g5316(K08269,K13412),g5803(K04079,K09487)	https://www.genome.jp/kegg-bin/show_pathway?map04626/K09487%09red/K04368%09red/K12795%09red/K04079%09red/K13412%09red/K08269%09red
Ubiquinone and other terpenoid-quinone biosynthesis	map00130	3	11	229	2843	0.00860413	0.176385	g4680(K03179,K06125),g9353(K06134),g8874(K01904)	https://www.genome.jp/kegg-bin/show_pathway?map00130/K01904%09red/K03179%09red/K06134%09red/K06125%09red
Sesquiterpenoid and triterpenoid biosynthesis	map00909	3	12	229	2843	0.0121032	0.21267	g4989(K21927),g3847(K21927),g7601(K21927)	https://www.genome.jp/kegg-bin/show_pathway?map00909/K21927%09red
Phenylpropanoid biosynthesis	map00940	2	7	229	2843	0.0141498	0.217553	g8223(K11188,K24137),g8874(K01904)	https://www.genome.jp/kegg-bin/show_pathway?map00940/K24137%09red/K11188%09red/K01904%09red
Ether lipid metabolism	map00565	2	8	229	2843	0.0213104	0.267255	g1208(K00993),g4309(K13517,K13519)	https://www.genome.jp/kegg-bin/show_pathway?map00565/K13517%09red/K13519%09red/K00993%09red
Ubiquitin mediated proteolysis	map04120	8	53	229	2843	0.0235417	0.267255	g7679(K06689,K20217),g4832(K10581),g5041(K10573,K10574,K16368),g4112(K03357),g9355(K03361,K10259),g5791(K03113,K03352),g7430(K10601,K10636),g605(K03351)	https://www.genome.jp/kegg-bin/show_pathway?map04120/K10574%09red/K10573%09red/K10636%09red/K20217%09red/K03113%09red/K10581%09red/K10259%09red/K03352%09red/K06689%09red/K03361%09red/K16368%09red/K03351%09red/K10601%09red/K03357%09red
Selenocompound metabolism	map00450	3	15	229	2843	0.0275574	0.267255	g3941(K00869,K01758,K01760),g2682(K01739,K01758),g7952(K00549)	https://www.genome.jp/kegg-bin/show_pathway?map00450/K01758%09red/K01760%09red/K00869%09red/K00549%09red/K01739%09red
Endocytosis	map04144	13	101	229	2843	0.0294877	0.267255	g1696(K04646),g6549(K03283,K09490),g4083(K11825),g6067(K11826),g9434(K12472),g9374(K04513),g6012(K10396),g5827(K10396),g1656(K11839),g7204(K05755),g9875(K17918),g950(K04392,K04393),g1415(K00889,K00920)	https://www.genome.jp/kegg-bin/show_pathway?map04144/K05755%09red/K09490%09red/K10396%09red/K11839%09red/K11825%09red/K04393%09red/K00920%09red/K03283%09red/K04513%09red/K04392%09red/K11826%09red/K04646%09red/K00889%09red/K12472%09red/K17918%09red
Carbon fixation in photosynthetic organisms	map00710	3	16	229	2843	0.0344842	0.267255	g7748(K00028,K00029),g10115(K01624),g9388(K00024,K00026)	https://www.genome.jp/kegg-bin/show_pathway?map00710/K00028%09red/K01624%09red/K00026%09red/K00029%09red/K00024%09red
Folate biosynthesis	map00790	3	17	229	2843	0.0423311	0.290412	g827(K01665,K13950),g7382(K06897),g9341(K01113)	https://www.genome.jp/kegg-bin/show_pathway?map00790/K01665%09red/K06897%09red/K13950%09red/K01113%09red
Cysteine and methionine metabolism	map00270	6	41	229	2843	0.0424993	0.290412	g3941(K00869,K01758,K01760),g2682(K01739,K01758),g5785(K00831),g5793(K21456),g7952(K00549),g9388(K00024,K00026)	https://www.genome.jp/kegg-bin/show_pathway?map00270/K01758%09red/K01760%09red/K21456%09red/K00549%09red/K01739%09red/K00026%09red/K00869%09red/K00831%09red/K00024%09red
Pyruvate metabolism	map00620	6	45	229	2843	0.0653925	0.385985	g7748(K00028,K00029),g4023(K00925,K19697),g11577(K00102,K00104),g6092(K01649),g9888(K01759),g9388(K00024,K00026)	https://www.genome.jp/kegg-bin/show_pathway?map00620/K19697%09red/K00925%09red/K01649%09red/K00102%09red/K00104%09red/K00026%09red/K00028%09red/K01759%09red/K00029%09red/K00024%09red
Valine, leucine and isoleucine biosynthesis	map00290	2	12	229	2843	0.0658998	0.385985	g8236(K01702,K01703,K01704,K16792),g6092(K01649)	https://www.genome.jp/kegg-bin/show_pathway?map00290/K16792%09red/K01703%09red/K01702%09red/K01649%09red/K01704%09red
Starch and sucrose metabolism	map00500	5	37	229	2843	0.0721428	0.3963	g5894(K01210),g3917(K00697,K16055),g3194(K00693,K16153),g7872(K01210),g8073(K01210)	https://www.genome.jp/kegg-bin/show_pathway?map00500/K00697%09red/K01210%09red/K16055%09red/K00693%09red/K16153%09red
Aminoacyl-tRNA biosynthesis	map00970	4	31	229	2843	0.0987037	0.464521	g7890(K01887),g2406(K01881,K14163),g4257(K01876),g2771(K01868)	https://www.genome.jp/kegg-bin/show_pathway?map00970/K01887%09red/K01881%09red/K01876%09red/K01868%09red/K14163%09red
Fructose and mannose metabolism	map00051	4	32	229	2843	0.109715	0.464521	g6540(K00103,K00594),g6011(K00065,K17738,K17742),g10949(K19270),g10115(K01624)	https://www.genome.jp/kegg-bin/show_pathway?map00051/K01624%09red/K00103%09red/K17742%09red/K00065%09red/K00594%09red/K17738%09red/K19270%09red
AGE-RAGE signaling pathway in diabetic complications	map04933	4	32	229	2843	0.109715	0.464521	g415(K07827),g4377(K07827),g1278(K04456),g950(K04392,K04393)	https://www.genome.jp/kegg-bin/show_pathway?map04933/K04392%09red/K04393%09red/K04456%09red/K07827%09red
Riboflavin metabolism	map00740	2	15	229	2843	0.114235	0.464521	g5139(K00953),g240(K01078)	https://www.genome.jp/kegg-bin/show_pathway?map00740/K00953%09red/K01078%09red
Glutathione metabolism	map00480	5	42	229	2843	0.117074	0.464521	g7226(K00799),g3691(K00799),g8223(K11188,K24137),g5793(K21456),g9339(K11140)	https://www.genome.jp/kegg-bin/show_pathway?map00480/K11140%09red/K21456%09red/K11188%09red/K24137%09red/K00799%09red
Lysine biosynthesis	map00300	2	16	229	2843	0.132639	0.475504	g6487(K17450),g8236(K01702,K01703,K01704,K16792)	https://www.genome.jp/kegg-bin/show_pathway?map00300/K17450%09red/K16792%09red/K01703%09red/K01702%09red/K01704%09red
Base excision repair	map03410	3	25	229	2843	0.136713	0.475504	g4980(K01151,K10771),g5733(K01142,K10771),g8595(K10801)	https://www.genome.jp/kegg-bin/show_pathway?map03410/K10771%09red/K01151%09red/K10801%09red/K01142%09red
Purine metabolism	map00230	7	64	229	2843	0.13889	0.475504	g3176(K00365),g821(K01933,K01945,K11787,K11788),g634(K00948,K10592),g8960(K01511),g5299(K01514),g1798(K16839),g3950(K01427,K01428)	https://www.genome.jp/kegg-bin/show_pathway?map00230/K00365%09red/K01428%09red/K11787%09red/K11788%09red/K01933%09red/K10592%09red/K00948%09red/K01945%09red/K01511%09red/K16839%09red/K01427%09red/K01514%09red
Pentose phosphate pathway	map00030	3	26	229	2843	0.15197	0.475504	g634(K00948,K10592),g6906(K00851),g10115(K01624)	https://www.genome.jp/kegg-bin/show_pathway?map00030/K01624%09red/K00851%09red/K00948%09red/K10592%09red
Pantothenate and CoA biosynthesis	map00770	2	18	229	2843	0.172169	0.504209	g7711(K01922),g1108(K09680)	https://www.genome.jp/kegg-bin/show_pathway?map00770/K01922%09red/K09680%09red
Arginine biosynthesis	map00220	2	19	229	2843	0.193053	0.527678	g2798(K00145,K12659,K22478),g3950(K01427,K01428)	https://www.genome.jp/kegg-bin/show_pathway?map00220/K01428%09red/K12659%09red/K01427%09red/K00145%09red/K22478%09red
Terpenoid backbone biosynthesis	map00900	2	19	229	2843	0.193053	0.527678	g3941(K00869,K01758,K01760),g1941(K01641)	https://www.genome.jp/kegg-bin/show_pathway?map00900/K01641%09red/K01760%09red/K01758%09red/K00869%09red
Glycolysis / Gluconeogenesis	map00010	5	49	229	2843	0.198021	0.529492	g3585(K01785),g10576(K00129,K01455),g2533(K13953),g10115(K01624),g3678(K13954)	https://www.genome.jp/kegg-bin/show_pathway?map00010/K01624%09red/K01455%09red/K00129%09red/K13954%09red/K13953%09red/K01785%09red
Phagosome	map04145	4	40	229	2843	0.216095	0.54803	g8609(K08010),g8077(K05692),g950(K04392,K04393),g1664(K10415)	https://www.genome.jp/kegg-bin/show_pathway?map04145/K04392%09red/K05692%09red/K04393%09red/K08010%09red/K10415%09red
Tyrosine metabolism	map00350	3	30	229	2843	0.218565	0.54803	g2533(K13953),g3678(K13954),g10576(K00129,K01455)	https://www.genome.jp/kegg-bin/show_pathway?map00350/K00129%09red/K13953%09red/K01455%09red/K13954%09red
Butanoate metabolism	map00650	3	31	229	2843	0.236322	0.551934	g7196(K18009),g9284(K03366),g1941(K01641)	https://www.genome.jp/kegg-bin/show_pathway?map00650/K01641%09red/K03366%09red/K18009%09red
Mismatch repair	map03430	2	21	229	2843	0.236475	0.551934	g7418(K03572,K10858),g2450(K03555,K08735)	https://www.genome.jp/kegg-bin/show_pathway?map03430/K03572%09red/K08735%09red/K10858%09red/K03555%09red
Amino sugar and nucleotide sugar metabolism	map00520	5	52	229	2843	0.237825	0.551934	g1109(K00698),g367(K01452),g10769(K00698),g8003(K12373,K20730),g1352(K01784,K12448,K12878)	https://www.genome.jp/kegg-bin/show_pathway?map00520/K12448%09red/K12878%09red/K20730%09red/K00698%09red/K01452%09red/K01784%09red/K12373%09red
Glycosylphosphatidylinositol (GPI)-anchor biosynthesis	map00563	2	22	229	2843	0.258792	0.575573	g5427(K08098),g3237(K07542)	https://www.genome.jp/kegg-bin/show_pathway?map00563/K07542%09red/K08098%09red
Pentose and glucuronate interconversions	map00040	3	33	229	2843	0.272769	0.575573	g6540(K00103,K00594),g6011(K00065,K17738,K17742),g7759(K18097,K18107)	https://www.genome.jp/kegg-bin/show_pathway?map00040/K00103%09red/K17742%09red/K18097%09red/K00065%09red/K00594%09red/K17738%09red/K18107%09red
Autophagy - other	map04136	2	23	229	2843	0.281374	0.575573	g5316(K08269,K13412),g5758(K17906)	https://www.genome.jp/kegg-bin/show_pathway?map04136/K17906%09red/K13412%09red/K08269%09red
RNA degradation	map03018	5	58	229	2843	0.323349	0.604487	g637(K12613),g5769(K13126,K13208),g7714(K12614,K13131),g2643(K12598,K12599),g491(K14442)	https://www.genome.jp/kegg-bin/show_pathway?map03018/K12614%09red/K13131%09red/K12599%09red/K12613%09red/K14442%09red/K12598%09red/K13208%09red/K13126%09red
SNARE interactions in vesicular transport	map04130	2	25	229	2843	0.326953	0.604487	g10710(K08489),g419(K08504)	https://www.genome.jp/kegg-bin/show_pathway?map04130/K08489%09red/K08504%09red
Protein processing in endoplasmic reticulum	map04141	8	94	229	2843	0.344017	0.604487	g326(K14015),g6549(K03283,K09490),g7679(K06689,K20217),g1898(K07151),g1888(K13525,K14575),g7430(K10601,K10636),g8163(K08288),g5803(K04079,K09487)	https://www.genome.jp/kegg-bin/show_pathway?map04141/K14575%09red/K09487%09red/K09490%09red/K20217%09red/K10636%09red/K13525%09red/K08288%09red/K03283%09red/K06689%09red/K04079%09red/K07151%09red/K14015%09red/K10601%09red
Histidine metabolism	map00340	2	27	229	2843	0.372519	0.635806	g8794(K19787),g10576(K00129,K01455)	https://www.genome.jp/kegg-bin/show_pathway?map00340/K00129%09red/K01455%09red/K19787%09red
N-Glycan biosynthesis	map00510	3	39	229	2843	0.385737	0.635806	g1898(K07151),g984(K03846),g3702(K00737)	https://www.genome.jp/kegg-bin/show_pathway?map00510/K03846%09red/K00737%09red/K07151%09red
ABC transporters	map02010	2	28	229	2843	0.395109	0.635806	g4241(K00249,K05665),g5018(K06185,K19349)	https://www.genome.jp/kegg-bin/show_pathway?map02010/K19349%09red/K05665%09red/K06185%09red/K00249%09red
Glycerophospholipid metabolism	map00564	5	63	229	2843	0.397562	0.635806	g4280(K13535),g4309(K13517,K13519),g1208(K00993),g5041(K10573,K10574,K16368),g6347(K13333)	https://www.genome.jp/kegg-bin/show_pathway?map00564/K10574%09red/K10573%09red/K13333%09red/K13535%09red/K13519%09red/K13517%09red/K16368%09red/K00993%09red
Spliceosome	map03040	8	101	229	2843	0.42721	0.66515	g6549(K03283,K09490),g7083(K12819),g1204(K12897),g4435(K12824),g11627(K12859),g9367(K12860),g5183(K12868),g1352(K01784,K12448,K12878)	https://www.genome.jp/kegg-bin/show_pathway?map03040/K09490%09red/K12859%09red/K12448%09red/K12819%09red/K03283%09red/K12897%09red/K12824%09red/K12860%09red/K12878%09red/K01784%09red/K12868%09red
Basal transcription factors	map03022	2	31	229	2843	0.461364	0.70059	g5719(K10844,K11136),g5613(K10842)	https://www.genome.jp/kegg-bin/show_pathway?map03022/K11136%09red/K10844%09red/K10842%09red
Nicotinate and nicotinamide metabolism	map00760	2	32	229	2843	0.482774	0.718666	g8601(K00858),g9507(K06210)	https://www.genome.jp/kegg-bin/show_pathway?map00760/K06210%09red/K00858%09red
Peroxisome	map04146	4	57	229	2843	0.490796	0.718666	g3941(K00869,K01758,K01760),g1977(K13341),g6736(K04564),g9342(K13338,K13339)	https://www.genome.jp/kegg-bin/show_pathway?map04146/K13339%09red/K13341%09red/K01758%09red/K01760%09red/K00869%09red/K13338%09red/K04564%09red
Ribosome biogenesis in eukaryotes	map03008	5	70	229	2843	0.5004	0.724108	g5724(K14758),g1043(K11127,K14555),g236(K14553),g422(K07562),g8075(K14568)	https://www.genome.jp/kegg-bin/show_pathway?map03008/K14555%09red/K11127%09red/K14553%09red/K07562%09red/K14758%09red/K14568%09red
Pyrimidine metabolism	map00240	2	34	229	2843	0.524332	0.749916	g8960(K01511),g1470(K00254)	https://www.genome.jp/kegg-bin/show_pathway?map00240/K01511%09red/K00254%09red
Fatty acid degradation	map00071	2	35	229	2843	0.544416	0.760454	g2533(K13953),g3678(K13954)	https://www.genome.jp/kegg-bin/show_pathway?map00071/K13953%09red/K13954%09red
Glycine, serine and threonine metabolism	map00260	2	36	229	2843	0.564004	0.760454	g3941(K00869,K01758,K01760),g5785(K00831)	https://www.genome.jp/kegg-bin/show_pathway?map00260/K01760%09red/K01758%09red/K00869%09red/K00831%09red
Glycerolipid metabolism	map00561	2	37	229	2843	0.583074	0.760817	g4309(K13517,K13519),g805(K01046)	https://www.genome.jp/kegg-bin/show_pathway?map00561/K13517%09red/K13519%09red/K01046%09red
Oxidative phosphorylation	map00190	6	89	229	2843	0.584924	0.760817	g3398(K02272),g4106(K02267),g11329(K00414),g7144(K00331,K03940,K13380),g9102(K03953),g1068(K01507,K11726)	https://www.genome.jp/kegg-bin/show_pathway?map00190/K00414%09red/K03953%09red/K13380%09red/K02272%09red/K00331%09red/K01507%09red/K02267%09red/K03940%09red/K11726%09red
Nucleotide excision repair	map03420	3	52	229	2843	0.613752	0.770322	g5719(K10844,K11136),g7007(K10841),g5613(K10842)	https://www.genome.jp/kegg-bin/show_pathway?map03420/K11136%09red/K10844%09red/K10842%09red/K10841%09red
mRNA surveillance pathway	map03015	3	54	229	2843	0.644005	0.776594	g9461(K11124),g5949(K13917),g5769(K13126,K13208)	https://www.genome.jp/kegg-bin/show_pathway?map03015/K11124%09red/K13917%09red/K13126%09red/K13208%09red
Glyoxylate and dicarboxylate metabolism	map00630	2	47	229	2843	0.743309	0.816313	g10576(K00129,K01455),g9388(K00024,K00026)	https://www.genome.jp/kegg-bin/show_pathway?map00630/K01455%09red/K00024%09red/K00129%09red/K00026%09red
RNA transport	map03013	6	107	229	2843	0.772652	0.841028	g4851(K03253),g7714(K12614,K13131),g5769(K13126,K13208),g5791(K03113,K03352),g422(K07562),g1352(K01784,K12448,K12878)	https://www.genome.jp/kegg-bin/show_pathway?map03013/K13131%09red/K03113%09red/K07562%09red/K12448%09red/K03352%09red/K03253%09red/K13126%09red/K12614%09red/K01784%09red/K12878%09red/K13208%09red
Ribosome	map03010	4	114	229	2843	0.960144	0.973987	g11028(K02880),g2918(K02942),g10123(K02866),g5759(K02896)	https://www.genome.jp/kegg-bin/show_pathway?map03010/K02880%09red/K02942%09red/K02866%09red/K02896%09red
