# Supplementary material for: The bHLH-zip transcription factor SREBP regulates triterpenoid and lipid metabolisms in the medicinal fungus Ganoderma lingzhi
Source: Commun Biol. 2023 Jan 3;6:1. doi: 10.1038/s42003-022-04154-6 (PMC9810662; doi:10.1038/s42003-022-04154-6)
Supplement: Supplementary file 9 — Supplementary Data 6 [file 42003_2022_4154_MOESM9_ESM.xls]

## Sheet: Integrated_Function.anno
#GeneID	COG_class	COG_class_annotation	GO_annotation	KEGG_annotation	KOG_class	KOG_class_annotation	Pfam_annotation	Swissprot_annotation	TrEMBL_annotation	eggNOG_class	eggNOG_class_annotation	nr_annotation
Ganoderma_lingzhi_newGene_3999	--	--	--	--	--	--	--	--	--	--	--	hypothetical protein GSI_09963 [Ganoderma sinense ZZ0214-1]
Ganoderma_lingzhi_newGene_2968	--	--	--	--	--	--	--	--	--	--	--	hypothetical protein GSI_05628 [Ganoderma sinense ZZ0214-1]
Ganoderma_lingzhi_newGene_1474	--	--	--	--	--	--	--	--	--	--	--	Cytochrome P450 monooxygenase AKT7 (EC (AK-toxin biosynthesis protein 7) [Ganoderma boninense]
Ganoderma_lingzhi_newGene_2520	--	--	--	--	--	--	--	--	--	--	--	hypothetical protein GSI_12248 [Ganoderma sinense ZZ0214-1]
Ganoderma_lingzhi_newGene_904	--	--	--	--	--	--	--	--	--	--	--	hypothetical protein GSI_11757 [Ganoderma sinense ZZ0214-1]
Ganoderma_lingzhi_newGene_242	--	--	--	--	--	--	--	--	--	--	--	hypothetical protein GSI_03659 [Ganoderma sinense ZZ0214-1]
Ganoderma_lingzhi_newGene_1501	--	--	--	--	--	--	--	--	--	--	--	hypothetical protein GSI_14804 [Ganoderma sinense ZZ0214-1]
Ganoderma_lingzhi_newGene_1144	--	--	--	--	--	--	--	--	--	--	--	hypothetical protein GSI_07849 [Ganoderma sinense ZZ0214-1]
Ganoderma_lingzhi_newGene_3873	--	--	Molecular Function: monooxygenase activity (GO:0004497);; Molecular Function: iron ion binding (GO:0005506);; Molecular Function: oxidoreductase activity, acting on paired donors, with incorporation or reduction of molecular oxygen (GO:0016705);; Molecular Function: heme binding (GO:0020037);; Biological Process: oxidation-reduction process (GO:0055114);;	K20667|3.8e-07|atr:18441950|K20667 beta-amyrin 28-monooxygenase [EC:1.14.14.126] | (RefSeq) cytochrome P450 716B1	--	--	Cytochrome P450	--	SANT domain-containing protein OS=Carpinus fangiana OX=176857 GN=FH972_021739 PE=4 SV=1	Q	Secondary metabolites biosynthesis, transport and catabolism	cytochrome P450 [Ganoderma sinense ZZ0214-1]
Ganoderma_lingzhi_newGene_4139	--	--	--	--	--	--	--	--	--	--	--	hypothetical protein GSI_03498 [Ganoderma sinense ZZ0214-1]
Ganoderma_lingzhi_newGene_538	--	--	--	--	--	--	--	--	--	--	--	hypothetical protein GSI_03186 [Ganoderma sinense ZZ0214-1]
Ganoderma_lingzhi_newGene_1467	--	--	--	K05909|5.0e-51|ghi:107887550|K05909 laccase [EC:1.10.3.2] | (RefSeq) laccase-2-like	[R]	General function prediction only	--	Retrovirus-related Pol polyprotein from transposon TNT 1-94 OS=Nicotiana tabacum OX=4097 PE=2 SV=1	Retrovirus-related Pol polyprotein from transposon TNT 1-94 OS=Cajanus cajan OX=3821 GN=KK1_008515 PE=4 SV=1	L	Replication, recombination and repair	transcription factor [Ganoderma sinense ZZ0214-1]
Ganoderma_lingzhi_newGene_3426	--	--	--	--	--	--	--	--	--	--	--	hypothetical protein GSI_10766 [Ganoderma sinense ZZ0214-1]
Ganoderma_lingzhi_newGene_2367	--	--	--	--	--	--	--	--	--	--	--	hypothetical protein GSI_02942 [Ganoderma sinense ZZ0214-1]
Ganoderma_lingzhi_newGene_1139	--	--	--	--	--	--	--	--	--	--	--	uncharacterized protein DICSQDRAFT_130102 [Dichomitus squalens LYAD-421 SS1]
Ganoderma_lingzhi_newGene_1558	--	--	--	--	--	--	--	--	--	--	--	Carboxylic ester hydrolase (EC [Ganoderma boninense]
Ganoderma_lingzhi_newGene_665	--	--	Molecular Function: DNA-binding transcription factor activity, RNA polymerase II-specific (GO:0000981);; Cellular Component: nucleus (GO:0005634);; Biological Process: regulation of transcription, DNA-templated (GO:0006355);; Molecular Function: zinc ion binding (GO:0008270);;	--	--	--	Fungal Zn(2)-Cys(6) binuclear cluster domain	--	--	--	--	transcription factor [Ganoderma sinense ZZ0214-1]
Ganoderma_lingzhi_newGene_1706	--	--	--	--	--	--	--	--	--	--	--	hypothetical protein GSI_07645 [Ganoderma sinense ZZ0214-1]
Ganoderma_lingzhi_newGene_3386	--	--	--	--	--	--	--	--	--	--	--	uncharacterized protein DICSQDRAFT_158462, partial [Dichomitus squalens LYAD-421 SS1]
Ganoderma_lingzhi_newGene_2856	--	--	--	--	--	--	--	--	--	--	--	hypothetical protein GSI_12531 [Ganoderma sinense ZZ0214-1]
Ganoderma_lingzhi_newGene_3781	--	--	--	--	--	--	Mating-type protein beta 1	--	--	--	--	hypothetical protein K466DRAFT_657746 [Polyporus arcularius HHB13444]
Ganoderma_lingzhi_newGene_3521	--	--	--	--	--	--	--	--	--	--	--	Oligopeptide transporter OPT-like protein [Ganoderma boninense]
Ganoderma_lingzhi_newGene_1632	--	--	--	--	--	--	--	--	--	--	--	hypothetical protein GSI_14317 [Ganoderma sinense ZZ0214-1]
Ganoderma_lingzhi_newGene_3343	--	--	--	--	--	--	--	--	--	--	--	hypothetical protein GSI_10981 [Ganoderma sinense ZZ0214-1]
Ganoderma_lingzhi_newGene_1421	--	--	--	--	--	--	Caulimovirus viroplasmin	--	--	--	--	hypothetical protein GSI_03572 [Ganoderma sinense ZZ0214-1]
Ganoderma_lingzhi_newGene_1148	--	--	--	--	--	--	--	--	--	--	--	hypothetical protein GSI_07849 [Ganoderma sinense ZZ0214-1]
Ganoderma_lingzhi_newGene_3901	--	--	--	--	--	--	--	--	--	--	--	hypothetical protein BN946_scf184653.g3 [Trametes cinnabarina]
Ganoderma_lingzhi_newGene_3199	[QV]	--	Molecular Function: iron ion binding (GO:0005506);; Cellular Component: integral component of membrane (GO:0016021);; Molecular Function: oxidoreductase activity, acting on paired donors, with incorporation or reduction of molecular oxygen (GO:0016705);; Molecular Function: heme binding (GO:0020037);; Biological Process: oxidation-reduction process (GO:0055114);;	K09754|6.1e-26|cqi:110714951|K09754 5-O-(4-coumaroyl)-D-quinate 3'-monooxygenase [EC:1.14.14.96] | (RefSeq) cytochrome P450 98A2-like	[Q]	Secondary metabolites biosynthesis, transport and catabolism	Cytochrome P450	Flavonoid 3'-monooxygenase CYP75B3 OS=Oryza sativa subsp. japonica OX=39947 GN=CYP75B3 PE=2 SV=1	Flavonoid 3'-hydroxylase OS=Ipomoea batatas OX=4120 PE=2 SV=1	Q	Secondary metabolites biosynthesis, transport and catabolism	CyP450 monooxygenase [Dichomitus squalens LYAD-421 SS1]
Ganoderma_lingzhi_newGene_4422	--	--	--	--	--	--	--	--	--	--	--	hypothetical protein CVT24_005052 [Panaeolus cyanescens]
Ganoderma_lingzhi_newGene_2229	--	--	Biological Process: biological_process (GO:0008150);; Biological Process: metabolic process (GO:0008152);; Biological Process: biosynthetic process (GO:0009058);; Biological Process: secondary metabolic process (GO:0019748);; Biological Process: secondary metabolite biosynthetic process (GO:0044550);; Biological Process: organic substance metabolic process (GO:0071704);; Biological Process: austi…	--	--	--	--	--	Uncharacterized protein OS=Coccomyxa subellipsoidea (strain C-169) OX=574566 GN=COCSUDRAFT_47264 PE=4 SV=1	S	Function unknown	hypothetical protein GSI_15465 [Ganoderma sinense ZZ0214-1]
Ganoderma_lingzhi_newGene_4520	--	--	--	--	--	--	Yos1-like	--	--	--	--	--
Ganoderma_lingzhi_newGene_3653	--	--	--	--	--	--	--	--	--	--	--	hypothetical protein GSI_10088 [Ganoderma sinense ZZ0214-1]
Ganoderma_lingzhi_newGene_2677	--	--	--	--	--	--	--	--	--	--	--	hypothetical protein GSI_13130 [Ganoderma sinense ZZ0214-1]
Ganoderma_lingzhi_newGene_1878	--	--	--	--	--	--	--	--	--	--	--	hypothetical protein GSI_00469 [Ganoderma sinense ZZ0214-1]
Ganoderma_lingzhi_newGene_539	--	--	--	--	--	--	--	--	--	--	--	hypothetical protein GSI_03176 [Ganoderma sinense ZZ0214-1]
Ganoderma_lingzhi_newGene_546	--	--	--	--	--	--	--	--	--	--	--	hypothetical protein GSI_13582 [Ganoderma sinense ZZ0214-1]
Ganoderma_lingzhi_newGene_3699	--	--	Biological Process: ubiquitin-dependent protein catabolic process (GO:0006511);; Molecular Function: zinc ion binding (GO:0008270);; Biological Process: protein deubiquitination (GO:0016579);; Molecular Function: thiol-dependent ubiquitinyl hydrolase activity (GO:0036459);;	K11366|6.1e-47|smo:SELMODRAFT_100312|K11366 ubiquitin carboxyl-terminal hydrolase 22/27/51 [EC:3.4.19.12] | (RefSeq) hypothetical protein	[O]	Posttranslational modification, protein turnover, chaperones	Ubiquitin carboxyl-terminal hydrolase	Ubiquitin carboxyl-terminal hydrolase 16 OS=Arabidopsis thaliana OX=3702 GN=UBP16 PE=1 SV=1	Ubiquitin carboxyl-terminal hydrolase OS=Selaginella moellendorffii OX=88036 GN=SELMODRAFT_100312 PE=3 SV=1	O	Posttranslational modification, protein turnover, chaperones	cysteine proteinase [Dichomitus squalens LYAD-421 SS1]
Ganoderma_lingzhi_newGene_2051	--	--	--	--	--	--	--	--	--	--	--	hypothetical protein GSI_04017 [Ganoderma sinense ZZ0214-1]
Ganoderma_lingzhi_newGene_1811	--	--	Biological Process: cleavage in ITS2 between 5.8S rRNA and LSU-rRNA of tricistronic rRNA transcript (SSU-rRNA, 5.8S rRNA, LSU-rRNA) (GO:0000448);; Biological Process: maturation of 5.8S rRNA (GO:0000460);; Biological Process: maturation of LSU-rRNA from tricistronic rRNA transcript (SSU-rRNA, 5.8S rRNA, LSU-rRNA) (GO:0000463);; Biological Process: maturation of 5.8S rRNA from tricistronic rRNA tr…	K06947|3.4e-23|ppp:112281401|K06947 polynucleotide 5'-hydroxyl-kinase GRC3/NOL9 [EC:2.7.1.-] | (RefSeq) uncharacterized protein LOC112281401	[R]	General function prediction only	mRNA cleavage and polyadenylation factor CLP1 P-loop	--	CLP1_P domain-containing protein OS=Phytophthora rubi OX=129364 GN=PR001_g1678 PE=4 SV=1	S	Function unknown	hypothetical protein BD311DRAFT_664935 [Dichomitus squalens]
Ganoderma_lingzhi_newGene_767	--	--	--	--	--	--	CxC5 like cysteine cluster associated with KDZ transposases	--	--	--	--	hypothetical protein OH76DRAFT_1363125 [Polyporus brumalis]
Ganoderma_lingzhi_newGene_1516	--	--	--	--	--	--	--	--	--	--	--	hypothetical protein GSI_14697 [Ganoderma sinense ZZ0214-1]
Ganoderma_lingzhi_newGene_4068	--	--	--	--	[S]	Function unknown	Eukaryotic protein of unknown function (DUF866)	--	Uncharacterized protein OS=Selaginella moellendorffii OX=88036 GN=SELMODRAFT_146445 PE=4 SV=1	S	Function unknown	hypothetical protein GSI_06385 [Ganoderma sinense ZZ0214-1]
Ganoderma_lingzhi_newGene_1028	--	--	--	--	--	--	--	--	--	--	--	hypothetical protein GSI_11407 [Ganoderma sinense ZZ0214-1]
Ganoderma_lingzhi_newGene_2050	--	--	--	--	--	--	--	--	--	--	--	Putative lipase ATG15 (EC (Autophagy-related protein 15), partial [Ganoderma boninense]
Ganoderma_lingzhi_newGene_4117	--	--	--	--	--	--	--	--	--	--	--	hypothetical protein BD309DRAFT_919282 [Dichomitus squalens]
Ganoderma_lingzhi_newGene_132	[R]	General function prediction only	Molecular Function: protein binding (GO:0005515);;	--	[B]	Chromatin structure and dynamics	WD domain, G-beta repeat	--	--	S	Function unknown	Transcriptional repressor TUP1 [Ganoderma boninense]
Ganoderma_lingzhi_newGene_3247	--	--	--	--	--	--	--	--	--	--	--	cytochrome P450 [Ganoderma sinense ZZ0214-1]
Ganoderma_lingzhi_newGene_3416	[GEPR]	--	Cellular Component: integral component of membrane (GO:0016021);; Molecular Function: transmembrane transporter activity (GO:0022857);; Biological Process: transmembrane transport (GO:0055085);;	K08157|4.6e-28|qsu:112014739|K08157 MFS transporter, DHA1 family, multidrug resistance protein | (RefSeq) citrinin biosynthesis cluster MFS transporter mrr1-like	--	--	Major Facilitator Superfamily	--	MFS domain-containing protein OS=Carpinus fangiana OX=176857 GN=FH972_022200 PE=4 SV=1	S	Function unknown	MFS general substrate transporter [Ganoderma sinense ZZ0214-1]
Ganoderma_lingzhi_newGene_693	--	--	--	--	--	--	--	--	--	--	--	hypothetical protein GSI_14185 [Ganoderma sinense ZZ0214-1]
Ganoderma_lingzhi_newGene_371	--	--	--	--	--	--	--	--	--	--	--	hypothetical protein GSI_08675 [Ganoderma sinense ZZ0214-1]
Ganoderma_lingzhi_newGene_2489	--	--	Molecular Function: protein binding (GO:0005515);;	--	--	--	BTB/POZ domain	--	--	--	--	hypothetical protein GSI_12060 [Ganoderma sinense ZZ0214-1]
Ganoderma_lingzhi_newGene_3116	--	--	--	--	--	--	gag-polypeptide of LTR copia-type	--	--	--	--	uncharacterized protein DICSQDRAFT_135501 [Dichomitus squalens LYAD-421 SS1]
Ganoderma_lingzhi_newGene_3562	--	--	--	--	[S]	Function unknown	Ima1 N-terminal domain	--	--	--	--	hypothetical protein GSI_06549 [Ganoderma sinense ZZ0214-1]
Ganoderma_lingzhi_newGene_3855	[HC]	--	Molecular Function: FAD binding (GO:0071949);;	K09838|5.0e-15|sita:101780465|K09838 zeaxanthin epoxidase [EC:1.14.15.21] | (RefSeq) zeaxanthin epoxidase, chloroplastic isoform X1	[CR]	--	FAD binding domain	--	FAD_binding_3 domain-containing protein OS=Phytophthora ramorum OX=164328 PE=4 SV=1	C	Energy production and conversion	hypothetical protein GSI_03205 [Ganoderma sinense ZZ0214-1]
Ganoderma_lingzhi_newGene_249	--	--	Molecular Function: serine-type carboxypeptidase activity (GO:0004185);; Biological Process: proteolysis (GO:0006508);;	--	--	--	Serine carboxypeptidase	--	--	--	--	hypothetical protein GSI_09238 [Ganoderma sinense ZZ0214-1]
Ganoderma_lingzhi_newGene_4300	--	--	--	--	--	--	Reverse transcriptase (RNA-dependent DNA polymerase)	--	--	--	--	Uncharacterized protein [Ganoderma boninense]
Ganoderma_lingzhi_newGene_2122	[QV]	--	Molecular Function: monooxygenase activity (GO:0004497);; Molecular Function: iron ion binding (GO:0005506);; Molecular Function: oxidoreductase activity, acting on paired donors, with incorporation or reduction of molecular oxygen (GO:0016705);; Molecular Function: heme binding (GO:0020037);; Biological Process: oxidation-reduction process (GO:0055114);;	K05917|1.2e-20|sbi:8062644|K05917 sterol 14alpha-demethylase [EC:1.14.14.154 1.14.15.36] | (RefSeq) obtusifoliol 14-alpha demethylase	[QI]	--	Cytochrome P450	Cytochrome P450 CYP71D313 OS=Panax ginseng OX=4054 PE=2 SV=1	SANT domain-containing protein OS=Carpinus fangiana OX=176857 GN=FH972_021739 PE=4 SV=1	Q	Secondary metabolites biosynthesis, transport and catabolism	Uncharacterized protein [Ganoderma boninense]
Ganoderma_lingzhi_newGene_4178	--	--	--	--	--	--	--	--	--	--	--	hypothetical protein L227DRAFT_600323 [Lentinus tigrinus ALCF2SS1-6]
Ganoderma_lingzhi_newGene_4440	--	--	--	--	--	--	--	--	--	--	--	hypothetical protein K466DRAFT_595982 [Polyporus arcularius HHB13444]
Ganoderma_lingzhi_newGene_755	--	--	--	--	--	--	--	--	--	--	--	hypothetical protein GSI_09684 [Ganoderma sinense ZZ0214-1]
Ganoderma_lingzhi_newGene_4054	--	--	--	--	--	--	gag-polypeptide of LTR copia-type	--	--	--	--	uncharacterized protein DICSQDRAFT_135501 [Dichomitus squalens LYAD-421 SS1]
Ganoderma_lingzhi_newGene_1038	--	--	--	--	--	--	--	--	Uncharacterized protein OS=Guillardia theta (strain CCMP2712) OX=905079 GN=GUITHDRAFT_101081 PE=4 SV=1	--	--	hypothetical protein GSI_11407 [Ganoderma sinense ZZ0214-1]
Ganoderma_lingzhi_newGene_2811	--	--	--	--	--	--	--	--	--	--	--	hypothetical protein BD309DRAFT_773517 [Dichomitus squalens]
Ganoderma_lingzhi_newGene_493	--	--	Molecular Function: iron ion binding (GO:0005506);; Cellular Component: integral component of membrane (GO:0016021);; Molecular Function: oxidoreductase activity, acting on paired donors, with incorporation or reduction of molecular oxygen (GO:0016705);; Molecular Function: heme binding (GO:0020037);; Biological Process: oxidation-reduction process (GO:0055114);;	--	--	--	Cytochrome P450	--	Cytochrome P450 4F12 OS=Anthurium amnicola OX=1678845 GN=CYP4F12_4 PE=3 SV=1	--	--	cytochrome P450 [Ganoderma sinense ZZ0214-1]
Ganoderma_lingzhi_newGene_1227	--	--	--	--	--	--	--	--	--	--	--	uncharacterized protein DICSQDRAFT_98495 [Dichomitus squalens LYAD-421 SS1]
Ganoderma_lingzhi_newGene_294	--	--	--	K21440|4.3e-24|qsu:111995348|K21440 ankyrin repeat domain-containing protein 50 | (RefSeq) uncharacterized protein LOC111995348	--	--	Heterokaryon incompatibility protein (HET)	--	--	--	--	hypothetical protein GSI_08819 [Ganoderma sinense ZZ0214-1]
Ganoderma_lingzhi_newGene_2433	--	--	--	--	--	--	--	--	--	--	--	transcription factor [Ganoderma sinense ZZ0214-1]
Ganoderma_lingzhi_newGene_882	--	--	--	--	--	--	--	--	--	--	--	hypothetical protein GSI_11820 [Ganoderma sinense ZZ0214-1]
Ganoderma_lingzhi_newGene_350	--	--	--	K21440|2.9e-31|qsu:111995348|K21440 ankyrin repeat domain-containing protein 50 | (RefSeq) uncharacterized protein LOC111995348	--	--	Heterokaryon incompatibility protein (HET)	--	--	--	--	hypothetical protein GSI_08732 [Ganoderma sinense ZZ0214-1]
Ganoderma_lingzhi_newGene_4349	--	--	--	--	--	--	--	--	--	--	--	N/A [Ganoderma boninense]
Ganoderma_lingzhi_newGene_620	--	--	--	--	--	--	--	--	--	--	--	hypothetical protein GSI_13881 [Ganoderma sinense ZZ0214-1]
Ganoderma_lingzhi_newGene_4396	--	--	--	--	--	--	--	--	--	--	--	hypothetical protein GSI_05438 [Ganoderma sinense ZZ0214-1]
Ganoderma_lingzhi_newGene_1911	--	--	--	--	--	--	--	--	--	--	--	hypothetical protein GSI_04765 [Ganoderma sinense ZZ0214-1]
Ganoderma_lingzhi_newGene_4074	--	--	--	--	--	--	--	--	--	--	--	hypothetical protein GSI_01452 [Ganoderma sinense ZZ0214-1]
Ganoderma_lingzhi_newGene_3017	--	--	Molecular Function: molecular_function (GO:0003674);; Molecular Function: catalytic activity (GO:0003824);; Molecular Function: endopeptidase activity (GO:0004175);; Molecular Function: aspartic-type endopeptidase activity (GO:0004190);; Cellular Component: cellular_component (GO:0005575);; Cellular Component: intracellular (GO:0005622);; Cellular Component: obsolete cell (GO:0005623);; Cellular …	K01379|9.6e-58|qsu:112005909|K01379 cathepsin D [EC:3.4.23.5] | (RefSeq) polyporopepsin-like	[O]	Posttranslational modification, protein turnover, chaperones	Eukaryotic aspartyl protease	Aspartic proteinase OS=Oryza sativa subsp. japonica OX=39947 GN=RAP PE=2 SV=2	Peptidase A1 domain-containing protein OS=Araucaria cunninghamii OX=56994 PE=3 SV=1	O	Posttranslational modification, protein turnover, chaperones	transporter [Ganoderma sinense ZZ0214-1]
Ganoderma_lingzhi_newGene_2944	--	--	--	--	--	--	--	--	--	--	--	hypothetical protein GSI_09486 [Ganoderma sinense ZZ0214-1]
Ganoderma_lingzhi_newGene_1926	--	--	--	--	--	--	--	--	--	--	--	hypothetical protein GSI_07028 [Ganoderma sinense ZZ0214-1]
Ganoderma_lingzhi_newGene_2668	--	--	--	--	--	--	Sgf11 (transcriptional regulation protein)	--	--	--	--	hypothetical protein GSI_08232 [Ganoderma sinense ZZ0214-1]
Ganoderma_lingzhi_newGene_2513	--	--	--	--	--	--	--	--	--	--	--	hypothetical protein GSI_12283 [Ganoderma sinense ZZ0214-1]
Ganoderma_lingzhi_newGene_3010	--	--	--	--	--	--	--	--	--	--	--	hypothetical protein GSI_12603 [Ganoderma sinense ZZ0214-1]
Ganoderma_lingzhi_newGene_623	--	--	Molecular Function: phosphatidylinositol N-acetylglucosaminyltransferase activity (GO:0017176);;	--	--	--	GPI-GlcNAc transferase complex, PIG-H component	--	--	--	--	uncharacterized protein DICSQDRAFT_49466 [Dichomitus squalens LYAD-421 SS1]
Ganoderma_lingzhi_newGene_2713	--	--	Biological Process: GPI anchor biosynthetic process (GO:0006506);; Cellular Component: integral component of membrane (GO:0016021);; Molecular Function: phosphatidylinositol N-acetylglucosaminyltransferase activity (GO:0017176);;	K03860|8.5e-08|qsu:112033670|K03860 phosphatidylinositol N-acetylglucosaminyltransferase subunit Q | (RefSeq) LOW QUALITY PROTEIN: N-acetylglucosaminyl-phosphatidylinositol biosynthetic protein gpi1-like	[MO]	--	N-acetylglucosaminyl transferase component (Gpi1)	--	--	--	--	hypothetical protein GSI_09237 [Ganoderma sinense ZZ0214-1]
Ganoderma_lingzhi_newGene_995	--	--	Molecular Function: protein binding (GO:0005515);;	--	--	--	F-box-like	--	--	--	--	--
Ganoderma_lingzhi_newGene_383	--	--	--	--	--	--	--	--	--	--	--	Succinate-semialdehyde dehydrogenase (EC [Ganoderma boninense]
Ganoderma_lingzhi_newGene_252	--	--	--	--	--	--	--	--	--	--	--	hypothetical protein GSI_09093 [Ganoderma sinense ZZ0214-1]
Ganoderma_lingzhi_newGene_2183	--	--	--	--	--	--	--	--	--	--	--	hypothetical protein GSI_03506 [Ganoderma sinense ZZ0214-1]
Ganoderma_lingzhi_newGene_1556	--	--	--	--	--	--	--	--	--	--	--	hypothetical protein BD309DRAFT_998885 [Dichomitus squalens]
Ganoderma_lingzhi_newGene_2324	--	--	--	--	--	--	--	--	--	--	--	hypothetical protein GSI_09895 [Ganoderma sinense ZZ0214-1]
Ganoderma_lingzhi_newGene_4247	--	--	--	--	--	--	--	--	--	--	--	hypothetical protein BD311DRAFT_774483 [Dichomitus squalens]
Ganoderma_lingzhi_newGene_4119	--	--	--	--	--	--	--	--	--	--	--	hypothetical protein GSI_14775 [Ganoderma sinense ZZ0214-1]
Ganoderma_lingzhi_newGene_3565	--	--	--	--	--	--	--	--	--	--	--	uncharacterized protein DICSQDRAFT_86037 [Dichomitus squalens LYAD-421 SS1]
Ganoderma_lingzhi_newGene_3053	--	--	--	--	--	--	--	--	--	--	--	hypothetical protein GSI_03819 [Ganoderma sinense ZZ0214-1]
Ganoderma_lingzhi_newGene_3493	--	--	--	--	--	--	--	--	--	--	--	hypothetical protein GSI_10564 [Ganoderma sinense ZZ0214-1]
Ganoderma_lingzhi_newGene_550	--	--	--	--	--	--	--	--	--	--	--	Pre-mRNA-splicing ATP-dependent RNA helicase PRP28 (EC [Ganoderma boninense]
Ganoderma_lingzhi_newGene_3623	--	--	--	--	--	--	--	--	--	--	--	hypothetical protein GSI_04349 [Ganoderma sinense ZZ0214-1]
Ganoderma_lingzhi_newGene_2326	--	--	--	--	--	--	--	--	--	--	--	Protein kinase domain-containing protein, partial [Ganoderma boninense]
Ganoderma_lingzhi_newGene_201	[EH]	--	Molecular Function: catalytic activity (GO:0003824);;	--	--	--	Amino-transferase class IV	--	--	--	--	hypothetical protein GSI_06153 [Ganoderma sinense ZZ0214-1]
Ganoderma_lingzhi_newGene_3886	--	--	Molecular Function: iron ion binding (GO:0005506);; Cellular Component: integral component of membrane (GO:0016021);; Molecular Function: oxidoreductase activity, acting on paired donors, with incorporation or reduction of molecular oxygen (GO:0016705);; Molecular Function: heme binding (GO:0020037);; Biological Process: oxidation-reduction process (GO:0055114);;	--	--	--	Cytochrome P450	--	Cytochrome P450 4F12 OS=Anthurium amnicola OX=1678845 GN=CYP4F12_4 PE=3 SV=1	Q	Secondary metabolites biosynthesis, transport and catabolism	cytochrome P450 [Ganoderma sinense ZZ0214-1]
Ganoderma_lingzhi_newGene_1303	--	--	--	--	--	--	Protein kinase domain	--	--	--	--	hypothetical protein BD309DRAFT_949131 [Dichomitus squalens]
Ganoderma_lingzhi_newGene_473	--	--	--	--	--	--	--	--	--	--	--	hypothetical protein GSI_03415 [Ganoderma sinense ZZ0214-1]
Ganoderma_lingzhi_newGene_2972	--	--	--	--	--	--	--	--	--	--	--	hypothetical protein BD310DRAFT_823290 [Dichomitus squalens]
Ganoderma_lingzhi_newGene_609	--	--	--	--	--	--	--	--	--	--	--	hypothetical protein L227DRAFT_237852 [Lentinus tigrinus ALCF2SS1-6]
Ganoderma_lingzhi_newGene_1366	--	--	--	--	--	--	--	--	--	--	--	Fungal_trans domain-containing protein [Ganoderma boninense]
Ganoderma_lingzhi_newGene_3280	--	--	--	--	--	--	--	--	--	--	--	high nitrogen upregulated cytochrome P450 monooxygenase 2 [Polyporus arcularius HHB13444]
Ganoderma_lingzhi_newGene_2117	--	--	--	--	--	--	--	--	--	--	--	transporter [Ganoderma sinense ZZ0214-1]
Ganoderma_lingzhi_newGene_3739	--	--	--	--	--	--	--	--	--	--	--	hypothetical protein TRAVEDRAFT_75375 [Trametes versicolor FP-101664 SS1]
Ganoderma_lingzhi_newGene_3243	--	--	--	--	--	--	--	--	--	--	--	Cytochrome P450 monooxygenase CYP52X1 [Ganoderma boninense]
Ganoderma_lingzhi_newGene_4479	--	--	--	--	--	--	--	--	--	--	--	Ribokinase-like protein [Dichomitus squalens]
Ganoderma_lingzhi_newGene_1605	[QV]	--	Molecular Function: molecular_function (GO:0003674);; Molecular Function: catalytic activity (GO:0003824);; Molecular Function: monooxygenase activity (GO:0004497);; Molecular Function: iron ion binding (GO:0005506);; Biological Process: lipid metabolic process (GO:0006629);; Biological Process: biological_process (GO:0008150);; Biological Process: metabolic process (GO:0008152);; Biological Proc…	K20663|3.2e-28|egu:105046203|K20663 gibberellin 16alpha,17-epoxidase [EC:1.14.-.-] | (RefSeq) cytochrome P450 714D1	[QI]	--	Cytochrome P450	Cytochrome P450 72A225 OS=Catharanthus roseus OX=4058 GN=CYP72A225 PE=2 SV=1	Cytochrome P450 4F12 OS=Anthurium amnicola OX=1678845 GN=CYP4F12_4 PE=3 SV=1	Q	Secondary metabolites biosynthesis, transport and catabolism	cytochrome P450 [Ganoderma sinense ZZ0214-1]
Ganoderma_lingzhi_newGene_1493	--	--	--	--	--	--	--	--	--	--	--	hypothetical protein GSI_09987 [Ganoderma sinense ZZ0214-1]
Ganoderma_lingzhi_newGene_62	--	--	--	--	--	--	FIST N domain	--	--	--	--	hypothetical protein BD311DRAFT_785251 [Dichomitus squalens]
Ganoderma_lingzhi_newGene_2502	--	--	--	--	--	--	--	--	--	--	--	hypothetical protein GSI_12072 [Ganoderma sinense ZZ0214-1]
Ganoderma_lingzhi_newGene_726	--	--	--	--	--	--	--	--	--	--	--	hypothetical protein GSI_09702 [Ganoderma sinense ZZ0214-1]
Ganoderma_lingzhi_newGene_3822	[QV]	--	Molecular Function: iron ion binding (GO:0005506);; Cellular Component: integral component of membrane (GO:0016021);; Molecular Function: oxidoreductase activity, acting on paired donors, with incorporation or reduction of molecular oxygen (GO:0016705);; Molecular Function: heme binding (GO:0020037);; Biological Process: oxidation-reduction process (GO:0055114);;	K20660|2.4e-27|ats:109749799|K20660 cytochrome P450 family 709 | (RefSeq) LOC109749799; cytochrome P450 709B1-like	[Q]	Secondary metabolites biosynthesis, transport and catabolism	Cytochrome P450	Cytochrome P450 72A225 OS=Catharanthus roseus OX=4058 GN=CYP72A225 PE=2 SV=1	Cytochrome P450 4F12 OS=Anthurium amnicola OX=1678845 GN=CYP4F12_4 PE=3 SV=1	--	--	cytochrome P450 [Ganoderma sinense ZZ0214-1]
Ganoderma_lingzhi_newGene_4045	--	--	--	--	--	--	--	--	Tar1p (Fragment) OS=Dorcoceras hygrometricum OX=472368 GN=F511_41063 PE=4 SV=1	--	--	hypothetical protein G7K_1410-t1 [Saitoella complicata NRRL Y-17804]
Ganoderma_lingzhi_newGene_518	--	--	--	--	--	--	--	--	--	--	--	hypothetical protein GSI_00229 [Ganoderma sinense ZZ0214-1]
Ganoderma_lingzhi_newGene_1168	--	--	Molecular Function: protein kinase activity (GO:0004672);; Molecular Function: ATP binding (GO:0005524);; Biological Process: protein phosphorylation (GO:0006468);;	--	--	--	Protein kinase domain	--	--	--	--	kinase-like domain-containing protein [Dichomitus squalens]
Ganoderma_lingzhi_newGene_3121	[HR]	--	Molecular Function: cis-stilbene-oxide hydrolase activity (GO:0033961);;	K01253|8.2e-17|qsu:112010208|K01253 microsomal epoxide hydrolase [EC:3.3.2.9] | (RefSeq) uncharacterized protein LOC112010208	--	--	--	--	AB hydrolase-1 domain-containing protein OS=Tetradesmus obliquus OX=3088 GN=BQ4739_LOCUS13091 PE=4 SV=1	S	Function unknown	epoxide hydrolase [Dichomitus squalens]
Ganoderma_lingzhi_newGene_3009	--	--	--	--	--	--	--	--	--	--	--	hypothetical protein GSI_12603 [Ganoderma sinense ZZ0214-1]
Ganoderma_lingzhi_newGene_2567	--	--	--	--	--	--	--	--	--	--	--	hypothetical protein GSI_12148 [Ganoderma sinense ZZ0214-1]
Ganoderma_lingzhi_newGene_3572	--	--	Molecular Function: metalloendopeptidase activity (GO:0004222);; Biological Process: proteolysis (GO:0006508);;	--	--	--	Peptidase family M50	--	--	--	--	hypothetical protein BD309DRAFT_966236 [Dichomitus squalens]
Ganoderma_lingzhi_newGene_3212	--	--	Cellular Component: histone acetyltransferase complex (GO:0000123);; Cellular Component: nuclear chromosome (GO:0000228);; Cellular Component: DNA-directed RNA polymerase complex (GO:0000428);; Cellular Component: chromatin (GO:0000785);; Cellular Component: nuclear chromatin (GO:0000790);; Molecular Function: regulatory region nucleic acid binding (GO:0001067);; Molecular Function: molecular_fun…	--	--	--	WD domain, G-beta repeat	--	--	K	Transcription	MFS domain-containing protein [Ganoderma boninense]
Ganoderma_lingzhi_newGene_3715	--	--	--	--	--	--	--	--	--	--	--	hypothetical protein GSI_03029 [Ganoderma sinense ZZ0214-1]
Ganoderma_lingzhi_newGene_2737	--	--	--	--	--	--	--	--	--	--	--	ATP-binding cassette transporter [Ganoderma sinense ZZ0214-1]
Ganoderma_lingzhi_newGene_3770	--	--	--	--	--	--	--	--	--	--	--	hypothetical protein GSI_10166 [Ganoderma sinense ZZ0214-1]
Ganoderma_lingzhi_newGene_388	--	--	Molecular Function: protein binding (GO:0005515);;	--	--	--	BTB/POZ domain	--	--	--	--	hypothetical protein GSI_08660 [Ganoderma sinense ZZ0214-1]
Ganoderma_lingzhi_newGene_4155	--	--	--	--	--	--	--	--	--	--	--	hypothetical protein GSI_03466 [Ganoderma sinense ZZ0214-1]
Ganoderma_lingzhi_newGene_4416	--	--	--	--	--	--	--	--	--	--	--	hypothetical protein GSI_05502 [Ganoderma sinense ZZ0214-1]
Ganoderma_lingzhi_newGene_2094	--	--	--	--	--	--	Cyclin, N-terminal domain	--	--	--	--	hypothetical protein GSI_04077 [Ganoderma sinense ZZ0214-1]
Ganoderma_lingzhi_newGene_3844	--	--	--	--	--	--	--	--	--	--	--	hypothetical protein BD309DRAFT_899608 [Dichomitus squalens]
Ganoderma_lingzhi_newGene_815	--	--	--	--	--	--	--	--	--	--	--	hypothetical protein GSI_11955 [Ganoderma sinense ZZ0214-1]
Ganoderma_lingzhi_newGene_2497	--	--	--	--	--	--	--	--	--	--	--	hypothetical protein K466DRAFT_664389 [Polyporus arcularius HHB13444]
Ganoderma_lingzhi_newGene_4430	--	--	--	--	--	--	--	--	--	--	--	hypothetical protein GSI_06258 [Ganoderma sinense ZZ0214-1]
Ganoderma_lingzhi_newGene_2009	--	--	--	--	--	--	--	--	--	--	--	hypothetical protein GSI_07964 [Ganoderma sinense ZZ0214-1]
Ganoderma_lingzhi_newGene_111	--	--	--	--	--	--	--	--	--	--	--	hypothetical protein GSI_04373 [Ganoderma sinense ZZ0214-1]
Ganoderma_lingzhi_newGene_1934	--	--	Molecular Function: molecular_function (GO:0003674);; Molecular Function: catalytic activity (GO:0003824);; Molecular Function: monooxygenase activity (GO:0004497);; Molecular Function: iron ion binding (GO:0005506);; Biological Process: lipid metabolic process (GO:0006629);; Biological Process: biological_process (GO:0008150);; Biological Process: metabolic process (GO:0008152);; Biological Proc…	--	--	--	Cytochrome P450	--	Cytochrome P450 4F12 OS=Anthurium amnicola OX=1678845 GN=CYP4F12_4 PE=3 SV=1	Q	Secondary metabolites biosynthesis, transport and catabolism	cytochrome P450 [Dichomitus squalens]
Ganoderma_lingzhi_newGene_2506	--	--	--	--	--	--	--	--	--	--	--	hypothetical protein GSI_12282 [Ganoderma sinense ZZ0214-1]
Ganoderma_lingzhi_newGene_1075	--	--	--	--	--	--	--	--	--	--	--	hypothetical protein AJ79_09441 [Helicocarpus griseus UAMH5409]
Ganoderma_lingzhi_newGene_545	--	--	--	--	--	--	--	--	--	--	--	hypothetical protein L227DRAFT_566561 [Lentinus tigrinus ALCF2SS1-6]
Ganoderma_lingzhi_newGene_2320	--	--	--	K21440|1.7e-27|qsu:111995348|K21440 ankyrin repeat domain-containing protein 50 | (RefSeq) uncharacterized protein LOC111995348	--	--	Heterokaryon incompatibility protein (HET)	--	--	--	--	hypothetical protein GSI_08133 [Ganoderma sinense ZZ0214-1]
Ganoderma_lingzhi_newGene_2512	--	--	--	--	--	--	--	--	--	--	--	hypothetical protein GSI_12282 [Ganoderma sinense ZZ0214-1]
Ganoderma_lingzhi_newGene_4052	--	--	--	--	--	--	--	--	--	--	--	hypothetical protein L226DRAFT_576578 [Lentinus tigrinus ALCF2SS1-7]
Ganoderma_lingzhi_newGene_3638	--	--	Biological Process: mRNA splicing, via spliceosome (GO:0000398);; Biological Process: response to acid chemical (GO:0001101);; Molecular Function: nucleic acid binding (GO:0003676);; Cellular Component: cellular_component (GO:0005575);; Cellular Component: intracellular (GO:0005622);; Cellular Component: obsolete cell (GO:0005623);; Cellular Component: nucleus (GO:0005634);; Biological Process: n…	K13095|3.2e-07|mpp:MICPUCDRAFT_50949|K13095 splicing factor 1 | (RefSeq) hypothetical protein	--	--	RNA recognition motif. (a.k.a. RRM, RBD, or RNP domain)	--	Predicted protein OS=Micromonas pusilla (strain CCMP1545) OX=564608 GN=MICPUCDRAFT_50949 PE=3 SV=1	A	RNA processing and modification	hypothetical protein GSI_06520 [Ganoderma sinense ZZ0214-1]
Ganoderma_lingzhi_newGene_2935	--	--	--	K05909|1.5e-50|ghi:107887550|K05909 laccase [EC:1.10.3.2] | (RefSeq) laccase-2-like	[R]	General function prediction only	--	Retrovirus-related Pol polyprotein from transposon TNT 1-94 OS=Nicotiana tabacum OX=4097 PE=2 SV=1	Retrovirus-related Pol polyprotein from transposon TNT 1-94 OS=Cajanus cajan OX=3821 GN=KK1_008515 PE=4 SV=1	L	Replication, recombination and repair	transcription factor [Ganoderma sinense ZZ0214-1]
Ganoderma_lingzhi_newGene_894	--	--	Cellular Component: retrotransposon nucleocapsid (GO:0000943);; Molecular Function: molecular_function (GO:0003674);; Molecular Function: nucleic acid binding (GO:0003676);; Molecular Function: RNA binding (GO:0003723);; Molecular Function: catalytic activity (GO:0003824);; Molecular Function: DNA-directed DNA polymerase activity (GO:0003887);; Molecular Function: RNA-directed DNA polymerase acti…	K12349|9.8e-07|ccaj:109806181|K12349 neutral ceramidase [EC:3.5.1.23] | (RefSeq) neutral ceramidase-like	--	--	--	--	Endonuclease OS=Vitis vinifera OX=29760 GN=TY3B-G_147 PE=4 SV=1	H	Coenzyme transport and metabolism	hypothetical protein GSI_05613 [Ganoderma sinense ZZ0214-1]
Ganoderma_lingzhi_newGene_2366	[C]	Energy production and conversion	Molecular Function: acylphosphatase activity (GO:0003998);;	K01512|1.1e-14|cvr:CHLNCDRAFT_144371|K01512 acylphosphatase [EC:3.6.1.7] | (RefSeq) hypothetical protein	--	--	Acylphosphatase	--	Acylphosphatase OS=Chlorella variabilis OX=554065 GN=CHLNCDRAFT_144371 PE=3 SV=1	C	Energy production and conversion	hypothetical protein GSI_04851 [Ganoderma sinense ZZ0214-1]
Ganoderma_lingzhi_newGene_4476	--	--	--	--	--	--	--	--	--	--	--	hypothetical protein GSI_00477 [Ganoderma sinense ZZ0214-1]
Ganoderma_lingzhi_newGene_2812	--	--	--	--	--	--	--	--	--	--	--	Peroxisomal biogenesis factor 6 (ClaPEX6) (Peroxin-6) [Ganoderma boninense]
Ganoderma_lingzhi_newGene_2106	--	--	--	--	--	--	Cyclin, N-terminal domain	--	--	--	--	hypothetical protein GSI_04077 [Ganoderma sinense ZZ0214-1]
Ganoderma_lingzhi_newGene_812	[R]	General function prediction only	Molecular Function: nucleic acid binding (GO:0003676);; Molecular Function: protein binding (GO:0005515);; Molecular Function: zinc ion binding (GO:0008270);; Cellular Component: integral component of membrane (GO:0016021);;	K14558|2.6e-11|atr:18443369|K14558 periodic tryptophan protein 2 | (RefSeq) periodic tryptophan protein 2 homolog	--	--	WD domain, G-beta repeat	--	Uncharacterized protein OS=Phytophthora parasitica (strain INRA-310) OX=761204 GN=PPTG_22828 PE=4 SV=1	S	Function unknown	transporter [Ganoderma sinense ZZ0214-1]
Ganoderma_lingzhi_newGene_2536	[QV]	--	Molecular Function: monooxygenase activity (GO:0004497);; Molecular Function: iron ion binding (GO:0005506);; Cellular Component: integral component of membrane (GO:0016021);; Molecular Function: oxidoreductase activity, acting on paired donors, with incorporation or reduction of molecular oxygen (GO:0016705);; Molecular Function: heme binding (GO:0020037);; Biological Process: oxidation-reductio…	K20624|2.9e-18|lja:Lj3g3v2995920.1|K20624 12-hydroxyjasmonoyl-L-amino acid 12-hydroxylase / fatty acid hydroxylase [EC:1.14.14.49] | (RefSeq) Lj3g3v2995920.1; -	[QI]	--	Cytochrome P450	Cytochrome P450 714B2 OS=Oryza sativa subsp. japonica OX=39947 GN=CYP714B2 PE=1 SV=2	Uncharacterized protein OS=Chlamydomonas reinhardtii OX=3055 GN=CHLRE_07g356250v5 PE=3 SV=1	Q	Secondary metabolites biosynthesis, transport and catabolism	cytochrome P450 [Dichomitus squalens]
Ganoderma_lingzhi_newGene_878	--	--	--	--	--	--	--	--	--	--	--	hypothetical protein GSI_11816 [Ganoderma sinense ZZ0214-1]
Ganoderma_lingzhi_newGene_2259	--	--	--	--	--	--	--	--	--	--	--	hypothetical protein GSI_15600 [Ganoderma sinense ZZ0214-1]
Ganoderma_lingzhi_newGene_1830	--	--	--	--	--	--	--	--	--	--	--	Biofilm and cell wall regulator 1 [Ganoderma boninense]
Ganoderma_lingzhi_newGene_4265	--	--	--	--	--	--	Transcription factor Pcc1	--	--	--	--	hypothetical protein GSI_02275 [Ganoderma sinense ZZ0214-1]
Ganoderma_lingzhi_newGene_484	--	--	--	K21440|1.4e-28|qsu:111995348|K21440 ankyrin repeat domain-containing protein 50 | (RefSeq) uncharacterized protein LOC111995348	--	--	Heterokaryon incompatibility protein (HET)	--	--	--	--	heterokaryon incompatibility protein-domain-containing protein [Dichomitus squalens]
Ganoderma_lingzhi_newGene_1899	[QV]	--	Molecular Function: molecular_function (GO:0003674);; Molecular Function: catalytic activity (GO:0003824);; Molecular Function: monooxygenase activity (GO:0004497);; Molecular Function: iron ion binding (GO:0005506);; Biological Process: biological_process (GO:0008150);; Biological Process: metabolic process (GO:0008152);; Cellular Component: integral component of membrane (GO:0016021);; Molecula…	K20660|4.8e-24|crb:17887815|K20660 cytochrome P450 family 709 | (RefSeq) cytochrome P450 709B1	[QI]	--	Cytochrome P450	Secologanin synthase OS=Catharanthus roseus OX=4058 GN=CYP72A1 PE=1 SV=1	Cytochrome P450 4F12 OS=Anthurium amnicola OX=1678845 GN=CYP4F12_4 PE=3 SV=1	Q	Secondary metabolites biosynthesis, transport and catabolism	cytochrome P450 [Ganoderma sinense ZZ0214-1]
Ganoderma_lingzhi_newGene_1942	[O]	Posttranslational modification, protein turnover, chaperones	Molecular Function: serine-type endopeptidase activity (GO:0004252);; Biological Process: proteolysis (GO:0006508);; Molecular Function: serine-type peptidase activity (GO:0008236);; Molecular Function: metal ion binding (GO:0046872);;	K01279|1.8e-91|qsu:112018862|K01279 tripeptidyl-peptidase I [EC:3.4.14.9] | (RefSeq) tripeptidyl-peptidase sed2-like	--	--	Pro-kumamolisin, activation domain	--	Peptidase S53 domain-containing protein OS=Carpinus fangiana OX=176857 GN=FH972_022811 PE=3 SV=1	O	Posttranslational modification, protein turnover, chaperones	hypothetical protein GSI_04698 [Ganoderma sinense ZZ0214-1]
Ganoderma_lingzhi_newGene_1510	--	--	--	--	--	--	--	--	--	--	--	hypothetical protein GSI_14693 [Ganoderma sinense ZZ0214-1]
Ganoderma_lingzhi_newGene_3824	[IQR]	--	--	--	--	--	Enoyl-(Acyl carrier protein) reductase	--	--	--	--	hypothetical protein GSI_03293 [Ganoderma sinense ZZ0214-1]
Ganoderma_lingzhi_newGene_2457	--	--	--	--	--	--	CFEM domain	--	--	--	--	--
Ganoderma_lingzhi_newGene_1908	--	--	--	--	--	--	--	--	--	--	--	hypothetical protein GSI_04793 [Ganoderma sinense ZZ0214-1]
Ganoderma_lingzhi_newGene_4006	--	--	--	--	--	--	--	--	--	--	--	hypothetical protein GSI_04349 [Ganoderma sinense ZZ0214-1]
Ganoderma_lingzhi_newGene_461	--	--	--	--	--	--	--	--	--	--	--	hypothetical protein BD309DRAFT_947701 [Dichomitus squalens]
Ganoderma_lingzhi_newGene_3548	--	--	--	--	--	--	--	--	--	--	--	Non-canonical non-ribosomal peptide synthetase FUB8 (EC (Fusaric acid biosynthesis protein 8) [Ganoderma boninense]
Ganoderma_lingzhi_newGene_837	--	--	--	--	--	--	--	--	--	--	--	hypothetical protein GSI_11869 [Ganoderma sinense ZZ0214-1]
Ganoderma_lingzhi_newGene_1678	--	--	--	--	--	--	--	--	--	--	--	uncharacterized protein DICSQDRAFT_176065 [Dichomitus squalens LYAD-421 SS1]
Ganoderma_lingzhi_newGene_1832	--	--	Molecular Function: protein kinase activity (GO:0004672);; Molecular Function: ATP binding (GO:0005524);; Biological Process: protein phosphorylation (GO:0006468);;	--	--	--	Protein kinase domain	--	--	--	--	hypothetical protein GSI_00345 [Ganoderma sinense ZZ0214-1]
Ganoderma_lingzhi_newGene_402	--	--	--	--	--	--	--	--	--	--	--	hypothetical protein GSI_08660 [Ganoderma sinense ZZ0214-1]
Ganoderma_lingzhi_newGene_1771	--	--	--	--	--	--	gag-polypeptide of LTR copia-type	--	--	--	--	uncharacterized protein DICSQDRAFT_135501 [Dichomitus squalens LYAD-421 SS1]
Ganoderma_lingzhi_newGene_113	--	--	Biological Process: reproduction (GO:0000003);; Biological Process: protein polyubiquitination (GO:0000209);; Biological Process: cell morphogenesis (GO:0000902);; Biological Process: cell morphogenesis involved in differentiation (GO:0000904);; Biological Process: response to acid chemical (GO:0001101);; Biological Process: developmental process involved in reproduction (GO:0003006);; Molecular …	K11982|5.3e-17|ppp:112290622|K11982 E3 ubiquitin-protein ligase RNF115/126 [EC:2.3.2.27] | (RefSeq) E3 ubiquitin-protein ligase RING1-like	[O]	Posttranslational modification, protein turnover, chaperones	Ring finger domain	E3 ubiquitin-protein ligase CIP8 OS=Arabidopsis thaliana OX=3702 GN=CIP8 PE=1 SV=1	RING-type domain-containing protein OS=Chloropicon primus OX=1764295 GN=A3770_03p22660 PE=4 SV=1	O	Posttranslational modification, protein turnover, chaperones	hypothetical protein GSI_06177 [Ganoderma sinense ZZ0214-1]
Ganoderma_lingzhi_newGene_381	[Q]	Secondary metabolites biosynthesis, transport and catabolism	Molecular Function: molecular_function (GO:0003674);; Molecular Function: catalytic activity (GO:0003824);; Biological Process: multicellular organism development (GO:0007275);; Biological Process: aging (GO:0007568);; Biological Process: biological_process (GO:0008150);; Biological Process: metabolic process (GO:0008152);; Biological Process: leaf senescence (GO:0010150);; Molecular Function: ox…	K05933|1.3e-18|qsu:111999284|K05933 aminocyclopropanecarboxylate oxidase [EC:1.14.17.4] | (RefSeq) 1-aminocyclopropane-1-carboxylate oxidase 5	[QR]	--	2OG-Fe(II) oxygenase superfamily	Probable 2-oxoglutarate-dependent dioxygenase ANS OS=Arabidopsis thaliana OX=3702 GN=ANS PE=2 SV=1	Fe2OG dioxygenase domain-containing protein OS=Brassica rapa subsp. pekinensis OX=51351 PE=3 SV=1	Q	Secondary metabolites biosynthesis, transport and catabolism	hypothetical protein GSI_08669 [Ganoderma sinense ZZ0214-1]
Ganoderma_lingzhi_newGene_1205	--	--	--	--	--	--	--	--	--	--	--	uncharacterized protein DICSQDRAFT_72812 [Dichomitus squalens LYAD-421 SS1]
Ganoderma_lingzhi_newGene_2561	[IR]	--	Molecular Function: nucleotide binding (GO:0000166);; Molecular Function: molecular_function (GO:0003674);; Molecular Function: catalytic activity (GO:0003824);; Molecular Function: binding (GO:0005488);; Cellular Component: cellular_component (GO:0005575);; Cellular Component: extracellular region (GO:0005576);; Biological Process: organic acid metabolic process (GO:0006082);; Biological Process…	K00108|1.4e-105|qsu:112018633|K00108 choline dehydrogenase [EC:1.1.99.1] | (RefSeq) uncharacterized protein LOC112018633	[R]	General function prediction only	GMC oxidoreductase	Fatty acid photodecarboxylase, chloroplastic OS=Chlorella variabilis OX=554065 GN=FAP PE=1 SV=1	GMC_OxRdtase_N domain-containing protein OS=Carpinus fangiana OX=176857 GN=FH972_021340 PE=3 SV=1	E	Amino acid transport and metabolism	hypothetical protein GSI_12150 [Ganoderma sinense ZZ0214-1]
Ganoderma_lingzhi_newGene_4431	--	--	--	--	--	--	--	--	--	--	--	hypothetical protein GSI_05559 [Ganoderma sinense ZZ0214-1]
Ganoderma_lingzhi_newGene_4199	[CR]	--	Molecular Function: molecular_function (GO:0003674);; Molecular Function: catalytic activity (GO:0003824);; Cellular Component: cellular_component (GO:0005575);; Cellular Component: extracellular region (GO:0005576);; Cellular Component: intracellular (GO:0005622);; Cellular Component: obsolete cell (GO:0005623);; Cellular Component: cytoplasm (GO:0005737);; Biological Process: response to stress…	K18980|2.3e-23|ppp:112285054|K18980 2-methylene-furan-3-one reductase [EC:1.3.1.105] | (RefSeq) 2-methylene-furan-3-one reductase-like	[CR]	--	Zinc-binding dehydrogenase	2-methylene-furan-3-one reductase OS=Fragaria ananassa OX=3747 GN=EO PE=1 SV=1	Zinc-type alcohol dehydrogenase-like protein C2E1P3.01 OS=Anthurium amnicola OX=1678845 GN=SPAC2E1P3.01_2 PE=4 SV=1	C	Energy production and conversion	GroES-like protein [Dichomitus squalens LYAD-421 SS1]
Ganoderma_lingzhi_newGene_2609	--	--	--	--	--	--	--	--	--	--	--	hypothetical protein BD311DRAFT_831824 [Dichomitus squalens]
Ganoderma_lingzhi_newGene_3558	--	--	--	--	--	--	gag-polypeptide of LTR copia-type	--	--	--	--	uncharacterized protein DICSQDRAFT_135501 [Dichomitus squalens LYAD-421 SS1]
Ganoderma_lingzhi_newGene_3972	--	--	--	--	--	--	--	--	--	--	--	hypothetical protein GSI_05158 [Ganoderma sinense ZZ0214-1]
Ganoderma_lingzhi_newGene_1789	--	--	--	--	--	--	--	--	--	--	--	hypothetical protein GSI_09843 [Ganoderma sinense ZZ0214-1]
Ganoderma_lingzhi_newGene_1824	--	--	--	--	--	--	--	--	--	--	--	hypothetical protein GSI_12418 [Ganoderma sinense ZZ0214-1]
Ganoderma_lingzhi_newGene_1921	[L]	Replication, recombination and repair	--	K15255|8.7e-11|psom:113279017|K15255 ATP-dependent DNA helicase PIF1 [EC:3.6.4.12] | (RefSeq) ATP-dependent DNA helicase PIF1-like	[D]	Cell cycle control, cell division, chromosome partitioning	--	--	Uncharacterized protein OS=Ectocarpus sp. CCAP 1310/34 OX=867726 GN=ESUBFT_1208_7 PE=4 SV=1	--	--	hypothetical protein A0H81_13517 [Grifola frondosa]
Ganoderma_lingzhi_newGene_2850	--	--	--	--	--	--	--	--	--	--	--	hypothetical protein BD311DRAFT_683366 [Dichomitus squalens]
Ganoderma_lingzhi_newGene_2798	--	--	--	--	--	--	--	--	--	--	--	hypothetical protein GSI_12745 [Ganoderma sinense ZZ0214-1]
Ganoderma_lingzhi_newGene_4423	--	--	--	--	--	--	--	--	--	--	--	Hemagglutinin-like secreted protein, partial [Ganoderma boninense]
Ganoderma_lingzhi_newGene_893	--	--	--	--	--	--	--	--	--	--	--	hypothetical protein BD310DRAFT_253969 [Dichomitus squalens]
Ganoderma_lingzhi_newGene_206	--	--	--	--	--	--	--	--	--	--	--	hypothetical protein GSI_09240 [Ganoderma sinense ZZ0214-1]
Ganoderma_lingzhi_newGene_810	--	--	--	--	--	--	--	--	--	--	--	hypothetical protein L226DRAFT_556694 [Lentinus tigrinus ALCF2SS1-7]
Ganoderma_lingzhi_newGene_824	--	--	--	K21440|7.2e-34|qsu:112013520|K21440 ankyrin repeat domain-containing protein 50 | (RefSeq) ankyrin repeat domain-containing protein 50-like	--	--	Heterokaryon incompatibility protein (HET)	--	--	--	--	hypothetical protein GSI_11909 [Ganoderma sinense ZZ0214-1]
Ganoderma_lingzhi_newGene_2792	--	--	--	--	--	--	--	--	--	--	--	hypothetical protein BD311DRAFT_113148 [Dichomitus squalens]
Ganoderma_lingzhi_newGene_2099	--	--	--	--	--	--	Cyclin, N-terminal domain	--	--	--	--	hypothetical protein GSI_04077 [Ganoderma sinense ZZ0214-1]
Ganoderma_lingzhi_newGene_606	--	--	--	--	--	--	--	--	--	--	--	kinase-like domain-containing protein [Dichomitus squalens]
Ganoderma_lingzhi_newGene_3897	--	--	Molecular Function: monooxygenase activity (GO:0004497);; Molecular Function: iron ion binding (GO:0005506);; Molecular Function: oxidoreductase activity, acting on paired donors, with incorporation or reduction of molecular oxygen (GO:0016705);; Molecular Function: heme binding (GO:0020037);;	--	--	--	--	--	SANT domain-containing protein OS=Carpinus fangiana OX=176857 GN=FH972_021739 PE=4 SV=1	--	--	cytochrome P450 [Ganoderma sinense ZZ0214-1]
Ganoderma_lingzhi_newGene_559	--	--	--	--	--	--	Ribosome biogenesis protein Nop16	--	--	--	--	hypothetical protein GSI_13634 [Ganoderma sinense ZZ0214-1]
Ganoderma_lingzhi_newGene_547	--	--	--	--	--	--	--	--	--	--	--	uncharacterized protein DICSQDRAFT_165404 [Dichomitus squalens LYAD-421 SS1]
Ganoderma_lingzhi_newGene_2922	[X]	Mobilome: prophages, transposons	Molecular Function: DNA binding (GO:0003677);;	--	--	--	DDE superfamily endonuclease	--	Transposase, putative OS=Phytophthora infestans OX=4787 GN=PI35.0370c PE=4 SV=1	--	--	Tc1-mariner class transposase [Mycena chlorophos]
Ganoderma_lingzhi_newGene_1733	--	--	--	--	--	--	Zinc-finger of C2H2 type	--	--	--	--	hypothetical protein BD311DRAFT_705134 [Dichomitus squalens]
Ganoderma_lingzhi_newGene_3205	--	--	--	--	--	--	--	--	--	--	--	hypothetical protein GSI_02779 [Ganoderma sinense ZZ0214-1]
Ganoderma_lingzhi_newGene_149	--	--	--	--	--	--	--	--	--	--	--	hypothetical protein GSI_01448 [Ganoderma sinense ZZ0214-1]
Ganoderma_lingzhi_newGene_1138	--	--	--	--	--	--	--	--	--	--	--	hypothetical protein GSI_09611 [Ganoderma sinense ZZ0214-1]
Ganoderma_lingzhi_newGene_1518	--	--	--	--	--	--	--	--	--	--	--	hypothetical protein GSI_14690 [Ganoderma sinense ZZ0214-1]
Ganoderma_lingzhi_newGene_74	--	--	--	--	--	--	--	--	--	--	--	hypothetical protein GSI_01031 [Ganoderma sinense ZZ0214-1]
Ganoderma_lingzhi_newGene_3048	[O]	Posttranslational modification, protein turnover, chaperones	Molecular Function: serine-type endopeptidase activity (GO:0004252);; Biological Process: proteolysis (GO:0006508);; Molecular Function: serine-type peptidase activity (GO:0008236);; Molecular Function: metal ion binding (GO:0046872);;	K01279|1.3e-81|qsu:112018862|K01279 tripeptidyl-peptidase I [EC:3.4.14.9] | (RefSeq) tripeptidyl-peptidase sed2-like	--	--	Pro-kumamolisin, activation domain	--	Peptidase S53 domain-containing protein OS=Carpinus fangiana OX=176857 GN=FH972_022811 PE=3 SV=1	O	Posttranslational modification, protein turnover, chaperones	hypothetical protein GSI_03834 [Ganoderma sinense ZZ0214-1]
Ganoderma_lingzhi_newGene_2954	--	--	--	--	--	--	--	--	--	--	--	hypothetical protein GSI_09775 [Ganoderma sinense ZZ0214-1]
Ganoderma_lingzhi_newGene_1041	--	--	Molecular Function: protein binding (GO:0005515);;	--	--	--	WD domain, G-beta repeat	--	--	S	Function unknown	transporter [Ganoderma sinense ZZ0214-1]
Ganoderma_lingzhi_newGene_1332	--	--	--	--	--	--	--	--	--	--	--	alpha/beta-hydrolase [Dichomitus squalens]
Ganoderma_lingzhi_newGene_3495	[G]	Carbohydrate transport and metabolism	--	--	--	--	--	--	--	--	--	hypothetical protein GSI_10287 [Ganoderma sinense ZZ0214-1]
Ganoderma_lingzhi_newGene_740	--	--	--	--	--	--	--	--	--	--	--	hypothetical protein GSI_09702 [Ganoderma sinense ZZ0214-1]
Ganoderma_lingzhi_newGene_3232	--	--	--	--	--	--	--	--	--	--	--	hypothetical protein GSI_02814 [Ganoderma sinense ZZ0214-1]
Ganoderma_lingzhi_newGene_656	[S]	Function unknown	--	--	--	--	Thiamine-binding protein	--	--	--	--	hypothetical protein OH76DRAFT_1395489 [Polyporus brumalis]
Ganoderma_lingzhi_newGene_627	--	--	Cellular Component: mitochondrial matrix (GO:0005759);; Biological Process: cellular response to DNA damage stimulus (GO:0006974);; Biological Process: regulation of mitochondrial membrane permeability involved in programmed necrotic cell death (GO:1902445);;	--	[S]	Function unknown	2OG-Fe(II) oxygenase superfamily	--	2OG-FeII_Oxy_2 domain-containing protein OS=Pythium insidiosum OX=114742 GN=PINS_004238 PE=4 SV=1	--	--	hypothetical protein BD311DRAFT_744620 [Dichomitus squalens]
Ganoderma_lingzhi_newGene_1557	--	--	--	--	--	--	--	--	--	--	--	hypothetical protein GSI_14548 [Ganoderma sinense ZZ0214-1]
Ganoderma_lingzhi_newGene_1666	--	--	Molecular Function: protein binding (GO:0005515);;	--	--	--	F-box-like	--	--	--	--	hypothetical protein GSI_07684 [Ganoderma sinense ZZ0214-1]
Ganoderma_lingzhi_newGene_1880	--	--	--	--	--	--	--	--	--	--	--	hypothetical protein GSI_09611 [Ganoderma sinense ZZ0214-1]
Ganoderma_lingzhi_newGene_628	--	--	--	--	--	--	--	--	--	--	--	hypothetical protein GSI_13914 [Ganoderma sinense ZZ0214-1]
Ganoderma_lingzhi_newGene_868	--	--	--	--	--	--	--	--	--	--	--	hypothetical protein BD309DRAFT_961498 [Dichomitus squalens]
Ganoderma_lingzhi_newGene_386	[Q]	Secondary metabolites biosynthesis, transport and catabolism	Molecular Function: oxidoreductase activity (GO:0016491);; Molecular Function: metal ion binding (GO:0046872);; Molecular Function: dioxygenase activity (GO:0051213);; Biological Process: oxidation-reduction process (GO:0055114);;	K24028|1.0e-08|egu:105043284|K24028 salicylic acid 3-hydroxylase [EC:1.14.11.-] | (RefSeq) LOW QUALITY PROTEIN: protein DOWNY MILDEW RESISTANCE 6-like	[QR]	--	non-haem dioxygenase in morphine synthesis N-terminal	Scopoletin 8-hydroxylase OS=Arabidopsis thaliana OX=3702 GN=S8H PE=1 SV=1	Putative 2-oxoglutarate/Fe(II)-dependent dioxygenase (Fragment) OS=Noccaea caerulescens OX=107243 GN=LE_TR3311_c0_g1_i1_g.10908 PE=3 SV=1	Q	Secondary metabolites biosynthesis, transport and catabolism	hypothetical protein GSI_08664 [Ganoderma sinense ZZ0214-1]
Ganoderma_lingzhi_newGene_27	--	--	--	--	--	--	--	--	--	--	--	uncharacterized protein DICSQDRAFT_155303 [Dichomitus squalens LYAD-421 SS1]
Ganoderma_lingzhi_newGene_504	--	--	--	--	--	--	--	--	--	--	--	hypothetical protein GSI_04962 [Ganoderma sinense ZZ0214-1]
Ganoderma_lingzhi_newGene_3099	--	--	--	--	--	--	--	--	--	--	--	hypothetical protein GSI_05568 [Ganoderma sinense ZZ0214-1]
Ganoderma_lingzhi_newGene_2003	[R]	General function prediction only	Molecular Function: hydrolase activity (GO:0016787);;	K06130|1.7e-22|ath:AT5G20060|K06130 lysophospholipase II [EC:3.1.1.5] | (RefSeq) alpha/beta-Hydrolases superfamily protein	[I]	Lipid transport and metabolism	Phospholipase/Carboxylesterase	--	Acylprotein thioesterase putative OS=Albugo laibachii Nc14 OX=890382 GN=AlNc14C330G10678 PE=4 SV=1	I	Lipid transport and metabolism	hypothetical protein GSI_07055 [Ganoderma sinense ZZ0214-1]
Ganoderma_lingzhi_newGene_1813	--	--	--	--	--	--	--	--	--	--	--	hypothetical protein BD311DRAFT_370941 [Dichomitus squalens]
Ganoderma_lingzhi_newGene_3704	--	--	--	--	--	--	Fungal protein kinase	--	--	--	--	Uncharacterized protein [Ganoderma boninense]
Ganoderma_lingzhi_newGene_4232	--	--	Molecular Function: hydrolase activity, hydrolyzing O-glycosyl compounds (GO:0004553);; Cellular Component: cellular_component (GO:0005575);; Cellular Component: extracellular region (GO:0005576);; Cellular Component: extracellular space (GO:0005615);; Biological Process: carbohydrate metabolic process (GO:0005975);; Molecular Function: chitin binding (GO:0008061);; Cellular Component: obsolete e…	K01183|2.1e-52|mng:MNEG_5496|K01183 chitinase [EC:3.2.1.14] | (RefSeq) hypothetical protein	[M]	Cell wall/membrane/envelope biogenesis	Glycosyl hydrolases family 18	Acidic endochitinase OS=Arabidopsis thaliana OX=3702 GN=CHIB1 PE=2 SV=2	Chitin-binding type-2 domain-containing protein OS=Monoraphidium neglectum OX=145388 GN=MNEG_5496 PE=3 SV=1	M	Cell wall/membrane/envelope biogenesis	hypothetical protein GSI_02181 [Ganoderma sinense ZZ0214-1]
Ganoderma_lingzhi_newGene_1580	--	--	--	--	--	--	--	--	--	--	--	ATP-binding cassette transporter [Ganoderma sinense ZZ0214-1]
Ganoderma_lingzhi_newGene_3274	--	--	--	--	--	--	--	--	--	--	--	hypothetical protein GSI_07322 [Ganoderma sinense ZZ0214-1]
Ganoderma_lingzhi_newGene_196	--	--	--	--	--	--	--	--	--	--	--	Cytochrome P450 monooxygenase CYP52X1 [Ganoderma boninense]
Ganoderma_lingzhi_newGene_2227	--	--	--	--	--	--	--	--	--	--	--	hypothetical protein GSI_15461 [Ganoderma sinense ZZ0214-1]
Ganoderma_lingzhi_newGene_1247	--	--	--	--	--	--	--	--	--	--	--	hypothetical protein OH76DRAFT_1412117 [Polyporus brumalis]
Ganoderma_lingzhi_newGene_1591	--	--	--	--	--	--	--	--	--	--	--	hypothetical protein GSI_14457 [Ganoderma sinense ZZ0214-1]
Ganoderma_lingzhi_newGene_4088	--	--	--	--	--	--	--	--	--	--	--	hypothetical protein BD309DRAFT_975195 [Dichomitus squalens]
Ganoderma_lingzhi_newGene_3249	--	--	--	--	--	--	--	--	--	--	--	hypothetical protein GSI_02610 [Ganoderma sinense ZZ0214-1]
Ganoderma_lingzhi_newGene_883	--	--	Molecular Function: hydrolase activity (GO:0016787);;	--	--	--	Survival protein SurE	--	--	--	--	sure-like protein [Dichomitus squalens]
Ganoderma_lingzhi_newGene_2304	--	--	Molecular Function: protein binding (GO:0005515);;	K10599|6.0e-09|aly:9317344|K10599 pre-mRNA-processing factor 19 [EC:2.3.2.27] | (RefSeq) pre-mRNA-processing factor 19 homolog 2	--	--	WD domain, G-beta repeat	--	--	S	Function unknown	hypothetical protein GSI_08176 [Ganoderma sinense ZZ0214-1]
Ganoderma_lingzhi_newGene_1669	--	--	--	--	--	--	--	--	--	--	--	hypothetical protein GSI_07712 [Ganoderma sinense ZZ0214-1]
Ganoderma_lingzhi_newGene_3862	[J]	Translation, ribosomal structure and biogenesis	Biological Process: regulation of translation (GO:0006417);; Biological Process: regulation of translational elongation (GO:0006448);; Biological Process: cellular protein modification process (GO:0006464);; Biological Process: nitrogen compound metabolic process (GO:0006807);; Biological Process: biological_process (GO:0008150);; Biological Process: metabolic process (GO:0008152);; Biological Pr…	K17866|8.9e-77|soe:110774884|K17866 diphthamide biosynthesis protein 2 | (RefSeq) 2-(3-amino-3-carboxypropyl)histidine synthase subunit 2	[J]	Translation, ribosomal structure and biogenesis	Putative diphthamide synthesis protein	--	2-(3-amino-3-carboxypropyl)histidine synthase subunit 2 OS=Globisporangium ultimum (strain ATCC 200006 / CBS 805.95 / DAOM BR144) OX=431595 PE=3 SV=1	J	Translation, ribosomal structure and biogenesis	diphthamide biosynthesis protein [Dichomitus squalens]
Ganoderma_lingzhi_newGene_4007	--	--	--	--	--	--	--	--	--	--	--	hypothetical protein GSI_09822 [Ganoderma sinense ZZ0214-1]
Ganoderma_lingzhi_newGene_2688	[J]	Translation, ribosomal structure and biogenesis	Molecular Function: tRNA 2'-phosphotransferase activity (GO:0000215);; Biological Process: RNA splicing, via endonucleolytic cleavage and ligation (GO:0000394);; Molecular Function: molecular_function (GO:0003674);; Molecular Function: nucleic acid binding (GO:0003676);; Molecular Function: catalytic activity (GO:0003824);; Molecular Function: NAD+ ADP-ribosyltransferase activity (GO:0003950);; C…	K10669|6.6e-18|qsu:112020669|K10669 2'-phosphotransferase [EC:2.7.1.160] | (RefSeq) tRNA 2'-phosphotransferase 1-like	[J]	Translation, ribosomal structure and biogenesis	RNA 2'-phosphotransferase, Tpt1 / KptA family	--	2'-phosphotransferase OS=Ectocarpus siliculosus OX=2880 GN=Esi_0039_0083 PE=3 SV=1	J	Translation, ribosomal structure and biogenesis	KptA family-domain-containing protein [Dichomitus squalens]
Ganoderma_lingzhi_newGene_1792	--	--	Molecular Function: iron ion binding (GO:0005506);; Molecular Function: oxidoreductase activity, acting on paired donors, with incorporation or reduction of molecular oxygen (GO:0016705);; Molecular Function: heme binding (GO:0020037);; Biological Process: oxidation-reduction process (GO:0055114);;	--	--	--	Cytochrome P450	--	--	--	--	cytochrome P450 [Ganoderma sinense ZZ0214-1]
Ganoderma_lingzhi_newGene_601	--	--	Molecular Function: nucleic acid binding (GO:0003676);;	--	--	--	RNA recognition motif. (a.k.a. RRM, RBD, or RNP domain)	--	--	--	--	uncharacterized protein DICSQDRAFT_165618 [Dichomitus squalens LYAD-421 SS1]
Ganoderma_lingzhi_newGene_1545	--	--	--	--	--	--	--	--	--	--	--	hypothetical protein GSI_12348 [Ganoderma sinense ZZ0214-1]
Ganoderma_lingzhi_newGene_4086	--	--	--	--	--	--	--	--	--	--	--	Lysophospholipase 1 (EC (Phospholipase B 1) [Ganoderma boninense]
Ganoderma_lingzhi_newGene_1901	--	--	--	--	--	--	--	--	--	--	--	predicted protein [Laccaria bicolor S238N-H82]
Ganoderma_lingzhi_newGene_3223	--	--	--	--	--	--	--	--	--	--	--	hypothetical protein GSI_02677 [Ganoderma sinense ZZ0214-1]
Ganoderma_lingzhi_newGene_2000	--	--	--	--	--	--	--	--	--	--	--	hypothetical protein GSI_07344 [Ganoderma sinense ZZ0214-1]
Ganoderma_lingzhi_newGene_39	--	--	--	--	--	--	--	--	--	--	--	hypothetical protein GSI_00902 [Ganoderma sinense ZZ0214-1]
Ganoderma_lingzhi_newGene_3474	--	--	--	--	--	--	--	--	--	--	--	hypothetical protein GSI_10624 [Ganoderma sinense ZZ0214-1]
Ganoderma_lingzhi_newGene_1256	--	--	--	--	--	--	--	--	--	--	--	ATP-binding cassette transporter [Ganoderma sinense ZZ0214-1]
Ganoderma_lingzhi_newGene_2722	--	--	--	--	--	--	--	--	--	--	--	Dihydrolipoyl dehydrogenase (EC [Ganoderma boninense]
Ganoderma_lingzhi_newGene_3165	--	--	--	--	--	--	--	--	--	--	--	transcription factor [Ganoderma sinense ZZ0214-1]
Ganoderma_lingzhi_newGene_1729	--	--	--	--	--	--	--	--	--	--	--	hypothetical protein GSI_00036 [Ganoderma sinense ZZ0214-1]
Ganoderma_lingzhi_newGene_3842	--	--	--	--	--	--	--	--	--	--	--	hypothetical protein GSI_04962 [Ganoderma sinense ZZ0214-1]
Ganoderma_lingzhi_newGene_4389	[P]	Inorganic ion transport and metabolism	Biological Process: tRNA wobble position uridine thiolation (GO:0002143);; Molecular Function: molecular_function (GO:0003674);; Molecular Function: catalytic activity (GO:0003824);; Molecular Function: thiosulfate sulfurtransferase activity (GO:0004792);; Molecular Function: ATP binding (GO:0005524);; Cellular Component: cellular_component (GO:0005575);; Cellular Component: intracellular (GO:000…	K11996|4.6e-61|apro:F751_6700|K11996 adenylyltransferase and sulfurtransferase [EC:2.7.7.80 2.8.1.11] | (RefSeq) Adenylyltransferase and sulfurtransferase MOCS3	[H]	Coenzyme transport and metabolism	ThiF family	Adenylyltransferase and sulfurtransferase MOCS3 OS=Arabidopsis thaliana OX=3702 GN=MOCS3 PE=2 SV=1	Adenylyltransferase and sulfurtransferase MOCS3 OS=Chlorella sorokiniana OX=3076 GN=MOCS3 PE=3 SV=1	H	Coenzyme transport and metabolism	hypothetical protein BD310DRAFT_997494 [Dichomitus squalens]
Ganoderma_lingzhi_newGene_599	--	--	--	--	--	--	--	--	--	--	--	hypothetical protein GSI_13791 [Ganoderma sinense ZZ0214-1]
Ganoderma_lingzhi_newGene_1571	--	--	--	--	--	--	--	--	--	--	--	Glucoamylase (EC (1,4-alpha-D-glucan glucohydrolase) (Glucan 1,4-alpha-glucosidase), partial [Ganoderma boninense]
Ganoderma_lingzhi_newGene_3415	--	--	--	--	--	--	--	--	--	--	--	hypothetical protein GSI_10791 [Ganoderma sinense ZZ0214-1]
Ganoderma_lingzhi_newGene_4104	--	--	--	--	--	--	--	--	--	--	--	hypothetical protein GSI_14810 [Ganoderma sinense ZZ0214-1]
Ganoderma_lingzhi_newGene_147	[BQ]	--	Cellular Component: nucleus (GO:0005634);; Molecular Function: NAD-dependent histone deacetylase activity (H3-K14 specific) (GO:0032041);; Molecular Function: metal ion binding (GO:0046872);;	K06067|2.5e-131|sind:105178058|K06067 histone deacetylase 1/2 [EC:3.5.1.98] | (RefSeq) histone deacetylase 19 isoform X1	[B]	Chromatin structure and dynamics	Histone deacetylase domain	Histone deacetylase 1 OS=Oryza sativa subsp. japonica OX=39947 GN=HDAC1 PE=1 SV=1	Histone deacetylase OS=Salvia splendens OX=180675 GN=Saspl_001858 PE=3 SV=1	B	Chromatin structure and dynamics	hypothetical protein GSI_07642 [Ganoderma sinense ZZ0214-1]
Ganoderma_lingzhi_newGene_2066	--	--	--	--	--	--	--	--	--	--	--	hypothetical protein BD311DRAFT_745039 [Dichomitus squalens]
Ganoderma_lingzhi_newGene_1445	--	--	Molecular Function: metalloendopeptidase activity (GO:0004222);;	--	--	--	Lysine-specific metallo-endopeptidase	--	--	--	--	hypothetical protein GSI_11263 [Ganoderma sinense ZZ0214-1]
Ganoderma_lingzhi_newGene_3281	--	--	--	--	--	--	--	--	--	--	--	Cytochrome P450 monooxygenase AKT7 (EC (AK-toxin biosynthesis protein 7) [Ganoderma boninense]
Ganoderma_lingzhi_newGene_3725	--	--	--	--	--	--	--	--	--	--	--	hypothetical protein K466DRAFT_533121 [Polyporus arcularius HHB13444]
Ganoderma_lingzhi_newGene_1812	--	--	Molecular Function: solute:proton antiporter activity (GO:0015299);; Cellular Component: integral component of membrane (GO:0016021);;	--	--	--	--	--	Na_H_Exchanger domain-containing protein OS=Carpinus fangiana OX=176857 GN=FH972_022537 PE=4 SV=1	--	--	hypothetical protein GSI_00265 [Ganoderma sinense ZZ0214-1]
Ganoderma_lingzhi_newGene_3311	--	--	--	--	--	--	--	--	--	--	--	hypothetical protein GSI_13483 [Ganoderma sinense ZZ0214-1]
Ganoderma_lingzhi_newGene_4064	--	--	--	--	--	--	--	--	--	--	--	hypothetical protein GSI_09524 [Ganoderma sinense ZZ0214-1]
Ganoderma_lingzhi_newGene_1326	--	--	--	--	--	--	gag-polypeptide of LTR copia-type	--	--	--	--	uncharacterized protein DICSQDRAFT_135501 [Dichomitus squalens LYAD-421 SS1]
Ganoderma_lingzhi_newGene_1093	--	--	--	--	--	--	--	--	--	--	--	hypothetical protein GSI_05850 [Ganoderma sinense ZZ0214-1]
Ganoderma_lingzhi_newGene_1385	--	--	--	--	--	--	--	--	--	--	--	hypothetical protein GSI_12059 [Ganoderma sinense ZZ0214-1]
Ganoderma_lingzhi_newGene_1689	--	--	--	--	--	--	--	--	--	--	--	hypothetical protein GSI_07645 [Ganoderma sinense ZZ0214-1]
Ganoderma_lingzhi_newGene_4024	--	--	--	--	--	--	--	--	--	--	--	hypothetical protein GSI_09813 [Ganoderma sinense ZZ0214-1]
Ganoderma_lingzhi_newGene_413	--	--	--	--	--	--	--	--	--	--	--	hypothetical protein GSI_08579 [Ganoderma sinense ZZ0214-1]
Ganoderma_lingzhi_newGene_2495	--	--	--	--	--	--	--	--	--	--	--	hypothetical protein GSI_12318 [Ganoderma sinense ZZ0214-1]
Ganoderma_lingzhi_newGene_2800	--	--	--	--	--	--	--	--	--	--	--	hypothetical protein GSI_12741 [Ganoderma sinense ZZ0214-1]
Ganoderma_lingzhi_newGene_373	[Q]	Secondary metabolites biosynthesis, transport and catabolism	Molecular Function: molecular_function (GO:0003674);; Molecular Function: catalytic activity (GO:0003824);; Biological Process: multicellular organism development (GO:0007275);; Biological Process: aging (GO:0007568);; Biological Process: biological_process (GO:0008150);; Biological Process: metabolic process (GO:0008152);; Biological Process: leaf senescence (GO:0010150);; Molecular Function: ox…	K24028|1.4e-14|mus:103978724|K24028 salicylic acid 3-hydroxylase [EC:1.14.11.-] | (RefSeq) protein DOWNY MILDEW RESISTANCE 6	[QR]	--	2OG-Fe(II) oxygenase superfamily	Flavonol synthase/flavanone 3-hydroxylase OS=Malus domestica OX=3750 GN=FLS PE=2 SV=1	Putative 2-oxoglutarate-dependent dioxygenase OS=Zea mays OX=4577 GN=At3g11180_1 PE=3 SV=1	Q	Secondary metabolites biosynthesis, transport and catabolism	hypothetical protein GSI_08682 [Ganoderma sinense ZZ0214-1]
Ganoderma_lingzhi_newGene_886	--	--	--	--	--	--	--	--	--	--	--	hypothetical protein GSI_12116 [Ganoderma sinense ZZ0214-1]
Ganoderma_lingzhi_newGene_811	--	--	Molecular Function: protein binding (GO:0005515);;	--	--	--	WD domain, G-beta repeat	--	--	S	Function unknown	hypothetical protein GSI_07674 [Ganoderma sinense ZZ0214-1]
Ganoderma_lingzhi_newGene_3579	--	--	--	--	--	--	--	--	--	--	--	hypothetical protein GSI_10326 [Ganoderma sinense ZZ0214-1]
Ganoderma_lingzhi_newGene_1391	--	--	--	--	--	--	--	--	--	--	--	hypothetical protein GSI_05568 [Ganoderma sinense ZZ0214-1]
Ganoderma_lingzhi_newGene_4487	--	--	--	--	--	--	--	--	--	--	--	hypothetical protein K466DRAFT_594803 [Polyporus arcularius HHB13444]
Ganoderma_lingzhi_newGene_1917	[O]	Posttranslational modification, protein turnover, chaperones	Molecular Function: serine-type endopeptidase activity (GO:0004252);; Biological Process: proteolysis (GO:0006508);; Molecular Function: serine-type peptidase activity (GO:0008236);; Molecular Function: metal ion binding (GO:0046872);;	K01279|1.7e-97|qsu:111992866|K01279 tripeptidyl-peptidase I [EC:3.4.14.9] | (RefSeq) tripeptidyl-peptidase SED2-like	--	--	Pro-kumamolisin, activation domain	--	Peptidase S53 domain-containing protein OS=Carpinus fangiana OX=176857 GN=FH972_022811 PE=3 SV=1	O	Posttranslational modification, protein turnover, chaperones	hypothetical protein GSI_04698 [Ganoderma sinense ZZ0214-1]
Ganoderma_lingzhi_newGene_1242	[G]	Carbohydrate transport and metabolism	Cellular Component: integral component of membrane (GO:0016021);; Molecular Function: transmembrane transporter activity (GO:0022857);; Biological Process: transmembrane transport (GO:0055085);;	K08192|3.3e-24|qsu:112039108|K08192 MFS transporter, ACS family, allantoate permease | (RefSeq) uncharacterized transporter C417.10-like	[G]	Carbohydrate transport and metabolism	Major Facilitator Superfamily	--	MFS domain-containing protein OS=Carpinus fangiana OX=176857 GN=FH972_021195 PE=4 SV=1	G	Carbohydrate transport and metabolism	MFS general substrate transporter [Ganoderma sinense ZZ0214-1]
Ganoderma_lingzhi_newGene_2486	--	--	--	K21440|8.5e-36|qsu:111995348|K21440 ankyrin repeat domain-containing protein 50 | (RefSeq) uncharacterized protein LOC111995348	--	--	Heterokaryon incompatibility protein (HET)	--	--	--	--	hypothetical protein GSI_12055 [Ganoderma sinense ZZ0214-1]
Ganoderma_lingzhi_newGene_2353	--	--	--	--	--	--	--	--	--	--	--	hypothetical protein GSI_04866 [Ganoderma sinense ZZ0214-1]
Ganoderma_lingzhi_newGene_3038	--	--	--	--	--	--	--	--	--	--	--	hypothetical protein GSI_03874 [Ganoderma sinense ZZ0214-1]
Ganoderma_lingzhi_newGene_4027	--	--	--	--	--	--	--	--	--	--	--	hypothetical protein BD311DRAFT_775653 [Dichomitus squalens]
Ganoderma_lingzhi_newGene_3816	--	--	--	--	--	--	--	--	--	--	--	hypothetical protein BD311DRAFT_758458 [Dichomitus squalens]
Ganoderma_lingzhi_newGene_1213	--	--	--	--	--	--	--	--	--	--	--	hypothetical protein GSI_11376 [Ganoderma sinense ZZ0214-1]
Ganoderma_lingzhi_newGene_3587	[M]	Cell wall/membrane/envelope biogenesis	--	--	--	--	Lytic transglycolase	--	Uncharacterized protein OS=Carpinus fangiana OX=176857 GN=FH972_027337 PE=4 SV=1	--	--	hypothetical protein GSI_10288 [Ganoderma sinense ZZ0214-1]
Ganoderma_lingzhi_newGene_76	--	--	--	--	--	--	--	--	--	--	--	hypothetical protein GSI_01043 [Ganoderma sinense ZZ0214-1]
Ganoderma_lingzhi_newGene_2012	--	--	--	--	--	--	--	--	--	--	--	hypothetical protein GSI_11147 [Ganoderma sinense ZZ0214-1]
Ganoderma_lingzhi_newGene_2530	--	--	--	--	--	--	--	--	--	--	--	hypothetical protein GSI_08266 [Ganoderma sinense ZZ0214-1]
Ganoderma_lingzhi_newGene_2735	--	--	Molecular Function: NADH dehydrogenase (ubiquinone) activity (GO:0008137);; Molecular Function: electron transfer activity (GO:0009055);; Cellular Component: membrane (GO:0016020);;	--	--	--	NADH ubiquinone oxidoreductase subunit NDUFA12	--	--	--	--	hypothetical protein OH76DRAFT_1445978 [Polyporus brumalis]
Ganoderma_lingzhi_newGene_4450	--	--	--	--	--	--	--	--	--	--	--	hypothetical protein A0H81_08091 [Grifola frondosa]
Ganoderma_lingzhi_newGene_2854	--	--	--	--	--	--	--	--	--	--	--	hypothetical protein GSI_12552 [Ganoderma sinense ZZ0214-1]
Ganoderma_lingzhi_newGene_917	[QV]	--	Molecular Function: iron ion binding (GO:0005506);; Cellular Component: integral component of membrane (GO:0016021);; Molecular Function: oxidoreductase activity, acting on paired donors, with incorporation or reduction of molecular oxygen (GO:0016705);; Molecular Function: heme binding (GO:0020037);; Biological Process: oxidation-reduction process (GO:0055114);;	K22992|2.9e-31|qsu:111983816|K22992 cytochrome P450 family 628 | (RefSeq) tryprostatin B 6-hydroxylase-like	[Q]	Secondary metabolites biosynthesis, transport and catabolism	Cytochrome P450	Cytochrome P450 98A2 OS=Glycine max OX=3847 GN=CYP98A2 PE=2 SV=1	Uncharacterized protein OS=Carpinus fangiana OX=176857 GN=FH972_009492 PE=3 SV=1	--	--	cytochrome P450 [Ganoderma sinense ZZ0214-1]
Ganoderma_lingzhi_newGene_826	--	--	--	--	--	--	--	--	--	--	--	hypothetical protein BD309DRAFT_953302 [Dichomitus squalens]
Ganoderma_lingzhi_newGene_4319	[G]	Carbohydrate transport and metabolism	Biological Process: polysaccharide catabolic process (GO:0000272);; Molecular Function: molecular_function (GO:0003674);; Molecular Function: catalytic activity (GO:0003824);; Molecular Function: hydrolase activity, hydrolyzing O-glycosyl compounds (GO:0004553);; Molecular Function: beta-mannosidase activity (GO:0004567);; Biological Process: carbohydrate metabolic process (GO:0005975);; Biologic…	K19355|1.5e-25|rcu:8288960|K19355 mannan endo-1,4-beta-mannosidase [EC:3.2.1.78] | (RefSeq) mannan endo-1,4-beta-mannosidase 7	--	--	Cellulase (glycosyl hydrolase family 5)	Mannan endo-1,4-beta-mannosidase 1 OS=Arabidopsis thaliana OX=3702 GN=MAN1 PE=2 SV=1	Mannan endo-1,4-beta-mannosidase (Fragment) OS=Phytophthora palmivora var. palmivora OX=611791 GN=PHPALM_1861 PE=3 SV=1	G	Carbohydrate transport and metabolism	glycoside hydrolase [Dichomitus squalens]
Ganoderma_lingzhi_newGene_2015	--	--	--	--	--	--	--	--	--	--	--	Cytochrome P450 monooxygenase AKT7 (EC (AK-toxin biosynthesis protein 7) [Ganoderma boninense]
Ganoderma_lingzhi_newGene_351	--	--	--	K21440|3.3e-31|qsu:111995348|K21440 ankyrin repeat domain-containing protein 50 | (RefSeq) uncharacterized protein LOC111995348	--	--	Heterokaryon incompatibility protein (HET)	--	--	--	--	hypothetical protein GSI_08732 [Ganoderma sinense ZZ0214-1]
Ganoderma_lingzhi_newGene_2254	--	--	--	--	--	--	--	--	--	--	--	hypothetical protein GSI_15548 [Ganoderma sinense ZZ0214-1]
Ganoderma_lingzhi_newGene_2882	--	--	--	--	--	--	--	--	--	--	--	hypothetical protein GSI_07535 [Ganoderma sinense ZZ0214-1]
Ganoderma_lingzhi_newGene_3696	--	--	--	--	--	--	--	--	--	--	--	hypothetical protein K466DRAFT_606228 [Polyporus arcularius HHB13444]
Ganoderma_lingzhi_newGene_2702	--	--	--	--	--	--	--	--	--	--	--	hypothetical protein BD311DRAFT_770977 [Dichomitus squalens]
Ganoderma_lingzhi_newGene_2476	--	--	--	--	--	--	--	--	--	--	--	hypothetical protein GSI_12021 [Ganoderma sinense ZZ0214-1]
Ganoderma_lingzhi_newGene_4087	--	--	--	--	--	--	--	--	--	--	--	hypothetical protein BD311DRAFT_733877 [Dichomitus squalens]
Ganoderma_lingzhi_newGene_1140	--	--	--	--	--	--	--	--	--	--	--	transporter [Ganoderma sinense ZZ0214-1]
Ganoderma_lingzhi_newGene_2809	--	--	--	K17053|8.4e-14|qsu:112002654|K17053 tRNAThr (cytosine32-N3)-methyltransferase [EC:2.1.1.268] | (RefSeq) uncharacterized methyltransferase-like protein SPBC21C3.07c	[R]	General function prediction only	--	--	Methyltransf_25 domain-containing protein OS=Carpinus fangiana OX=176857 GN=FH972_021419 PE=3 SV=1	S	Function unknown	hypothetical protein GSI_12708 [Ganoderma sinense ZZ0214-1]
Ganoderma_lingzhi_newGene_4386	[J]	Translation, ribosomal structure and biogenesis	Molecular Function: RNA binding (GO:0003723);; Molecular Function: structural constituent of ribosome (GO:0003735);; Biological Process: translation (GO:0006412);; Cellular Component: small ribosomal subunit (GO:0015935);;	K02969|8.0e-40|bna:106423861|K02969 small subunit ribosomal protein S20e | (RefSeq) 40S ribosomal protein S20-1	[J]	Translation, ribosomal structure and biogenesis	Ribosomal protein S10p/S20e	40S ribosomal protein S20-2 OS=Arabidopsis thaliana OX=3702 GN=RPS20B PE=2 SV=1	40S ribosomal protein S20 OS=Anthurium amnicola OX=1678845 GN=rps20_3 PE=3 SV=1	J	Translation, ribosomal structure and biogenesis	40S ribosomal protein S20 [Trametes versicolor FP-101664 SS1]
Ganoderma_lingzhi_newGene_1439	--	--	Molecular Function: metalloendopeptidase activity (GO:0004222);;	--	--	--	Lysine-specific metallo-endopeptidase	--	--	--	--	hypothetical protein GSI_11263 [Ganoderma sinense ZZ0214-1]
Ganoderma_lingzhi_newGene_555	--	--	Biological Process: immune effector process (GO:0002252);; Biological Process: immune system process (GO:0002376);; Molecular Function: nucleic acid binding (GO:0003676);; Cellular Component: cellular_component (GO:0005575);; Cellular Component: intracellular (GO:0005622);; Cellular Component: obsolete cell (GO:0005623);; Cellular Component: cytoplasm (GO:0005737);; Cellular Component: cytosol (G…	K11593|1.8e-33|atr:18429507|K11593 eukaryotic translation initiation factor 2C | (RefSeq) protein argonaute 1A	--	--	Argonaute linker 1 domain	--	Protein argonaute-2 (Fragment) OS=Anthurium amnicola OX=1678845 GN=Eif2c2_2 PE=3 SV=1	J	Translation, ribosomal structure and biogenesis	Piwi-domain-containing protein [Lentinus tigrinus ALCF2SS1-7]
Ganoderma_lingzhi_newGene_330	--	--	--	K21440|2.2e-30|qsu:111995348|K21440 ankyrin repeat domain-containing protein 50 | (RefSeq) uncharacterized protein LOC111995348	--	--	Heterokaryon incompatibility protein (HET)	--	--	--	--	hypothetical protein GSI_08732 [Ganoderma sinense ZZ0214-1]
Ganoderma_lingzhi_newGene_3193	--	--	--	--	--	--	--	--	--	--	--	hypothetical protein GSI_02869 [Ganoderma sinense ZZ0214-1]
Ganoderma_lingzhi_newGene_1772	[J]	Translation, ribosomal structure and biogenesis	--	--	--	--	Acetyltransferase (GNAT) family	--	--	--	--	hypothetical protein K466DRAFT_556432 [Polyporus arcularius HHB13444]
Ganoderma_lingzhi_newGene_503	--	--	--	--	--	--	--	--	--	--	--	hypothetical protein GSI_03272 [Ganoderma sinense ZZ0214-1]
Ganoderma_lingzhi_newGene_2135	--	--	--	K21440|1.0e-29|qsu:111995348|K21440 ankyrin repeat domain-containing protein 50 | (RefSeq) uncharacterized protein LOC111995348	--	--	Heterokaryon incompatibility protein (HET)	--	--	--	--	hypothetical protein GSI_10545 [Ganoderma sinense ZZ0214-1]
Ganoderma_lingzhi_newGene_1540	--	--	Biological Process: mycotoxin biosynthetic process (GO:0043386);;	--	--	--	Mycotoxin biosynthesis protein UstYa	--	--	--	--	hypothetical protein GSI_14640 [Ganoderma sinense ZZ0214-1]
Ganoderma_lingzhi_newGene_1600	[QV]	--	Molecular Function: molecular_function (GO:0003674);; Molecular Function: catalytic activity (GO:0003824);; Molecular Function: monooxygenase activity (GO:0004497);; Molecular Function: iron ion binding (GO:0005506);; Biological Process: lipid metabolic process (GO:0006629);; Biological Process: biological_process (GO:0008150);; Biological Process: metabolic process (GO:0008152);; Biological Proc…	K20663|1.5e-29|egu:105046203|K20663 gibberellin 16alpha,17-epoxidase [EC:1.14.-.-] | (RefSeq) cytochrome P450 714D1	[QI]	--	Cytochrome P450	Cytochrome P450 72A225 OS=Catharanthus roseus OX=4058 GN=CYP72A225 PE=2 SV=1	Cytochrome P450 4F12 OS=Anthurium amnicola OX=1678845 GN=CYP4F12_4 PE=3 SV=1	Q	Secondary metabolites biosynthesis, transport and catabolism	cytochrome P450 [Ganoderma sinense ZZ0214-1]
Ganoderma_lingzhi_newGene_3861	--	--	--	--	--	--	--	--	--	--	--	hypothetical protein GSI_03176 [Ganoderma sinense ZZ0214-1]
Ganoderma_lingzhi_newGene_4263	--	--	--	K21440|7.7e-27|qsu:111995348|K21440 ankyrin repeat domain-containing protein 50 | (RefSeq) uncharacterized protein LOC111995348	--	--	Heterokaryon incompatibility protein (HET)	--	--	--	--	HET-domain-containing protein [Polyporus arcularius HHB13444]
Ganoderma_lingzhi_newGene_2107	--	--	--	--	--	--	--	--	--	--	--	transporter [Ganoderma sinense ZZ0214-1]
Ganoderma_lingzhi_newGene_87	--	--	Molecular Function: molecular_function (GO:0003674);; Molecular Function: serine-type endopeptidase activity (GO:0004252);; Molecular Function: binding (GO:0005488);; Molecular Function: protein binding (GO:0005515);; Cellular Component: endoplasmic reticulum membrane (GO:0005789);; Cellular Component: integral component of membrane (GO:0016021);; Molecular Function: ubiquitin-like protein bindin…	--	--	--	Rhomboid family	--	Derlin OS=Nyssa sinensis OX=561372 GN=F0562_015414 PE=3 SV=1	S	Function unknown	hypothetical protein GSI_01093 [Ganoderma sinense ZZ0214-1]
Ganoderma_lingzhi_newGene_2242	--	--	--	--	--	--	--	--	--	--	--	hypothetical protein GSI_15483 [Ganoderma sinense ZZ0214-1]
Ganoderma_lingzhi_newGene_1621	--	--	--	--	--	--	--	--	--	--	--	hypothetical protein GSI_14499 [Ganoderma sinense ZZ0214-1]
Ganoderma_lingzhi_newGene_3863	[G]	Carbohydrate transport and metabolism	Cellular Component: integral component of membrane (GO:0016021);; Molecular Function: transmembrane transporter activity (GO:0022857);; Biological Process: transmembrane transport (GO:0055085);;	--	[G]	Carbohydrate transport and metabolism	Major Facilitator Superfamily	--	MFS domain-containing protein OS=Marchantia polymorpha OX=3197 GN=MARPO_0077s0039 PE=4 SV=1	G	Carbohydrate transport and metabolism	MFS general substrate transporter [Ganoderma sinense ZZ0214-1]
Ganoderma_lingzhi_newGene_192	[H]	Coenzyme transport and metabolism	Molecular Function: molecular_function (GO:0003674);; Molecular Function: catalytic activity (GO:0003824);; Molecular Function: binding (GO:0005488);; Molecular Function: protein binding (GO:0005515);; Cellular Component: cellular_component (GO:0005575);; Cellular Component: intracellular (GO:0005622);; Cellular Component: obsolete cell (GO:0005623);; Cellular Component: cytoplasm (GO:0005737);; …	K20860|7.7e-06|ghi:107924837|K20860 FMN hydrolase / 5-amino-6-(5-phospho-D-ribitylamino)uracil phosphatase [EC:3.1.3.102 3.1.3.104] | (RefSeq) uncharacterized protein LOC107924837 isoform X1	--	--	--	--	--	S	Function unknown	hypothetical protein GSI_09301 [Ganoderma sinense ZZ0214-1]
Ganoderma_lingzhi_newGene_4004	--	--	--	--	--	--	--	--	--	--	--	hypothetical protein GSI_06786 [Ganoderma sinense ZZ0214-1]
Ganoderma_lingzhi_newGene_838	--	--	--	--	--	--	--	--	--	--	--	hypothetical protein GSI_11868 [Ganoderma sinense ZZ0214-1]
Ganoderma_lingzhi_newGene_501	--	--	--	--	--	--	--	--	--	--	--	hypothetical protein GSI_03093 [Ganoderma sinense ZZ0214-1]
Ganoderma_lingzhi_newGene_4083	--	--	--	--	--	--	--	--	--	--	--	hypothetical protein BD309DRAFT_969065 [Dichomitus squalens]
Ganoderma_lingzhi_newGene_529	[HC]	--	Molecular Function: FAD binding (GO:0071949);;	K09838|1.1e-14|mpp:MICPUCDRAFT_24859|K09838 zeaxanthin epoxidase [EC:1.14.15.21] | (RefSeq) ZEP2; zeaxanthin epoxidase	[CR]	--	FAD binding domain	--	FAD_binding_3 domain-containing protein OS=Peronospora effusa OX=542832 GN=DD237_006400 PE=4 SV=1	C	Energy production and conversion	hypothetical protein GSI_03205 [Ganoderma sinense ZZ0214-1]
Ganoderma_lingzhi_newGene_960	--	--	--	--	--	--	--	--	--	--	--	hypothetical protein GSI_11608 [Ganoderma sinense ZZ0214-1]
Ganoderma_lingzhi_newGene_1887	--	--	--	--	--	--	--	--	--	--	--	Plp [Ganoderma boninense]
Ganoderma_lingzhi_newGene_2940	--	--	--	--	--	--	--	--	--	--	--	hypothetical protein K466DRAFT_595982 [Polyporus arcularius HHB13444]
Ganoderma_lingzhi_newGene_1163	--	--	--	--	--	--	--	--	--	--	--	hypothetical protein GSI_09857 [Ganoderma sinense ZZ0214-1]
Ganoderma_lingzhi_newGene_2971	--	--	--	--	--	--	--	--	--	--	--	Tox1 (Fragment) [Ganoderma boninense]
Ganoderma_lingzhi_newGene_1929	[O]	Posttranslational modification, protein turnover, chaperones	Molecular Function: serine-type endopeptidase activity (GO:0004252);; Biological Process: proteolysis (GO:0006508);; Molecular Function: serine-type peptidase activity (GO:0008236);; Molecular Function: metal ion binding (GO:0046872);;	K01279|4.3e-93|qsu:112018862|K01279 tripeptidyl-peptidase I [EC:3.4.14.9] | (RefSeq) tripeptidyl-peptidase sed2-like	--	--	Pro-kumamolisin, activation domain	--	Peptidase S53 domain-containing protein OS=Carpinus fangiana OX=176857 GN=FH972_022811 PE=3 SV=1	O	Posttranslational modification, protein turnover, chaperones	hypothetical protein GSI_04698 [Ganoderma sinense ZZ0214-1]
Ganoderma_lingzhi_newGene_4079	--	--	--	--	--	--	--	--	--	--	--	hypothetical protein GSI_14913 [Ganoderma sinense ZZ0214-1]
Ganoderma_lingzhi_newGene_154	--	--	--	--	--	--	--	--	--	--	--	hypothetical protein GSI_09449 [Ganoderma sinense ZZ0214-1]
Ganoderma_lingzhi_newGene_1465	--	--	Molecular Function: nucleic acid binding (GO:0003676);; Molecular Function: zinc ion binding (GO:0008270);; Biological Process: DNA integration (GO:0015074);;	K03006|1.6e-96|adu:107466525|K03006 DNA-directed RNA polymerase II subunit RPB1 [EC:2.7.7.6] | (RefSeq) LOW QUALITY PROTEIN: DNA-directed RNA polymerase II subunit 1-like	[R]	General function prediction only	Reverse transcriptase (RNA-dependent DNA polymerase)	Retrovirus-related Pol polyprotein from transposon TNT 1-94 OS=Nicotiana tabacum OX=4097 PE=2 SV=1	Uncharacterized protein OS=Phytophthora ramorum OX=164328 PE=4 SV=1	L	Replication, recombination and repair	transcription factor [Ganoderma sinense ZZ0214-1]
Ganoderma_lingzhi_newGene_2861	--	--	--	--	--	--	--	--	--	--	--	hypothetical protein GSI_12460 [Ganoderma sinense ZZ0214-1]
Ganoderma_lingzhi_newGene_876	--	--	--	--	--	--	--	--	--	--	--	hypothetical protein GSI_11826 [Ganoderma sinense ZZ0214-1]
Ganoderma_lingzhi_newGene_1907	--	--	--	--	--	--	--	--	--	--	--	hypothetical protein GSI_04793 [Ganoderma sinense ZZ0214-1]
Ganoderma_lingzhi_newGene_1579	--	--	Molecular Function: DNA-binding transcription factor activity, RNA polymerase II-specific (GO:0000981);; Cellular Component: nucleus (GO:0005634);; Biological Process: regulation of transcription, DNA-templated (GO:0006355);; Molecular Function: zinc ion binding (GO:0008270);;	--	--	--	Fungal Zn(2)-Cys(6) binuclear cluster domain	--	--	--	--	hypothetical protein BD309DRAFT_985114 [Dichomitus squalens]
Ganoderma_lingzhi_newGene_3269	--	--	--	--	--	--	--	--	--	--	--	hypothetical protein GSI_07343 [Ganoderma sinense ZZ0214-1]
Ganoderma_lingzhi_newGene_2234	--	--	--	--	--	--	--	--	--	--	--	hypothetical protein GSI_15483 [Ganoderma sinense ZZ0214-1]
Ganoderma_lingzhi_newGene_928	--	--	--	--	--	--	gag-polypeptide of LTR copia-type	--	--	--	--	uncharacterized protein DICSQDRAFT_135501 [Dichomitus squalens LYAD-421 SS1]
Ganoderma_lingzhi_newGene_616	--	--	--	K21806|2.3e-10|cmo:103502991|K21806 protein N-lysine methyltransferase METTL21D [EC:2.1.1.-] | (RefSeq) protein N-lysine methyltransferase METTL21A	--	--	Lysine methyltransferase	--	Uncharacterized protein MANES_04G014600 OS=Rhizophora mucronata OX=61149 PE=4 SV=1	A	RNA processing and modification	hypothetical protein BD309DRAFT_995977 [Dichomitus squalens]
Ganoderma_lingzhi_newGene_239	--	--	--	--	--	--	--	--	--	--	--	hypothetical protein GSI_09148 [Ganoderma sinense ZZ0214-1]
Ganoderma_lingzhi_newGene_4010	--	--	--	--	--	--	--	--	--	--	--	hypothetical protein GSI_04349 [Ganoderma sinense ZZ0214-1]
Ganoderma_lingzhi_newGene_3820	[QV]	--	Biological Process: response to acid chemical (GO:0001101);; Molecular Function: molecular_function (GO:0003674);; Molecular Function: catalytic activity (GO:0003824);; Molecular Function: monooxygenase activity (GO:0004497);; Molecular Function: iron ion binding (GO:0005506);; Biological Process: response to stress (GO:0006950);; Biological Process: response to osmotic stress (GO:0006970);; Biol…	K20660|8.7e-30|ats:109769845|K20660 cytochrome P450 family 709 | (RefSeq) LOC109769845; cytochrome P450 709B1-like	[Q]	Secondary metabolites biosynthesis, transport and catabolism	Cytochrome P450	Cytokinin hydroxylase OS=Arabidopsis thaliana OX=3702 GN=CYP735A2 PE=1 SV=1	Cytochrome P450 4F12 OS=Anthurium amnicola OX=1678845 GN=CYP4F12_4 PE=3 SV=1	Q	Secondary metabolites biosynthesis, transport and catabolism	cytochrome P450 [Ganoderma sinense ZZ0214-1]
Ganoderma_lingzhi_newGene_2881	--	--	--	--	--	--	--	--	--	--	--	uncharacterized protein DICSQDRAFT_149370 [Dichomitus squalens LYAD-421 SS1]
Ganoderma_lingzhi_newGene_2793	--	--	--	--	--	--	--	--	--	--	--	Putative transcriptional regulator, partial [Ganoderma boninense]
Ganoderma_lingzhi_newGene_3711	--	--	--	--	--	--	--	--	--	--	--	uncharacterized protein DICSQDRAFT_135501 [Dichomitus squalens LYAD-421 SS1]
Ganoderma_lingzhi_newGene_2244	--	--	--	--	--	--	--	--	--	--	--	hypothetical protein BD309DRAFT_1019404 [Dichomitus squalens]
Ganoderma_lingzhi_newGene_3882	--	--	--	--	--	--	--	--	--	--	--	hypothetical protein GSI_03087 [Ganoderma sinense ZZ0214-1]
Ganoderma_lingzhi_newGene_2022	--	--	--	--	--	--	--	--	--	--	--	hypothetical protein BD309DRAFT_964843 [Dichomitus squalens]
Ganoderma_lingzhi_newGene_1325	--	--	--	K21440|1.9e-33|qsu:111995348|K21440 ankyrin repeat domain-containing protein 50 | (RefSeq) uncharacterized protein LOC111995348	--	--	Heterokaryon incompatibility protein (HET)	--	--	--	--	hypothetical protein GSI_08740 [Ganoderma sinense ZZ0214-1]
Ganoderma_lingzhi_newGene_892	--	--	--	--	--	--	--	--	--	--	--	uncharacterized protein DICSQDRAFT_155961 [Dichomitus squalens LYAD-421 SS1]
Ganoderma_lingzhi_newGene_631	[QV]	--	Molecular Function: monooxygenase activity (GO:0004497);; Molecular Function: iron ion binding (GO:0005506);; Molecular Function: oxidoreductase activity, acting on paired donors, with incorporation or reduction of molecular oxygen (GO:0016705);; Molecular Function: heme binding (GO:0020037);; Biological Process: oxidation-reduction process (GO:0055114);;	K04123|9.2e-16|vvi:100246155|K04123 ent-kaurenoic acid monooxygenase [EC:1.14.14.107] | (RefSeq) ent-kaurenoic acid oxidase 1	[QI]	--	Cytochrome P450	--	SANT domain-containing protein OS=Carpinus fangiana OX=176857 GN=FH972_021739 PE=4 SV=1	Q	Secondary metabolites biosynthesis, transport and catabolism	cytochrome P450 [Ganoderma sinense ZZ0214-1]
Ganoderma_lingzhi_newGene_2568	[IR]	--	Molecular Function: nucleotide binding (GO:0000166);; Molecular Function: molecular_function (GO:0003674);; Molecular Function: catalytic activity (GO:0003824);; Molecular Function: binding (GO:0005488);; Cellular Component: cellular_component (GO:0005575);; Cellular Component: extracellular region (GO:0005576);; Biological Process: organic acid metabolic process (GO:0006082);; Biological Process…	K00108|2.2e-114|qsu:112018633|K00108 choline dehydrogenase [EC:1.1.99.1] | (RefSeq) uncharacterized protein LOC112018633	[R]	General function prediction only	GMC oxidoreductase	Fatty acid photodecarboxylase, chloroplastic OS=Chlorella variabilis OX=554065 GN=FAP PE=1 SV=1	GMC_OxRdtase_N domain-containing protein OS=Carpinus fangiana OX=176857 GN=FH972_021340 PE=3 SV=1	E	Amino acid transport and metabolism	hypothetical protein GSI_12146 [Ganoderma sinense ZZ0214-1]
Ganoderma_lingzhi_newGene_1197	--	--	--	--	--	--	--	--	--	--	--	hypothetical protein BD311DRAFT_688661 [Dichomitus squalens]
Ganoderma_lingzhi_newGene_3978	--	--	--	--	--	--	--	--	--	--	--	hypothetical protein GSI_05137 [Ganoderma sinense ZZ0214-1]
Ganoderma_lingzhi_newGene_4480	[H]	Coenzyme transport and metabolism	Molecular Function: magnesium ion binding (GO:0000287);; Molecular Function: holo-[acyl-carrier-protein] synthase activity (GO:0008897);;	K06133|1.6e-16|sind:105180112|K06133 4'-phosphopantetheinyl transferase [EC:2.7.8.-] | (RefSeq) L-aminoadipate-semialdehyde dehydrogenase-phosphopantetheinyl transferase	[EH]	--	4'-phosphopantetheinyl transferase superfamily	--	Uncharacterized protein OS=Aphanomyces euteiches OX=100861 GN=Ae201684_013068 PE=4 SV=1	--	--	hypothetical protein BD309DRAFT_997590 [Dichomitus squalens]
Ganoderma_lingzhi_newGene_3300	--	--	Molecular Function: zinc ion binding (GO:0008270);;	--	--	--	AN1-like Zinc finger	--	--	--	--	hypothetical protein BD309DRAFT_887464 [Dichomitus squalens]
Ganoderma_lingzhi_newGene_2042	--	--	--	K21440|1.1e-37|qsu:111995348|K21440 ankyrin repeat domain-containing protein 50 | (RefSeq) uncharacterized protein LOC111995348	--	--	Heterokaryon incompatibility protein (HET)	--	--	--	--	HET-domain-containing protein [Dichomitus squalens]
Ganoderma_lingzhi_newGene_2859	--	--	--	--	--	--	--	--	--	--	--	hypothetical protein L226DRAFT_572578 [Lentinus tigrinus ALCF2SS1-7]
Ganoderma_lingzhi_newGene_2038	--	--	--	--	--	--	--	--	--	--	--	hypothetical protein GSI_07964 [Ganoderma sinense ZZ0214-1]
Ganoderma_lingzhi_newGene_1985	[QV]	--	Molecular Function: iron ion binding (GO:0005506);; Cellular Component: integral component of membrane (GO:0016021);; Molecular Function: oxidoreductase activity, acting on paired donors, with incorporation or reduction of molecular oxygen (GO:0016705);; Molecular Function: heme binding (GO:0020037);; Biological Process: oxidation-reduction process (GO:0055114);;	K20660|8.1e-28|sita:101783586|K20660 cytochrome P450 family 709 | (RefSeq) cytochrome P450 709B2	[Q]	Secondary metabolites biosynthesis, transport and catabolism	Cytochrome P450	Cytochrome P450 72A14 OS=Arabidopsis thaliana OX=3702 GN=CYP72A14 PE=2 SV=1	Cytochrome P450 4F12 OS=Anthurium amnicola OX=1678845 GN=CYP4F12_4 PE=3 SV=1	--	--	cytochrome P450 [Ganoderma sinense ZZ0214-1]
Ganoderma_lingzhi_newGene_155	[S]	Function unknown	Molecular Function: hydrolase activity, hydrolyzing O-glycosyl compounds (GO:0004553);; Biological Process: carbohydrate metabolic process (GO:0005975);; Molecular Function: raffinose alpha-galactosidase activity (GO:0052692);;	K07407|1.5e-71|cvr:CHLNCDRAFT_26028|K07407 alpha-galactosidase [EC:3.2.1.22] | (RefSeq) hypothetical protein	[G]	Carbohydrate transport and metabolism	Alpha galactosidase A	Alpha-galactosidase 3 OS=Arabidopsis thaliana OX=3702 GN=AGAL3 PE=1 SV=1	Alpha-galactosidase OS=Chlorella variabilis OX=554065 GN=CHLNCDRAFT_26028 PE=3 SV=1	G	Carbohydrate transport and metabolism	hypothetical protein GSI_09447 [Ganoderma sinense ZZ0214-1]
Ganoderma_lingzhi_newGene_2503	--	--	--	--	--	--	--	--	--	--	--	N/A [Ganoderma boninense]
Ganoderma_lingzhi_newGene_1299	--	--	--	--	--	--	--	--	--	--	--	hypothetical protein GSI_12971 [Ganoderma sinense ZZ0214-1]
Ganoderma_lingzhi_newGene_1123	--	--	--	--	--	--	--	--	--	--	--	hypothetical protein GSI_05750 [Ganoderma sinense ZZ0214-1]
Ganoderma_lingzhi_newGene_3549	--	--	--	--	--	--	--	--	--	--	--	Cytochrome P450 monooxygenase CYP52X1 [Ganoderma boninense]
Ganoderma_lingzhi_newGene_1368	--	--	--	--	--	--	--	--	--	--	--	hypothetical protein GSI_05573 [Ganoderma sinense ZZ0214-1]
Ganoderma_lingzhi_newGene_3642	--	--	--	--	--	--	--	--	--	--	--	hypothetical protein GSI_06520 [Ganoderma sinense ZZ0214-1]
Ganoderma_lingzhi_newGene_1803	--	--	--	--	--	--	--	--	--	--	--	hypothetical protein GSI_10353 [Ganoderma sinense ZZ0214-1]
Ganoderma_lingzhi_newGene_1955	[O]	Posttranslational modification, protein turnover, chaperones	Molecular Function: serine-type endopeptidase activity (GO:0004252);; Biological Process: proteolysis (GO:0006508);; Molecular Function: serine-type peptidase activity (GO:0008236);; Molecular Function: metal ion binding (GO:0046872);;	K01279|5.4e-86|qsu:111992866|K01279 tripeptidyl-peptidase I [EC:3.4.14.9] | (RefSeq) tripeptidyl-peptidase SED2-like	--	--	Pro-kumamolisin, activation domain	--	Peptidase S53 domain-containing protein OS=Carpinus fangiana OX=176857 GN=FH972_022811 PE=3 SV=1	O	Posttranslational modification, protein turnover, chaperones	hypothetical protein GSI_04698 [Ganoderma sinense ZZ0214-1]
Ganoderma_lingzhi_newGene_2169	--	--	--	--	--	--	--	--	--	--	--	hypothetical protein K466DRAFT_659668 [Polyporus arcularius HHB13444]
Ganoderma_lingzhi_newGene_1473	--	--	--	--	--	--	--	--	--	--	--	hypothetical protein GSI_09843 [Ganoderma sinense ZZ0214-1]
Ganoderma_lingzhi_newGene_1655	--	--	--	--	--	--	--	--	--	--	--	hypothetical protein GSI_14345 [Ganoderma sinense ZZ0214-1]
Ganoderma_lingzhi_newGene_3273	--	--	--	--	--	--	--	--	--	--	--	hypothetical protein BD309DRAFT_1072156 [Dichomitus squalens]
Ganoderma_lingzhi_newGene_387	--	--	--	--	--	--	--	--	--	--	--	hypothetical protein BD309DRAFT_951199 [Dichomitus squalens]
Ganoderma_lingzhi_newGene_368	--	--	--	--	--	--	--	--	--	--	--	hypothetical protein GSI_08699 [Ganoderma sinense ZZ0214-1]
Ganoderma_lingzhi_newGene_2955	--	--	Molecular Function: protein binding (GO:0005515);;	--	--	--	F-box-like	--	--	--	--	hypothetical protein GSI_09774 [Ganoderma sinense ZZ0214-1]
Ganoderma_lingzhi_newGene_370	--	--	--	K21440|2.6e-28|qsu:111995348|K21440 ankyrin repeat domain-containing protein 50 | (RefSeq) uncharacterized protein LOC111995348	--	--	Heterokaryon incompatibility protein (HET)	--	--	S	Function unknown	hypothetical protein BD311DRAFT_706275 [Dichomitus squalens]
Ganoderma_lingzhi_newGene_2565	[IR]	--	Molecular Function: nucleotide binding (GO:0000166);; Molecular Function: molecular_function (GO:0003674);; Molecular Function: catalytic activity (GO:0003824);; Molecular Function: binding (GO:0005488);; Cellular Component: cellular_component (GO:0005575);; Cellular Component: extracellular region (GO:0005576);; Biological Process: organic acid metabolic process (GO:0006082);; Biological Process…	K00108|7.6e-115|qsu:112018633|K00108 choline dehydrogenase [EC:1.1.99.1] | (RefSeq) uncharacterized protein LOC112018633	[R]	General function prediction only	GMC oxidoreductase	Fatty acid photodecarboxylase, chloroplastic OS=Chlamydomonas reinhardtii OX=3055 GN=FAP PE=1 SV=1	GMC_OxRdtase_N domain-containing protein OS=Carpinus fangiana OX=176857 GN=FH972_021340 PE=3 SV=1	E	Amino acid transport and metabolism	hypothetical protein GSI_12147 [Ganoderma sinense ZZ0214-1]
Ganoderma_lingzhi_newGene_1939	[O]	Posttranslational modification, protein turnover, chaperones	Molecular Function: serine-type endopeptidase activity (GO:0004252);; Biological Process: proteolysis (GO:0006508);; Molecular Function: serine-type peptidase activity (GO:0008236);; Molecular Function: metal ion binding (GO:0046872);;	K01279|1.1e-89|qsu:111992866|K01279 tripeptidyl-peptidase I [EC:3.4.14.9] | (RefSeq) tripeptidyl-peptidase SED2-like	--	--	Pro-kumamolisin, activation domain	--	Peptidase S53 domain-containing protein OS=Carpinus fangiana OX=176857 GN=FH972_022811 PE=3 SV=1	O	Posttranslational modification, protein turnover, chaperones	hypothetical protein GSI_04691 [Ganoderma sinense ZZ0214-1]
Ganoderma_lingzhi_newGene_304	[Q]	Secondary metabolites biosynthesis, transport and catabolism	Biological Process: reproduction (GO:0000003);; Biological Process: cell morphogenesis (GO:0000902);; Biological Process: response to acid chemical (GO:0001101);; Biological Process: developmental process involved in reproduction (GO:0003006);; Molecular Function: molecular_function (GO:0003674);; Molecular Function: catalytic activity (GO:0003824);; Biological Process: organic acid metabolic pro…	K24028|1.1e-15|mus:103978724|K24028 salicylic acid 3-hydroxylase [EC:1.14.11.-] | (RefSeq) protein DOWNY MILDEW RESISTANCE 6	[QR]	--	2OG-Fe(II) oxygenase superfamily	Flavonol synthase/flavanone 3-hydroxylase OS=Malus domestica OX=3750 GN=FLS PE=2 SV=1	Fe2OG dioxygenase domain-containing protein OS=Papaver somniferum OX=3469 GN=C5167_008063 PE=3 SV=1	Q	Secondary metabolites biosynthesis, transport and catabolism	Cwt1p [Ganoderma boninense]
Ganoderma_lingzhi_newGene_358	--	--	Molecular Function: monooxygenase activity (GO:0004497);; Molecular Function: iron ion binding (GO:0005506);; Cellular Component: integral component of membrane (GO:0016021);; Molecular Function: oxidoreductase activity, acting on paired donors, with incorporation or reduction of molecular oxygen (GO:0016705);; Molecular Function: heme binding (GO:0020037);;	--	--	--	--	--	Uncharacterized protein OS=Carpinus fangiana OX=176857 GN=FH972_024014 PE=3 SV=1	--	--	Tea4 [Ganoderma boninense]
Ganoderma_lingzhi_newGene_3095	--	--	--	--	--	--	--	--	--	--	--	hypothetical protein GSI_05568 [Ganoderma sinense ZZ0214-1]
Ganoderma_lingzhi_newGene_4352	--	--	--	--	--	--	--	--	--	--	--	hypothetical protein GSI_07975 [Ganoderma sinense ZZ0214-1]
Ganoderma_lingzhi_newGene_314	--	--	--	--	--	--	--	--	--	--	--	hypothetical protein GSI_02414 [Ganoderma sinense ZZ0214-1]
Ganoderma_lingzhi_newGene_4478	--	--	--	--	--	--	Complex1_LYR-like	--	--	--	--	uncharacterized protein DICSQDRAFT_145915 [Dichomitus squalens LYAD-421 SS1]
Ganoderma_lingzhi_newGene_654	[L]	Replication, recombination and repair	Molecular Function: DNA binding (GO:0003677);; Molecular Function: chromatin binding (GO:0003682);; Molecular Function: DNA (cytosine-5-)-methyltransferase activity (GO:0003886);; Cellular Component: nucleus (GO:0005634);; Biological Process: nucleobase-containing compound metabolic process (GO:0006139);; Biological Process: DNA metabolic process (GO:0006259);; Biological Process: DNA modificatio…	K00558|6.7e-67|ini:109167052|K00558 DNA (cytosine-5)-methyltransferase 1 [EC:2.1.1.37] | (RefSeq) DNA (cytosine-5)-methyltransferase 1-like	--	--	C-5 cytosine-specific DNA methylase	DNA (cytosine-5)-methyltransferase 1B OS=Oryza sativa subsp. japonica OX=39947 GN=MET1B PE=2 SV=1	DNA (cytosine-5)-methyltransferase OS=Cuscuta campestris OX=132261 GN=CCAM_LOCUS35395 PE=3 SV=1	B	Chromatin structure and dynamics	DNA methyltransferase [Ganoderma sinense ZZ0214-1]
Ganoderma_lingzhi_newGene_4457	--	--	--	--	--	--	--	--	--	--	--	hypothetical protein BD309DRAFT_296397 [Dichomitus squalens]
Ganoderma_lingzhi_newGene_1397	--	--	--	--	--	--	--	--	--	--	--	hypothetical protein GSI_03640 [Ganoderma sinense ZZ0214-1]
Ganoderma_lingzhi_newGene_2893	--	--	Molecular Function: monooxygenase activity (GO:0004497);; Molecular Function: iron ion binding (GO:0005506);; Cellular Component: integral component of membrane (GO:0016021);; Molecular Function: oxidoreductase activity, acting on paired donors, with incorporation or reduction of molecular oxygen (GO:0016705);; Molecular Function: heme binding (GO:0020037);;	--	--	--	--	--	Uncharacterized protein OS=Carpinus fangiana OX=176857 GN=FH972_024014 PE=3 SV=1	--	--	cytochrome P450 [Ganoderma sinense ZZ0214-1]
Ganoderma_lingzhi_newGene_3101	--	--	--	--	--	--	--	--	--	--	--	hypothetical protein GSI_10943 [Ganoderma sinense ZZ0214-1]
Ganoderma_lingzhi_newGene_2834	--	--	--	--	--	--	--	--	--	--	--	hypothetical protein GSI_12617 [Ganoderma sinense ZZ0214-1]
Ganoderma_lingzhi_newGene_515	--	--	--	--	--	--	--	--	--	--	--	hypothetical protein BD311DRAFT_760127 [Dichomitus squalens]
Ganoderma_lingzhi_newGene_1931	--	--	--	--	--	--	--	--	--	--	--	hypothetical protein EWM64_g9516 [Hericium alpestre]
Ganoderma_lingzhi_newGene_510	--	--	--	--	--	--	--	--	--	--	--	hypothetical protein GSI_03245 [Ganoderma sinense ZZ0214-1]
Ganoderma_lingzhi_newGene_3045	[O]	Posttranslational modification, protein turnover, chaperones	Molecular Function: serine-type endopeptidase activity (GO:0004252);; Biological Process: proteolysis (GO:0006508);; Molecular Function: serine-type peptidase activity (GO:0008236);; Molecular Function: metal ion binding (GO:0046872);;	K01279|9.2e-83|qsu:111984462|K01279 tripeptidyl-peptidase I [EC:3.4.14.9] | (RefSeq) tripeptidyl-peptidase sed2-like	--	--	Pro-kumamolisin, activation domain	--	Peptidase S53 domain-containing protein OS=Carpinus fangiana OX=176857 GN=FH972_022811 PE=3 SV=1	O	Posttranslational modification, protein turnover, chaperones	hypothetical protein GSI_03855 [Ganoderma sinense ZZ0214-1]
Ganoderma_lingzhi_newGene_2266	[X]	Mobilome: prophages, transposons	Molecular Function: DNA binding (GO:0003677);;	--	--	--	DDE superfamily endonuclease	--	Transposase, putative OS=Phytophthora infestans OX=4787 GN=PI35.0370c PE=4 SV=1	S	Function unknown	hypothetical protein SCP_1001160 [Sparassis crispa]
Ganoderma_lingzhi_newGene_3041	--	--	--	--	--	--	--	--	--	--	--	hypothetical protein GSI_03863 [Ganoderma sinense ZZ0214-1]
Ganoderma_lingzhi_newGene_2970	--	--	--	--	--	--	--	--	--	--	--	hypothetical protein GSI_05632 [Ganoderma sinense ZZ0214-1]
Ganoderma_lingzhi_newGene_1406	--	--	Biological Process: reproduction (GO:0000003);; Biological Process: response to acid chemical (GO:0001101);; Biological Process: long-chain fatty acid metabolic process (GO:0001676);; Biological Process: developmental process involved in reproduction (GO:0003006);; Molecular Function: molecular_function (GO:0003674);; Molecular Function: catalytic activity (GO:0003824);; Molecular Function: heme …	K17991|9.3e-09|csl:COCSUDRAFT_58492|K17991 peroxygenase [EC:1.11.2.3] | (RefSeq) Caleosin-domain-containing protein	--	--	Caleosin related protein	--	Caleosin OS=Auxenochlorella protothecoides OX=3075 PE=2 SV=1	S	Function unknown	Caleosin-domain-containing protein [Dichomitus squalens LYAD-421 SS1]
Ganoderma_lingzhi_newGene_2975	--	--	--	--	--	--	--	--	--	--	--	hypothetical protein GSI_05591 [Ganoderma sinense ZZ0214-1]
Ganoderma_lingzhi_newGene_2540	--	--	--	--	--	--	--	--	--	--	--	uncharacterized protein DICSQDRAFT_166643 [Dichomitus squalens LYAD-421 SS1]
Ganoderma_lingzhi_newGene_2504	--	--	Molecular Function: protein binding (GO:0005515);;	--	--	--	BTB/POZ domain	--	--	--	--	hypothetical protein GSI_12297 [Ganoderma sinense ZZ0214-1]
Ganoderma_lingzhi_newGene_2887	--	--	--	--	--	--	--	--	--	--	--	Cytochrome P450 monooxygenase BOT1 (EC (Botrydial biosynthesis cluster protein 1) (Calcineurin-dependent protein 5) [Ganoderma boninense]
Ganoderma_lingzhi_newGene_491	[QV]	--	Biological Process: response to acid chemical (GO:0001101);; Molecular Function: molecular_function (GO:0003674);; Molecular Function: catalytic activity (GO:0003824);; Molecular Function: monooxygenase activity (GO:0004497);; Molecular Function: iron ion binding (GO:0005506);; Biological Process: response to stress (GO:0006950);; Biological Process: response to osmotic stress (GO:0006970);; Biol…	K20660|3.0e-30|ats:109769845|K20660 cytochrome P450 family 709 | (RefSeq) LOC109769845; cytochrome P450 709B1-like	[Q]	Secondary metabolites biosynthesis, transport and catabolism	Cytochrome P450	Cytokinin hydroxylase OS=Arabidopsis thaliana OX=3702 GN=CYP735A2 PE=1 SV=1	Cytochrome P450 4F12 OS=Anthurium amnicola OX=1678845 GN=CYP4F12_4 PE=3 SV=1	Q	Secondary metabolites biosynthesis, transport and catabolism	cytochrome P450 [Ganoderma sinense ZZ0214-1]
Ganoderma_lingzhi_newGene_4390	--	--	--	--	--	--	--	--	--	--	--	uncharacterized protein DICSQDRAFT_157886 [Dichomitus squalens LYAD-421 SS1]
Ganoderma_lingzhi_newGene_332	--	--	--	K21440|1.4e-13|qsu:111995348|K21440 ankyrin repeat domain-containing protein 50 | (RefSeq) uncharacterized protein LOC111995348	--	--	--	--	--	--	--	hypothetical protein GSI_08732 [Ganoderma sinense ZZ0214-1]
Ganoderma_lingzhi_newGene_2543	[QV]	--	Molecular Function: monooxygenase activity (GO:0004497);; Molecular Function: iron ion binding (GO:0005506);; Molecular Function: oxidoreductase activity, acting on paired donors, with incorporation or reduction of molecular oxygen (GO:0016705);; Molecular Function: heme binding (GO:0020037);; Biological Process: oxidation-reduction process (GO:0055114);;	K04123|5.4e-18|cam:101512107|K04123 ent-kaurenoic acid monooxygenase [EC:1.14.14.107] | (RefSeq) ent-kaurenoic acid oxidase 2-like	[Q]	Secondary metabolites biosynthesis, transport and catabolism	Cytochrome P450	--	SANT domain-containing protein OS=Carpinus fangiana OX=176857 GN=FH972_021739 PE=4 SV=1	Q	Secondary metabolites biosynthesis, transport and catabolism	cytochrome P450 [Ganoderma sinense ZZ0214-1]
Ganoderma_lingzhi_newGene_4055	--	--	--	--	--	--	gag-polypeptide of LTR copia-type	--	--	--	--	uncharacterized protein DICSQDRAFT_135501 [Dichomitus squalens LYAD-421 SS1]
Ganoderma_lingzhi_newGene_3856	[HC]	--	Molecular Function: FAD binding (GO:0071949);;	K09838|3.8e-15|vcn:VOLCADRAFT_75879|K09838 zeaxanthin epoxidase [EC:1.14.15.21] | (RefSeq) hypothetical protein	--	--	FAD binding domain	--	FAD_binding_3 domain-containing protein OS=Nothophytophthora sp. Chile5 OX=2483409 GN=BBJ28_00025833 PE=4 SV=1	C	Energy production and conversion	hypothetical protein GSI_03199 [Ganoderma sinense ZZ0214-1]
Ganoderma_lingzhi_newGene_746	--	--	--	--	--	--	--	--	--	--	--	Protein kinase domain-containing protein [Ganoderma boninense]
Ganoderma_lingzhi_newGene_926	--	--	--	--	--	--	--	--	--	--	--	hypothetical protein TRAVEDRAFT_121959 [Trametes versicolor FP-101664 SS1]
Ganoderma_lingzhi_newGene_1686	--	--	--	--	--	--	--	--	--	--	--	hypothetical protein GSI_07716 [Ganoderma sinense ZZ0214-1]
Ganoderma_lingzhi_newGene_1154	--	--	Molecular Function: structural constituent of ribosome (GO:0003735);; Cellular Component: ribosome (GO:0005840);; Biological Process: translation (GO:0006412);;	K02924|1.4e-14|mpp:MICPUCDRAFT_37283|K02924 large subunit ribosomal protein L39e | (RefSeq) hypothetical protein	[J]	Translation, ribosomal structure and biogenesis	Ribosomal L39 protein	60S ribosomal protein L39-1 OS=Oryza sativa subsp. japonica OX=39947 GN=RPL39A PE=3 SV=2	Uncharacterized protein OS=Blastocystis hominis OX=12968 GN=GSBLH_T00006989001 PE=3 SV=1	J	Translation, ribosomal structure and biogenesis	ribosomal protein L39e [Trametes versicolor FP-101664 SS1]
Ganoderma_lingzhi_newGene_1995	--	--	--	--	--	--	--	--	--	--	--	hypothetical protein GSI_07356 [Ganoderma sinense ZZ0214-1]
Ganoderma_lingzhi_newGene_446	--	--	--	--	--	--	--	--	--	--	--	hypothetical protein GSI_09611 [Ganoderma sinense ZZ0214-1]
Ganoderma_lingzhi_newGene_1577	--	--	--	--	--	--	--	--	--	--	--	hypothetical protein GSI_14606 [Ganoderma sinense ZZ0214-1]
Ganoderma_lingzhi_newGene_490	[QV]	--	Biological Process: response to acid chemical (GO:0001101);; Molecular Function: molecular_function (GO:0003674);; Molecular Function: catalytic activity (GO:0003824);; Molecular Function: monooxygenase activity (GO:0004497);; Molecular Function: iron ion binding (GO:0005506);; Biological Process: response to stress (GO:0006950);; Biological Process: response to osmotic stress (GO:0006970);; Biol…	K20660|6.9e-35|zma:100381883|K20660 cytochrome P450 family 709 | (RefSeq) uncharacterized protein LOC100381883	[Q]	Secondary metabolites biosynthesis, transport and catabolism	Cytochrome P450	Cytokinin hydroxylase OS=Arabidopsis thaliana OX=3702 GN=CYP735A2 PE=1 SV=1	Cytochrome P450 4F12 OS=Anthurium amnicola OX=1678845 GN=CYP4F12_4 PE=3 SV=1	Q	Secondary metabolites biosynthesis, transport and catabolism	cytochrome P450 [Ganoderma sinense ZZ0214-1]
Ganoderma_lingzhi_newGene_291	--	--	--	--	--	--	--	--	--	--	--	hypothetical protein GSI_05119 [Ganoderma sinense ZZ0214-1]
Ganoderma_lingzhi_newGene_3037	[L]	Replication, recombination and repair	Biological Process: telomere maintenance (GO:0000723);; Molecular Function: DNA helicase activity (GO:0003678);; Molecular Function: ATP binding (GO:0005524);; Biological Process: DNA repair (GO:0006281);; Biological Process: DNA recombination (GO:0006310);;	K15255|2.5e-74|han:110920056|K15255 ATP-dependent DNA helicase PIF1 [EC:3.6.4.12] | (RefSeq) ATP-dependent DNA helicase PIF1-like	[D]	Cell cycle control, cell division, chromosome partitioning	PIF1-like helicase	--	ATP-dependent DNA helicase OS=Davidia involucrata OX=16924 GN=Din_021512 PE=3 SV=1	D	Cell cycle control, cell division, chromosome partitioning	hypothetical protein GSI_03875 [Ganoderma sinense ZZ0214-1]
Ganoderma_lingzhi_newGene_3296	--	--	--	--	--	--	--	--	--	--	--	ThiJ/PfpI family protein [Aspergillus indologenus CBS 114.80]
Ganoderma_lingzhi_newGene_804	--	--	--	--	--	--	--	--	--	--	--	ATP-binding cassette transporter [Ganoderma sinense ZZ0214-1]
Ganoderma_lingzhi_newGene_300	--	--	--	K21440|8.2e-29|qsu:111995348|K21440 ankyrin repeat domain-containing protein 50 | (RefSeq) uncharacterized protein LOC111995348	--	--	Heterokaryon incompatibility protein (HET)	--	--	--	--	hypothetical protein GSI_08798 [Ganoderma sinense ZZ0214-1]
Ganoderma_lingzhi_newGene_427	--	--	--	--	--	--	--	--	--	--	--	hypothetical protein BD310DRAFT_932512 [Dichomitus squalens]
Ganoderma_lingzhi_newGene_2494	--	--	--	--	--	--	--	--	--	--	--	hypothetical protein GSI_12297 [Ganoderma sinense ZZ0214-1]
Ganoderma_lingzhi_newGene_4378	--	--	--	--	--	--	--	--	--	--	--	uncharacterized protein DICSQDRAFT_178193 [Dichomitus squalens LYAD-421 SS1]
Ganoderma_lingzhi_newGene_3659	--	--	--	--	--	--	--	--	--	--	--	hypothetical protein BD309DRAFT_969767 [Dichomitus squalens]
Ganoderma_lingzhi_newGene_1204	--	--	--	--	--	--	--	--	--	--	--	hypothetical protein L226DRAFT_610521 [Lentinus tigrinus ALCF2SS1-7]
Ganoderma_lingzhi_newGene_1042	[C]	Energy production and conversion	Molecular Function: FMN binding (GO:0010181);; Molecular Function: oxidoreductase activity (GO:0016491);; Biological Process: oxidation-reduction process (GO:0055114);;	K05894|3.7e-16|var:108338316|K05894 12-oxophytodienoic acid reductase [EC:1.3.1.42] | (RefSeq) 12-oxophytodienoate reductase 3-like	[CR]	--	NADH:flavin oxidoreductase / NADH oxidase family	12-oxophytodienoate reductase 2 OS=Arabidopsis thaliana OX=3702 GN=OPR2 PE=1 SV=2	Oxidored_FMN domain-containing protein OS=Carpinus fangiana OX=176857 GN=FH972_023877 PE=4 SV=1	C	Energy production and conversion	hypothetical protein GSI_11389 [Ganoderma sinense ZZ0214-1]
Ganoderma_lingzhi_newGene_1441	--	--	Molecular Function: metalloendopeptidase activity (GO:0004222);;	--	--	--	Lysine-specific metallo-endopeptidase	--	--	--	--	hypothetical protein GSI_11263 [Ganoderma sinense ZZ0214-1]
Ganoderma_lingzhi_newGene_3569	--	--	--	--	--	--	--	--	--	--	--	hypothetical protein GSI_10352 [Ganoderma sinense ZZ0214-1]
Ganoderma_lingzhi_newGene_310	--	--	--	K21440|2.7e-31|qsu:111995348|K21440 ankyrin repeat domain-containing protein 50 | (RefSeq) uncharacterized protein LOC111995348	--	--	Heterokaryon incompatibility protein (HET)	--	--	--	--	hypothetical protein GSI_08825 [Ganoderma sinense ZZ0214-1]
Ganoderma_lingzhi_newGene_541	[G]	Carbohydrate transport and metabolism	Cellular Component: integral component of membrane (GO:0016021);; Molecular Function: transmembrane transporter activity (GO:0022857);; Biological Process: transmembrane transport (GO:0055085);;	--	[G]	Carbohydrate transport and metabolism	Major Facilitator Superfamily	--	MFS domain-containing protein OS=Marchantia polymorpha OX=3197 GN=MARPO_0077s0039 PE=4 SV=1	G	Carbohydrate transport and metabolism	MFS general substrate transporter [Ganoderma sinense ZZ0214-1]
Ganoderma_lingzhi_newGene_182	[DPM]	--	Molecular Function: molecular_function (GO:0003674);; Molecular Function: catalytic activity (GO:0003824);; Molecular Function: copper ion binding (GO:0005507);; Cellular Component: extracellular region (GO:0005576);; Biological Process: cellular aromatic compound metabolic process (GO:0006725);; Biological Process: biological_process (GO:0008150);; Biological Process: metabolic process (GO:00081…	K05909|2.9e-12|adu:107475195|K05909 laccase [EC:1.10.3.2] | (RefSeq) laccase-4	[Q]	Secondary metabolites biosynthesis, transport and catabolism	Multicopper oxidase	Laccase-17 OS=Arabidopsis thaliana OX=3702 GN=LAC17 PE=2 SV=1	L-ascorbate oxidase OS=Jatropha curcas OX=180498 GN=JCGZ_22600 PE=3 SV=1	Q	Secondary metabolites biosynthesis, transport and catabolism	laccase, partial [Ganoderma lucidum]
Ganoderma_lingzhi_newGene_3077	--	--	--	--	--	--	--	--	--	--	--	hypothetical protein BD309DRAFT_340483 [Dichomitus squalens]
Ganoderma_lingzhi_newGene_3663	--	--	--	--	--	--	--	--	--	--	--	hypothetical protein GSI_10089 [Ganoderma sinense ZZ0214-1]
Ganoderma_lingzhi_newGene_4299	--	--	--	--	--	--	--	--	--	--	--	Uncharacterized protein, partial [Ganoderma boninense]
Ganoderma_lingzhi_newGene_3713	--	--	Molecular Function: methyltransferase activity (GO:0008168);; Biological Process: methylation (GO:0032259);;	--	--	--	Methyltransferase domain	--	Methyltransferase domain-containing protein OS=Cynara cardunculus var. scolymus OX=59895 GN=Ccrd_022540 PE=4 SV=1	A	RNA processing and modification	methyltransferase domain-containing protein [Dichomitus squalens]
Ganoderma_lingzhi_newGene_3810	--	--	--	--	--	--	--	--	--	--	--	hypothetical protein BD310DRAFT_1040074 [Dichomitus squalens]
Ganoderma_lingzhi_newGene_571	--	--	--	--	--	--	Domain of unknown function (DUF4477)	--	--	--	--	Cell surface hydrophobicity-associated protein (Fragment) [Ganoderma boninense]
Ganoderma_lingzhi_newGene_4058	--	--	--	--	--	--	--	--	--	--	--	transcription factor [Ganoderma sinense ZZ0214-1]
Ganoderma_lingzhi_newGene_4022	--	--	--	--	--	--	--	--	--	--	--	hypothetical protein GSI_09814 [Ganoderma sinense ZZ0214-1]
Ganoderma_lingzhi_newGene_3585	--	--	--	--	--	--	--	--	--	--	--	hypothetical protein BD311DRAFT_807152 [Dichomitus squalens]
Ganoderma_lingzhi_newGene_202	[V]	Defense mechanisms	Cellular Component: plant-type vacuole (GO:0000325);; Molecular Function: molecular_function (GO:0003674);; Molecular Function: catalytic activity (GO:0003824);; Molecular Function: transporter activity (GO:0005215);; Molecular Function: ATP binding (GO:0005524);; Cellular Component: cellular_component (GO:0005575);; Cellular Component: intracellular (GO:0005622);; Cellular Component: obsolete ce…	K05666|4.3e-143|cmo:103484324|K05666 ATP-binding cassette, subfamily C (CFTR/MRP), member 2 | (RefSeq) ABC transporter C family member 12-like	[Q]	Secondary metabolites biosynthesis, transport and catabolism	ABC transporter	ABC transporter C family member 2 OS=Arabidopsis thaliana OX=3702 GN=ABCC2 PE=1 SV=2	Uncharacterized protein OS=Lupinus albus OX=3870 GN=Lal_00012825 PE=4 SV=1	Q	Secondary metabolites biosynthesis, transport and catabolism	ATP-binding cassette transporter [Ganoderma sinense ZZ0214-1]
Ganoderma_lingzhi_newGene_655	--	--	--	--	--	--	--	--	--	--	--	DNA methyltransferase [Ganoderma sinense ZZ0214-1]
Ganoderma_lingzhi_newGene_4504	--	--	Biological Process: RNA methylation (GO:0001510);; Molecular Function: molecular_function (GO:0003674);; Molecular Function: catalytic activity (GO:0003824);; Biological Process: nucleobase-containing compound metabolic process (GO:0006139);; Biological Process: cellular aromatic compound metabolic process (GO:0006725);; Biological Process: nitrogen compound metabolic process (GO:0006807);; Biolo…	K15190|3.5e-33|cit:102607054|K15190 7SK snRNA methylphosphate capping enzyme [EC:2.1.1.-] | (RefSeq) probable RNA methyltransferase At5g51130	[R]	General function prediction only	Bicoid-interacting protein 3 (Bin3)	Probable RNA methyltransferase At5g51130 OS=Arabidopsis thaliana OX=3702 GN=At5g51130 PE=2 SV=1	Bin3-type SAM domain-containing protein OS=Citrus sinensis OX=2711 GN=CISIN_1g047406mg PE=3 SV=1	S	Function unknown	Bin3-domain-containing protein [Dichomitus squalens]
Ganoderma_lingzhi_newGene_2738	--	--	Molecular Function: protein binding (GO:0005515);;	K11426|1.3e-10|jcu:105647261|K11426 [histone H3]-lysine4/36 N-trimethyltransferase SMYD [EC:2.1.1.354 2.1.1.357] | (RefSeq) histone-lysine N-methyltransferase ASHR2	[B]	Chromatin structure and dynamics	SET domain	Histone-lysine N-methyltransferase ASHR2 OS=Arabidopsis thaliana OX=3702 GN=ASHR2 PE=2 SV=3	Uncharacterized protein OS=Chara braunii OX=69332 GN=CBR_g16883 PE=4 SV=1	B	Chromatin structure and dynamics	hypothetical protein BD311DRAFT_863953 [Dichomitus squalens]
Ganoderma_lingzhi_newGene_684	[QV]	--	Molecular Function: monooxygenase activity (GO:0004497);; Molecular Function: iron ion binding (GO:0005506);; Molecular Function: oxidoreductase activity, acting on paired donors, with incorporation or reduction of molecular oxygen (GO:0016705);; Molecular Function: heme binding (GO:0020037);; Biological Process: oxidation-reduction process (GO:0055114);;	K05917|1.8e-19|sbi:8062644|K05917 sterol 14alpha-demethylase [EC:1.14.14.154 1.14.15.36] | (RefSeq) obtusifoliol 14-alpha demethylase	--	--	Cytochrome P450	--	SANT domain-containing protein OS=Carpinus fangiana OX=176857 GN=FH972_021739 PE=4 SV=1	Q	Secondary metabolites biosynthesis, transport and catabolism	cytochrome P450 [Ganoderma sinense ZZ0214-1]
Ganoderma_lingzhi_newGene_495	[IQR]	--	--	--	--	--	Enoyl-(Acyl carrier protein) reductase	--	--	--	--	hypothetical protein GSI_03293 [Ganoderma sinense ZZ0214-1]
Ganoderma_lingzhi_newGene_3779	--	--	--	--	--	--	--	--	--	--	--	hypothetical protein GSI_10981 [Ganoderma sinense ZZ0214-1]
Ganoderma_lingzhi_newGene_3344	--	--	--	--	--	--	--	--	--	--	--	hypothetical protein GSI_10981 [Ganoderma sinense ZZ0214-1]
Ganoderma_lingzhi_newGene_1913	--	--	--	--	--	--	--	--	--	--	--	ULP_PROTEASE domain-containing protein [Ganoderma boninense]
Ganoderma_lingzhi_newGene_4003	--	--	--	--	--	--	--	--	--	--	--	hypothetical protein BD311DRAFT_760127 [Dichomitus squalens]
Ganoderma_lingzhi_newGene_1225	--	--	--	--	--	--	CRAL/TRIO domain	--	--	--	--	CRAL/TRIO domain-containing protein [Dichomitus squalens]
Ganoderma_lingzhi_newGene_1625	--	--	--	--	--	--	--	--	--	--	--	hypothetical protein GSI_14358 [Ganoderma sinense ZZ0214-1]
Ganoderma_lingzhi_newGene_2534	[QV]	--	Molecular Function: molecular_function (GO:0003674);; Molecular Function: catalytic activity (GO:0003824);; Molecular Function: monooxygenase activity (GO:0004497);; Molecular Function: iron ion binding (GO:0005506);; Biological Process: lipid metabolic process (GO:0006629);; Biological Process: biological_process (GO:0008150);; Biological Process: metabolic process (GO:0008152);; Biological Proc…	K09843|8.7e-16|sbi:8083090|K09843 (+)-abscisic acid 8'-hydroxylase [EC:1.14.14.137] | (RefSeq) abscisic acid 8'-hydroxylase 3 isoform X3	[QI]	--	Cytochrome P450	Abscisic acid 8'-hydroxylase 3 OS=Oryza sativa subsp. indica OX=39946 GN=CYP707A7 PE=3 SV=1	SANT domain-containing protein OS=Carpinus fangiana OX=176857 GN=FH972_021739 PE=4 SV=1	Q	Secondary metabolites biosynthesis, transport and catabolism	cytochrome P450 [Trametes versicolor FP-101664 SS1]
Ganoderma_lingzhi_newGene_3347	--	--	--	--	--	--	--	--	--	--	--	hypothetical protein GSI_10966 [Ganoderma sinense ZZ0214-1]
Ganoderma_lingzhi_newGene_3076	--	--	--	--	--	--	--	--	--	--	--	hypothetical protein BD310DRAFT_130372 [Dichomitus squalens]
Ganoderma_lingzhi_newGene_3428	--	--	--	--	--	--	--	--	--	--	--	hypothetical protein GSI_10759 [Ganoderma sinense ZZ0214-1]
Ganoderma_lingzhi_newGene_2301	--	--	--	--	--	--	--	--	--	--	--	Protein kinase domain-containing protein, partial [Ganoderma boninense]
Ganoderma_lingzhi_newGene_2515	--	--	--	--	--	--	--	--	--	--	--	hypothetical protein GSI_12258 [Ganoderma sinense ZZ0214-1]
Ganoderma_lingzhi_newGene_2692	--	--	--	--	--	--	Transcription factor IIIC subunit delta N-term	--	--	--	--	hypothetical protein GSI_13061 [Ganoderma sinense ZZ0214-1]
Ganoderma_lingzhi_newGene_3708	[HR]	--	Molecular Function: cis-stilbene-oxide hydrolase activity (GO:0033961);;	--	--	--	--	--	AB hydrolase-1 domain-containing protein OS=Tetradesmus obliquus OX=3088 GN=BQ4739_LOCUS13091 PE=4 SV=1	S	Function unknown	epoxide hydrolase [Dichomitus squalens]
Ganoderma_lingzhi_newGene_3184	--	--	--	--	--	--	--	--	--	--	--	hypothetical protein GSI_02879 [Ganoderma sinense ZZ0214-1]
Ganoderma_lingzhi_newGene_3819	[QV]	--	Biological Process: response to acid chemical (GO:0001101);; Molecular Function: molecular_function (GO:0003674);; Molecular Function: catalytic activity (GO:0003824);; Molecular Function: monooxygenase activity (GO:0004497);; Molecular Function: iron ion binding (GO:0005506);; Biological Process: response to stress (GO:0006950);; Biological Process: response to osmotic stress (GO:0006970);; Biol…	K20660|5.4e-36|zma:100381883|K20660 cytochrome P450 family 709 | (RefSeq) uncharacterized protein LOC100381883	[Q]	Secondary metabolites biosynthesis, transport and catabolism	Cytochrome P450	Cytokinin hydroxylase OS=Arabidopsis thaliana OX=3702 GN=CYP735A2 PE=1 SV=1	Cytochrome P450 4F12 OS=Anthurium amnicola OX=1678845 GN=CYP4F12_4 PE=3 SV=1	Q	Secondary metabolites biosynthesis, transport and catabolism	cytochrome P450 [Ganoderma sinense ZZ0214-1]
Ganoderma_lingzhi_newGene_4044	--	--	--	--	--	--	--	--	Tar1p (Fragment) OS=Dorcoceras hygrometricum OX=472368 GN=F511_41063 PE=4 SV=1	--	--	hypothetical protein G7K_1410-t1 [Saitoella complicata NRRL Y-17804]
Ganoderma_lingzhi_newGene_487	[QV]	--	Biological Process: response to acid chemical (GO:0001101);; Molecular Function: molecular_function (GO:0003674);; Molecular Function: catalytic activity (GO:0003824);; Molecular Function: monooxygenase activity (GO:0004497);; Molecular Function: iron ion binding (GO:0005506);; Biological Process: response to stress (GO:0006950);; Biological Process: response to osmotic stress (GO:0006970);; Biol…	K20660|8.4e-33|ats:109769845|K20660 cytochrome P450 family 709 | (RefSeq) LOC109769845; cytochrome P450 709B1-like	[QI]	--	Cytochrome P450	Cytokinin hydroxylase OS=Arabidopsis thaliana OX=3702 GN=CYP735A2 PE=1 SV=1	Cytochrome P450 4F12 OS=Anthurium amnicola OX=1678845 GN=CYP4F12_4 PE=3 SV=1	Q	Secondary metabolites biosynthesis, transport and catabolism	cytochrome P450 [Ganoderma sinense ZZ0214-1]
Ganoderma_lingzhi_newGene_441	--	--	--	--	--	--	--	--	--	--	--	hypothetical protein TRAPUB_2345 [Trametes pubescens]
Ganoderma_lingzhi_newGene_2184	--	--	Molecular Function: ATP binding (GO:0005524);; Cellular Component: integral component of membrane (GO:0016021);; Molecular Function: ATPase activity (GO:0016887);;	--	--	--	EGF-like domain	--	Uncharacterized protein OS=Carpinus fangiana OX=176857 GN=FH972_021496 PE=4 SV=1	--	--	ATP-binding cassette transporter [Ganoderma sinense ZZ0214-1]
Ganoderma_lingzhi_newGene_1110	[G]	Carbohydrate transport and metabolism	Cellular Component: integral component of membrane (GO:0016021);; Molecular Function: transmembrane transporter activity (GO:0022857);; Biological Process: transmembrane transport (GO:0055085);;	K08158|1.0e-09|qsu:112006164|K08158 MFS transporter, DHA1 family, multidrug resistance protein | (RefSeq) caffeine resistance protein 5-like	[R]	General function prediction only	Major Facilitator Superfamily	--	Uncharacterized protein OS=Carpinus fangiana OX=176857 GN=FH972_024109 PE=4 SV=1	S	Function unknown	MFS general substrate transporter [Ganoderma sinense ZZ0214-1]
Ganoderma_lingzhi_newGene_4201	--	--	--	--	--	--	--	--	--	--	--	hypothetical protein GSI_02069 [Ganoderma sinense ZZ0214-1]
Ganoderma_lingzhi_newGene_1523	--	--	--	--	--	--	Ribosome-assembly protein 3	--	--	--	--	hypothetical protein GSI_14676 [Ganoderma sinense ZZ0214-1]
Ganoderma_lingzhi_newGene_4190	[CR]	--	Molecular Function: oxidoreductase activity (GO:0016491);; Biological Process: oxidation-reduction process (GO:0055114);;	K18980|4.7e-15|zju:107423748|K18980 2-methylene-furan-3-one reductase [EC:1.3.1.105] | (RefSeq) 2-methylene-furan-3-one reductase-like	[CR]	--	Alcohol dehydrogenase GroES-like domain	Quinone-oxidoreductase homolog, chloroplastic OS=Spinacia oleracea OX=3562 GN=QOR PE=1 SV=1	PKS_ER domain-containing protein OS=Araucaria cunninghamii OX=56994 PE=4 SV=1	C	Energy production and conversion	hypothetical protein GSI_02054 [Ganoderma sinense ZZ0214-1]
Ganoderma_lingzhi_newGene_2531	--	--	--	--	--	--	--	--	--	--	--	hypothetical protein GSI_12203 [Ganoderma sinense ZZ0214-1]
Ganoderma_lingzhi_newGene_4394	--	--	--	--	--	--	--	--	--	--	--	hypothetical protein GSI_05433 [Ganoderma sinense ZZ0214-1]
Ganoderma_lingzhi_newGene_1112	--	--	--	--	[R]	General function prediction only	--	--	--	--	--	Protein HOL1 [Trametes pubescens]
Ganoderma_lingzhi_newGene_2101	--	--	--	--	--	--	--	--	--	--	--	transporter [Ganoderma sinense ZZ0214-1]
Ganoderma_lingzhi_newGene_241	--	--	--	--	--	--	--	--	--	--	--	hypothetical protein GSI_03659 [Ganoderma sinense ZZ0214-1]
Ganoderma_lingzhi_newGene_4189	--	--	--	--	--	--	--	--	--	--	--	hypothetical protein GSI_02052 [Ganoderma sinense ZZ0214-1]
Ganoderma_lingzhi_newGene_247	--	--	--	--	--	--	--	--	--	--	--	hypothetical protein GSI_09112 [Ganoderma sinense ZZ0214-1]
Ganoderma_lingzhi_newGene_618	--	--	--	--	--	--	--	--	--	--	--	uncharacterized protein DICSQDRAFT_165689 [Dichomitus squalens LYAD-421 SS1]
Ganoderma_lingzhi_newGene_2860	--	--	--	--	--	--	--	--	--	--	--	hypothetical protein GSI_12503 [Ganoderma sinense ZZ0214-1]
Ganoderma_lingzhi_newGene_2086	--	--	--	--	--	--	Cyclin, N-terminal domain	--	--	--	--	hypothetical protein GSI_04077 [Ganoderma sinense ZZ0214-1]
Ganoderma_lingzhi_newGene_2008	--	--	--	--	--	--	Plavaka transposase	--	--	--	--	hypothetical protein K466DRAFT_327311 [Polyporus arcularius HHB13444]
Ganoderma_lingzhi_newGene_4131	[O]	Posttranslational modification, protein turnover, chaperones	Molecular Function: serine-type endopeptidase activity (GO:0004252);; Biological Process: proteolysis (GO:0006508);; Molecular Function: serine-type peptidase activity (GO:0008236);; Molecular Function: metal ion binding (GO:0046872);;	K01279|8.5e-90|qsu:112018862|K01279 tripeptidyl-peptidase I [EC:3.4.14.9] | (RefSeq) tripeptidyl-peptidase sed2-like	--	--	Pro-kumamolisin, activation domain	--	Peptidase S53 domain-containing protein OS=Carpinus fangiana OX=176857 GN=FH972_022811 PE=3 SV=1	O	Posttranslational modification, protein turnover, chaperones	hypothetical protein GSI_14754 [Ganoderma sinense ZZ0214-1]
Ganoderma_lingzhi_newGene_4264	--	--	--	K21440|1.8e-32|qsu:111995348|K21440 ankyrin repeat domain-containing protein 50 | (RefSeq) uncharacterized protein LOC111995348	--	--	Heterokaryon incompatibility protein (HET)	--	--	--	--	hypothetical protein GSI_02272 [Ganoderma sinense ZZ0214-1]
Ganoderma_lingzhi_newGene_3553	--	--	--	--	--	--	--	--	--	--	--	hypothetical protein BD310DRAFT_257764 [Dichomitus squalens]
Ganoderma_lingzhi_newGene_329	--	--	--	K21440|2.8e-31|qsu:111995348|K21440 ankyrin repeat domain-containing protein 50 | (RefSeq) uncharacterized protein LOC111995348	--	--	Heterokaryon incompatibility protein (HET)	--	--	--	--	hypothetical protein GSI_08732 [Ganoderma sinense ZZ0214-1]
Ganoderma_lingzhi_newGene_3561	--	--	--	--	--	--	gag-polypeptide of LTR copia-type	--	--	--	--	uncharacterized protein DICSQDRAFT_135501 [Dichomitus squalens LYAD-421 SS1]
Ganoderma_lingzhi_newGene_2031	[S]	Function unknown	--	--	--	--	Uncharacterized alpha/beta hydrolase domain (DUF2235)	--	--	--	--	hypothetical protein HYDPIDRAFT_115701 [Hydnomerulius pinastri MD-312]
Ganoderma_lingzhi_newGene_3609	--	--	--	--	--	--	Lytic transglycolase	--	Uncharacterized protein OS=Carpinus fangiana OX=176857 GN=FH972_027337 PE=4 SV=1	--	--	Ferric-chelate reductase [Ganoderma boninense]
Ganoderma_lingzhi_newGene_301	--	--	--	--	--	--	--	--	--	--	--	hypothetical protein GSI_08819 [Ganoderma sinense ZZ0214-1]
Ganoderma_lingzhi_newGene_2823	--	--	--	K21440|5.1e-34|qsu:111995348|K21440 ankyrin repeat domain-containing protein 50 | (RefSeq) uncharacterized protein LOC111995348	--	--	Heterokaryon incompatibility protein (HET)	--	--	--	--	hypothetical protein GSI_12665 [Ganoderma sinense ZZ0214-1]
Ganoderma_lingzhi_newGene_3967	--	--	Molecular Function: nucleic acid binding (GO:0003676);; Molecular Function: RNA-DNA hybrid ribonuclease activity (GO:0004523);;	--	--	--	Integrase zinc binding domain	--	RNase H domain-containing protein OS=Fagus sylvatica OX=28930 GN=FSB_LOCUS12152 PE=4 SV=1	--	--	Methylenetetrahydrofolate reductase (EC [Ganoderma boninense]
Ganoderma_lingzhi_newGene_877	--	--	Molecular Function: protein binding (GO:0005515);;	--	--	--	F-box-like	--	--	--	--	hypothetical protein BD311DRAFT_770908 [Dichomitus squalens]
Ganoderma_lingzhi_newGene_3541	--	--	--	--	--	--	--	--	--	--	--	Stress protein DDR48 [Hypsizygus marmoreus]
Ganoderma_lingzhi_newGene_1193	--	--	--	--	--	--	--	--	--	--	--	hypothetical protein GSI_01649 [Ganoderma sinense ZZ0214-1]
Ganoderma_lingzhi_newGene_2514	--	--	--	--	--	--	--	--	--	--	--	hypothetical protein GSI_12258 [Ganoderma sinense ZZ0214-1]
Ganoderma_lingzhi_newGene_100	--	--	--	--	--	--	--	--	--	--	--	hypothetical protein GSI_01247 [Ganoderma sinense ZZ0214-1]
Ganoderma_lingzhi_newGene_4293	--	--	--	--	--	--	--	--	--	--	--	hypothetical protein OH76DRAFT_1395246 [Polyporus brumalis]
Ganoderma_lingzhi_newGene_4233	--	--	--	--	--	--	--	--	--	--	--	D-xylose-proton symporter [Ganoderma boninense]
Ganoderma_lingzhi_newGene_4215	--	--	--	--	--	--	--	--	--	--	--	uncharacterized protein DICSQDRAFT_174475 [Dichomitus squalens LYAD-421 SS1]
Ganoderma_lingzhi_newGene_257	--	--	--	--	--	--	--	--	--	--	--	hypothetical protein BD311DRAFT_742990 [Dichomitus squalens]
Ganoderma_lingzhi_newGene_3962	[QV]	--	Molecular Function: monooxygenase activity (GO:0004497);; Molecular Function: iron ion binding (GO:0005506);; Molecular Function: oxidoreductase activity, acting on paired donors, with incorporation or reduction of molecular oxygen (GO:0016705);; Molecular Function: heme binding (GO:0020037);; Biological Process: oxidation-reduction process (GO:0055114);;	K20667|1.3e-14|jcu:105638311|K20667 beta-amyrin 28-monooxygenase [EC:1.14.14.126] | (RefSeq) beta-amyrin 28-oxidase	[Q]	Secondary metabolites biosynthesis, transport and catabolism	Cytochrome P450	Cytochrome P450 Tp4149 OS=Tanacetum parthenium OX=127999 PE=2 SV=1	SANT domain-containing protein OS=Carpinus fangiana OX=176857 GN=FH972_021739 PE=4 SV=1	Q	Secondary metabolites biosynthesis, transport and catabolism	cytochrome P450 [Ganoderma sinense ZZ0214-1]
Ganoderma_lingzhi_newGene_116	--	--	Molecular Function: protein binding (GO:0005515);;	--	--	--	WD domain, G-beta repeat	--	--	S	Function unknown	Transcriptional repressor TUP1 [Ganoderma boninense]
Ganoderma_lingzhi_newGene_3758	--	--	--	--	--	--	--	--	--	--	--	Cell surface hydrophobicity-associated protein (Fragment) [Ganoderma boninense]
Ganoderma_lingzhi_newGene_1709	--	--	--	--	--	--	--	--	--	--	--	hypothetical protein GSI_07834 [Ganoderma sinense ZZ0214-1]
Ganoderma_lingzhi_newGene_3191	--	--	--	--	--	--	--	--	--	--	--	hypothetical protein GSI_02871 [Ganoderma sinense ZZ0214-1]
Ganoderma_lingzhi_newGene_3703	--	--	--	--	--	--	Fungal protein kinase	--	--	--	--	hypothetical protein GSI_15015 [Ganoderma sinense ZZ0214-1]
Ganoderma_lingzhi_newGene_30	--	--	--	--	--	--	--	--	--	--	--	hypothetical protein BD311DRAFT_746167 [Dichomitus squalens]
Ganoderma_lingzhi_newGene_3598	--	--	--	--	--	--	--	--	--	--	--	pH-response transcription factor pacC/RIM101 [Ganoderma boninense]
Ganoderma_lingzhi_newGene_1497	--	--	--	--	--	--	--	--	--	--	--	hypothetical protein GSI_05163 [Ganoderma sinense ZZ0214-1]
Ganoderma_lingzhi_newGene_997	--	--	--	--	--	--	--	--	--	--	--	hypothetical protein GSI_11486 [Ganoderma sinense ZZ0214-1]
Ganoderma_lingzhi_newGene_2877	--	--	--	--	--	--	--	--	--	--	--	hypothetical protein PYCCODRAFT_1458371 [Trametes coccinea BRFM310]
Ganoderma_lingzhi_newGene_2363	--	--	--	--	--	--	--	--	--	--	--	hypothetical protein BD309DRAFT_967602 [Dichomitus squalens]
Ganoderma_lingzhi_newGene_1710	--	--	--	--	--	--	--	--	--	--	--	hypothetical protein GSI_07834 [Ganoderma sinense ZZ0214-1]
Ganoderma_lingzhi_newGene_1553	--	--	--	--	--	--	--	--	--	--	--	hypothetical protein L226DRAFT_52521 [Lentinus tigrinus ALCF2SS1-7]
Ganoderma_lingzhi_newGene_2700	[O]	Posttranslational modification, protein turnover, chaperones	Cellular Component: mitochondrion (GO:0005739);; Molecular Function: zinc ion binding (GO:0008270);; Molecular Function: transferase activity (GO:0016740);; Molecular Function: NAD-dependent protein deacetylase activity (GO:0034979);; Molecular Function: protein-malonyllysine demalonylase activity (GO:0036054);; Molecular Function: protein-succinyllysine desuccinylase activity (GO:0036055);; Mole…	K11415|1.9e-31|ppp:112294038|K11415 NAD+-dependent protein deacetylase sirtuin 5 [EC:2.3.1.286] | (RefSeq) NAD-dependent protein deacylase isoform X1	[BK]	--	Sir2 family	--	NAD-dependent protein deacylase OS=Klebsormidium nitens OX=105231 GN=KFL_000120110 PE=3 SV=1	--	--	NAD-dependent protein deacylase [Grifola frondosa]
Ganoderma_lingzhi_newGene_2575	[CR]	--	Cellular Component: cellular_component (GO:0005575);; Cellular Component: intracellular (GO:0005622);; Cellular Component: obsolete cell (GO:0005623);; Cellular Component: cytoplasm (GO:0005737);; Cellular Component: vacuole (GO:0005773);; Cellular Component: plasma membrane (GO:0005886);; Cellular Component: chloroplast (GO:0009507);; Cellular Component: plastid envelope (GO:0009526);; Cellular …	K18980|7.4e-17|ini:109178322|K18980 2-methylene-furan-3-one reductase [EC:1.3.1.105] | (RefSeq) 2-methylene-furan-3-one reductase-like	[Q]	Secondary metabolites biosynthesis, transport and catabolism	Zinc-binding dehydrogenase	--	Zinc-type alcohol dehydrogenase-like protein C2E1P3.01 OS=Anthurium amnicola OX=1678845 GN=SPAC2E1P3.01_2 PE=4 SV=1	C	Energy production and conversion	hypothetical protein GSI_12094 [Ganoderma sinense ZZ0214-1]
Ganoderma_lingzhi_newGene_384	--	--	Molecular Function: protein binding (GO:0005515);;	--	--	--	BTB/POZ domain	--	--	--	--	hypothetical protein GSI_08686 [Ganoderma sinense ZZ0214-1]
Ganoderma_lingzhi_newGene_1834	--	--	--	--	--	--	Protein kinase domain	--	--	--	--	hypothetical protein GSI_00345 [Ganoderma sinense ZZ0214-1]
Ganoderma_lingzhi_newGene_1429	--	--	--	--	--	--	--	--	--	--	--	hypothetical protein GSI_09857 [Ganoderma sinense ZZ0214-1]
Ganoderma_lingzhi_newGene_365	[Q]	Secondary metabolites biosynthesis, transport and catabolism	Molecular Function: molecular_function (GO:0003674);; Molecular Function: catalytic activity (GO:0003824);; Biological Process: multicellular organism development (GO:0007275);; Biological Process: aging (GO:0007568);; Biological Process: biological_process (GO:0008150);; Biological Process: metabolic process (GO:0008152);; Biological Process: leaf senescence (GO:0010150);; Molecular Function: ox…	K05933|2.4e-15|qsu:111999284|K05933 aminocyclopropanecarboxylate oxidase [EC:1.14.17.4] | (RefSeq) 1-aminocyclopropane-1-carboxylate oxidase 5	[QR]	--	non-haem dioxygenase in morphine synthesis N-terminal	Mugineic-acid 3-dioxygenase OS=Hordeum vulgare OX=4513 GN=IDS2 PE=2 SV=1	Feruloyl-CoA 6-hydroxylase OS=Cuscuta campestris OX=132261 GN=CCAM_LOCUS10211 PE=3 SV=1	Q	Secondary metabolites biosynthesis, transport and catabolism	hypothetical protein GSI_08696 [Ganoderma sinense ZZ0214-1]
Ganoderma_lingzhi_newGene_902	--	--	--	--	--	--	--	--	--	--	--	hypothetical protein GSI_11757 [Ganoderma sinense ZZ0214-1]
Ganoderma_lingzhi_newGene_1576	[R]	General function prediction only	Molecular Function: protein binding (GO:0005515);;	K08266|3.7e-10|cme:CYME_CMH260C|K08266 target of rapamycin complex subunit LST8 | (RefSeq) WD-repeat protein	[R]	General function prediction only	WD domain, G-beta repeat	Guanine nucleotide-binding protein subunit beta OS=Nicotiana tabacum OX=4097 PE=2 SV=1	WD_REPEATS_REGION domain-containing protein OS=Camellia sinensis var. sinensis OX=542762 GN=TEA_027089 PE=4 SV=1	S	Function unknown	hypothetical protein GSI_14600 [Ganoderma sinense ZZ0214-1]
Ganoderma_lingzhi_newGene_3559	--	--	--	--	--	--	gag-polypeptide of LTR copia-type	--	--	--	--	hypothetical protein BN946_scf184594.g18, partial [Trametes cinnabarina]
Ganoderma_lingzhi_newGene_1902	--	--	Molecular Function: oxidoreductase activity (GO:0016491);; Biological Process: oxidation-reduction process (GO:0055114);;	--	--	--	2OG-Fe(II) oxygenase superfamily	--	Fe2OG dioxygenase domain-containing protein OS=Klebsormidium nitens OX=105231 GN=KFL_006780060 PE=4 SV=1	--	--	hypothetical protein GSI_04792 [Ganoderma sinense ZZ0214-1]
Ganoderma_lingzhi_newGene_2556	[IR]	--	Molecular Function: nucleotide binding (GO:0000166);; Molecular Function: molecular_function (GO:0003674);; Molecular Function: catalytic activity (GO:0003824);; Molecular Function: binding (GO:0005488);; Cellular Component: cellular_component (GO:0005575);; Cellular Component: extracellular region (GO:0005576);; Biological Process: organic acid metabolic process (GO:0006082);; Biological Process…	K00108|7.5e-67|qsu:112018633|K00108 choline dehydrogenase [EC:1.1.99.1] | (RefSeq) uncharacterized protein LOC112018633	[R]	General function prediction only	GMC oxidoreductase	Fatty acid photodecarboxylase, chloroplastic OS=Chlorella variabilis OX=554065 GN=FAP PE=1 SV=1	Uncharacterized protein OS=Phytophthora sojae (strain P6497) OX=1094619 GN=PHYSODRAFT_471041 PE=3 SV=1	E	Amino acid transport and metabolism	alcohol oxidase [Dichomitus squalens]
Ganoderma_lingzhi_newGene_3990	--	--	--	--	--	--	--	--	--	--	--	hypothetical protein GSI_08207 [Ganoderma sinense ZZ0214-1]
Ganoderma_lingzhi_newGene_379	--	--	--	--	--	--	--	--	--	--	--	hypothetical protein GSI_08844 [Ganoderma sinense ZZ0214-1]
Ganoderma_lingzhi_newGene_4365	--	--	--	--	--	--	--	--	--	--	--	hypothetical protein BD311DRAFT_662634 [Dichomitus squalens]
Ganoderma_lingzhi_newGene_164	--	--	--	--	--	--	--	--	--	--	--	uncharacterized protein DICSQDRAFT_163870, partial [Dichomitus squalens LYAD-421 SS1]
Ganoderma_lingzhi_newGene_1271	[E]	Amino acid transport and metabolism	Molecular Function: threonine-type endopeptidase activity (GO:0004298);; Molecular Function: hydrolase activity (GO:0016787);;	K08657|4.2e-33|pvu:PHAVU_011G160800g|K08657 taspase, threonine aspartase, 1 [EC:3.4.25.-] | (RefSeq) hypothetical protein	[E]	Amino acid transport and metabolism	Asparaginase	Putative threonine aspartase OS=Arabidopsis thaliana OX=3702 GN=At4g00590 PE=2 SV=3	Taspase OS=Vigna unguiculata OX=3917 GN=DEO72_LG3g619 PE=4 SV=1	E	Amino acid transport and metabolism	N-terminal nucleophile aminohydrolase [Dichomitus squalens]
Ganoderma_lingzhi_newGene_2186	[BQ]	--	Molecular Function: hydrolase activity (GO:0016787);;	K11484|1.7e-74|qsu:111987871|K11484 histone deacetylase HOS3 [EC:3.5.1.98] | (RefSeq) uncharacterized protein LOC111987871	[B]	Chromatin structure and dynamics	Histone deacetylase domain	Histone deacetylase 18 OS=Arabidopsis thaliana OX=3702 GN=HDA18 PE=2 SV=1	Histone deacetylase OS=Carpinus fangiana OX=176857 GN=FH972_026139 PE=4 SV=1	B	Chromatin structure and dynamics	hypothetical protein GSI_15358 [Ganoderma sinense ZZ0214-1]
Ganoderma_lingzhi_newGene_1941	[QV]	--	Molecular Function: damaged DNA binding (GO:0003684);; Molecular Function: iron ion binding (GO:0005506);; Biological Process: DNA repair (GO:0006281);; Cellular Component: integral component of membrane (GO:0016021);; Molecular Function: oxidoreductase activity, acting on paired donors, with incorporation or reduction of molecular oxygen (GO:0016705);; Molecular Function: heme binding (GO:002003…	K15398|2.8e-36|pop:7458180|K15398 fatty acid omega-hydroxylase [EC:1.14.-.-] | (RefSeq) cytochrome P450 86A7	[QI]	--	Cytochrome P450	Cytochrome P450 72A14 OS=Arabidopsis thaliana OX=3702 GN=CYP72A14 PE=2 SV=1	Uncharacterized protein OS=Carpinus fangiana OX=176857 GN=FH972_023410 PE=3 SV=1	Q	Secondary metabolites biosynthesis, transport and catabolism	cytochrome P450 [Ganoderma sinense ZZ0214-1]
Ganoderma_lingzhi_newGene_2491	--	--	Molecular Function: protein binding (GO:0005515);;	--	--	--	BTB/POZ domain	--	--	--	--	hypothetical protein GSI_12248 [Ganoderma sinense ZZ0214-1]
Ganoderma_lingzhi_newGene_2399	--	--	--	--	--	--	--	--	--	--	--	hypothetical protein GSI_05087 [Ganoderma sinense ZZ0214-1]
Ganoderma_lingzhi_newGene_1682	--	--	--	--	--	--	--	--	--	--	--	hypothetical protein GSI_07709 [Ganoderma sinense ZZ0214-1]
Ganoderma_lingzhi_newGene_2841	--	--	--	--	--	--	--	--	--	--	--	hypothetical protein PYCCODRAFT_1458371 [Trametes coccinea BRFM310]
Ganoderma_lingzhi_newGene_1389	--	--	--	--	--	--	--	--	--	--	--	cytochrome P450 [Ganoderma sinense ZZ0214-1]
Ganoderma_lingzhi_newGene_283	--	--	--	K21440|4.9e-15|qsu:111995348|K21440 ankyrin repeat domain-containing protein 50 | (RefSeq) uncharacterized protein LOC111995348	--	--	--	--	--	--	--	hypothetical protein GSI_08913 [Ganoderma sinense ZZ0214-1]
Ganoderma_lingzhi_newGene_1334	--	--	--	--	--	--	--	--	--	--	--	FAD/NAD(P)-binding domain-containing protein [Dichomitus squalens LYAD-421 SS1]
Ganoderma_lingzhi_newGene_1122	--	--	Cellular Component: integral component of membrane (GO:0016021);; Molecular Function: transmembrane transporter activity (GO:0022857);; Biological Process: transmembrane transport (GO:0055085);;	--	--	--	Major Facilitator Superfamily	--	Uncharacterized protein OS=Carpinus fangiana OX=176857 GN=FH972_024109 PE=4 SV=1	--	--	MFS general substrate transporter [Ganoderma sinense ZZ0214-1]
Ganoderma_lingzhi_newGene_3893	--	--	--	--	--	--	--	--	--	--	--	hypothetical protein K466DRAFT_600680 [Polyporus arcularius HHB13444]
Ganoderma_lingzhi_newGene_535	--	--	--	--	--	--	--	--	--	--	--	hypothetical protein GSI_03167 [Ganoderma sinense ZZ0214-1]
Ganoderma_lingzhi_newGene_2526	--	--	Molecular Function: protein binding (GO:0005515);;	--	--	--	BTB/POZ domain	--	--	--	--	hypothetical protein GSI_12229 [Ganoderma sinense ZZ0214-1]
Ganoderma_lingzhi_newGene_2574	[IR]	--	Molecular Function: nucleotide binding (GO:0000166);; Molecular Function: molecular_function (GO:0003674);; Molecular Function: catalytic activity (GO:0003824);; Molecular Function: binding (GO:0005488);; Cellular Component: cellular_component (GO:0005575);; Cellular Component: extracellular region (GO:0005576);; Biological Process: organic acid metabolic process (GO:0006082);; Biological Process…	K00108|2.6e-67|qsu:112018633|K00108 choline dehydrogenase [EC:1.1.99.1] | (RefSeq) uncharacterized protein LOC112018633	[R]	General function prediction only	GMC oxidoreductase	Fatty acid photodecarboxylase, chloroplastic OS=Chlorella variabilis OX=554065 GN=FAP PE=1 SV=1	Uncharacterized protein ALNC14_121880 OS=Albugo laibachii Nc14 OX=890382 GN=ALNC14_121880 PE=3 SV=1	E	Amino acid transport and metabolism	hypothetical protein GSI_12141 [Ganoderma sinense ZZ0214-1]
Ganoderma_lingzhi_newGene_3666	--	--	--	--	--	--	--	--	--	--	--	hypothetical protein GSI_10082 [Ganoderma sinense ZZ0214-1]
Ganoderma_lingzhi_newGene_1176	[QV]	--	Molecular Function: damaged DNA binding (GO:0003684);; Molecular Function: iron ion binding (GO:0005506);; Biological Process: DNA repair (GO:0006281);; Cellular Component: integral component of membrane (GO:0016021);; Molecular Function: oxidoreductase activity, acting on paired donors, with incorporation or reduction of molecular oxygen (GO:0016705);; Molecular Function: heme binding (GO:002003…	K24188|2.9e-09|adu:107492913|K24188 cytochrome P450 family 93 subfamily A [EC:1.14.-.-] | (RefSeq) cytochrome P450 93A2-like	[Q]	Secondary metabolites biosynthesis, transport and catabolism	Cytochrome P450	Cytochrome P450 78A5 OS=Arabidopsis thaliana OX=3702 GN=CYP78A5 PE=2 SV=1	Uncharacterized protein OS=Carpinus fangiana OX=176857 GN=FH972_023410 PE=3 SV=1	--	--	cytochrome P450 [Ganoderma sinense ZZ0214-1]
Ganoderma_lingzhi_newGene_3433	--	--	--	--	--	--	--	--	--	--	--	hypothetical protein GSI_10738 [Ganoderma sinense ZZ0214-1]
Ganoderma_lingzhi_newGene_1143	[C]	Energy production and conversion	Molecular Function: molecular_function (GO:0003674);; Molecular Function: catalytic activity (GO:0003824);; Cellular Component: cellular_component (GO:0005575);; Cellular Component: intracellular (GO:0005622);; Cellular Component: obsolete cell (GO:0005623);; Biological Process: organic acid metabolic process (GO:0006082);; Biological Process: lipid metabolic process (GO:0006629);; Biological Pro…	K05894|2.1e-10|obr:102716601|K05894 12-oxophytodienoic acid reductase [EC:1.3.1.42] | (RefSeq) 12-oxophytodienoate reductase 1	[CR]	--	NADH:flavin oxidoreductase / NADH oxidase family	12-oxophytodienoate reductase 1 OS=Oryza sativa subsp. japonica OX=39947 GN=OPR1 PE=2 SV=1	Oxidored_FMN domain-containing protein OS=Lupinus albus OX=3870 GN=Lal_00008375 PE=3 SV=1	C	Energy production and conversion	hypothetical protein GSI_08177 [Ganoderma sinense ZZ0214-1]
Ganoderma_lingzhi_newGene_2864	--	--	--	--	--	--	--	--	--	--	--	2-octaprenylphenol hydroxylase (EC (2-polyprenylphenol 6-hydroxylase) [Ganoderma boninense]
Ganoderma_lingzhi_newGene_3245	--	--	--	--	--	--	--	--	--	--	--	hypothetical protein GSI_02572 [Ganoderma sinense ZZ0214-1]
Ganoderma_lingzhi_newGene_713	--	--	--	--	--	--	--	--	--	--	--	hypothetical protein EIP91_004310 [Steccherinum ochraceum]
Ganoderma_lingzhi_newGene_3792	--	--	--	--	--	--	--	--	--	--	--	terpene synthase [Ganoderma sinense ZZ0214-1]
Ganoderma_lingzhi_newGene_727	--	--	--	--	--	--	--	--	--	--	--	hypothetical protein GSI_09710 [Ganoderma sinense ZZ0214-1]
Ganoderma_lingzhi_newGene_4412	--	--	--	--	--	--	--	--	--	--	--	hypothetical protein GSI_05464 [Ganoderma sinense ZZ0214-1]
Ganoderma_lingzhi_newGene_1683	--	--	--	--	--	--	--	--	--	--	--	hypothetical protein GSI_14310 [Ganoderma sinense ZZ0214-1]
Ganoderma_lingzhi_newGene_3635	--	--	--	--	--	--	--	--	--	--	--	hypothetical protein GSI_10040 [Ganoderma sinense ZZ0214-1]
Ganoderma_lingzhi_newGene_320	--	--	--	K21440|1.2e-31|qsu:111995348|K21440 ankyrin repeat domain-containing protein 50 | (RefSeq) uncharacterized protein LOC111995348	--	--	Heterokaryon incompatibility protein (HET)	--	--	--	--	hypothetical protein GSI_12603 [Ganoderma sinense ZZ0214-1]
Ganoderma_lingzhi_newGene_1990	[QV]	--	Molecular Function: iron ion binding (GO:0005506);; Cellular Component: integral component of membrane (GO:0016021);; Molecular Function: oxidoreductase activity, acting on paired donors, with incorporation or reduction of molecular oxygen (GO:0016705);; Molecular Function: heme binding (GO:0020037);; Biological Process: oxidation-reduction process (GO:0055114);;	K15639|8.1e-28|pop:7465929|K15639 PHYB activation tagged suppressor 1 [EC:1.14.-.-] | (RefSeq) cytochrome P450 CYP749A22	[Q]	Secondary metabolites biosynthesis, transport and catabolism	Cytochrome P450	Cytochrome P450 72A14 OS=Arabidopsis thaliana OX=3702 GN=CYP72A14 PE=2 SV=1	Cytochrome P450 4F12 OS=Anthurium amnicola OX=1678845 GN=CYP4F12_4 PE=3 SV=1	--	--	cytochrome P450 [Ganoderma sinense ZZ0214-1]
Ganoderma_lingzhi_newGene_4290	--	--	Molecular Function: catalytic activity (GO:0003824);;	K22966|1.1e-11|gsl:Gasu_34150|K22966 sulfate adenylyltransferase (ADP) / adenylylsulfatase [EC:2.7.7.5 3.6.2.1] | (RefSeq) hypothetical protein	[R]	General function prediction only	Scavenger mRNA decapping enzyme C-term binding	--	Predicted protein OS=Physcomitrella patens subsp. patens OX=3218 GN=PHYPADRAFT_233374 PE=4 SV=1	--	--	HIT-like domain-containing protein [Dichomitus squalens]
Ganoderma_lingzhi_newGene_2745	--	--	--	--	--	--	--	--	--	--	--	hypothetical protein BD309DRAFT_1024685 [Dichomitus squalens]
Ganoderma_lingzhi_newGene_138	[R]	General function prediction only	Molecular Function: protein binding (GO:0005515);;	--	--	--	WD domain, G-beta repeat	--	uncharacterized WD repeat-containing protein C2A9.03-like OS=Cucumis melo OX=3656 GN=LOC103488408 PE=4 SV=1	S	Function unknown	Transcriptional repressor TUP1 [Ganoderma boninense]
Ganoderma_lingzhi_newGene_2983	--	--	--	--	--	--	--	--	--	--	--	hypothetical protein EW026_g1288 [Phlebia centrifuga]
Ganoderma_lingzhi_newGene_532	[HC]	--	Molecular Function: FAD binding (GO:0071949);;	K09838|2.9e-15|vcn:VOLCADRAFT_75879|K09838 zeaxanthin epoxidase [EC:1.14.15.21] | (RefSeq) hypothetical protein	--	--	FAD binding domain	--	FAD_binding_3 domain-containing protein OS=Nothophytophthora sp. Chile5 OX=2483409 GN=BBJ28_00025833 PE=4 SV=1	C	Energy production and conversion	hypothetical protein GSI_03199 [Ganoderma sinense ZZ0214-1]
Ganoderma_lingzhi_newGene_2173	[FGR]	--	Molecular Function: molecular_function (GO:0003674);; Molecular Function: catalytic activity (GO:0003824);; Cellular Component: cellular_component (GO:0005575);; Cellular Component: intracellular (GO:0005622);; Cellular Component: obsolete cell (GO:0005623);; Cellular Component: cytoplasm (GO:0005737);; Cellular Component: peroxisome (GO:0005777);; Biological Process: nucleobase-containing compou…	K02503|2.6e-15|ccaj:109794579|K02503 histidine triad (HIT) family protein | (RefSeq) uncharacterized protein LOC109794579	--	--	HIT domain	Adenylylsulfatase HINT3 OS=Arabidopsis thaliana OX=3702 GN=HINT3 PE=1 SV=1	HIT domain-containing protein (Fragment) OS=Selaginella moellendorffii OX=88036 GN=SELMODRAFT_58815 PE=4 SV=1	T	Signal transduction mechanisms	HIT-like domain-containing protein [Dichomitus squalens]
Ganoderma_lingzhi_newGene_2147	--	--	Cellular Component: ubiquitin ligase complex (GO:0000151);; Molecular Function: protein binding (GO:0005515);; Cellular Component: cellular_component (GO:0005575);; Cellular Component: intracellular (GO:0005622);; Cellular Component: obsolete cell (GO:0005623);; Cellular Component: cullin-RING ubiquitin ligase complex (GO:0031461);; Cellular Component: protein-containing complex (GO:0032991);; Ce…	--	--	--	WD domain, G-beta repeat	--	--	Z	Cytoskeleton	WD40-repeat-containing domain protein [Dichomitus squalens]
Ganoderma_lingzhi_newGene_1900	--	--	--	--	--	--	--	--	--	--	--	hypothetical protein GSI_04793 [Ganoderma sinense ZZ0214-1]
Ganoderma_lingzhi_newGene_378	--	--	--	K21440|2.5e-32|qsu:111995348|K21440 ankyrin repeat domain-containing protein 50 | (RefSeq) uncharacterized protein LOC111995348	--	--	Heterokaryon incompatibility protein (HET)	--	--	--	--	hypothetical protein GSI_08732 [Ganoderma sinense ZZ0214-1]
Ganoderma_lingzhi_newGene_2352	--	--	--	--	--	--	--	--	--	--	--	hypothetical protein GSI_04866 [Ganoderma sinense ZZ0214-1]
Ganoderma_lingzhi_newGene_3140	--	--	--	--	--	--	--	--	--	--	--	hypothetical protein TRAVEDRAFT_29827 [Trametes versicolor FP-101664 SS1]
Ganoderma_lingzhi_newGene_2725	[V]	Defense mechanisms	Molecular Function: molecular_function (GO:0003674);; Molecular Function: catalytic activity (GO:0003824);; Cellular Component: cellular_component (GO:0005575);; Cellular Component: intracellular (GO:0005622);; Cellular Component: obsolete cell (GO:0005623);; Cellular Component: cytoplasm (GO:0005737);; Cellular Component: mitochondrion (GO:0005739);; Biological Process: succinyl-CoA metabolic pr…	K17879|2.3e-08|ota:OT_ostta13g01190|K17879 peroxisomal coenzyme A diphosphatase NUDT7 [EC:3.6.1.-] | (RefSeq) NUDIX hydrolase domain-like	--	--	NUDIX domain	--	Nudix hydrolase mitochondrial OS=Micractinium conductrix OX=554055 GN=C2E20_8397 PE=4 SV=1	L	Replication, recombination and repair	hypothetical protein K466DRAFT_584873 [Polyporus arcularius HHB13444]
Ganoderma_lingzhi_newGene_3481	--	--	--	--	--	--	--	--	--	--	--	hypothetical protein GSI_10591 [Ganoderma sinense ZZ0214-1]
Ganoderma_lingzhi_newGene_2978	--	--	--	--	--	--	--	--	--	--	--	hypothetical protein GSI_05590 [Ganoderma sinense ZZ0214-1]
Ganoderma_lingzhi_newGene_3233	--	--	--	--	--	--	--	--	--	--	--	hypothetical protein GSI_02681 [Ganoderma sinense ZZ0214-1]
Ganoderma_lingzhi_newGene_3142	--	--	--	--	--	--	--	--	--	--	--	hypothetical protein TRAVEDRAFT_67375 [Trametes versicolor FP-101664 SS1]
Ganoderma_lingzhi_newGene_2284	--	--	--	--	--	--	--	--	--	--	--	hypothetical protein GSI_07439 [Ganoderma sinense ZZ0214-1]
Ganoderma_lingzhi_newGene_3509	--	--	--	--	--	--	--	--	--	--	--	uncharacterized protein DICSQDRAFT_130562 [Dichomitus squalens LYAD-421 SS1]
Ganoderma_lingzhi_newGene_1943	--	--	Cellular Component: integral component of membrane (GO:0016021);;	--	--	--	Integral membrane protein DUF92	--	--	--	--	hypothetical protein GSI_04694 [Ganoderma sinense ZZ0214-1]
Ganoderma_lingzhi_newGene_436	--	--	--	--	--	--	--	--	--	--	--	hypothetical protein BD310DRAFT_932512 [Dichomitus squalens]
Ganoderma_lingzhi_newGene_1340	--	--	--	--	--	--	--	--	--	--	--	hypothetical protein BD311DRAFT_756291 [Dichomitus squalens]
Ganoderma_lingzhi_newGene_1575	--	--	--	--	--	--	--	--	--	--	--	transporter [Ganoderma sinense ZZ0214-1]
Ganoderma_lingzhi_newGene_400	--	--	--	K21440|1.5e-33|qsu:111995348|K21440 ankyrin repeat domain-containing protein 50 | (RefSeq) uncharacterized protein LOC111995348	--	--	Heterokaryon incompatibility protein (HET)	--	--	S	Function unknown	hypothetical protein GSI_08635 [Ganoderma sinense ZZ0214-1]
Ganoderma_lingzhi_newGene_2742	--	--	--	--	[S]	Function unknown	--	--	--	--	--	hypothetical protein GSI_12872 [Ganoderma sinense ZZ0214-1]
Ganoderma_lingzhi_newGene_263	--	--	--	--	--	--	--	--	--	--	--	hypothetical protein GSI_09054 [Ganoderma sinense ZZ0214-1]
Ganoderma_lingzhi_newGene_3293	--	--	--	--	--	--	--	--	--	--	--	hypothetical protein GSI_07191 [Ganoderma sinense ZZ0214-1]
Ganoderma_lingzhi_newGene_2011	--	--	Molecular Function: metal ion binding (GO:0046872);;	--	--	--	MYND finger	--	MSS51 mitochondrial OS=Chlorella sorokiniana OX=3076 GN=C2E21_7969 PE=4 SV=1	--	--	uncharacterized protein DICSQDRAFT_169058 [Dichomitus squalens LYAD-421 SS1]
Ganoderma_lingzhi_newGene_2163	--	--	--	--	--	--	--	--	--	--	--	Translin-1 [Sparassis crispa]
Ganoderma_lingzhi_newGene_4179	--	--	--	--	--	--	--	--	--	--	--	hypothetical protein K466DRAFT_236269 [Polyporus arcularius HHB13444]
Ganoderma_lingzhi_newGene_3235	--	--	--	--	--	--	--	--	--	--	--	hypothetical protein GSI_02779 [Ganoderma sinense ZZ0214-1]
Ganoderma_lingzhi_newGene_2267	--	--	--	--	--	--	--	--	--	--	--	Oligopeptide transporter OPT-like protein [Ganoderma boninense]
Ganoderma_lingzhi_newGene_2797	--	--	--	--	--	--	--	--	--	--	--	hypothetical protein GSI_12746 [Ganoderma sinense ZZ0214-1]
Ganoderma_lingzhi_newGene_622	[O]	Posttranslational modification, protein turnover, chaperones	Cellular Component: cellular_component (GO:0005575);; Cellular Component: intracellular (GO:0005622);; Cellular Component: obsolete cell (GO:0005623);; Cellular Component: cytoplasm (GO:0005737);; Cellular Component: ribosome (GO:0005840);; Biological Process: regulation of translation (GO:0006417);; Biological Process: regulation of translational elongation (GO:0006448);; Biological Process: pro…	K17867|5.3e-11|bpg:Bathy14g02870|K17867 diphthamide biosynthesis protein 4 | (RefSeq) hypothetical protein	--	--	DnaJ domain	--	Uncharacterized protein OS=Trebouxia sp. A1-2 OX=2608996 GN=FRX49_00915 PE=3 SV=1	O	Posttranslational modification, protein turnover, chaperones	hypothetical protein BD311DRAFT_660342 [Dichomitus squalens]
Ganoderma_lingzhi_newGene_1076	--	--	--	--	--	--	--	--	--	--	--	hypothetical protein AJ79_09441 [Helicocarpus griseus UAMH5409]
Ganoderma_lingzhi_newGene_2148	--	--	Molecular Function: protein binding (GO:0005515);;	--	--	--	WD domain, G-beta repeat	--	--	S	Function unknown	transporter [Ganoderma sinense ZZ0214-1]
Ganoderma_lingzhi_newGene_1121	--	--	Cellular Component: integral component of membrane (GO:0016021);; Molecular Function: transmembrane transporter activity (GO:0022857);; Biological Process: transmembrane transport (GO:0055085);;	--	--	--	Major Facilitator Superfamily	--	MFS domain-containing protein OS=Tetradesmus obliquus OX=3088 GN=BQ4739_LOCUS10313 PE=4 SV=1	--	--	MFS general substrate transporter [Ganoderma sinense ZZ0214-1]
Ganoderma_lingzhi_newGene_2927	[X]	Mobilome: prophages, transposons	Molecular Function: DNA binding (GO:0003677);;	--	--	--	DDE superfamily endonuclease	--	Transposase, putative OS=Phytophthora infestans OX=4787 GN=PI35.0370c PE=4 SV=1	--	--	Tc1-mariner class transposase [Mycena chlorophos]
Ganoderma_lingzhi_newGene_3119	--	--	--	--	--	--	--	--	--	--	--	hypothetical protein BD311DRAFT_745712 [Dichomitus squalens]
Ganoderma_lingzhi_newGene_3976	--	--	--	--	--	--	--	--	--	--	--	Uncharacterized protein [Ganoderma boninense]
Ganoderma_lingzhi_newGene_270	--	--	--	--	--	--	--	--	--	--	--	hypothetical protein OH76DRAFT_1400311 [Polyporus brumalis]
Ganoderma_lingzhi_newGene_1101	[GEPR]	--	Cellular Component: integral component of membrane (GO:0016021);; Molecular Function: transmembrane transporter activity (GO:0022857);; Biological Process: transmembrane transport (GO:0055085);;	K08157|4.5e-16|qsu:112028585|K08157 MFS transporter, DHA1 family, multidrug resistance protein | (RefSeq) efflux pump bik6-like	[R]	General function prediction only	Major Facilitator Superfamily	--	Uncharacterized protein OS=Carpinus fangiana OX=176857 GN=FH972_024930 PE=4 SV=1	S	Function unknown	MFS general substrate transporter [Ganoderma sinense ZZ0214-1]
Ganoderma_lingzhi_newGene_2524	--	--	--	--	--	--	BTB/POZ domain	--	--	--	--	hypothetical protein GSI_12318 [Ganoderma sinense ZZ0214-1]
Ganoderma_lingzhi_newGene_3242	--	--	Molecular Function: protein kinase activity (GO:0004672);; Biological Process: protein phosphorylation (GO:0006468);;	--	--	--	Protein tyrosine and serine/threonine kinase	--	--	--	--	Cytochrome P450 monooxygenase CYP52X1 [Ganoderma boninense]
Ganoderma_lingzhi_newGene_4235	--	--	--	K21440|5.3e-32|qsu:111995348|K21440 ankyrin repeat domain-containing protein 50 | (RefSeq) uncharacterized protein LOC111995348	--	--	Heterokaryon incompatibility protein (HET)	--	--	--	--	hypothetical protein GSI_08969 [Ganoderma sinense ZZ0214-1]
Ganoderma_lingzhi_newGene_3125	--	--	--	--	--	--	Fungal protein kinase	--	--	--	--	Uncharacterized protein [Ganoderma boninense]
Ganoderma_lingzhi_newGene_1344	--	--	--	--	--	--	--	--	--	--	--	hypothetical protein GSI_09987 [Ganoderma sinense ZZ0214-1]
Ganoderma_lingzhi_newGene_4251	--	--	Molecular Function: RNA-directed 5'-3' RNA polymerase activity (GO:0003968);;	--	--	--	RNA dependent RNA polymerase	--	--	--	--	RNA-dependent RNA polymerase [Ganoderma sinense ZZ0214-1]
Ganoderma_lingzhi_newGene_2043	--	--	--	--	--	--	--	--	--	--	--	uncharacterized protein DICSQDRAFT_163339 [Dichomitus squalens LYAD-421 SS1]
Ganoderma_lingzhi_newGene_1712	--	--	--	--	--	--	--	--	--	--	--	hypothetical protein GSI_07665 [Ganoderma sinense ZZ0214-1]
Ganoderma_lingzhi_newGene_1624	--	--	--	--	--	--	--	--	--	--	--	hypothetical protein GSI_14368 [Ganoderma sinense ZZ0214-1]
Ganoderma_lingzhi_newGene_2093	--	--	--	--	--	--	--	--	--	--	--	hypothetical protein GSI_04091 [Ganoderma sinense ZZ0214-1]
Ganoderma_lingzhi_newGene_2487	--	--	--	--	--	--	--	--	--	--	--	hypothetical protein GSI_12057 [Ganoderma sinense ZZ0214-1]
Ganoderma_lingzhi_newGene_385	--	--	Molecular Function: protein binding (GO:0005515);;	--	--	--	BTB/POZ domain	--	--	--	--	hypothetical protein GSI_08666 [Ganoderma sinense ZZ0214-1]
Ganoderma_lingzhi_newGene_284	--	--	--	K21440|2.2e-31|qsu:111995348|K21440 ankyrin repeat domain-containing protein 50 | (RefSeq) uncharacterized protein LOC111995348	--	--	Heterokaryon incompatibility protein (HET)	--	--	--	--	hypothetical protein GSI_07867 [Ganoderma sinense ZZ0214-1]
Ganoderma_lingzhi_newGene_3071	--	--	--	--	--	--	--	--	--	--	--	Mannose-6-phosphate isomerase (EC (Phosphohexomutase) (Phosphomannose isomerase) (PMI), partial [Ganoderma boninense]
Ganoderma_lingzhi_newGene_1765	--	--	--	--	--	--	--	--	--	--	--	hypothetical protein GSI_15160 [Ganoderma sinense ZZ0214-1]
Ganoderma_lingzhi_newGene_1891	--	--	--	--	--	--	--	--	--	--	--	hypothetical protein GSI_04305 [Ganoderma sinense ZZ0214-1]
Ganoderma_lingzhi_newGene_4164	--	--	--	--	--	--	--	--	--	--	--	hypothetical protein GSI_11138 [Ganoderma sinense ZZ0214-1]
Ganoderma_lingzhi_newGene_929	[O]	Posttranslational modification, protein turnover, chaperones	Molecular Function: single-stranded DNA binding (GO:0003697);; Biological Process: cellular response to DNA damage stimulus (GO:0006974);; Biological Process: protein-DNA covalent cross-linking (GO:0018142);;	--	--	--	SOS response associated peptidase (SRAP)	--	Uncharacterized protein OS=Carpinus fangiana OX=176857 GN=FH972_026472 PE=3 SV=1	S	Function unknown	DUF159-domain-containing protein [Polyporus brumalis]
Ganoderma_lingzhi_newGene_4350	--	--	--	--	--	--	--	--	--	--	--	hypothetical protein GSI_02520 [Ganoderma sinense ZZ0214-1]
Ganoderma_lingzhi_newGene_1592	--	--	--	--	--	--	--	--	--	--	--	hypothetical protein GSI_14453 [Ganoderma sinense ZZ0214-1]
Ganoderma_lingzhi_newGene_3741	--	--	--	--	--	--	--	--	--	--	--	hypothetical protein GSI_02937 [Ganoderma sinense ZZ0214-1]
Ganoderma_lingzhi_newGene_2846	--	--	--	--	--	--	--	--	--	--	--	hypothetical protein GSI_12581 [Ganoderma sinense ZZ0214-1]
Ganoderma_lingzhi_newGene_1603	[QV]	--	Molecular Function: iron ion binding (GO:0005506);; Cellular Component: integral component of membrane (GO:0016021);; Molecular Function: oxidoreductase activity, acting on paired donors, with incorporation or reduction of molecular oxygen (GO:0016705);; Molecular Function: heme binding (GO:0020037);; Biological Process: oxidation-reduction process (GO:0055114);;	K24179|1.7e-33|adu:107457921|K24179 cytochrome P450 family 72 subfamily A polypeptide 61 [EC:1.14.14.-] | (RefSeq) cytochrome P450 72A15	[QI]	--	Cytochrome P450	Cytochrome P450 72A13 OS=Arabidopsis thaliana OX=3702 GN=CYP72A13 PE=2 SV=1	Cytochrome P450 4F12 OS=Anthurium amnicola OX=1678845 GN=CYP4F12_4 PE=3 SV=1	--	--	cytochrome P450 [Ganoderma sinense ZZ0214-1]
Ganoderma_lingzhi_newGene_326	--	--	--	--	--	--	--	--	--	--	--	hypothetical protein GSI_08836 [Ganoderma sinense ZZ0214-1]
Ganoderma_lingzhi_newGene_1108	--	--	Cellular Component: integral component of membrane (GO:0016021);; Molecular Function: transmembrane transporter activity (GO:0022857);; Biological Process: transmembrane transport (GO:0055085);;	K08158|3.5e-08|qsu:112014690|K08158 MFS transporter, DHA1 family, multidrug resistance protein | (RefSeq) caffeine resistance protein 5-like	--	--	Major Facilitator Superfamily	--	Uncharacterized protein OS=Carpinus fangiana OX=176857 GN=FH972_024109 PE=4 SV=1	S	Function unknown	MFS general substrate transporter [Ganoderma sinense ZZ0214-1]
Ganoderma_lingzhi_newGene_4041	--	--	--	--	--	--	--	--	--	--	--	hypothetical protein BD309DRAFT_1072156 [Dichomitus squalens]
Ganoderma_lingzhi_newGene_1164	[R]	General function prediction only	Biological Process: ribosomal small subunit assembly (GO:0000028);; Biological Process: maturation of SSU-rRNA from tricistronic rRNA transcript (SSU-rRNA, 5.8S rRNA, LSU-rRNA) (GO:0000462);; Molecular Function: protein binding (GO:0005515);; Cellular Component: small-subunit processome (GO:0032040);; Cellular Component: Pwp2p-containing subcomplex of 90S preribosome (GO:0034388);;	K14558|1.2e-12|ppp:112285031|K14558 periodic tryptophan protein 2 | (RefSeq) periodic tryptophan protein 2-like	[S]	Function unknown	WD domain, G-beta repeat	THO complex subunit 3 OS=Arabidopsis thaliana OX=3702 GN=THO3 PE=1 SV=1	Predicted protein OS=Physcomitrella patens subsp. patens OX=3218 GN=PHYPA_010191 PE=3 SV=1	S	Function unknown	hypothetical protein GSI_01531 [Ganoderma sinense ZZ0214-1]
Ganoderma_lingzhi_newGene_1381	--	--	--	K21440|2.5e-31|qsu:111995348|K21440 ankyrin repeat domain-containing protein 50 | (RefSeq) uncharacterized protein LOC111995348	--	--	Heterokaryon incompatibility protein (HET)	--	--	--	--	hypothetical protein GSI_08732 [Ganoderma sinense ZZ0214-1]
Ganoderma_lingzhi_newGene_405	--	--	--	--	--	--	--	--	--	--	--	hypothetical protein GSI_08627 [Ganoderma sinense ZZ0214-1]
Ganoderma_lingzhi_newGene_939	--	--	--	--	--	--	--	--	--	--	--	hypothetical protein BD310DRAFT_923900 [Dichomitus squalens]
Ganoderma_lingzhi_newGene_4428	--	--	--	--	--	--	--	--	--	--	--	hypothetical protein GSI_05568 [Ganoderma sinense ZZ0214-1]
Ganoderma_lingzhi_newGene_1508	--	--	--	--	--	--	--	--	--	--	--	hypothetical protein FOMPIDRAFT_1023260 [Fomitopsis pinicola FP-58527 SS1]
Ganoderma_lingzhi_newGene_705	--	--	--	--	--	--	C2H2-type zinc finger	--	--	--	--	hypothetical protein BD309DRAFT_619094 [Dichomitus squalens]
Ganoderma_lingzhi_newGene_4259	--	--	--	--	--	--	--	--	--	--	--	hypothetical protein A0H81_06903 [Grifola frondosa]
Ganoderma_lingzhi_newGene_2519	--	--	Molecular Function: protein binding (GO:0005515);;	--	--	--	BTB/POZ domain	--	--	--	--	hypothetical protein GSI_12262 [Ganoderma sinense ZZ0214-1]
Ganoderma_lingzhi_newGene_4502	[P]	Inorganic ion transport and metabolism	Molecular Function: gamma-glutamylcyclotransferase activity (GO:0003839);; Biological Process: glutathione catabolic process (GO:0006751);; Molecular Function: glutathione specific gamma-glutamylcyclotransferase activity (GO:0061928);;	K07232|4.1e-44|qsu:111990974|K07232 glutathione-specific gamma-glutamylcyclotransferase [EC:4.3.2.7] | (RefSeq) putative glutathione-specific gamma-glutamylcyclotransferase 2	[P]	Inorganic ion transport and metabolism	ChaC-like protein	--	Gamma-glutamylcyclotransferase OS=Globisporangium ultimum (strain ATCC 200006 / CBS 805.95 / DAOM BR144) OX=431595 PE=3 SV=1	P	Inorganic ion transport and metabolism	hypothetical protein GSI_00610 [Ganoderma sinense ZZ0214-1]
Ganoderma_lingzhi_newGene_135	--	--	--	--	--	--	--	--	--	--	--	hypothetical protein GSI_11348 [Ganoderma sinense ZZ0214-1]
Ganoderma_lingzhi_newGene_4149	--	--	--	--	--	--	--	--	--	--	--	hypothetical protein BD309DRAFT_970013 [Dichomitus squalens]
Ganoderma_lingzhi_newGene_2662	--	--	--	--	--	--	--	--	--	--	--	MFS general substrate transporter [Dichomitus squalens]
Ganoderma_lingzhi_newGene_2806	[O]	Posttranslational modification, protein turnover, chaperones	Molecular Function: serine-type endopeptidase activity (GO:0004252);; Biological Process: proteolysis (GO:0006508);; Molecular Function: serine-type peptidase activity (GO:0008236);; Molecular Function: metal ion binding (GO:0046872);;	K01279|1.6e-87|qsu:111992866|K01279 tripeptidyl-peptidase I [EC:3.4.14.9] | (RefSeq) tripeptidyl-peptidase SED2-like	--	--	Pro-kumamolisin, activation domain	--	Peptidase S53 domain-containing protein OS=Carpinus fangiana OX=176857 GN=FH972_022811 PE=3 SV=1	O	Posttranslational modification, protein turnover, chaperones	hypothetical protein GSI_12724 [Ganoderma sinense ZZ0214-1]
Ganoderma_lingzhi_newGene_3555	--	--	--	--	--	--	HNH endonuclease	--	--	--	--	hypothetical protein SCP_0804130 [Sparassis crispa]
Ganoderma_lingzhi_newGene_2749	--	--	Molecular Function: DNA-binding transcription factor activity (GO:0003700);; Biological Process: regulation of transcription, DNA-templated (GO:0006355);; Molecular Function: sequence-specific DNA binding (GO:0043565);;	--	[K]	Transcription	Forkhead domain	--	--	--	--	hypothetical protein BD310DRAFT_256469 [Dichomitus squalens]
Ganoderma_lingzhi_newGene_2238	--	--	--	--	--	--	--	--	--	--	--	hypothetical protein GSI_15483 [Ganoderma sinense ZZ0214-1]
Ganoderma_lingzhi_newGene_420	--	--	--	--	--	--	--	--	--	--	--	hypothetical protein GSI_08579 [Ganoderma sinense ZZ0214-1]
Ganoderma_lingzhi_newGene_3085	--	--	Molecular Function: channel activity (GO:0015267);; Cellular Component: membrane (GO:0016020);; Cellular Component: integral component of membrane (GO:0016021);; Biological Process: transmembrane transport (GO:0055085);;	--	--	--	Major intrinsic protein	--	Uncharacterized protein OS=Carpinus fangiana OX=176857 GN=FH972_023005 PE=3 SV=1	--	--	transporter [Ganoderma sinense ZZ0214-1]
Ganoderma_lingzhi_newGene_117	--	--	--	--	--	--	WSC domain	--	--	--	--	hypothetical protein GSI_01379 [Ganoderma sinense ZZ0214-1]
Ganoderma_lingzhi_newGene_2607	--	--	--	--	--	--	--	--	--	--	--	hypothetical protein GSI_00345 [Ganoderma sinense ZZ0214-1]
Ganoderma_lingzhi_newGene_1027	--	--	Biological Process: ribosomal large subunit assembly (GO:0000027);; Cellular Component: ubiquitin ligase complex (GO:0000151);; Molecular Function: protein binding (GO:0005515);; Cellular Component: cellular_component (GO:0005575);; Cellular Component: intracellular (GO:0005622);; Cellular Component: obsolete cell (GO:0005623);; Cellular Component: nucleus (GO:0005634);; Cellular Component: nucle…	--	--	--	WD domain, G-beta repeat	--	--	S	Function unknown	transporter [Ganoderma sinense ZZ0214-1]
Ganoderma_lingzhi_newGene_2322	--	--	--	--	--	--	--	--	--	--	--	hypothetical protein BD311DRAFT_561727 [Dichomitus squalens]
Ganoderma_lingzhi_newGene_4246	--	--	Biological Process: mycotoxin biosynthetic process (GO:0043386);;	--	--	--	Mycotoxin biosynthesis protein UstYa	--	--	--	--	hypothetical protein GSI_02209 [Ganoderma sinense ZZ0214-1]
Ganoderma_lingzhi_newGene_3994	--	--	--	--	--	--	--	--	--	--	--	hypothetical protein GSI_09963 [Ganoderma sinense ZZ0214-1]
Ganoderma_lingzhi_newGene_1801	--	--	--	--	--	--	--	--	--	--	--	hypothetical protein BD311DRAFT_777698 [Dichomitus squalens]
Ganoderma_lingzhi_newGene_1613	--	--	--	--	--	--	--	--	--	--	--	hypothetical protein GSI_09851 [Ganoderma sinense ZZ0214-1]
Ganoderma_lingzhi_newGene_3018	--	--	--	--	--	--	Eukaryotic aspartyl protease	--	--	--	--	transporter [Ganoderma sinense ZZ0214-1]
Ganoderma_lingzhi_newGene_2844	--	--	--	--	--	--	--	--	--	--	--	hypothetical protein BD309DRAFT_897071 [Dichomitus squalens]
Ganoderma_lingzhi_newGene_3494	--	--	Biological Process: reproduction (GO:0000003);; Biological Process: developmental process involved in reproduction (GO:0003006);; Molecular Function: molecular_function (GO:0003674);; Molecular Function: DNA-binding transcription factor activity (GO:0003700);; Molecular Function: protein binding (GO:0005515);; Cellular Component: cellular_component (GO:0005575);; Cellular Component: intracellular…	K11462|6.3e-07|bpg:Bathy06g01360|K11462 polycomb protein EED | (RefSeq) fertilization-independent endosperm protein	--	--	WD domain, G-beta repeat	--	--	K	Transcription	WD40 repeat-like protein [Dichomitus squalens LYAD-421 SS1]
Ganoderma_lingzhi_newGene_2679	--	--	--	--	--	--	--	--	--	--	--	hypothetical protein GSI_13127 [Ganoderma sinense ZZ0214-1]
Ganoderma_lingzhi_newGene_1537	--	--	--	--	--	--	--	--	--	--	--	hypothetical protein GSI_14641 [Ganoderma sinense ZZ0214-1]
Ganoderma_lingzhi_newGene_3522	--	--	--	--	--	--	DnaJ domain	--	--	--	--	hypothetical protein BD311DRAFT_766718 [Dichomitus squalens]
Ganoderma_lingzhi_newGene_3922	--	--	--	--	--	--	Heterokaryon incompatibility protein (HET)	--	--	--	--	Phosphotyrosine protein phosphatase PtpA, partial [Ganoderma boninense]
Ganoderma_lingzhi_newGene_2571	--	--	--	--	--	--	--	--	--	--	--	hypothetical protein GSI_12145 [Ganoderma sinense ZZ0214-1]
Ganoderma_lingzhi_newGene_1525	--	--	--	--	--	--	--	--	--	--	--	hypothetical protein OH76DRAFT_1018249 [Polyporus brumalis]
Ganoderma_lingzhi_newGene_1120	[G]	Carbohydrate transport and metabolism	Cellular Component: integral component of membrane (GO:0016021);; Molecular Function: transmembrane transporter activity (GO:0022857);; Biological Process: transmembrane transport (GO:0055085);;	--	--	--	Major Facilitator Superfamily	--	Uncharacterized protein OS=Carpinus fangiana OX=176857 GN=FH972_024109 PE=4 SV=1	S	Function unknown	MFS general substrate transporter [Ganoderma sinense ZZ0214-1]
Ganoderma_lingzhi_newGene_2330	--	--	--	--	--	--	--	--	--	--	--	hypothetical protein GSI_09875 [Ganoderma sinense ZZ0214-1]
Ganoderma_lingzhi_newGene_2769	--	--	--	--	--	--	--	--	--	--	--	WtsE [Ganoderma boninense]
Ganoderma_lingzhi_newGene_576	--	--	--	--	--	--	--	--	--	--	--	uncharacterized protein DICSQDRAFT_165509 [Dichomitus squalens LYAD-421 SS1]
Ganoderma_lingzhi_newGene_415	--	--	--	--	--	--	--	--	--	--	--	hypothetical protein GSI_08596 [Ganoderma sinense ZZ0214-1]
Ganoderma_lingzhi_newGene_1679	--	--	--	--	--	--	--	--	--	--	--	hypothetical protein GSI_09987 [Ganoderma sinense ZZ0214-1]
Ganoderma_lingzhi_newGene_3323	--	--	--	--	--	--	--	--	--	--	--	hypothetical protein BD310DRAFT_912546 [Dichomitus squalens]
Ganoderma_lingzhi_newGene_28	--	--	Molecular Function: actin binding (GO:0003779);;	--	[Z]	Cytoskeleton	WH2 motif	--	--	--	--	hypothetical protein GSI_00839 [Ganoderma sinense ZZ0214-1]
Ganoderma_lingzhi_newGene_3646	[R]	General function prediction only	--	K22684|1.9e-84|qsu:112020662|K22684 metacaspase-1 [EC:3.4.22.-] | (RefSeq) metacaspase-1-like	[DO]	--	Caspase domain	Metacaspase-2 OS=Arabidopsis thaliana OX=3702 GN=AMC2 PE=1 SV=1	Uncharacterized protein OS=Carpinus fangiana OX=176857 GN=FH972_026234 PE=4 SV=1	--	--	hypothetical protein GSI_10132 [Ganoderma sinense ZZ0214-1]
Ganoderma_lingzhi_newGene_3709	--	--	--	--	--	--	--	--	--	--	--	hypothetical protein GSI_03032 [Ganoderma sinense ZZ0214-1]
Ganoderma_lingzhi_newGene_2376	--	--	--	--	--	--	--	--	--	--	--	transcription factor [Ganoderma sinense ZZ0214-1]
Ganoderma_lingzhi_newGene_1149	--	--	--	--	--	--	Caulimovirus viroplasmin	--	--	--	--	hypothetical protein GSI_08192 [Ganoderma sinense ZZ0214-1]
Ganoderma_lingzhi_newGene_3943	[GER]	--	Cellular Component: membrane (GO:0016020);; Cellular Component: integral component of membrane (GO:0016021);;	--	[R]	General function prediction only	EamA-like transporter family	--	Uncharacterized protein OS=Carpinus fangiana OX=176857 GN=FH972_023195 PE=3 SV=1	--	--	hypothetical protein BD311DRAFT_789793 [Dichomitus squalens]
Ganoderma_lingzhi_newGene_3730	--	--	--	--	--	--	--	--	--	--	--	hypothetical protein GSI_02966 [Ganoderma sinense ZZ0214-1]
Ganoderma_lingzhi_newGene_3865	--	--	Molecular Function: protein binding (GO:0005515);;	--	--	--	F-box domain	--	--	--	--	hypothetical protein GSI_03167 [Ganoderma sinense ZZ0214-1]
Ganoderma_lingzhi_newGene_2546	--	--	Molecular Function: iron ion binding (GO:0005506);; Molecular Function: oxidoreductase activity, acting on paired donors, with incorporation or reduction of molecular oxygen (GO:0016705);; Molecular Function: heme binding (GO:0020037);; Biological Process: oxidation-reduction process (GO:0055114);;	--	--	--	Cytochrome P450	--	--	Q	Secondary metabolites biosynthesis, transport and catabolism	Cyp51A [Ganoderma boninense]
Ganoderma_lingzhi_newGene_1394	--	--	--	--	--	--	--	--	--	--	--	hypothetical protein GSI_05568 [Ganoderma sinense ZZ0214-1]
Ganoderma_lingzhi_newGene_548	--	--	--	--	--	--	--	--	--	--	--	hypothetical protein GSI_13591 [Ganoderma sinense ZZ0214-1]
Ganoderma_lingzhi_newGene_3069	--	--	--	--	--	--	--	--	--	--	--	hypothetical protein GSI_03769 [Ganoderma sinense ZZ0214-1]
Ganoderma_lingzhi_newGene_1718	--	--	--	--	--	--	--	--	--	--	--	hypothetical protein GSI_09611 [Ganoderma sinense ZZ0214-1]
Ganoderma_lingzhi_newGene_3964	--	--	--	--	--	--	--	--	--	--	--	hypothetical protein GSI_05202 [Ganoderma sinense ZZ0214-1]
Ganoderma_lingzhi_newGene_3371	--	--	--	--	--	--	--	--	--	--	--	hypothetical protein GSI_06635 [Ganoderma sinense ZZ0214-1]
Ganoderma_lingzhi_newGene_2718	--	--	--	--	--	--	--	--	--	--	--	hypothetical protein GSI_08218 [Ganoderma sinense ZZ0214-1]
Ganoderma_lingzhi_newGene_3302	--	--	--	--	--	--	gag-polypeptide of LTR copia-type	--	--	--	--	uncharacterized protein DICSQDRAFT_135501 [Dichomitus squalens LYAD-421 SS1]
Ganoderma_lingzhi_newGene_2386	--	--	--	K22651|9.3e-07|egr:104425715|K22651 E3 ubiquitin-protein ligase RNF4 [EC:2.3.2.27] | (RefSeq) E3 ubiquitin-protein ligase RNF4	--	--	Ring finger domain	--	Zinc finger, RING/FYVE/PHD-type OS=Artemisia annua OX=35608 GN=CTI12_AA398190 PE=4 SV=1	--	--	hypothetical protein GSI_04399 [Ganoderma sinense ZZ0214-1]
Ganoderma_lingzhi_newGene_970	--	--	--	--	--	--	--	--	--	--	--	hypothetical protein GSI_11579 [Ganoderma sinense ZZ0214-1]
Ganoderma_lingzhi_newGene_2578	--	--	--	--	--	--	--	--	--	--	--	hypothetical protein GSI_12134 [Ganoderma sinense ZZ0214-1]
Ganoderma_lingzhi_newGene_1153	--	--	Molecular Function: protein binding (GO:0005515);;	--	--	--	WD domain, G-beta repeat	--	--	S	Function unknown	hypothetical protein GSI_01466 [Ganoderma sinense ZZ0214-1]
Ganoderma_lingzhi_newGene_3175	--	--	Biological Process: reproduction (GO:0000003);; Biological Process: microtubule cytoskeleton organization (GO:0000226);; Biological Process: developmental process involved in reproduction (GO:0003006);; Molecular Function: molecular_function (GO:0003674);; Molecular Function: GTPase activator activity (GO:0005096);; Molecular Function: binding (GO:0005488);; Molecular Function: protein binding (G…	K21767|1.8e-87|mis:MICPUN_56574|K21767 tubulin-specific chaperone D | (RefSeq) predicted protein	[O]	Posttranslational modification, protein turnover, chaperones	--	Tubulin-folding cofactor D OS=Arabidopsis thaliana OX=3702 GN=TFCD PE=2 SV=1	Tubulin-specific chaperone D OS=Klebsormidium nitens OX=105231 GN=KFL_003200080 PE=3 SV=1	O	Posttranslational modification, protein turnover, chaperones	ARM repeat-containing protein [Dichomitus squalens LYAD-421 SS1]
Ganoderma_lingzhi_newGene_1919	--	--	--	--	--	--	--	--	--	--	--	hypothetical protein GSI_04701 [Ganoderma sinense ZZ0214-1]
Ganoderma_lingzhi_newGene_3712	--	--	Molecular Function: molecular_function (GO:0003674);; Molecular Function: catalytic activity (GO:0003824);; Molecular Function: ubiquitin-protein transferase activity (GO:0004842);; Cellular Component: cellular_component (GO:0005575);; Cellular Component: intracellular (GO:0005622);; Cellular Component: obsolete cell (GO:0005623);; Cellular Component: nucleus (GO:0005634);; Cellular Component: cy…	K15382|9.8e-11|hbr:110671043|K15382 solute carrier family 50 (sugar transporter) | (RefSeq) bidirectional sugar transporter SWEET10-like	[O]	Posttranslational modification, protein turnover, chaperones	Ring finger domain	E3 ubiquitin-protein ligase RHA2B OS=Arabidopsis thaliana OX=3702 GN=RHA2B PE=1 SV=2	RING-type domain-containing protein OS=Hevea brasiliensis OX=3981 GN=GH714_019163 PE=4 SV=1	O	Posttranslational modification, protein turnover, chaperones	transporter [Ganoderma sinense ZZ0214-1]
Ganoderma_lingzhi_newGene_2619	--	--	--	--	--	--	--	--	--	--	--	hypothetical protein GSI_13293 [Ganoderma sinense ZZ0214-1]
Ganoderma_lingzhi_newGene_4046	[Q]	Secondary metabolites biosynthesis, transport and catabolism	Biological Process: polyketide metabolic process (GO:0030638);;	--	--	--	--	--	Carboxymethylenebutenolidase OS=Chlorella sorokiniana OX=3076 GN=C2E21_6929 PE=4 SV=1	--	--	hypothetical protein GSI_06391 [Ganoderma sinense ZZ0214-1]
Ganoderma_lingzhi_newGene_3504	--	--	--	--	--	--	--	--	--	--	--	hypothetical protein GSI_10534 [Ganoderma sinense ZZ0214-1]
Ganoderma_lingzhi_newGene_2774	--	--	--	--	--	--	Trypsin-like peptidase domain	--	--	--	--	hypothetical protein GSI_06856 [Ganoderma sinense ZZ0214-1]
Ganoderma_lingzhi_newGene_347	--	--	--	--	--	--	--	--	--	--	--	hypothetical protein GSI_08836 [Ganoderma sinense ZZ0214-1]
Ganoderma_lingzhi_newGene_3591	--	--	--	--	--	--	--	--	--	--	--	hypothetical protein BD311DRAFT_807152 [Dichomitus squalens]
Ganoderma_lingzhi_newGene_1343	--	--	--	--	--	--	--	--	--	--	--	hypothetical protein GSI_11348 [Ganoderma sinense ZZ0214-1]
Ganoderma_lingzhi_newGene_4367	--	--	--	--	--	--	--	--	--	--	--	hypothetical protein GSI_03506 [Ganoderma sinense ZZ0214-1]
Ganoderma_lingzhi_newGene_372	--	--	--	--	--	--	--	--	--	--	--	hypothetical protein GSI_08685 [Ganoderma sinense ZZ0214-1]
Ganoderma_lingzhi_newGene_4077	--	--	--	--	--	--	--	--	--	--	--	hypothetical protein BD310DRAFT_167312 [Dichomitus squalens]
Ganoderma_lingzhi_newGene_2298	--	--	--	--	--	--	Caulimovirus viroplasmin	--	--	--	--	hypothetical protein GSI_08191 [Ganoderma sinense ZZ0214-1]
Ganoderma_lingzhi_newGene_604	--	--	Molecular Function: protein binding (GO:0005515);;	--	--	--	F-box domain	--	--	--	--	hypothetical protein GSI_06048 [Ganoderma sinense ZZ0214-1]
Ganoderma_lingzhi_newGene_4245	--	--	Biological Process: mycotoxin biosynthetic process (GO:0043386);;	--	--	--	Mycotoxin biosynthesis protein UstYa	--	--	--	--	hypothetical protein BD310DRAFT_941351 [Dichomitus squalens]
Ganoderma_lingzhi_newGene_161	--	--	--	--	--	--	--	--	--	--	--	hypothetical protein BD311DRAFT_807273 [Dichomitus squalens]
Ganoderma_lingzhi_newGene_1975	--	--	--	--	--	--	--	--	--	--	--	hypothetical protein BD309DRAFT_969767 [Dichomitus squalens]
Ganoderma_lingzhi_newGene_37	--	--	--	--	--	--	--	--	--	--	--	hypothetical protein GSI_00882 [Ganoderma sinense ZZ0214-1]
Ganoderma_lingzhi_newGene_1662	--	--	--	--	--	--	--	--	--	--	--	hypothetical protein GSI_14369 [Ganoderma sinense ZZ0214-1]
Ganoderma_lingzhi_newGene_3301	--	--	--	K19525|5.7e-06|jcu:105643596|K19525 vacuolar protein sorting-associated protein 13A/C | (RefSeq) uncharacterized protein LOC105643596	--	--	Integral peroxisomal membrane peroxin	--	Uncharacterized protein OS=Carpinus fangiana OX=176857 GN=FH972_025744 PE=4 SV=1	--	--	hypothetical protein GSI_06661 [Ganoderma sinense ZZ0214-1]
Ganoderma_lingzhi_newGene_3914	--	--	Molecular Function: serine-type peptidase activity (GO:0008236);;	K01279|4.2e-12|qsu:112018862|K01279 tripeptidyl-peptidase I [EC:3.4.14.9] | (RefSeq) tripeptidyl-peptidase sed2-like	--	--	Pro-kumamolisin, activation domain	--	--	--	--	family S53 protease-like protein [Dichomitus squalens]
Ganoderma_lingzhi_newGene_3634	--	--	Biological Process: reproduction (GO:0000003);; Cellular Component: histone acetyltransferase complex (GO:0000123);; Biological Process: developmental process involved in reproduction (GO:0003006);; Molecular Function: molecular_function (GO:0003674);; Molecular Function: binding (GO:0005488);; Molecular Function: protein binding (GO:0005515);; Cellular Component: cellular_component (GO:0005575);…	--	--	--	WD domain, G-beta repeat	--	--	S	Function unknown	YVTN repeat-like/Quino protein amine dehydrogenase [Polyporus arcularius HHB13444]
Ganoderma_lingzhi_newGene_1520	--	--	--	--	--	--	--	--	--	--	--	hypothetical protein BD309DRAFT_400035 [Dichomitus squalens]
Ganoderma_lingzhi_newGene_1442	--	--	Molecular Function: metalloendopeptidase activity (GO:0004222);;	--	--	--	Lysine-specific metallo-endopeptidase	--	--	--	--	deuterolysin M35 metalloprotease [Crucibulum laeve]
Ganoderma_lingzhi_newGene_1380	--	--	--	--	--	--	Protein of unknown function (DUF4449)	--	Uncharacterized protein OS=Carpinus fangiana OX=176857 GN=FH972_024444 PE=4 SV=1	--	--	hypothetical protein GSI_03660 [Ganoderma sinense ZZ0214-1]
Ganoderma_lingzhi_newGene_875	--	--	--	--	--	--	--	--	--	--	--	hypothetical protein L226DRAFT_521645 [Lentinus tigrinus ALCF2SS1-7]
Ganoderma_lingzhi_newGene_3756	[P]	Inorganic ion transport and metabolism	Molecular Function: maleylacetate reductase activity (GO:0018506);; Molecular Function: metal ion binding (GO:0046872);; Molecular Function: peroxiredoxin activity (GO:0051920);; Biological Process: oxidation-reduction process (GO:0055114);;	--	--	--	Carboxymuconolactone decarboxylase family	--	Maleylacetate reductase OS=Nannochloropsis gaditana OX=72520 GN=Naga_100021g28 PE=3 SV=1	--	--	hypothetical protein GSI_02900 [Ganoderma sinense ZZ0214-1]
Ganoderma_lingzhi_newGene_752	--	--	--	--	--	--	--	--	--	--	--	hypothetical protein GSI_09684 [Ganoderma sinense ZZ0214-1]
Ganoderma_lingzhi_newGene_3958	[S]	Function unknown	Molecular Function: nucleic acid binding (GO:0003676);; Molecular Function: endonuclease activity (GO:0004519);;	--	--	--	Protein of unknown function DUF262	--	HNHc domain-containing protein OS=Chlamydomonas reinhardtii OX=3055 GN=CHLRE_12g496900v5 PE=4 SV=1	--	--	hypothetical protein BD310DRAFT_932136 [Dichomitus squalens]
Ganoderma_lingzhi_newGene_1004	--	--	--	--	--	--	--	--	--	--	--	14-alpha sterol demethylase Cyp51B (EC [Ganoderma boninense]
Ganoderma_lingzhi_newGene_1321	--	--	--	--	--	--	--	--	--	--	--	hypothetical protein L226DRAFT_538217 [Lentinus tigrinus ALCF2SS1-7]
Ganoderma_lingzhi_newGene_1065	--	--	--	--	--	--	--	--	--	--	--	hypothetical protein GSI_09611 [Ganoderma sinense ZZ0214-1]
Ganoderma_lingzhi_newGene_634	[QV]	--	Molecular Function: monooxygenase activity (GO:0004497);; Molecular Function: iron ion binding (GO:0005506);; Molecular Function: oxidoreductase activity, acting on paired donors, with incorporation or reduction of molecular oxygen (GO:0016705);; Molecular Function: heme binding (GO:0020037);; Biological Process: oxidation-reduction process (GO:0055114);;	K05917|5.1e-16|sbi:8062647|K05917 sterol 14alpha-demethylase [EC:1.14.14.154 1.14.15.36] | (RefSeq) obtusifoliol 14-alpha demethylase	--	--	Cytochrome P450	--	SANT domain-containing protein OS=Carpinus fangiana OX=176857 GN=FH972_021739 PE=4 SV=1	Q	Secondary metabolites biosynthesis, transport and catabolism	cytochrome P450 [Ganoderma sinense ZZ0214-1]
Ganoderma_lingzhi_newGene_133	[R]	General function prediction only	Molecular Function: protein binding (GO:0005515);;	--	[B]	Chromatin structure and dynamics	WD domain, G-beta repeat	--	Uncharacterized protein OS=Volvox carteri f. nagariensis OX=3068 GN=VOLCADRAFT_90483 PE=4 SV=1	S	Function unknown	Transcriptional repressor TUP1 [Ganoderma boninense]
Ganoderma_lingzhi_newGene_125	--	--	--	--	--	--	--	--	--	--	--	cytochrome P450 [Ganoderma sinense ZZ0214-1]
Ganoderma_lingzhi_newGene_910	--	--	--	--	--	--	--	--	--	--	--	hypothetical protein GSI_11757 [Ganoderma sinense ZZ0214-1]
Ganoderma_lingzhi_newGene_742	--	--	--	--	--	--	--	--	--	--	--	hypothetical protein GSI_09702 [Ganoderma sinense ZZ0214-1]
Ganoderma_lingzhi_newGene_1572	--	--	--	--	--	--	--	--	--	--	--	transporter [Ganoderma sinense ZZ0214-1]
Ganoderma_lingzhi_newGene_3516	--	--	--	--	--	--	--	--	--	--	--	hypothetical protein BD311DRAFT_760601 [Dichomitus squalens]
Ganoderma_lingzhi_newGene_3480	--	--	--	--	--	--	--	--	--	--	--	hypothetical protein GSI_10603 [Ganoderma sinense ZZ0214-1]
Ganoderma_lingzhi_newGene_1440	--	--	--	--	--	--	--	--	--	--	--	hypothetical protein GSI_11263 [Ganoderma sinense ZZ0214-1]
Ganoderma_lingzhi_newGene_1170	--	--	--	--	--	--	--	--	--	--	--	hypothetical protein GSI_02695 [Ganoderma sinense ZZ0214-1]
Ganoderma_lingzhi_newGene_1563	--	--	--	--	--	--	--	--	--	--	--	Epl1 protein (Extracellular small protein 1) [Ganoderma boninense]
Ganoderma_lingzhi_newGene_1115	--	--	Biological Process: reproduction (GO:0000003);; Cellular Component: histone acetyltransferase complex (GO:0000123);; Biological Process: developmental process involved in reproduction (GO:0003006);; Molecular Function: molecular_function (GO:0003674);; Molecular Function: binding (GO:0005488);; Molecular Function: protein binding (GO:0005515);; Cellular Component: cellular_component (GO:0005575);…	--	--	--	WD domain, G-beta repeat	--	--	S	Function unknown	YVTN repeat-like/Quino protein amine dehydrogenase [Polyporus arcularius HHB13444]
Ganoderma_lingzhi_newGene_2488	--	--	--	--	--	--	--	--	--	--	--	hypothetical protein GSI_12071 [Ganoderma sinense ZZ0214-1]
Ganoderma_lingzhi_newGene_1216	--	--	--	--	--	--	--	--	--	--	--	hypothetical protein BD309DRAFT_950354 [Dichomitus squalens]
Ganoderma_lingzhi_newGene_53	--	--	--	--	--	--	--	--	--	--	--	rRNA processing/ribosome biogenesis-domain-containing protein [Dichomitus squalens]
Ganoderma_lingzhi_newGene_2507	--	--	--	--	--	--	--	--	--	--	--	Xanthomonas outer protein J [Ganoderma boninense]
Ganoderma_lingzhi_newGene_2479	--	--	--	--	--	--	--	--	--	--	--	hypothetical protein BD309DRAFT_532116 [Dichomitus squalens]
Ganoderma_lingzhi_newGene_3751	--	--	--	--	--	--	--	--	--	--	--	hypothetical protein GSI_02915 [Ganoderma sinense ZZ0214-1]
Ganoderma_lingzhi_newGene_4059	--	--	Molecular Function: iron ion binding (GO:0005506);; Molecular Function: oxidoreductase activity, acting on paired donors, with incorporation or reduction of molecular oxygen (GO:0016705);; Molecular Function: heme binding (GO:0020037);; Biological Process: oxidation-reduction process (GO:0055114);;	--	--	--	Cytochrome P450	--	--	--	--	cytochrome P450 [Ganoderma sinense ZZ0214-1]
Ganoderma_lingzhi_newGene_163	[I]	Lipid transport and metabolism	Molecular Function: molecular_function (GO:0003674);; Molecular Function: catalytic activity (GO:0003824);; Cellular Component: cellular_component (GO:0005575);; Cellular Component: intracellular (GO:0005622);; Cellular Component: obsolete cell (GO:0005623);; Cellular Component: cytoplasm (GO:0005737);; Cellular Component: cytosol (GO:0005829);; Biological Process: lipid metabolic process (GO:000…	K00574|2.9e-18|ghi:107932144|K00574 cyclopropane-fatty-acyl-phospholipid synthase [EC:2.1.1.79] | (RefSeq) uncharacterized protein LOC107932144 isoform X1	--	--	Mycolic acid cyclopropane synthetase	--	Amino_oxidase domain-containing protein OS=Triticum turgidum subsp. durum OX=4567 GN=TRITD_2Av1G283240 PE=4 SV=1	M	Cell wall/membrane/envelope biogenesis	Tuberculostearic acid methyltransferase UfaA1 [Trametes pubescens]
Ganoderma_lingzhi_newGene_4100	--	--	--	--	--	--	--	--	--	--	--	hypothetical protein GSI_14813 [Ganoderma sinense ZZ0214-1]
Ganoderma_lingzhi_newGene_2484	--	--	--	--	--	--	--	--	--	--	--	hypothetical protein GSI_12057 [Ganoderma sinense ZZ0214-1]
Ganoderma_lingzhi_newGene_3836	--	--	--	--	--	--	--	--	--	--	--	hypothetical protein GSI_03093 [Ganoderma sinense ZZ0214-1]
Ganoderma_lingzhi_newGene_2724	--	--	Biological Process: vacuolar proton-transporting V-type ATPase complex assembly (GO:0070072);;	--	--	--	Endoplasmic reticulum-based factor for assembly of V-ATPase	--	--	--	--	hypothetical protein GSI_12968 [Ganoderma sinense ZZ0214-1]
Ganoderma_lingzhi_newGene_2455	--	--	--	--	--	--	--	--	--	--	--	hypothetical protein GSI_00034 [Ganoderma sinense ZZ0214-1]
Ganoderma_lingzhi_newGene_528	[HC]	--	Molecular Function: FAD binding (GO:0071949);;	K09838|8.9e-12|smo:SELMODRAFT_234460|K09838 zeaxanthin epoxidase [EC:1.14.15.21] | (RefSeq) Zep1-2; hypothetical protein	--	--	FAD binding domain	--	FAD_binding_3 domain-containing protein OS=Nothophytophthora sp. Chile5 OX=2483409 GN=BBJ28_00025833 PE=4 SV=1	C	Energy production and conversion	hypothetical protein GSI_03202 [Ganoderma sinense ZZ0214-1]
Ganoderma_lingzhi_newGene_965	[I]	Lipid transport and metabolism	Molecular Function: hydrolase activity (GO:0016787);;	K01049|1.1e-31|qsu:112006173|K01049 acetylcholinesterase [EC:3.1.1.7] | (RefSeq) lipase 1-like	[T]	Signal transduction mechanisms	Carboxylesterase family	Isoprenylcysteine alpha-carbonyl methylesterase ICME OS=Arabidopsis thaliana OX=3702 GN=ICME PE=2 SV=1	Carboxylic ester hydrolase OS=Phytophthora kernoviae OX=325452 GN=BBI17_006373 PE=3 SV=1	I	Lipid transport and metabolism	hypothetical protein GSI_11607 [Ganoderma sinense ZZ0214-1]
Ganoderma_lingzhi_newGene_1196	--	--	--	--	--	--	--	--	--	--	--	hypothetical protein GSI_01661 [Ganoderma sinense ZZ0214-1]
Ganoderma_lingzhi_newGene_183	--	--	--	--	--	--	--	--	--	--	--	hypothetical protein GSI_09348 [Ganoderma sinense ZZ0214-1]
Ganoderma_lingzhi_newGene_639	--	--	--	--	--	--	--	--	--	--	--	hypothetical protein GSI_13988 [Ganoderma sinense ZZ0214-1]
Ganoderma_lingzhi_newGene_3796	--	--	--	--	--	--	--	--	--	--	--	hypothetical protein GSI_09655 [Ganoderma sinense ZZ0214-1]
Ganoderma_lingzhi_newGene_3149	--	--	--	--	--	--	--	--	--	--	--	hypothetical protein GSI_15116 [Ganoderma sinense ZZ0214-1]
Ganoderma_lingzhi_newGene_256	--	--	--	--	--	--	--	--	--	--	--	hypothetical protein BD311DRAFT_742990 [Dichomitus squalens]
Ganoderma_lingzhi_newGene_3234	--	--	--	--	--	--	--	--	--	--	--	hypothetical protein GSI_02681 [Ganoderma sinense ZZ0214-1]
Ganoderma_lingzhi_newGene_3162	--	--	--	--	--	--	--	--	--	--	--	hypothetical protein K466DRAFT_585745 [Polyporus arcularius HHB13444]
Ganoderma_lingzhi_newGene_4148	--	--	--	--	--	--	--	--	--	--	--	hypothetical protein GSI_03469 [Ganoderma sinense ZZ0214-1]
Ganoderma_lingzhi_newGene_3329	--	--	Molecular Function: DNA-binding transcription factor activity, RNA polymerase II-specific (GO:0000981);; Cellular Component: nucleus (GO:0005634);; Biological Process: regulation of transcription, DNA-templated (GO:0006355);; Molecular Function: zinc ion binding (GO:0008270);;	--	--	--	Fungal Zn(2)-Cys(6) binuclear cluster domain	--	--	--	--	uncharacterized protein NECHADRAFT_47160, partial [Fusarium vanettenii 77-13-4]
Ganoderma_lingzhi_newGene_2553	--	--	--	--	--	--	--	--	--	--	--	hypothetical protein BD311DRAFT_750574 [Dichomitus squalens]
Ganoderma_lingzhi_newGene_2212	[C]	Energy production and conversion	Molecular Function: estradiol 17-beta-dehydrogenase activity (GO:0004303);;	K22418|5.5e-22|bna:106403171|K22418 11beta/17beta-hydroxysteroid dehydrogenase [EC:1.1.1.146 1.1.1.-] | (RefSeq) 11-beta-hydroxysteroid dehydrogenase 1B-like	[Q]	Secondary metabolites biosynthesis, transport and catabolism	short chain dehydrogenase	--	3-oxoacyl-[acyl-carrier-protein] reductase, putative (Fragment) OS=Ricinus communis OX=3988 GN=RCOM_1977200 PE=3 SV=1	Q	Secondary metabolites biosynthesis, transport and catabolism	hypothetical protein GSI_15419 [Ganoderma sinense ZZ0214-1]
Ganoderma_lingzhi_newGene_3216	--	--	--	--	--	--	--	--	--	--	--	hypothetical protein GSI_02729 [Ganoderma sinense ZZ0214-1]
Ganoderma_lingzhi_newGene_290	--	--	Molecular Function: molecular_function (GO:0003674);; Molecular Function: catalytic activity (GO:0003824);; Molecular Function: endopeptidase activity (GO:0004175);; Molecular Function: aspartic-type endopeptidase activity (GO:0004190);; Cellular Component: cellular_component (GO:0005575);; Cellular Component: intracellular (GO:0005622);; Cellular Component: obsolete cell (GO:0005623);; Cellular …	K01379|1.4e-16|qsu:112005909|K01379 cathepsin D [EC:3.4.23.5] | (RefSeq) polyporopepsin-like	--	--	Eukaryotic aspartyl protease	--	Uncharacterized protein OS=Gossypium tomentosum OX=34277 GN=ES332_A01G098200v1 PE=3 SV=1	O	Posttranslational modification, protein turnover, chaperones	transporter [Ganoderma sinense ZZ0214-1]
Ganoderma_lingzhi_newGene_1915	--	--	--	--	--	--	--	--	--	--	--	hypothetical protein EWM64_g9516 [Hericium alpestre]
Ganoderma_lingzhi_newGene_1617	[E]	Amino acid transport and metabolism	--	--	--	--	--	--	--	E	Amino acid transport and metabolism	Transcriptional repressor TUP1 [Ganoderma boninense]
Ganoderma_lingzhi_newGene_1945	--	--	--	--	--	--	--	--	--	--	--	hypothetical protein GSI_04693 [Ganoderma sinense ZZ0214-1]
Ganoderma_lingzhi_newGene_645	--	--	--	--	--	--	CSN8/PSMD8/EIF3K family	--	--	--	--	hypothetical protein GSI_14027 [Ganoderma sinense ZZ0214-1]
Ganoderma_lingzhi_newGene_2726	--	--	Cellular Component: ubiquitin ligase complex (GO:0000151);; Biological Process: MAPK cascade (GO:0000165);; Molecular Function: molecular_function (GO:0003674);; Molecular Function: catalytic activity (GO:0003824);; Molecular Function: ubiquitin-protein transferase activity (GO:0004842);; Molecular Function: signal sequence binding (GO:0005048);; Molecular Function: binding (GO:0005488);; Molecul…	K10632|8.9e-77|qsu:112014277|K10632 BRCA1-associated protein [EC:2.3.2.27] | (RefSeq) RING finger protein ETP1 homolog	[R]	General function prediction only	BRCA1-associated protein 2	BRAP2 RING ZnF UBP domain-containing protein 2 OS=Arabidopsis thaliana OX=3702 GN=BRIZ2 PE=1 SV=1	Uncharacterized protein OS=Marchantia polymorpha OX=3197 GN=MARPO_0006s0136 PE=4 SV=1	O	Posttranslational modification, protein turnover, chaperones	zf-UBP-domain-containing protein [Dichomitus squalens]
Ganoderma_lingzhi_newGene_1809	--	--	--	--	--	--	Fungal protein kinase	--	--	--	--	hypothetical protein GSI_15015 [Ganoderma sinense ZZ0214-1]
Ganoderma_lingzhi_newGene_1909	[QV]	--	Molecular Function: iron ion binding (GO:0005506);; Cellular Component: integral component of membrane (GO:0016021);; Molecular Function: oxidoreductase activity, acting on paired donors, with incorporation or reduction of molecular oxygen (GO:0016705);; Molecular Function: heme binding (GO:0020037);; Biological Process: oxidation-reduction process (GO:0055114);;	K20660|2.0e-15|crb:17887815|K20660 cytochrome P450 family 709 | (RefSeq) cytochrome P450 709B1	[Q]	Secondary metabolites biosynthesis, transport and catabolism	Cytochrome P450	Cytochrome P450 78A7 OS=Arabidopsis thaliana OX=3702 GN=CYP78A7 PE=2 SV=1	Cytochrome P450 4F12 OS=Anthurium amnicola OX=1678845 GN=CYP4F12_4 PE=3 SV=1	Q	Secondary metabolites biosynthesis, transport and catabolism	cytochrome P450 [Ganoderma sinense ZZ0214-1]
Ganoderma_lingzhi_newGene_3210	--	--	--	--	--	--	DDE superfamily endonuclease	--	DDE_3 domain-containing protein OS=Chondrus crispus OX=2769 GN=CHC_T00004441001 PE=4 SV=1	--	--	transcription factor [Ganoderma sinense ZZ0214-1]
Ganoderma_lingzhi_newGene_3921	--	--	--	--	--	--	--	--	--	--	--	hypothetical protein GSI_05318 [Ganoderma sinense ZZ0214-1]
Ganoderma_lingzhi_newGene_2027	--	--	--	--	--	--	--	--	--	--	--	Cytochrome P450 monooxygenase AKT7 (EC (AK-toxin biosynthesis protein 7) [Ganoderma boninense]
Ganoderma_lingzhi_newGene_2516	--	--	--	--	--	--	--	--	--	--	--	Uncharacterized protein [Ganoderma boninense]
Ganoderma_lingzhi_newGene_2158	--	--	--	--	--	--	--	--	--	--	--	hypothetical protein GSI_15236 [Ganoderma sinense ZZ0214-1]
Ganoderma_lingzhi_newGene_298	--	--	--	K21440|4.9e-30|qsu:111995348|K21440 ankyrin repeat domain-containing protein 50 | (RefSeq) uncharacterized protein LOC111995348	--	--	Heterokaryon incompatibility protein (HET)	--	--	--	--	hypothetical protein GSI_13221 [Ganoderma sinense ZZ0214-1]
Ganoderma_lingzhi_newGene_3342	--	--	--	--	--	--	--	--	--	--	--	hypothetical protein BD310DRAFT_838923 [Dichomitus squalens]
Ganoderma_lingzhi_newGene_1999	--	--	--	--	--	--	--	--	--	--	--	hypothetical protein GSI_07344 [Ganoderma sinense ZZ0214-1]
Ganoderma_lingzhi_newGene_1239	--	--	--	--	--	--	Conserved region of unknown function on GLTSCR protein	--	--	--	--	hypothetical protein GSI_01763 [Ganoderma sinense ZZ0214-1]
Ganoderma_lingzhi_newGene_1113	--	--	Molecular Function: nucleic acid binding (GO:0003676);; Biological Process: DNA integration (GO:0015074);;	K03953|2.4e-13|nta:107762450|K03953 NADH dehydrogenase (ubiquinone) 1 alpha subcomplex subunit 9 | (RefSeq) NADH dehydrogenase [ubiquinone] 1 alpha subcomplex subunit 9, mitochondrial-like	[R]	General function prediction only	Reverse transcriptase (RNA-dependent DNA polymerase)	--	Hypothetical retrotransposon OS=Ipomoea batatas OX=4120 PE=4 SV=1	T	Signal transduction mechanisms	transcription factor [Ganoderma sinense ZZ0214-1]
Ganoderma_lingzhi_newGene_4012	--	--	--	--	--	--	--	--	--	--	--	hypothetical protein GSI_06786 [Ganoderma sinense ZZ0214-1]
Ganoderma_lingzhi_newGene_3941	--	--	--	--	--	--	--	--	--	--	--	hypothetical protein GSI_05252 [Ganoderma sinense ZZ0214-1]
Ganoderma_lingzhi_newGene_1198	--	--	Molecular Function: protein binding (GO:0005515);;	--	--	--	F-box-like	--	--	--	--	hypothetical protein GSI_10319 [Ganoderma sinense ZZ0214-1]
Ganoderma_lingzhi_newGene_4483	--	--	--	--	--	--	--	--	--	--	--	hypothetical protein GSI_00525 [Ganoderma sinense ZZ0214-1]
Ganoderma_lingzhi_newGene_3956	--	--	--	--	--	--	--	--	--	--	--	hypothetical protein BD309DRAFT_957536 [Dichomitus squalens]
Ganoderma_lingzhi_newGene_4266	--	--	--	--	--	--	--	--	--	--	--	hypothetical protein GSI_02277 [Ganoderma sinense ZZ0214-1]
Ganoderma_lingzhi_newGene_1935	[O]	Posttranslational modification, protein turnover, chaperones	Molecular Function: serine-type endopeptidase activity (GO:0004252);; Biological Process: proteolysis (GO:0006508);; Molecular Function: metal ion binding (GO:0046872);;	K01279|4.2e-67|qsu:111992866|K01279 tripeptidyl-peptidase I [EC:3.4.14.9] | (RefSeq) tripeptidyl-peptidase SED2-like	--	--	Subtilase family	--	Peptidase S53 domain-containing protein OS=Carpinus fangiana OX=176857 GN=FH972_022811 PE=3 SV=1	O	Posttranslational modification, protein turnover, chaperones	hypothetical protein GSI_04698 [Ganoderma sinense ZZ0214-1]
Ganoderma_lingzhi_newGene_2401	--	--	--	--	--	--	--	--	--	--	--	hypothetical protein GSI_11295 [Ganoderma sinense ZZ0214-1]
Ganoderma_lingzhi_newGene_1444	--	--	Molecular Function: metalloendopeptidase activity (GO:0004222);; Biological Process: proteolysis (GO:0006508);;	--	--	--	Deuterolysin metalloprotease (M35) family	--	--	--	--	hypothetical protein GSI_11263 [Ganoderma sinense ZZ0214-1]
Ganoderma_lingzhi_newGene_3620	--	--	--	K21440|8.8e-31|qsu:112013520|K21440 ankyrin repeat domain-containing protein 50 | (RefSeq) ankyrin repeat domain-containing protein 50-like	--	--	Heterokaryon incompatibility protein (HET)	--	--	--	--	hypothetical protein GSI_10230 [Ganoderma sinense ZZ0214-1]
Ganoderma_lingzhi_newGene_2976	--	--	Molecular Function: protein binding (GO:0005515);;	--	--	--	WD domain, G-beta repeat	--	--	--	--	hypothetical protein GSI_06775 [Ganoderma sinense ZZ0214-1]
Ganoderma_lingzhi_newGene_2390	--	--	--	--	--	--	--	--	--	--	--	hypothetical protein GSI_14751 [Ganoderma sinense ZZ0214-1]
Ganoderma_lingzhi_newGene_3718	--	--	--	--	--	--	--	--	--	--	--	hypothetical protein GSI_03022 [Ganoderma sinense ZZ0214-1]
Ganoderma_lingzhi_newGene_633	[QV]	--	Molecular Function: monooxygenase activity (GO:0004497);; Molecular Function: iron ion binding (GO:0005506);; Molecular Function: oxidoreductase activity, acting on paired donors, with incorporation or reduction of molecular oxygen (GO:0016705);; Molecular Function: heme binding (GO:0020037);; Biological Process: oxidation-reduction process (GO:0055114);;	K05917|4.9e-19|sbi:8062647|K05917 sterol 14alpha-demethylase [EC:1.14.14.154 1.14.15.36] | (RefSeq) obtusifoliol 14-alpha demethylase	--	--	Cytochrome P450	--	SANT domain-containing protein OS=Carpinus fangiana OX=176857 GN=FH972_021739 PE=4 SV=1	Q	Secondary metabolites biosynthesis, transport and catabolism	cytochrome P450 [Ganoderma sinense ZZ0214-1]
Ganoderma_lingzhi_newGene_3581	--	--	--	--	--	--	--	--	--	--	--	hypothetical protein GSI_10322 [Ganoderma sinense ZZ0214-1]
Ganoderma_lingzhi_newGene_4028	--	--	Molecular Function: DNA-binding transcription factor activity (GO:0003700);; Cellular Component: nucleus (GO:0005634);; Biological Process: regulation of transcription, DNA-templated (GO:0006355);; Molecular Function: sequence-specific DNA binding (GO:0043565);;	--	--	--	HSF-type DNA-binding	--	--	--	--	transcription factor [Ganoderma sinense ZZ0214-1]
Ganoderma_lingzhi_newGene_1055	--	--	--	--	--	--	--	--	--	--	--	hypothetical protein BD311DRAFT_113728 [Dichomitus squalens]
Ganoderma_lingzhi_newGene_2564	--	--	--	--	--	--	--	--	--	--	--	hypothetical protein GSI_12148 [Ganoderma sinense ZZ0214-1]
Ganoderma_lingzhi_newGene_2728	--	--	--	--	--	--	--	--	--	--	--	hypothetical protein GSI_00111 [Ganoderma sinense ZZ0214-1]
Ganoderma_lingzhi_newGene_2746	--	--	--	--	--	--	--	--	--	--	--	hypothetical protein GSI_07423 [Ganoderma sinense ZZ0214-1]
Ganoderma_lingzhi_newGene_600	[P]	Inorganic ion transport and metabolism	Molecular Function: copper ion binding (GO:0005507);; Biological Process: copper ion homeostasis (GO:0055070);;	K06201|1.3e-13|ppp:112273458|K06201 copper homeostasis protein | (RefSeq) uncharacterized protein LOC112273458	[P]	Inorganic ion transport and metabolism	CutC family	--	Copper homeostasis protein cutC homolog OS=Blastocystis sp. subtype 1 (strain ATCC 50177 / NandII) OX=478820 GN=AV274_6550 PE=3 SV=1	P	Inorganic ion transport and metabolism	hypothetical protein GSI_06049 [Ganoderma sinense ZZ0214-1]
Ganoderma_lingzhi_newGene_11	--	--	--	--	--	--	--	--	--	--	--	hypothetical protein GSI_06225 [Ganoderma sinense ZZ0214-1]
Ganoderma_lingzhi_newGene_3664	[L]	Replication, recombination and repair	Molecular Function: recombinase activity (GO:0000150);; Biological Process: DNA recombinase assembly (GO:0000730);; Cellular Component: condensed nuclear chromosome (GO:0000794);; Molecular Function: double-stranded DNA binding (GO:0003690);; Molecular Function: single-stranded DNA binding (GO:0003697);; Molecular Function: ATP binding (GO:0005524);; Biological Process: mitotic recombination (GO:…	K10872|1.2e-33|ppp:112273618|K10872 meiotic recombination protein DMC1 | (RefSeq) meiotic recombination protein DMC1 homolog	[DL]	--	Rad51	Meiotic recombination protein DMC1 homolog A OS=Oryza sativa subsp. japonica OX=39947 GN=DMC1A PE=2 SV=1	Uncharacterized protein OS=Physcomitrella patens subsp. patens OX=3218 GN=PHYPA_024837 PE=3 SV=1	--	--	Rad51-domain-containing protein [Dichomitus squalens]
Ganoderma_lingzhi_newGene_710	--	--	--	--	--	--	--	--	--	--	--	hypothetical protein BD311DRAFT_744016 [Dichomitus squalens]
Ganoderma_lingzhi_newGene_3788	--	--	--	--	--	--	--	--	--	--	--	serine carboxypeptidase [Sanghuangporus baumii]
Ganoderma_lingzhi_newGene_3485	--	--	--	--	--	--	--	--	--	--	--	hypothetical protein GSI_10590 [Ganoderma sinense ZZ0214-1]
Ganoderma_lingzhi_newGene_359	--	--	Molecular Function: iron ion binding (GO:0005506);; Molecular Function: oxidoreductase activity, acting on paired donors, with incorporation or reduction of molecular oxygen (GO:0016705);; Molecular Function: heme binding (GO:0020037);; Biological Process: oxidation-reduction process (GO:0055114);;	--	--	--	Cytochrome P450	--	--	Q	Secondary metabolites biosynthesis, transport and catabolism	cytochrome P450 [Ganoderma sinense ZZ0214-1]
Ganoderma_lingzhi_newGene_2402	--	--	--	--	--	--	F-box-like	--	--	--	--	Thioredoxin reductase (EC [Ganoderma boninense]
Ganoderma_lingzhi_newGene_3469	--	--	--	--	--	--	--	--	--	--	--	hypothetical protein BD310DRAFT_933584 [Dichomitus squalens]
Ganoderma_lingzhi_newGene_1612	--	--	--	--	--	--	--	--	--	--	--	hypothetical protein GSI_09851 [Ganoderma sinense ZZ0214-1]
Ganoderma_lingzhi_newGene_2248	--	--	--	--	--	--	--	--	--	--	--	uncharacterized protein DICSQDRAFT_157538 [Dichomitus squalens LYAD-421 SS1]
Ganoderma_lingzhi_newGene_1089	--	--	--	--	--	--	--	--	--	--	--	Kinase (EC [Ganoderma boninense]
Ganoderma_lingzhi_newGene_1003	--	--	Molecular Function: protein binding (GO:0005515);;	--	--	--	F-box-like	--	--	--	--	hypothetical protein GSI_11488 [Ganoderma sinense ZZ0214-1]
Ganoderma_lingzhi_newGene_1214	--	--	--	--	--	--	--	--	--	--	--	hypothetical protein GSI_11376 [Ganoderma sinense ZZ0214-1]
Ganoderma_lingzhi_newGene_1818	--	--	--	--	--	--	--	--	--	--	--	hypothetical protein AN958_06236 [Leucoagaricus sp. SymC.cos]
Ganoderma_lingzhi_newGene_1802	--	--	--	--	--	--	--	--	--	--	--	hypothetical protein GSI_00191 [Ganoderma sinense ZZ0214-1]
Ganoderma_lingzhi_newGene_3338	--	--	--	--	--	--	--	--	--	--	--	uncharacterized protein DICSQDRAFT_157859 [Dichomitus squalens LYAD-421 SS1]
Ganoderma_lingzhi_newGene_3576	--	--	--	--	--	--	--	--	--	--	--	hypothetical protein GSI_10332 [Ganoderma sinense ZZ0214-1]
Ganoderma_lingzhi_newGene_1615	--	--	--	--	--	--	--	--	--	--	--	hypothetical protein GSI_09851 [Ganoderma sinense ZZ0214-1]
Ganoderma_lingzhi_newGene_408	--	--	--	--	--	--	--	--	--	--	--	hypothetical protein GSI_08613 [Ganoderma sinense ZZ0214-1]
Ganoderma_lingzhi_newGene_2896	[QV]	--	Molecular Function: monooxygenase activity (GO:0004497);; Molecular Function: iron ion binding (GO:0005506);; Molecular Function: oxidoreductase activity, acting on paired donors, with incorporation or reduction of molecular oxygen (GO:0016705);; Molecular Function: heme binding (GO:0020037);; Biological Process: oxidation-reduction process (GO:0055114);;	K17961|5.6e-16|pmum:103334264|K17961 trimethyltridecatetraene/dimethylnonatriene synthase [EC:1.14.14.58 1.14.14.59] | (RefSeq) cytochrome P450 82G1-like	[Q]	Secondary metabolites biosynthesis, transport and catabolism	Cytochrome P450	Isoflavone 2'-hydroxylase OS=Medicago truncatula OX=3880 GN=CYP81E7 PE=1 SV=1	SANT domain-containing protein OS=Carpinus fangiana OX=176857 GN=FH972_021739 PE=4 SV=1	Q	Secondary metabolites biosynthesis, transport and catabolism	cytochrome P450 [Ganoderma sinense ZZ0214-1]
Ganoderma_lingzhi_newGene_19	--	--	--	--	--	--	--	--	--	--	--	hypothetical protein GSI_00799 [Ganoderma sinense ZZ0214-1]
Ganoderma_lingzhi_newGene_1	--	--	--	--	--	--	--	--	--	--	--	hypothetical protein GSI_07634 [Ganoderma sinense ZZ0214-1]
Ganoderma_lingzhi_newGene_3110	--	--	--	K21440|2.4e-31|qsu:111995348|K21440 ankyrin repeat domain-containing protein 50 | (RefSeq) uncharacterized protein LOC111995348	--	--	Heterokaryon incompatibility protein (HET)	--	--	--	--	hypothetical protein GSI_03659 [Ganoderma sinense ZZ0214-1]
Ganoderma_lingzhi_newGene_1604	--	--	--	--	--	--	--	--	--	--	--	hypothetical protein GSI_14406 [Ganoderma sinense ZZ0214-1]
Ganoderma_lingzhi_newGene_4328	--	--	--	--	--	--	--	--	--	--	--	hypothetical protein PYCCODRAFT_196323 [Trametes coccinea BRFM310]
Ganoderma_lingzhi_newGene_3919	--	--	Molecular Function: metal ion binding (GO:0046872);;	--	--	--	MYND finger	--	Ectomycorrhiza-upregulated zf-MYND domain-containing protein OS=Ectocarpus siliculosus OX=2880 GN=Esi_0002_0289 PE=4 SV=1	--	--	hypothetical protein GSI_05321 [Ganoderma sinense ZZ0214-1]
Ganoderma_lingzhi_newGene_3109	--	--	--	--	--	--	--	--	--	--	--	hypothetical protein GSI_03651 [Ganoderma sinense ZZ0214-1]
Ganoderma_lingzhi_newGene_79	--	--	--	--	--	--	--	--	--	--	--	hypothetical protein GSI_01069 [Ganoderma sinense ZZ0214-1]
Ganoderma_lingzhi_newGene_2729	--	--	--	--	--	--	--	--	--	--	--	hypothetical protein GSI_05410 [Ganoderma sinense ZZ0214-1]
Ganoderma_lingzhi_newGene_762	--	--	--	--	--	--	--	--	--	--	--	hypothetical protein GSI_09587 [Ganoderma sinense ZZ0214-1]
Ganoderma_lingzhi_newGene_1810	--	--	--	--	--	--	--	--	--	--	--	Uncharacterized protein [Ganoderma boninense]
Ganoderma_lingzhi_newGene_927	--	--	--	--	--	--	--	--	--	--	--	hypothetical protein GSI_11708 [Ganoderma sinense ZZ0214-1]
Ganoderma_lingzhi_newGene_3113	--	--	--	--	--	--	--	--	--	--	--	Serine protease sat autotransporter (EC [Cleaved into: Serine protease sat (Secreted autotransporter toxin sat), Serine protease sat translocator] [Ganoderma boninense]
Ganoderma_lingzhi_newGene_4090	[G]	Carbohydrate transport and metabolism	Cellular Component: integral component of membrane (GO:0016021);; Biological Process: transmembrane transport (GO:0055085);;	--	--	--	Major Facilitator Superfamily	--	--	--	--	hypothetical protein GSI_14850 [Ganoderma sinense ZZ0214-1]
Ganoderma_lingzhi_newGene_46	--	--	--	--	--	--	--	--	--	--	--	hypothetical protein GSI_00941 [Ganoderma sinense ZZ0214-1]
Ganoderma_lingzhi_newGene_4351	--	--	--	--	--	--	--	--	--	--	--	hypothetical protein BD311DRAFT_543310 [Dichomitus squalens]
Ganoderma_lingzhi_newGene_1912	--	--	--	--	--	--	--	--	--	--	--	hypothetical protein GSI_04753 [Ganoderma sinense ZZ0214-1]
Ganoderma_lingzhi_newGene_48	--	--	--	--	--	--	--	--	--	--	--	hypothetical protein L227DRAFT_11615 [Lentinus tigrinus ALCF2SS1-6]
Ganoderma_lingzhi_newGene_3589	--	--	--	--	--	--	--	--	--	--	--	hypothetical protein GSI_06536 [Ganoderma sinense ZZ0214-1]
Ganoderma_lingzhi_newGene_272	--	--	Molecular Function: protein binding (GO:0005515);;	--	--	--	F-box-like	--	--	--	--	hypothetical protein GSI_07911 [Ganoderma sinense ZZ0214-1]
Ganoderma_lingzhi_newGene_1378	--	--	--	--	--	--	--	--	--	--	--	hypothetical protein GSI_09964 [Ganoderma sinense ZZ0214-1]
Ganoderma_lingzhi_newGene_1826	--	--	--	--	--	--	--	--	--	--	--	FAD/NAD(P)-binding domain-containing protein [Dichomitus squalens LYAD-421 SS1]
Ganoderma_lingzhi_newGene_3920	--	--	--	--	--	--	--	--	--	--	--	hypothetical protein GSI_05318 [Ganoderma sinense ZZ0214-1]
Ganoderma_lingzhi_newGene_181	--	--	--	--	--	--	--	--	--	--	--	hypothetical protein GSI_09357 [Ganoderma sinense ZZ0214-1]
Ganoderma_lingzhi_newGene_4330	--	--	--	--	--	--	Protein phosphatase 2C	--	--	--	--	protein serine/threonine phosphatase 2C [Dichomitus squalens LYAD-421 SS1]
Ganoderma_lingzhi_newGene_187	--	--	--	--	--	--	--	--	--	--	--	hypothetical protein GSI_06161 [Ganoderma sinense ZZ0214-1]
Ganoderma_lingzhi_newGene_3111	--	--	--	--	--	--	Protein of unknown function (DUF4449)	--	Uncharacterized protein OS=Carpinus fangiana OX=176857 GN=FH972_024444 PE=4 SV=1	--	--	hypothetical protein GSI_03660 [Ganoderma sinense ZZ0214-1]
Ganoderma_lingzhi_newGene_3913	--	--	Molecular Function: serine-type endopeptidase activity (GO:0004252);; Molecular Function: serine-type peptidase activity (GO:0008236);; Molecular Function: metal ion binding (GO:0046872);;	K01279|1.4e-24|qsu:112015463|K01279 tripeptidyl-peptidase I [EC:3.4.14.9] | (RefSeq) tripeptidyl-peptidase sed2-like	--	--	Pro-kumamolisin, activation domain	--	Sedolisin-like peptidase OS=Actinophrys sol OX=238771 PE=2 SV=1	--	--	family S53 protease-like protein [Dichomitus squalens]
Ganoderma_lingzhi_newGene_1827	--	--	Biological Process: meiotic cell cycle (GO:0051321);;	--	--	--	Meiosis protein SPO22/ZIP4 like	--	--	--	--	hypothetical protein OH76DRAFT_1128530 [Polyporus brumalis]
Ganoderma_lingzhi_newGene_3163	[QV]	--	Biological Process: response to acid chemical (GO:0001101);; Molecular Function: molecular_function (GO:0003674);; Molecular Function: catalytic activity (GO:0003824);; Molecular Function: monooxygenase activity (GO:0004497);; Molecular Function: iron ion binding (GO:0005506);; Biological Process: response to stress (GO:0006950);; Biological Process: response to osmotic stress (GO:0006970);; Biol…	K20660|2.6e-31|ats:109735454|K20660 cytochrome P450 family 709 | (RefSeq) LOC109735454; cytochrome P450 709B2-like	[Q]	Secondary metabolites biosynthesis, transport and catabolism	Cytochrome P450	Cytokinin hydroxylase OS=Arabidopsis thaliana OX=3702 GN=CYP735A2 PE=1 SV=1	Cytochrome P450 4F12 OS=Anthurium amnicola OX=1678845 GN=CYP4F12_4 PE=3 SV=1	Q	Secondary metabolites biosynthesis, transport and catabolism	cytochrome P450 [Ganoderma sinense ZZ0214-1]
Ganoderma_lingzhi_newGene_2496	--	--	--	--	--	--	--	--	--	--	--	hypothetical protein GSI_12320 [Ganoderma sinense ZZ0214-1]
Ganoderma_lingzhi_newGene_2291	--	--	Molecular Function: protein binding (GO:0005515);;	--	--	--	WD domain, G-beta repeat	--	--	S	Function unknown	hypothetical protein GSI_01466 [Ganoderma sinense ZZ0214-1]
Ganoderma_lingzhi_newGene_2528	--	--	--	--	--	--	--	--	--	--	--	hypothetical protein GSI_12213 [Ganoderma sinense ZZ0214-1]
Ganoderma_lingzhi_newGene_3160	--	--	--	--	--	--	--	--	--	--	--	hypothetical protein GSI_15160 [Ganoderma sinense ZZ0214-1]
Ganoderma_lingzhi_newGene_741	--	--	--	--	--	--	MYND finger	--	--	--	--	hypothetical protein GSI_09710 [Ganoderma sinense ZZ0214-1]
Ganoderma_lingzhi_newGene_465	--	--	--	--	--	--	--	--	--	--	--	hypothetical protein GSI_04472 [Ganoderma sinense ZZ0214-1]
Ganoderma_lingzhi_newGene_1517	--	--	--	--	--	--	--	--	--	--	--	hypothetical protein GSI_06909 [Ganoderma sinense ZZ0214-1]
Ganoderma_lingzhi_newGene_4434	--	--	--	--	--	--	--	--	--	--	--	hypothetical protein GSI_05511 [Ganoderma sinense ZZ0214-1]
Ganoderma_lingzhi_newGene_94	--	--	--	--	--	--	--	--	--	--	--	hypothetical protein GSI_01139 [Ganoderma sinense ZZ0214-1]
Ganoderma_lingzhi_newGene_3425	--	--	--	--	--	--	--	--	--	--	--	hypothetical protein BD311DRAFT_668238 [Dichomitus squalens]
Ganoderma_lingzhi_newGene_1331	--	--	--	--	--	--	--	--	--	--	--	hypothetical protein GSI_08746 [Ganoderma sinense ZZ0214-1]
Ganoderma_lingzhi_newGene_338	--	--	--	K21440|1.5e-30|qsu:111995348|K21440 ankyrin repeat domain-containing protein 50 | (RefSeq) uncharacterized protein LOC111995348	--	--	Heterokaryon incompatibility protein (HET)	--	--	--	--	hypothetical protein GSI_08732 [Ganoderma sinense ZZ0214-1]
Ganoderma_lingzhi_newGene_3103	--	--	--	--	--	--	--	--	--	--	--	hypothetical protein GSI_12379 [Ganoderma sinense ZZ0214-1]
Ganoderma_lingzhi_newGene_3860	[HC]	--	Biological Process: response to acid chemical (GO:0001101);; Molecular Function: molecular_function (GO:0003674);; Molecular Function: catalytic activity (GO:0003824);; Molecular Function: monooxygenase activity (GO:0004497);; Cellular Component: cellular_component (GO:0005575);; Cellular Component: intracellular (GO:0005622);; Cellular Component: obsolete cell (GO:0005623);; Cellular Component: …	K09838|5.4e-18|var:108323517|K09838 zeaxanthin epoxidase [EC:1.14.15.21] | (RefSeq) zeaxanthin epoxidase, chloroplastic-like	--	--	FAD binding domain	--	FAD_binding_3 domain-containing protein OS=Nothophytophthora sp. Chile5 OX=2483409 GN=BBJ28_00025833 PE=4 SV=1	C	Energy production and conversion	hypothetical protein GSI_03175 [Ganoderma sinense ZZ0214-1]
Ganoderma_lingzhi_newGene_3380	--	--	--	--	--	--	--	--	--	--	--	hypothetical protein OH76DRAFT_84762 [Polyporus brumalis]
Ganoderma_lingzhi_newGene_1049	--	--	--	--	--	--	--	--	--	--	--	N/A [Ganoderma boninense]
Ganoderma_lingzhi_newGene_2590	--	--	--	--	--	--	--	--	--	--	--	hypothetical protein GSI_12094 [Ganoderma sinense ZZ0214-1]
Ganoderma_lingzhi_newGene_544	--	--	--	--	--	--	--	--	--	--	--	hypothetical protein L227DRAFT_566561 [Lentinus tigrinus ALCF2SS1-6]
Ganoderma_lingzhi_newGene_1903	--	--	--	--	--	--	--	--	--	S	Function unknown	hypothetical protein GSI_04730 [Ganoderma sinense ZZ0214-1]
Ganoderma_lingzhi_newGene_3460	--	--	--	--	--	--	--	--	--	--	--	hypothetical protein GSI_10658 [Ganoderma sinense ZZ0214-1]
Ganoderma_lingzhi_newGene_89	--	--	--	--	--	--	--	--	--	--	--	N/A [Ganoderma boninense]
Ganoderma_lingzhi_newGene_1335	--	--	--	--	--	--	--	--	--	--	--	hypothetical protein L227DRAFT_367784 [Lentinus tigrinus ALCF2SS1-6]
Ganoderma_lingzhi_newGene_162	[QV]	--	Molecular Function: molecular_function (GO:0003674);; Molecular Function: catalytic activity (GO:0003824);; Molecular Function: monooxygenase activity (GO:0004497);; Molecular Function: iron ion binding (GO:0005506);; Cellular Component: cellular_component (GO:0005575);; Biological Process: biological_process (GO:0008150);; Biological Process: metabolic process (GO:0008152);; Biological Process: …	K05280|4.3e-26|sbi:8070594|K05280 flavonoid 3'-monooxygenase [EC:1.14.14.82] | (RefSeq) flavonoid 3'-monooxygenase	[Q]	Secondary metabolites biosynthesis, transport and catabolism	Cytochrome P450	Labd-13Z-ene-9,15,16-triol synthase, chloroplastic OS=Vitex agnus-castus OX=54477 GN=CYP76BK1 PE=1 SV=1	Flavonoid 3'-hydroxylase OS=Sorghum bicolor OX=4558 GN=F3'H2 PE=2 SV=1	Q	Secondary metabolites biosynthesis, transport and catabolism	hypothetical protein GSI_12488 [Ganoderma sinense ZZ0214-1]
Ganoderma_lingzhi_newGene_2046	--	--	--	--	--	--	--	--	--	--	--	hypothetical protein GSI_04005 [Ganoderma sinense ZZ0214-1]
Ganoderma_lingzhi_newGene_2838	--	--	--	--	--	--	Ribonuclease P 40kDa (Rpp40) subunit	--	--	--	--	ribonuclease P 40kDa subunit-domain-containing protein [Dichomitus squalens]
Ganoderma_lingzhi_newGene_3104	--	--	--	--	--	--	--	--	--	--	--	hypothetical protein GSI_10943 [Ganoderma sinense ZZ0214-1]
Ganoderma_lingzhi_newGene_7	--	--	Biological Process: RNA splicing, via transesterification reactions (GO:0000375);; Biological Process: RNA splicing, via transesterification reactions with bulged adenosine as nucleophile (GO:0000377);; Biological Process: mRNA splicing, via spliceosome (GO:0000398);; Molecular Function: nucleic acid binding (GO:0003676);; Molecular Function: RNA binding (GO:0003723);; Cellular Component: cellula…	K14325|8.6e-13|csl:COCSUDRAFT_66096|K14325 RNA-binding protein with serine-rich domain 1 | (RefSeq) hypothetical protein	[A]	RNA processing and modification	RNA recognition motif. (a.k.a. RRM, RBD, or RNP domain)	--	RRM domain-containing protein OS=Coccomyxa subellipsoidea (strain C-169) OX=574566 GN=COCSUDRAFT_66096 PE=4 SV=1	A	RNA processing and modification	hypothetical protein BD309DRAFT_909951 [Dichomitus squalens]
Ganoderma_lingzhi_newGene_4225	--	--	--	--	--	--	--	--	--	--	--	hypothetical protein GSI_02140 [Ganoderma sinense ZZ0214-1]
Ganoderma_lingzhi_newGene_1602	[QV]	--	Molecular Function: molecular_function (GO:0003674);; Molecular Function: catalytic activity (GO:0003824);; Molecular Function: monooxygenase activity (GO:0004497);; Molecular Function: iron ion binding (GO:0005506);; Biological Process: lipid metabolic process (GO:0006629);; Biological Process: biological_process (GO:0008150);; Biological Process: metabolic process (GO:0008152);; Biological Proc…	K20660|4.0e-19|bna:106450461|K20660 cytochrome P450 family 709 | (RefSeq) cytochrome P450 709B2	[Q]	Secondary metabolites biosynthesis, transport and catabolism	Cytochrome P450	Alkane hydroxylase MAH1 OS=Arabidopsis thaliana OX=3702 GN=CYP96A15 PE=2 SV=1	Uncharacterized protein OS=Brassica campestris OX=3711 GN=BRAA05T19089Z PE=3 SV=1	Q	Secondary metabolites biosynthesis, transport and catabolism	cytochrome P450 [Ganoderma sinense ZZ0214-1]
Ganoderma_lingzhi_newGene_3136	--	--	--	--	--	--	--	--	--	--	--	hypothetical protein GSI_15060 [Ganoderma sinense ZZ0214-1]
Ganoderma_lingzhi_newGene_1997	--	--	--	--	--	--	--	--	--	--	--	hypothetical protein GSI_07343 [Ganoderma sinense ZZ0214-1]
Ganoderma_lingzhi_newGene_540	[J]	Translation, ribosomal structure and biogenesis	Biological Process: regulation of translation (GO:0006417);; Biological Process: regulation of translational elongation (GO:0006448);; Biological Process: cellular protein modification process (GO:0006464);; Biological Process: nitrogen compound metabolic process (GO:0006807);; Biological Process: biological_process (GO:0008150);; Biological Process: metabolic process (GO:0008152);; Biological Pr…	K17866|1.4e-77|pda:103715374|K17866 diphthamide biosynthesis protein 2 | (RefSeq) 2-(3-amino-3-carboxypropyl)histidine synthase subunit 2	[J]	Translation, ribosomal structure and biogenesis	Putative diphthamide synthesis protein	--	2-(3-amino-3-carboxypropyl)histidine synthase subunit 2 OS=Globisporangium ultimum (strain ATCC 200006 / CBS 805.95 / DAOM BR144) OX=431595 PE=3 SV=1	J	Translation, ribosomal structure and biogenesis	diphthamide biosynthesis protein [Dichomitus squalens]
Ganoderma_lingzhi_newGene_3341	--	--	--	--	--	--	--	--	--	--	--	hypothetical protein GSI_11002 [Ganoderma sinense ZZ0214-1]
Ganoderma_lingzhi_newGene_1374	[O]	Posttranslational modification, protein turnover, chaperones	Molecular Function: serine-type endopeptidase activity (GO:0004252);;	K01358|1.2e-35|olu:OSTLU_86088|K01358 ATP-dependent Clp protease, protease subunit [EC:3.4.21.92] | (RefSeq) ClpP2a; mitochondrial Clp protease, subunit of ClpP peptidase complex	[O]	Posttranslational modification, protein turnover, chaperones	Clp protease	ATP-dependent Clp protease proteolytic subunit 2, mitochondrial OS=Arabidopsis thaliana OX=3702 GN=CLPP2 PE=1 SV=1	ATP-dependent Clp protease proteolytic subunit OS=Ostreococcus lucimarinus (strain CCE9901) OX=436017 GN=ClpP2a PE=3 SV=1	O	Posttranslational modification, protein turnover, chaperones	transporter [Ganoderma sinense ZZ0214-1]
Ganoderma_lingzhi_newGene_638	--	--	--	K10999|1.7e-10|var:108325990|K10999 cellulose synthase A [EC:2.4.1.12] | (RefSeq) cellulose synthase A catalytic subunit 8 [UDP-forming]-like	--	--	--	--	Uncharacterized protein OS=Marchantia polymorpha OX=3197 GN=MARPO_0020s0147 PE=4 SV=1	S	Function unknown	hypothetical protein GSI_13987 [Ganoderma sinense ZZ0214-1]
Ganoderma_lingzhi_newGene_3424	--	--	--	--	--	--	Protein of unknown function (DUF2034)	--	--	--	--	hypothetical protein GSI_10774 [Ganoderma sinense ZZ0214-1]
Ganoderma_lingzhi_newGene_1318	--	--	--	--	--	--	--	--	--	--	--	hypothetical protein GSI_01947 [Ganoderma sinense ZZ0214-1]
Ganoderma_lingzhi_newGene_533	--	--	--	K21440|3.5e-08|qsu:111995348|K21440 ankyrin repeat domain-containing protein 50 | (RefSeq) uncharacterized protein LOC111995348	--	--	Heterokaryon incompatibility protein (HET)	--	--	--	--	hypothetical protein GSI_08635 [Ganoderma sinense ZZ0214-1]
Ganoderma_lingzhi_newGene_2309	--	--	--	--	--	--	--	--	--	--	--	transporter [Ganoderma sinense ZZ0214-1]
Ganoderma_lingzhi_newGene_2845	--	--	--	--	--	--	--	--	--	--	--	hypothetical protein GSI_12581 [Ganoderma sinense ZZ0214-1]
Ganoderma_lingzhi_newGene_1329	--	--	--	--	--	--	--	--	--	--	--	hypothetical protein GSI_14985 [Ganoderma sinense ZZ0214-1]
Ganoderma_lingzhi_newGene_1551	--	--	--	--	--	--	--	--	--	--	--	hypothetical protein K466DRAFT_652710 [Polyporus arcularius HHB13444]
Ganoderma_lingzhi_newGene_4454	--	--	--	--	--	--	--	--	--	--	--	hypothetical protein TRAPUB_1973 [Trametes pubescens]
Ganoderma_lingzhi_newGene_1727	--	--	--	--	--	--	--	--	--	--	--	hypothetical protein BD311DRAFT_750574 [Dichomitus squalens]
Ganoderma_lingzhi_newGene_2683	--	--	--	--	--	--	--	--	--	--	--	hypothetical protein GSI_13088 [Ganoderma sinense ZZ0214-1]
Ganoderma_lingzhi_newGene_1011	--	--	Molecular Function: monooxygenase activity (GO:0004497);; Molecular Function: iron ion binding (GO:0005506);; Cellular Component: integral component of membrane (GO:0016021);; Molecular Function: oxidoreductase activity, acting on paired donors, with incorporation or reduction of molecular oxygen (GO:0016705);; Molecular Function: heme binding (GO:0020037);; Biological Process: oxidation-reductio…	--	--	--	Cytochrome P450	--	Uncharacterized protein OS=Carpinus fangiana OX=176857 GN=FH972_024014 PE=3 SV=1	Q	Secondary metabolites biosynthesis, transport and catabolism	cytochrome P450 [Ganoderma sinense ZZ0214-1]
Ganoderma_lingzhi_newGene_2588	--	--	--	--	--	--	--	--	--	--	--	hypothetical protein GSI_10943 [Ganoderma sinense ZZ0214-1]
Ganoderma_lingzhi_newGene_2337	--	--	--	--	--	--	--	--	--	--	--	hypothetical protein BD311DRAFT_764939 [Dichomitus squalens]
Ganoderma_lingzhi_newGene_3159	--	--	Molecular Function: zinc ion binding (GO:0008270);;	--	--	--	AN1-like Zinc finger	--	Uncharacterized protein OS=Picea sitchensis OX=3332 PE=2 SV=1	K	Transcription	hypothetical protein GSI_15159 [Ganoderma sinense ZZ0214-1]
Ganoderma_lingzhi_newGene_3271	--	--	--	--	--	--	--	--	--	--	--	hypothetical protein GSI_07354 [Ganoderma sinense ZZ0214-1]
Ganoderma_lingzhi_newGene_1202	--	--	Molecular Function: protein binding (GO:0005515);;	--	--	--	F-box-like	--	--	--	--	hypothetical protein GSI_07825 [Ganoderma sinense ZZ0214-1]
Ganoderma_lingzhi_newGene_2095	--	--	--	--	--	--	--	--	--	--	--	transporter [Ganoderma sinense ZZ0214-1]
Ganoderma_lingzhi_newGene_2164	--	--	--	--	--	--	--	--	--	--	--	hypothetical protein BD311DRAFT_806827 [Dichomitus squalens]
Ganoderma_lingzhi_newGene_1199	[O]	Posttranslational modification, protein turnover, chaperones	Cellular Component: cellular_component (GO:0005575);; Cellular Component: intracellular (GO:0005622);; Cellular Component: obsolete cell (GO:0005623);; Cellular Component: cytoplasm (GO:0005737);; Cellular Component: endoplasmic reticulum (GO:0005783);; Cellular Component: endoplasmic reticulum lumen (GO:0005788);; Cellular Component: plasma membrane (GO:0005886);; Biological Process: biological_…	K09523|6.2e-19|aip:107648641|K09523 DnaJ homolog subfamily C member 3 | (RefSeq) dnaJ protein P58IPK homolog	[O]	Posttranslational modification, protein turnover, chaperones	DnaJ domain	DnaJ protein P58IPK homolog OS=Arabidopsis thaliana OX=3702 GN=P58IPK PE=1 SV=1	Heat shock protein 40 like protein OS=Ectocarpus siliculosus OX=2880 GN=Esi_0018_0164 PE=4 SV=1	O	Posttranslational modification, protein turnover, chaperones	DnaJ-domain-containing protein [Dichomitus squalens LYAD-421 SS1]
Ganoderma_lingzhi_newGene_2899	--	--	Molecular Function: protein binding (GO:0005515);;	--	--	--	WD domain, G-beta repeat	--	--	S	Function unknown	Uncharacterized protein [Ganoderma boninense]
Ganoderma_lingzhi_newGene_2235	--	--	--	--	--	--	--	--	--	--	--	hypothetical protein BD309DRAFT_1019404 [Dichomitus squalens]
Ganoderma_lingzhi_newGene_4449	--	--	--	--	--	--	--	--	--	--	--	hypothetical protein A0H81_08091 [Grifola frondosa]
Ganoderma_lingzhi_newGene_2577	--	--	--	--	--	--	--	--	--	--	--	hypothetical protein GSI_08253 [Ganoderma sinense ZZ0214-1]
Ganoderma_lingzhi_newGene_1000	--	--	--	--	--	--	--	--	--	--	--	hypothetical protein GSI_04300 [Ganoderma sinense ZZ0214-1]
Ganoderma_lingzhi_newGene_1974	--	--	--	--	--	--	--	--	--	--	--	hypothetical protein GSI_04519 [Ganoderma sinense ZZ0214-1]
Ganoderma_lingzhi_newGene_325	--	--	--	--	--	--	--	--	--	--	--	hypothetical protein GSI_08836 [Ganoderma sinense ZZ0214-1]
Ganoderma_lingzhi_newGene_97	--	--	--	--	--	--	--	--	--	--	--	N/A [Ganoderma boninense]
Ganoderma_lingzhi_newGene_1048	--	--	--	--	--	--	--	--	--	--	--	hypothetical protein GSI_09851 [Ganoderma sinense ZZ0214-1]
Ganoderma_lingzhi_newGene_3701	--	--	--	--	--	--	Integrase core domain	--	--	--	--	hypothetical protein D9615_005527 [Tricholomella constricta]
Ganoderma_lingzhi_newGene_961	--	--	--	--	--	--	--	--	--	--	--	hypothetical protein BD309DRAFT_1072156 [Dichomitus squalens]
Ganoderma_lingzhi_newGene_442	--	--	Molecular Function: protein binding (GO:0005515);;	--	--	--	BTB/POZ domain	--	--	--	--	hypothetical protein BD309DRAFT_996973 [Dichomitus squalens]
Ganoderma_lingzhi_newGene_582	--	--	--	--	--	--	--	--	--	--	--	hypothetical protein OH76DRAFT_419166 [Polyporus brumalis]
Ganoderma_lingzhi_newGene_4272	--	--	Molecular Function: H4 histone acetyltransferase activity (GO:0010485);; Molecular Function: H2A histone acetyltransferase activity (GO:0043998);;	K20794|2.7e-21|olu:OSTLU_31107|K20794 N-alpha-acetyltransferase 40 [EC:2.3.1.257] | (RefSeq) predicted protein	[R]	General function prediction only	Acetyltransferase (GNAT) family	--	N-alpha-acetyltransferase 40 OS=Nothophytophthora sp. Chile5 OX=2483409 GN=BBJ28_00021744 PE=3 SV=1	S	Function unknown	acyl-CoA N-acyltransferase [Dichomitus squalens LYAD-421 SS1]
Ganoderma_lingzhi_newGene_1526	--	--	Molecular Function: nucleic acid binding (GO:0003676);;	--	--	--	Zinc finger, C2H2 type	--	--	--	--	hypothetical protein BD310DRAFT_924971 [Dichomitus squalens]
Ganoderma_lingzhi_newGene_667	--	--	--	--	--	--	HNH endonuclease	--	--	--	--	hypothetical protein BN946_scf184985.g125 [Trametes cinnabarina]
Ganoderma_lingzhi_newGene_1446	--	--	Molecular Function: metalloendopeptidase activity (GO:0004222);;	--	--	--	Lysine-specific metallo-endopeptidase	--	--	--	--	hypothetical protein GSI_11263 [Ganoderma sinense ZZ0214-1]
Ganoderma_lingzhi_newGene_1914	[QV]	--	Molecular Function: iron ion binding (GO:0005506);; Cellular Component: integral component of membrane (GO:0016021);; Molecular Function: oxidoreductase activity, acting on paired donors, with incorporation or reduction of molecular oxygen (GO:0016705);; Molecular Function: heme binding (GO:0020037);; Biological Process: oxidation-reduction process (GO:0055114);;	K20660|5.6e-25|crb:17887815|K20660 cytochrome P450 family 709 | (RefSeq) cytochrome P450 709B1	[QI]	--	Cytochrome P450	Cytochrome P450 72A14 OS=Arabidopsis thaliana OX=3702 GN=CYP72A14 PE=2 SV=1	Cytochrome P450 4F12 OS=Anthurium amnicola OX=1678845 GN=CYP4F12_4 PE=3 SV=1	Q	Secondary metabolites biosynthesis, transport and catabolism	cytochrome P450 [Ganoderma sinense ZZ0214-1]
Ganoderma_lingzhi_newGene_1707	--	--	Biological Process: reproduction (GO:0000003);; Cellular Component: histone acetyltransferase complex (GO:0000123);; Biological Process: developmental process involved in reproduction (GO:0003006);; Molecular Function: molecular_function (GO:0003674);; Molecular Function: binding (GO:0005488);; Molecular Function: protein binding (GO:0005515);; Cellular Component: cellular_component (GO:0005575);…	K08266|1.4e-07|mtr:MTR_2g016690|K08266 target of rapamycin complex subunit LST8 | (RefSeq) transducin/WD-like repeat-protein	--	--	WD domain, G-beta repeat	--	Target of rapamycin complex subunit LST8 OS=Hibiscus syriacus OX=106335 GN=F3Y22_tig00110610pilonHSYRG00307 PE=3 SV=1	S	Function unknown	hypothetical protein GSI_07652 [Ganoderma sinense ZZ0214-1]
Ganoderma_lingzhi_newGene_4458	--	--	--	--	--	--	--	--	--	--	--	hypothetical protein GSI_00453 [Ganoderma sinense ZZ0214-1]
Ganoderma_lingzhi_newGene_2225	--	--	--	--	--	--	Homeodomain	--	--	--	--	hypothetical protein BD311DRAFT_64597 [Dichomitus squalens]
Ganoderma_lingzhi_newGene_1874	--	--	--	--	--	--	--	--	--	--	--	hypothetical protein OH76DRAFT_1409610 [Polyporus brumalis]
Ganoderma_lingzhi_newGene_2720	[EF]	--	Molecular Function: transaminase activity (GO:0008483);;	K00830|1.6e-114|qsu:112019627|K00830 alanine-glyoxylate transaminase / serine-glyoxylate transaminase / serine-pyruvate transaminase [EC:2.6.1.44 2.6.1.45 2.6.1.51] | (RefSeq) alanine--glyoxylate aminotransferase 1-like	[R]	General function prediction only	Aminotransferase class-V	--	Alanine--glyoxylate aminotransferase (Fragment) OS=Anthurium amnicola OX=1678845 GN=AGX1_2 PE=3 SV=1	E	Amino acid transport and metabolism	hypothetical protein GSI_12986 [Ganoderma sinense ZZ0214-1]
Ganoderma_lingzhi_newGene_3859	--	--	--	--	--	--	--	--	--	--	--	hypothetical protein GSI_03186 [Ganoderma sinense ZZ0214-1]
Ganoderma_lingzhi_newGene_2318	--	--	--	K21440|1.2e-09|qsu:111995348|K21440 ankyrin repeat domain-containing protein 50 | (RefSeq) uncharacterized protein LOC111995348	--	--	Heterokaryon incompatibility protein (HET)	--	--	--	--	hypothetical protein GSI_08139 [Ganoderma sinense ZZ0214-1]
Ganoderma_lingzhi_newGene_647	--	--	--	--	--	--	--	--	--	--	--	transcription factor [Ganoderma sinense ZZ0214-1]
Ganoderma_lingzhi_newGene_1443	--	--	--	--	--	--	--	--	--	--	--	peptidyl-Lys metalloendopeptidase [Polyporus brumalis]
Ganoderma_lingzhi_newGene_225	[QV]	--	Molecular Function: iron ion binding (GO:0005506);; Molecular Function: oxidoreductase activity, acting on paired donors, with incorporation or reduction of molecular oxygen (GO:0016705);; Molecular Function: heme binding (GO:0020037);; Biological Process: oxidation-reduction process (GO:0055114);;	K09754|3.1e-32|nsy:104221515|K09754 5-O-(4-coumaroyl)-D-quinate 3'-monooxygenase [EC:1.14.14.96] | (RefSeq) cytochrome P450 98A2-like isoform X1	[Q]	Secondary metabolites biosynthesis, transport and catabolism	Cytochrome P450	Cytochrome P450 98A1 OS=Sorghum bicolor OX=4558 GN=CYP98A1 PE=2 SV=1	Uncharacterized protein OS=Chara braunii OX=69332 GN=CBR_g12414 PE=3 SV=1	Q	Secondary metabolites biosynthesis, transport and catabolism	cytochrome P450 [Ganoderma sinense ZZ0214-1]
Ganoderma_lingzhi_newGene_2185	--	--	--	--	--	--	--	--	--	--	--	hypothetical protein BD311DRAFT_832490 [Dichomitus squalens]
Ganoderma_lingzhi_newGene_4509	--	--	--	--	--	--	--	--	--	--	--	hypothetical protein GSI_00668 [Ganoderma sinense ZZ0214-1]
Ganoderma_lingzhi_newGene_3270	--	--	--	--	--	--	--	--	--	--	--	hypothetical protein GSI_07346 [Ganoderma sinense ZZ0214-1]
Ganoderma_lingzhi_newGene_1806	--	--	--	--	--	--	--	--	--	--	--	Uncharacterized protein [Ganoderma boninense]
Ganoderma_lingzhi_newGene_1998	--	--	--	--	--	--	--	--	--	--	--	hypothetical protein GSI_07343 [Ganoderma sinense ZZ0214-1]
Ganoderma_lingzhi_newGene_4061	--	--	--	--	--	--	--	--	--	--	--	hypothetical protein BD309DRAFT_397343 [Dichomitus squalens]
Ganoderma_lingzhi_newGene_3628	--	--	Molecular Function: monooxygenase activity (GO:0004497);; Molecular Function: iron ion binding (GO:0005506);; Molecular Function: oxidoreductase activity, acting on paired donors, with incorporation or reduction of molecular oxygen (GO:0016705);; Molecular Function: heme binding (GO:0020037);; Biological Process: oxidation-reduction process (GO:0055114);;	K05917|6.9e-19|zma:100383359|K05917 sterol 14alpha-demethylase [EC:1.14.14.154 1.14.15.36] | (RefSeq) putative cytochrome P450 superfamily protein	--	--	Cytochrome P450	--	SANT domain-containing protein OS=Carpinus fangiana OX=176857 GN=FH972_021739 PE=4 SV=1	Q	Secondary metabolites biosynthesis, transport and catabolism	cytochrome P450 [Ganoderma sinense ZZ0214-1]
Ganoderma_lingzhi_newGene_2522	--	--	--	--	--	--	--	--	--	--	--	hypothetical protein GSI_12262 [Ganoderma sinense ZZ0214-1]
Ganoderma_lingzhi_newGene_1938	--	--	Molecular Function: serine-type endopeptidase activity (GO:0004252);; Molecular Function: serine-type peptidase activity (GO:0008236);; Molecular Function: metal ion binding (GO:0046872);;	K01279|2.1e-19|qsu:112015463|K01279 tripeptidyl-peptidase I [EC:3.4.14.9] | (RefSeq) tripeptidyl-peptidase sed2-like	--	--	Pro-kumamolisin, activation domain	--	Peptidase S53 domain-containing protein OS=Carpinus fangiana OX=176857 GN=FH972_022811 PE=3 SV=1	--	--	hypothetical protein GSI_04698 [Ganoderma sinense ZZ0214-1]
Ganoderma_lingzhi_newGene_2175	--	--	--	--	--	--	CxC5 like cysteine cluster associated with KDZ transposases	--	--	--	--	hypothetical protein PYCCODRAFT_1417417 [Trametes coccinea BRFM310]
Ganoderma_lingzhi_newGene_4417	--	--	--	--	--	--	--	--	--	--	--	hypothetical protein GSI_05580 [Ganoderma sinense ZZ0214-1]
Ganoderma_lingzhi_newGene_1447	--	--	--	--	--	--	Lysine-specific metallo-endopeptidase	--	--	--	--	hypothetical protein GSI_11263 [Ganoderma sinense ZZ0214-1]
Ganoderma_lingzhi_newGene_1301	--	--	--	--	--	--	--	--	--	--	--	hypothetical protein BD309DRAFT_1076396 [Dichomitus squalens]
Ganoderma_lingzhi_newGene_3328	--	--	Molecular Function: DNA-binding transcription factor activity, RNA polymerase II-specific (GO:0000981);; Cellular Component: nucleus (GO:0005634);; Biological Process: regulation of transcription, DNA-templated (GO:0006355);; Molecular Function: zinc ion binding (GO:0008270);;	--	--	--	Fungal Zn(2)-Cys(6) binuclear cluster domain	--	--	--	--	hypothetical protein BD309DRAFT_176341 [Dichomitus squalens]
Ganoderma_lingzhi_newGene_2695	--	--	--	--	--	--	--	--	--	--	--	hypothetical protein GSI_13055 [Ganoderma sinense ZZ0214-1]
Ganoderma_lingzhi_newGene_3207	[C]	Energy production and conversion	Molecular Function: 3-oxoacyl-[acyl-carrier-protein] reductase (NADPH) activity (GO:0004316);; Molecular Function: 3-oxo-glutaryl-[acp] methyl ester reductase activity (GO:0102131);; Molecular Function: 3-oxo-pimeloyl-[acp] methyl ester reductase activity (GO:0102132);;	K22418|3.4e-18|bna:106403171|K22418 11beta/17beta-hydroxysteroid dehydrogenase [EC:1.1.1.146 1.1.1.-] | (RefSeq) 11-beta-hydroxysteroid dehydrogenase 1B-like	[Q]	Secondary metabolites biosynthesis, transport and catabolism	short chain dehydrogenase	NADPH-dependent aldehyde reductase 2, chloroplastic OS=Arabidopsis thaliana OX=3702 GN=ChlADR2 PE=1 SV=1	3-oxoacyl-[acyl-carrier-protein] reductase, putative OS=Ricinus communis OX=3988 GN=RCOM_0266760 PE=4 SV=1	Q	Secondary metabolites biosynthesis, transport and catabolism	hypothetical protein GSI_15419 [Ganoderma sinense ZZ0214-1]
Ganoderma_lingzhi_newGene_4132	[R]	General function prediction only	Molecular Function: nucleic acid binding (GO:0003676);; Molecular Function: RNA-DNA hybrid ribonuclease activity (GO:0004523);;	--	--	--	Caulimovirus viroplasmin	--	RNase H domain-containing protein OS=Marchantia polymorpha subsp. ruderalis OX=1480154 GN=AXG93_891s1050 PE=3 SV=1	L	Replication, recombination and repair	hypothetical protein GSI_09852 [Ganoderma sinense ZZ0214-1]
Ganoderma_lingzhi_newGene_1538	--	--	--	--	--	--	--	--	--	--	--	hypothetical protein GSI_14641 [Ganoderma sinense ZZ0214-1]
Ganoderma_lingzhi_newGene_1128	--	--	--	--	--	--	Lytic transglycolase	--	--	--	--	hypothetical protein GSI_12230 [Ganoderma sinense ZZ0214-1]
Ganoderma_lingzhi_newGene_57	--	--	--	--	--	--	--	--	--	--	--	hypothetical protein BD309DRAFT_888211 [Dichomitus squalens]
Ganoderma_lingzhi_newGene_1667	--	--	Molecular Function: protein binding (GO:0005515);;	--	--	--	F-box-like	--	--	--	--	hypothetical protein GSI_07684 [Ganoderma sinense ZZ0214-1]
Ganoderma_lingzhi_newGene_137	[R]	General function prediction only	Molecular Function: protein binding (GO:0005515);;	--	--	--	WD domain, G-beta repeat	--	uncharacterized WD repeat-containing protein C2A9.03-like OS=Cucumis melo OX=3656 GN=LOC103488408 PE=4 SV=1	S	Function unknown	Transcriptional repressor TUP1 [Ganoderma boninense]
Ganoderma_lingzhi_newGene_879	--	--	--	--	--	--	--	--	--	--	--	hypothetical protein GSI_11815 [Ganoderma sinense ZZ0214-1]
Ganoderma_lingzhi_newGene_2640	--	--	--	--	--	--	--	--	--	--	--	hypothetical protein K466DRAFT_600935 [Polyporus arcularius HHB13444]
Ganoderma_lingzhi_newGene_375	--	--	Molecular Function: protein binding (GO:0005515);;	--	--	--	BTB/POZ domain	--	--	--	--	Succinate-semialdehyde dehydrogenase (EC [Ganoderma boninense]
Ganoderma_lingzhi_newGene_3782	--	--	--	--	--	--	--	--	--	--	--	hypothetical protein GSI_10981 [Ganoderma sinense ZZ0214-1]
Ganoderma_lingzhi_newGene_2572	--	--	--	--	--	--	--	--	--	--	--	hypothetical protein GSI_12143 [Ganoderma sinense ZZ0214-1]
Ganoderma_lingzhi_newGene_3698	--	--	--	--	--	--	--	--	--	--	--	transcription factor [Ganoderma sinense ZZ0214-1]
Ganoderma_lingzhi_newGene_416	--	--	--	--	--	--	--	--	--	--	--	hypothetical protein GSI_08593 [Ganoderma sinense ZZ0214-1]
Ganoderma_lingzhi_newGene_3969	--	--	--	--	--	--	--	--	--	--	--	hypothetical protein GSI_05174 [Ganoderma sinense ZZ0214-1]
Ganoderma_lingzhi_newGene_54	--	--	Molecular Function: RNA polymerase I core promoter sequence-specific DNA binding (GO:0001164);; Molecular Function: RNA polymerase I general transcription initiation factor activity (GO:0001181);; Biological Process: transcription initiation from RNA polymerase I promoter (GO:0006361);;	--	--	--	RNA polymerase I specific initiation factor	--	--	--	--	hypothetical protein OH76DRAFT_1399110 [Polyporus brumalis]
Ganoderma_lingzhi_newGene_4410	--	--	--	--	--	--	--	--	--	--	--	hypothetical protein GSI_05459 [Ganoderma sinense ZZ0214-1]
Ganoderma_lingzhi_newGene_353	--	--	--	--	--	--	--	--	--	--	--	hypothetical protein BD309DRAFT_851931 [Dichomitus squalens]
Ganoderma_lingzhi_newGene_4510	--	--	--	--	--	--	von Willebrand factor type A domain	--	VWFA domain-containing protein OS=Selaginella moellendorffii OX=88036 GN=SELMODRAFT_402429 PE=4 SV=1	--	--	hypothetical protein BD310DRAFT_955059 [Dichomitus squalens]
Ganoderma_lingzhi_newGene_3267	--	--	--	--	--	--	MYND finger	--	--	--	--	hypothetical protein GSI_07328 [Ganoderma sinense ZZ0214-1]
Ganoderma_lingzhi_newGene_2162	--	--	Molecular Function: metal ion binding (GO:0046872);;	--	--	--	Ring finger domain	--	--	--	--	hypothetical protein GSI_15241 [Ganoderma sinense ZZ0214-1]
Ganoderma_lingzhi_newGene_376	--	--	Molecular Function: protein binding (GO:0005515);;	--	--	--	BTB/POZ domain	--	--	--	--	Succinate-semialdehyde dehydrogenase (EC [Ganoderma boninense]
Ganoderma_lingzhi_newGene_1451	--	--	--	--	--	--	--	--	--	--	--	hypothetical protein BD311DRAFT_764939 [Dichomitus squalens]
Ganoderma_lingzhi_newGene_1416	[Q]	Secondary metabolites biosynthesis, transport and catabolism	Molecular Function: oxidoreductase activity (GO:0016491);;	K18097|2.7e-43|qsu:112000694|K18097 glycerol 2-dehydrogenase (NADP+) [EC:1.1.1.156] | (RefSeq) D-galacturonate reductase-like	[R]	General function prediction only	Aldo/keto reductase family	NADP-dependent D-sorbitol-6-phosphate dehydrogenase OS=Malus domestica OX=3750 GN=S6PDH PE=2 SV=1	Predicted protein OS=Physcomitrella patens subsp. patens OX=3218 GN=PHYPA_005983 PE=4 SV=1	S	Function unknown	hypothetical protein GSI_03593 [Ganoderma sinense ZZ0214-1]
Ganoderma_lingzhi_newGene_374	--	--	Molecular Function: protein binding (GO:0005515);;	--	--	--	BTB/POZ domain	--	--	--	--	Succinate-semialdehyde dehydrogenase (EC [Ganoderma boninense]
Ganoderma_lingzhi_newGene_1356	--	--	--	--	--	--	Uncharacterized alpha/beta hydrolase domain (DUF2235)	--	--	--	--	hypothetical protein GSI_05976 [Ganoderma sinense ZZ0214-1]
Ganoderma_lingzhi_newGene_1785	--	--	--	--	--	--	Glycosyltransferase family 25 (LPS biosynthesis protein)	--	--	--	--	hypothetical protein BD309DRAFT_949110 [Dichomitus squalens]
Ganoderma_lingzhi_newGene_3120	--	--	--	--	--	--	--	--	--	--	--	hypothetical protein GSI_03032 [Ganoderma sinense ZZ0214-1]
Ganoderma_lingzhi_newGene_1688	--	--	Molecular Function: protein binding (GO:0005515);;	--	--	--	F-box-like	--	--	--	--	hypothetical protein GSI_07684 [Ganoderma sinense ZZ0214-1]
Ganoderma_lingzhi_newGene_3304	--	--	--	--	--	--	--	--	--	--	--	hypothetical protein BD311DRAFT_308856 [Dichomitus squalens]
Ganoderma_lingzhi_newGene_3176	--	--	--	--	--	--	--	--	--	--	--	transcription factor [Ganoderma sinense ZZ0214-1]
Ganoderma_lingzhi_newGene_64	--	--	Molecular Function: 2-oxoglutarate-dependent dioxygenase activity (GO:0016706);;	K19219|6.8e-17|smo:SELMODRAFT_119527|K19219 peptidyl-lysine (3S)-dioxygenase / protease [EC:1.14.11.63 3.4.-.-] | (RefSeq) hypothetical protein	[I]	Lipid transport and metabolism	Cupin-like domain	--	JmjC domain-containing protein OS=Chlamydomonas reinhardtii OX=3055 GN=CHLRE_03g175750v5 PE=4 SV=1	I	Lipid transport and metabolism	transcription factor [Ganoderma sinense ZZ0214-1]
Ganoderma_lingzhi_newGene_4436	--	--	--	--	--	--	--	--	--	--	--	hypothetical protein TRAVEDRAFT_48778 [Trametes versicolor FP-101664 SS1]
Ganoderma_lingzhi_newGene_1642	--	--	--	--	--	--	--	--	--	--	--	hypothetical protein GSI_06946 [Ganoderma sinense ZZ0214-1]
Ganoderma_lingzhi_newGene_404	--	--	Molecular Function: protein binding (GO:0005515);;	--	--	--	BTB/POZ domain	--	--	--	--	hypothetical protein GSI_08660 [Ganoderma sinense ZZ0214-1]
Ganoderma_lingzhi_newGene_1111	--	--	--	--	--	--	--	--	--	--	--	MFS general substrate transporter [Ganoderma sinense ZZ0214-1]
Ganoderma_lingzhi_newGene_1930	[O]	Posttranslational modification, protein turnover, chaperones	Molecular Function: serine-type endopeptidase activity (GO:0004252);; Biological Process: proteolysis (GO:0006508);; Molecular Function: serine-type peptidase activity (GO:0008236);; Molecular Function: metal ion binding (GO:0046872);;	K01279|4.0e-92|qsu:111992866|K01279 tripeptidyl-peptidase I [EC:3.4.14.9] | (RefSeq) tripeptidyl-peptidase SED2-like	--	--	Pro-kumamolisin, activation domain	--	Peptidase S53 domain-containing protein OS=Carpinus fangiana OX=176857 GN=FH972_022811 PE=3 SV=1	O	Posttranslational modification, protein turnover, chaperones	hypothetical protein GSI_04695 [Ganoderma sinense ZZ0214-1]
Ganoderma_lingzhi_newGene_2824	--	--	--	--	--	--	--	--	--	--	--	hypothetical protein GSI_12581 [Ganoderma sinense ZZ0214-1]
Ganoderma_lingzhi_newGene_3760	--	--	--	--	--	--	Zinc finger, C2H2 type	--	--	--	--	hypothetical protein BD310DRAFT_968158 [Dichomitus squalens]
Ganoderma_lingzhi_newGene_2511	--	--	Molecular Function: protein binding (GO:0005515);;	--	--	--	BTB/POZ domain	--	--	--	--	hypothetical protein GSI_12279 [Ganoderma sinense ZZ0214-1]
Ganoderma_lingzhi_newGene_2279	--	--	Molecular Function: transcription regulatory region sequence-specific DNA binding (GO:0000976);; Molecular Function: DNA-binding transcription factor activity (GO:0003700);; Molecular Function: transcription coregulator activity (GO:0003712);; Cellular Component: nucleus (GO:0005634);; Biological Process: regulation of transcription, DNA-templated (GO:0006355);; Molecular Function: sequence-speci…	K09422|1.7e-26|peq:110018252|K09422 transcription factor MYB, plant | (RefSeq) transcription factor MYB3R-3 isoform X1	[K]	Transcription	Myb-like DNA-binding domain	Transcription factor MYB3R-2 OS=Oryza sativa subsp. japonica OX=39947 GN=MYB3R-2 PE=2 SV=1	Uncharacterized protein OS=Chlamydomonas reinhardtii OX=3055 GN=CHLRE_12g522400v5 PE=4 SV=1	K	Transcription	hypothetical protein BD309DRAFT_856172 [Dichomitus squalens]
Ganoderma_lingzhi_newGene_3320	--	--	Biological Process: response to acid chemical (GO:0001101);; Biological Process: regulation of neurotransmitter levels (GO:0001505);; Molecular Function: molecular_function (GO:0003674);; Molecular Function: catalytic activity (GO:0003824);; Molecular Function: L-serine ammonia-lyase activity (GO:0003941);; Molecular Function: L-threonine ammonia-lyase activity (GO:0004794);; Molecular Function: …	K17989|8.3e-09|olu:OSTLU_5354|K17989 L-serine/L-threonine ammonia-lyase [EC:4.3.1.17 4.3.1.19] | (RefSeq) predicted protein	--	--	--	--	PALP domain-containing protein (Fragment) OS=Ostreococcus lucimarinus (strain CCE9901) OX=436017 GN=OSTLU_5354 PE=4 SV=1	E	Amino acid transport and metabolism	hypothetical protein GSI_13538 [Ganoderma sinense ZZ0214-1]
Ganoderma_lingzhi_newGene_3783	--	--	--	--	--	--	--	--	--	--	--	hypothetical protein BD310DRAFT_952928 [Dichomitus squalens]
Ganoderma_lingzhi_newGene_4443	--	--	--	--	--	--	--	--	--	--	--	hypothetical protein GSI_09486 [Ganoderma sinense ZZ0214-1]
Ganoderma_lingzhi_newGene_3849	--	--	--	--	--	--	--	--	--	--	--	hypothetical protein BD311DRAFT_760127 [Dichomitus squalens]
Ganoderma_lingzhi_newGene_489	--	--	--	--	--	--	--	--	--	--	--	hypothetical protein GSI_03306 [Ganoderma sinense ZZ0214-1]
Ganoderma_lingzhi_newGene_915	--	--	--	--	--	--	--	--	--	--	--	hypothetical protein GSI_11749 [Ganoderma sinense ZZ0214-1]
Ganoderma_lingzhi_newGene_1017	--	--	--	--	--	--	--	--	--	--	--	hypothetical protein GSI_11428 [Ganoderma sinense ZZ0214-1]
Ganoderma_lingzhi_newGene_2297	--	--	--	--	--	--	--	--	--	--	--	hypothetical protein GSI_08191 [Ganoderma sinense ZZ0214-1]
Ganoderma_lingzhi_newGene_277	--	--	--	K21440|3.1e-32|qsu:111995348|K21440 ankyrin repeat domain-containing protein 50 | (RefSeq) uncharacterized protein LOC111995348	--	--	Heterokaryon incompatibility protein (HET)	--	--	--	--	hypothetical protein GSI_08969 [Ganoderma sinense ZZ0214-1]
Ganoderma_lingzhi_newGene_819	--	--	--	K21440|4.7e-35|qsu:111995348|K21440 ankyrin repeat domain-containing protein 50 | (RefSeq) uncharacterized protein LOC111995348	--	--	Heterokaryon incompatibility protein (HET)	--	--	--	--	hypothetical protein GSI_11907 [Ganoderma sinense ZZ0214-1]
Ganoderma_lingzhi_newGene_369	[Q]	Secondary metabolites biosynthesis, transport and catabolism	Molecular Function: metal ion binding (GO:0046872);; Molecular Function: dioxygenase activity (GO:0051213);;	--	--	--	non-haem dioxygenase in morphine synthesis N-terminal	--	Fe2OG dioxygenase domain-containing protein OS=Amborella trichopoda OX=13333 GN=AMTR_s00111p00067270 PE=3 SV=1	--	--	hypothetical protein GSI_08697 [Ganoderma sinense ZZ0214-1]
Ganoderma_lingzhi_newGene_3456	--	--	--	--	--	--	--	--	--	--	--	hypothetical protein L227DRAFT_649584 [Lentinus tigrinus ALCF2SS1-6]
Ganoderma_lingzhi_newGene_3376	--	--	--	--	--	--	--	--	--	--	--	Cell surface hydrophobicity-associated protein (Fragment) [Ganoderma boninense]
Ganoderma_lingzhi_newGene_322	--	--	Molecular Function: molecular_function (GO:0003674);; Molecular Function: catalytic activity (GO:0003824);; Molecular Function: endopeptidase activity (GO:0004175);; Molecular Function: aspartic-type endopeptidase activity (GO:0004190);; Cellular Component: cellular_component (GO:0005575);; Cellular Component: intracellular (GO:0005622);; Cellular Component: obsolete cell (GO:0005623);; Cellular …	K01379|9.2e-64|qsu:112005909|K01379 cathepsin D [EC:3.4.23.5] | (RefSeq) polyporopepsin-like	[O]	Posttranslational modification, protein turnover, chaperones	Eukaryotic aspartyl protease	Aspartic proteinase oryzasin-1 OS=Oryza sativa subsp. japonica OX=39947 GN=Os05g0567100 PE=2 SV=2	Peptidase A1 domain-containing protein OS=Araucaria cunninghamii OX=56994 PE=3 SV=1	O	Posttranslational modification, protein turnover, chaperones	acid protease [Dichomitus squalens]
Ganoderma_lingzhi_newGene_2394	--	--	--	--	--	--	--	--	--	--	--	hypothetical protein GSI_05087 [Ganoderma sinense ZZ0214-1]
Ganoderma_lingzhi_newGene_2974	--	--	Molecular Function: zinc ion binding (GO:0008270);;	--	[R]	General function prediction only	Zinc finger, ZZ type	--	Uncharacterized protein OS=Aphanomyces astaci OX=112090 GN=DYB38_000929 PE=4 SV=1	S	Function unknown	hypothetical protein GSI_05609 [Ganoderma sinense ZZ0214-1]

## Sheet: Function_anno.stat
#Anno_Database	Annotated_Number	Annotated_Percent
COG_Annotation	135	3.4
GO_Annotation	258	6.5
KEGG_Annotation	183	4.6
KOG_Annotation	114	2.9
Pfam_Annotation	359	9
Swissprot_Annotation	76	1.9
TrEMBL_Annotation	193	4.8
eggNOG_Annotation	169	4.2
nr_Annotation	1012	25.3
All_Annotated	1015	25.4

## Sheet: GO.list
Ganoderma_lingzhi_newGene_1003	GO:0005515
Ganoderma_lingzhi_newGene_1011	GO:0004497	GO:0005506	GO:0016021	GO:0016705	GO:0020037	GO:0055114
Ganoderma_lingzhi_newGene_1027	GO:0000027	GO:0000151	GO:0005515	GO:0005575	GO:0005622	GO:0005623	GO:0005634	GO:0005730	GO:0005737	GO:0005840	GO:0006996	GO:0007275	GO:0008150	GO:0009553	GO:0009987	GO:0016043	GO:0022607	GO:0022613	GO:0022618	GO:0031461	GO:0031974	GO:0031981	GO:0032501	GO:0032502	GO:0032991	GO:0034622	GO:0042254	GO:0042255	GO:0042273	GO:0043226	GO:0043227	GO:0043228	GO:0043229	GO:0043231	GO:0043232	GO:0043233	GO:0043933	GO:0044085	GO:0044422	GO:0044424	GO:0044428	GO:0044444	GO:0044446	GO:0044464	GO:0048229	GO:0048856	GO:0065003	GO:0070013	GO:0070925
Ganoderma_lingzhi_newGene_1041	GO:0005515
Ganoderma_lingzhi_newGene_1042	GO:0010181	GO:0016491	GO:0055114
Ganoderma_lingzhi_newGene_1101	GO:0016021	GO:0022857	GO:0055085
Ganoderma_lingzhi_newGene_1108	GO:0016021	GO:0022857	GO:0055085
Ganoderma_lingzhi_newGene_1110	GO:0016021	GO:0022857	GO:0055085
Ganoderma_lingzhi_newGene_1113	GO:0003676	GO:0015074
Ganoderma_lingzhi_newGene_1115	GO:0000003	GO:0000123	GO:0003006	GO:0003674	GO:0005488	GO:0005515	GO:0005575	GO:0005622	GO:0005623	GO:0005634	GO:0005654	GO:0005815	GO:0005856	GO:0005929	GO:0006325	GO:0006464	GO:0006473	GO:0006475	GO:0006479	GO:0006807	GO:0006996	GO:0007275	GO:0007399	GO:0008150	GO:0008152	GO:0008213	GO:0009791	GO:0009987	GO:0010228	GO:0015630	GO:0016043	GO:0016569	GO:0016570	GO:0016571	GO:0016573	GO:0018022	GO:0018193	GO:0018205	GO:0018393	GO:0018394	GO:0019538	GO:0022008	GO:0022414	GO:0022607	GO:0030030	GO:0030031	GO:0030154	GO:0030182	GO:0031175
Ganoderma_lingzhi_newGene_1120	GO:0016021	GO:0022857	GO:0055085
Ganoderma_lingzhi_newGene_1121	GO:0016021	GO:0022857	GO:0055085
Ganoderma_lingzhi_newGene_1122	GO:0016021	GO:0022857	GO:0055085
Ganoderma_lingzhi_newGene_113	GO:0000003	GO:0000209	GO:0000902	GO:0000904	GO:0001101	GO:0003006	GO:0003674	GO:0003824	GO:0004842	GO:0005575	GO:0005622	GO:0005623	GO:0005634	GO:0005737	GO:0006464	GO:0006508	GO:0006511	GO:0006807	GO:0006950	GO:0007275	GO:0008150	GO:0008152	GO:0008270	GO:0009056	GO:0009057	GO:0009414	GO:0009415	GO:0009628	GO:0009653	GO:0009719	GO:0009725	GO:0009737	GO:0009791	GO:0009826	GO:0009888	GO:0009987	GO:0010026	GO:0010033	GO:0010035	GO:0010154	GO:0010200	GO:0010243	GO:0010498	GO:0016043	GO:0016049	GO:0016567	GO:0016740	GO:0019538	GO:0019787
Ganoderma_lingzhi_newGene_1143	GO:0003674	GO:0003824	GO:0005575	GO:0005622	GO:0005623	GO:0006082	GO:0006629	GO:0006631	GO:0006633	GO:0006950	GO:0006952	GO:0008150	GO:0008152	GO:0008610	GO:0009058	GO:0009694	GO:0009695	GO:0009987	GO:0010181	GO:0010817	GO:0016053	GO:0016491	GO:0016627	GO:0016628	GO:0016629	GO:0019752	GO:0031407	GO:0031408	GO:0032787	GO:0042445	GO:0042446	GO:0043436	GO:0044237	GO:0044238	GO:0044249	GO:0044255	GO:0044281	GO:0044283	GO:0044464	GO:0046394	GO:0050896	GO:0055114	GO:0065007	GO:0065008	GO:0071704	GO:0072330	GO:1901576
Ganoderma_lingzhi_newGene_1153	GO:0005515
Ganoderma_lingzhi_newGene_1154	GO:0003735	GO:0005840	GO:0006412
Ganoderma_lingzhi_newGene_116	GO:0005515
Ganoderma_lingzhi_newGene_1164	GO:0000028	GO:0000462	GO:0005515	GO:0032040	GO:0034388
Ganoderma_lingzhi_newGene_1168	GO:0004672	GO:0005524	GO:0006468
Ganoderma_lingzhi_newGene_1176	GO:0003684	GO:0005506	GO:0006281	GO:0016021	GO:0016705	GO:0020037	GO:0055114
Ganoderma_lingzhi_newGene_1198	GO:0005515
Ganoderma_lingzhi_newGene_1199	GO:0005575	GO:0005622	GO:0005623	GO:0005737	GO:0005783	GO:0005788	GO:0005886	GO:0008150	GO:0012505	GO:0016020	GO:0031974	GO:0035821	GO:0043226	GO:0043227	GO:0043229	GO:0043231	GO:0043233	GO:0043900	GO:0043902	GO:0043903	GO:0044403	GO:0044419	GO:0044422	GO:0044424	GO:0044432	GO:0044444	GO:0044446	GO:0044464	GO:0044788	GO:0044794	GO:0048518	GO:0048524	GO:0050789	GO:0050792	GO:0051702	GO:0051704	GO:0051817	GO:0051851	GO:0065007	GO:0070013	GO:0071944
Ganoderma_lingzhi_newGene_1202	GO:0005515
Ganoderma_lingzhi_newGene_1242	GO:0016021	GO:0022857	GO:0055085
Ganoderma_lingzhi_newGene_1271	GO:0004298	GO:0016787
Ganoderma_lingzhi_newGene_132	GO:0005515
Ganoderma_lingzhi_newGene_133	GO:0005515
Ganoderma_lingzhi_newGene_137	GO:0005515
Ganoderma_lingzhi_newGene_1374	GO:0004252
Ganoderma_lingzhi_newGene_138	GO:0005515
Ganoderma_lingzhi_newGene_1406	GO:0000003	GO:0001101	GO:0001676	GO:0003006	GO:0003674	GO:0003824	GO:0004392	GO:0004497	GO:0005488	GO:0005509	GO:0005575	GO:0005622	GO:0005623	GO:0005737	GO:0005773	GO:0005811	GO:0006082	GO:0006629	GO:0006631	GO:0006633	GO:0006636	GO:0006950	GO:0006952	GO:0006970	GO:0006996	GO:0007275	GO:0008150	GO:0008152	GO:0008610	GO:0009058	GO:0009266	GO:0009269	GO:0009409	GO:0009414	GO:0009415	GO:0009507	GO:0009526	GO:0009536	GO:0009605	GO:0009607	GO:0009620	GO:0009628	GO:0009651	GO:0009719	GO:0009725	GO:0009737	GO:0009751	GO:0009790	GO:0009791
Ganoderma_lingzhi_newGene_1416	GO:0016491
Ganoderma_lingzhi_newGene_1439	GO:0004222
Ganoderma_lingzhi_newGene_1441	GO:0004222
Ganoderma_lingzhi_newGene_1442	GO:0004222
Ganoderma_lingzhi_newGene_1444	GO:0004222	GO:0006508
Ganoderma_lingzhi_newGene_1445	GO:0004222
Ganoderma_lingzhi_newGene_1446	GO:0004222
Ganoderma_lingzhi_newGene_1465	GO:0003676	GO:0008270	GO:0015074
Ganoderma_lingzhi_newGene_147	GO:0005634	GO:0032041	GO:0046872
Ganoderma_lingzhi_newGene_1526	GO:0003676
Ganoderma_lingzhi_newGene_1540	GO:0043386
Ganoderma_lingzhi_newGene_155	GO:0004553	GO:0005975	GO:0052692
Ganoderma_lingzhi_newGene_1576	GO:0005515
Ganoderma_lingzhi_newGene_1579	GO:0000981	GO:0005634	GO:0006355	GO:0008270
Ganoderma_lingzhi_newGene_1600	GO:0003674	GO:0003824	GO:0004497	GO:0005506	GO:0006629	GO:0008150	GO:0008152	GO:0008202	GO:0008395	GO:0009719	GO:0009725	GO:0009741	GO:0010033	GO:0010268	GO:0010817	GO:0014070	GO:0016021	GO:0016128	GO:0016131	GO:0016491	GO:0016705	GO:0020037	GO:0033993	GO:0042221	GO:0042445	GO:0042592	GO:0044238	GO:0048878	GO:0050896	GO:0055088	GO:0055114	GO:0065007	GO:0065008	GO:0071704	GO:1901360	GO:1901615	GO:1901700
Ganoderma_lingzhi_newGene_1602	GO:0003674	GO:0003824	GO:0004497	GO:0005506	GO:0006629	GO:0008150	GO:0008152	GO:0008202	GO:0008395	GO:0009719	GO:0009725	GO:0009741	GO:0010033	GO:0010268	GO:0010817	GO:0014070	GO:0016128	GO:0016131	GO:0016491	GO:0016705	GO:0020037	GO:0033993	GO:0042221	GO:0042445	GO:0042592	GO:0044238	GO:0048878	GO:0050896	GO:0055088	GO:0055114	GO:0065007	GO:0065008	GO:0071704	GO:1901360	GO:1901615	GO:1901700
Ganoderma_lingzhi_newGene_1603	GO:0005506	GO:0016021	GO:0016705	GO:0020037	GO:0055114
Ganoderma_lingzhi_newGene_1605	GO:0003674	GO:0003824	GO:0004497	GO:0005506	GO:0006629	GO:0008150	GO:0008152	GO:0008202	GO:0008395	GO:0009719	GO:0009725	GO:0009741	GO:0010033	GO:0010268	GO:0010817	GO:0014070	GO:0016021	GO:0016128	GO:0016131	GO:0016491	GO:0016705	GO:0020037	GO:0033993	GO:0042221	GO:0042445	GO:0042592	GO:0044238	GO:0048878	GO:0050896	GO:0055088	GO:0055114	GO:0065007	GO:0065008	GO:0071704	GO:1901360	GO:1901615	GO:1901700
Ganoderma_lingzhi_newGene_162	GO:0003674	GO:0003824	GO:0004497	GO:0005506	GO:0005575	GO:0008150	GO:0008152	GO:0009058	GO:0009719	GO:0009725	GO:0009733	GO:0010033	GO:0016020	GO:0016491	GO:0016705	GO:0016709	GO:0019748	GO:0020037	GO:0042221	GO:0044550	GO:0050896	GO:0055114
Ganoderma_lingzhi_newGene_163	GO:0003674	GO:0003824	GO:0005575	GO:0005622	GO:0005623	GO:0005737	GO:0005829	GO:0006629	GO:0008150	GO:0008152	GO:0008168	GO:0008757	GO:0008825	GO:0009987	GO:0016491	GO:0016740	GO:0016741	GO:0030258	GO:0032259	GO:0044237	GO:0044238	GO:0044255	GO:0044424	GO:0044444	GO:0044464	GO:0071704
Ganoderma_lingzhi_newGene_1666	GO:0005515
Ganoderma_lingzhi_newGene_1667	GO:0005515
Ganoderma_lingzhi_newGene_1688	GO:0005515
Ganoderma_lingzhi_newGene_1707	GO:0000003	GO:0000123	GO:0003006	GO:0003674	GO:0005488	GO:0005515	GO:0005575	GO:0005622	GO:0005623	GO:0005634	GO:0005654	GO:0005815	GO:0005856	GO:0005929	GO:0006325	GO:0006464	GO:0006473	GO:0006475	GO:0006479	GO:0006807	GO:0006996	GO:0007275	GO:0007399	GO:0008150	GO:0008152	GO:0008213	GO:0009791	GO:0009987	GO:0010228	GO:0015630	GO:0016043	GO:0016569	GO:0016570	GO:0016571	GO:0016573	GO:0018022	GO:0018193	GO:0018205	GO:0018393	GO:0018394	GO:0019538	GO:0022008	GO:0022414	GO:0022607	GO:0030030	GO:0030031	GO:0030154	GO:0030182	GO:0031175
Ganoderma_lingzhi_newGene_1792	GO:0005506	GO:0016705	GO:0020037	GO:0055114
Ganoderma_lingzhi_newGene_1811	GO:0000448	GO:0000460	GO:0000463	GO:0000466	GO:0000469	GO:0000470	GO:0000478	GO:0000479	GO:0003674	GO:0003824	GO:0005575	GO:0005622	GO:0005623	GO:0005634	GO:0006139	GO:0006364	GO:0006396	GO:0006725	GO:0006793	GO:0006796	GO:0006807	GO:0008150	GO:0008152	GO:0009987	GO:0010467	GO:0016070	GO:0016072	GO:0016301	GO:0016310	GO:0016740	GO:0016772	GO:0016773	GO:0019205	GO:0022613	GO:0034470	GO:0034641	GO:0034660	GO:0042254	GO:0042273	GO:0043170	GO:0043226	GO:0043227	GO:0043229	GO:0043231	GO:0044085	GO:0044237	GO:0044238	GO:0044424	GO:0044464
Ganoderma_lingzhi_newGene_1812	GO:0015299	GO:0016021
Ganoderma_lingzhi_newGene_182	GO:0003674	GO:0003824	GO:0005507	GO:0005576	GO:0006725	GO:0008150	GO:0008152	GO:0009058	GO:0009698	GO:0009699	GO:0009808	GO:0009809	GO:0009987	GO:0016491	GO:0016722	GO:0019438	GO:0019748	GO:0044237	GO:0044249	GO:0044550	GO:0055114	GO:0071704	GO:1901360	GO:1901362	GO:1901576
Ganoderma_lingzhi_newGene_1827	GO:0051321
Ganoderma_lingzhi_newGene_1832	GO:0004672	GO:0005524	GO:0006468
Ganoderma_lingzhi_newGene_1899	GO:0003674	GO:0003824	GO:0004497	GO:0005506	GO:0008150	GO:0008152	GO:0016021	GO:0016491	GO:0016705	GO:0020037	GO:0055114
Ganoderma_lingzhi_newGene_1902	GO:0016491	GO:0055114
Ganoderma_lingzhi_newGene_1909	GO:0005506	GO:0016021	GO:0016705	GO:0020037	GO:0055114
Ganoderma_lingzhi_newGene_1914	GO:0005506	GO:0016021	GO:0016705	GO:0020037	GO:0055114
Ganoderma_lingzhi_newGene_1917	GO:0004252	GO:0006508	GO:0008236	GO:0046872
Ganoderma_lingzhi_newGene_192	GO:0003674	GO:0003824	GO:0005488	GO:0005515	GO:0005575	GO:0005622	GO:0005623	GO:0005737	GO:0006793	GO:0006796	GO:0008150	GO:0008152	GO:0009507	GO:0009536	GO:0009987	GO:0016311	GO:0016787	GO:0016788	GO:0016791	GO:0042578	GO:0043226	GO:0043227	GO:0043229	GO:0043231	GO:0043621	GO:0044237	GO:0044424	GO:0044444	GO:0044464	GO:0090711
Ganoderma_lingzhi_newGene_1929	GO:0004252	GO:0006508	GO:0008236	GO:0046872
Ganoderma_lingzhi_newGene_1930	GO:0004252	GO:0006508	GO:0008236	GO:0046872
Ganoderma_lingzhi_newGene_1934	GO:0003674	GO:0003824	GO:0004497	GO:0005506	GO:0006629	GO:0008150	GO:0008152	GO:0008202	GO:0008395	GO:0009719	GO:0009725	GO:0009741	GO:0010033	GO:0010268	GO:0010817	GO:0014070	GO:0016021	GO:0016128	GO:0016131	GO:0016491	GO:0016705	GO:0020037	GO:0033993	GO:0042221	GO:0042445	GO:0042592	GO:0044238	GO:0048878	GO:0050896	GO:0055088	GO:0055114	GO:0065007	GO:0065008	GO:0071704	GO:1901360	GO:1901615	GO:1901700
Ganoderma_lingzhi_newGene_1935	GO:0004252	GO:0006508	GO:0046872
Ganoderma_lingzhi_newGene_1938	GO:0004252	GO:0008236	GO:0046872
Ganoderma_lingzhi_newGene_1939	GO:0004252	GO:0006508	GO:0008236	GO:0046872
Ganoderma_lingzhi_newGene_1941	GO:0003684	GO:0005506	GO:0006281	GO:0016021	GO:0016705	GO:0020037	GO:0055114
Ganoderma_lingzhi_newGene_1942	GO:0004252	GO:0006508	GO:0008236	GO:0046872
Ganoderma_lingzhi_newGene_1943	GO:0016021
Ganoderma_lingzhi_newGene_1955	GO:0004252	GO:0006508	GO:0008236	GO:0046872
Ganoderma_lingzhi_newGene_1985	GO:0005506	GO:0016021	GO:0016705	GO:0020037	GO:0055114
Ganoderma_lingzhi_newGene_1990	GO:0005506	GO:0016021	GO:0016705	GO:0020037	GO:0055114
Ganoderma_lingzhi_newGene_2003	GO:0016787
Ganoderma_lingzhi_newGene_201	GO:0003824
Ganoderma_lingzhi_newGene_2011	GO:0046872
Ganoderma_lingzhi_newGene_202	GO:0000325	GO:0003674	GO:0003824	GO:0005215	GO:0005524	GO:0005575	GO:0005622	GO:0005623	GO:0005737	GO:0005773	GO:0005774	GO:0005911	GO:0006810	GO:0006811	GO:0006812	GO:0006820	GO:0008150	GO:0008324	GO:0008490	GO:0008509	GO:0009506	GO:0015075	GO:0015103	GO:0015105	GO:0015291	GO:0015318	GO:0015399	GO:0015405	GO:0015446	GO:0015698	GO:0015700	GO:0016020	GO:0016021	GO:0016462	GO:0016787	GO:0016817	GO:0016818	GO:0016887	GO:0017111	GO:0019829	GO:0022804	GO:0022853	GO:0022857	GO:0022890	GO:0030054	GO:0031090	GO:0034220	GO:0042221	GO:0042623
Ganoderma_lingzhi_newGene_2122	GO:0004497	GO:0005506	GO:0016705	GO:0020037	GO:0055114
Ganoderma_lingzhi_newGene_2147	GO:0000151	GO:0005515	GO:0005575	GO:0005622	GO:0005623	GO:0031461	GO:0032991	GO:0044424	GO:0044464	GO:0080008	GO:1902494	GO:1990234
Ganoderma_lingzhi_newGene_2148	GO:0005515
Ganoderma_lingzhi_newGene_2162	GO:0046872
Ganoderma_lingzhi_newGene_2173	GO:0003674	GO:0003824	GO:0005575	GO:0005622	GO:0005623	GO:0005737	GO:0005777	GO:0006139	GO:0006163	GO:0006725	GO:0006753	GO:0006790	GO:0006793	GO:0006796	GO:0006807	GO:0008150	GO:0008152	GO:0009117	GO:0009150	GO:0009259	GO:0009987	GO:0016787	GO:0016817	GO:0016819	GO:0019637	GO:0019693	GO:0034641	GO:0042579	GO:0043226	GO:0043227	GO:0043229	GO:0043231	GO:0044237	GO:0044238	GO:0044281	GO:0044424	GO:0044444	GO:0044464	GO:0046483	GO:0047627	GO:0055086	GO:0071704	GO:0072521	GO:1901135	GO:1901360	GO:1901564
Ganoderma_lingzhi_newGene_2184	GO:0005524	GO:0016021	GO:0016887
Ganoderma_lingzhi_newGene_2186	GO:0016787
Ganoderma_lingzhi_newGene_2212	GO:0004303
Ganoderma_lingzhi_newGene_2229	GO:0008150	GO:0008152	GO:0009058	GO:0019748	GO:0044550	GO:0071704	GO:1900558	GO:1900560	GO:1900561	GO:1900563	GO:1901576
Ganoderma_lingzhi_newGene_225	GO:0005506	GO:0016705	GO:0020037	GO:0055114
Ganoderma_lingzhi_newGene_2266	GO:0003677
Ganoderma_lingzhi_newGene_2279	GO:0000976	GO:0003700	GO:0003712	GO:0005634	GO:0006355	GO:0043565
Ganoderma_lingzhi_newGene_2291	GO:0005515
Ganoderma_lingzhi_newGene_2304	GO:0005515
Ganoderma_lingzhi_newGene_2366	GO:0003998
Ganoderma_lingzhi_newGene_2489	GO:0005515
Ganoderma_lingzhi_newGene_249	GO:0004185	GO:0006508
Ganoderma_lingzhi_newGene_2491	GO:0005515
Ganoderma_lingzhi_newGene_2504	GO:0005515
Ganoderma_lingzhi_newGene_2511	GO:0005515
Ganoderma_lingzhi_newGene_2519	GO:0005515
Ganoderma_lingzhi_newGene_2526	GO:0005515
Ganoderma_lingzhi_newGene_2534	GO:0003674	GO:0003824	GO:0004497	GO:0005506	GO:0006629	GO:0008150	GO:0008152	GO:0008202	GO:0008395	GO:0009719	GO:0009725	GO:0009741	GO:0010033	GO:0010268	GO:0010817	GO:0014070	GO:0016128	GO:0016131	GO:0016491	GO:0016705	GO:0020037	GO:0033993	GO:0042221	GO:0042445	GO:0042592	GO:0044238	GO:0048878	GO:0050896	GO:0055088	GO:0055114	GO:0065007	GO:0065008	GO:0071704	GO:1901360	GO:1901615	GO:1901700
Ganoderma_lingzhi_newGene_2536	GO:0004497	GO:0005506	GO:0016021	GO:0016705	GO:0020037	GO:0055114
Ganoderma_lingzhi_newGene_2543	GO:0004497	GO:0005506	GO:0016705	GO:0020037	GO:0055114
Ganoderma_lingzhi_newGene_2546	GO:0005506	GO:0016705	GO:0020037	GO:0055114
Ganoderma_lingzhi_newGene_2556	GO:0000166	GO:0003674	GO:0003824	GO:0005488	GO:0005575	GO:0005576	GO:0006082	GO:0006629	GO:0006631	GO:0007154	GO:0007267	GO:0007275	GO:0008150	GO:0008152	GO:0009553	GO:0009987	GO:0010430	GO:0016614	GO:0016829	GO:0016830	GO:0016832	GO:0019395	GO:0019752	GO:0023052	GO:0030258	GO:0032501	GO:0032502	GO:0032787	GO:0034440	GO:0036094	GO:0043167	GO:0043168	GO:0043436	GO:0044237	GO:0044238	GO:0044255	GO:0044281	GO:0046593	GO:0048037	GO:0048229	GO:0048856	GO:0050660	GO:0050662	GO:0055114	GO:0071704	GO:0097159	GO:1901265	GO:1901363
Ganoderma_lingzhi_newGene_2561	GO:0000166	GO:0003674	GO:0003824	GO:0005488	GO:0005575	GO:0005576	GO:0006082	GO:0006629	GO:0006631	GO:0007154	GO:0007267	GO:0007275	GO:0008150	GO:0008152	GO:0009553	GO:0009987	GO:0010430	GO:0016614	GO:0016829	GO:0016830	GO:0016832	GO:0019395	GO:0019752	GO:0023052	GO:0030258	GO:0032501	GO:0032502	GO:0032787	GO:0034440	GO:0036094	GO:0043167	GO:0043168	GO:0043436	GO:0044237	GO:0044238	GO:0044255	GO:0044281	GO:0046593	GO:0048037	GO:0048229	GO:0048856	GO:0050660	GO:0050662	GO:0055114	GO:0071704	GO:0097159	GO:1901265	GO:1901363
Ganoderma_lingzhi_newGene_2565	GO:0000166	GO:0003674	GO:0003824	GO:0005488	GO:0005575	GO:0005576	GO:0006082	GO:0006629	GO:0006631	GO:0007154	GO:0007267	GO:0007275	GO:0008150	GO:0008152	GO:0009553	GO:0009987	GO:0010430	GO:0016614	GO:0016829	GO:0016830	GO:0016832	GO:0019395	GO:0019752	GO:0023052	GO:0030258	GO:0032501	GO:0032502	GO:0032787	GO:0034440	GO:0036094	GO:0043167	GO:0043168	GO:0043436	GO:0044237	GO:0044238	GO:0044255	GO:0044281	GO:0046593	GO:0048037	GO:0048229	GO:0048856	GO:0050660	GO:0050662	GO:0055114	GO:0071704	GO:0097159	GO:1901265	GO:1901363
Ganoderma_lingzhi_newGene_2568	GO:0000166	GO:0003674	GO:0003824	GO:0005488	GO:0005575	GO:0005576	GO:0006082	GO:0006629	GO:0006631	GO:0007154	GO:0007267	GO:0007275	GO:0008150	GO:0008152	GO:0009553	GO:0009987	GO:0010430	GO:0016614	GO:0016829	GO:0016830	GO:0016832	GO:0019395	GO:0019752	GO:0023052	GO:0030258	GO:0032501	GO:0032502	GO:0032787	GO:0034440	GO:0036094	GO:0043167	GO:0043168	GO:0043436	GO:0044237	GO:0044238	GO:0044255	GO:0044281	GO:0046593	GO:0048037	GO:0048229	GO:0048856	GO:0050660	GO:0050662	GO:0055114	GO:0071704	GO:0097159	GO:1901265	GO:1901363
Ganoderma_lingzhi_newGene_2574	GO:0000166	GO:0003674	GO:0003824	GO:0005488	GO:0005575	GO:0005576	GO:0006082	GO:0006629	GO:0006631	GO:0007154	GO:0007267	GO:0007275	GO:0008150	GO:0008152	GO:0009553	GO:0009987	GO:0010430	GO:0016614	GO:0016829	GO:0016830	GO:0016832	GO:0019395	GO:0019752	GO:0023052	GO:0030258	GO:0032501	GO:0032502	GO:0032787	GO:0034440	GO:0036094	GO:0043167	GO:0043168	GO:0043436	GO:0044237	GO:0044238	GO:0044255	GO:0044281	GO:0046593	GO:0048037	GO:0048229	GO:0048856	GO:0050660	GO:0050662	GO:0055114	GO:0071704	GO:0097159	GO:1901265	GO:1901363
Ganoderma_lingzhi_newGene_2575	GO:0005575	GO:0005622	GO:0005623	GO:0005737	GO:0005773	GO:0005886	GO:0009507	GO:0009526	GO:0009534	GO:0009535	GO:0009536	GO:0009579	GO:0009941	GO:0016020	GO:0016491	GO:0031967	GO:0031975	GO:0031976	GO:0031984	GO:0034357	GO:0042651	GO:0043226	GO:0043227	GO:0043229	GO:0043231	GO:0044422	GO:0044424	GO:0044434	GO:0044435	GO:0044436	GO:0044444	GO:0044446	GO:0044464	GO:0055035	GO:0055114	GO:0071944
Ganoderma_lingzhi_newGene_2688	GO:0000215	GO:0000394	GO:0003674	GO:0003676	GO:0003824	GO:0003950	GO:0005575	GO:0005622	GO:0005623	GO:0005634	GO:0006139	GO:0006388	GO:0006396	GO:0006399	GO:0006725	GO:0006807	GO:0008033	GO:0008150	GO:0008152	GO:0008380	GO:0009987	GO:0010467	GO:0016070	GO:0016740	GO:0016772	GO:0016773	GO:0019538	GO:0034470	GO:0034641	GO:0034660	GO:0043170	GO:0043226	GO:0043227	GO:0043229	GO:0043231	GO:0044237	GO:0044238	GO:0044424	GO:0044464	GO:0046483	GO:0051604	GO:0071704	GO:0090304	GO:0097428	GO:0106035	GO:0140098	GO:0140101	GO:1901360	GO:1901564
Ganoderma_lingzhi_newGene_2700	GO:0005739	GO:0008270	GO:0016740	GO:0034979	GO:0036054	GO:0036055	GO:0070403
Ganoderma_lingzhi_newGene_2713	GO:0006506	GO:0016021	GO:0017176
Ganoderma_lingzhi_newGene_272	GO:0005515
Ganoderma_lingzhi_newGene_2720	GO:0008483
Ganoderma_lingzhi_newGene_2724	GO:0070072
Ganoderma_lingzhi_newGene_2725	GO:0003674	GO:0003824	GO:0005575	GO:0005622	GO:0005623	GO:0005737	GO:0005739	GO:0006104	GO:0006139	GO:0006163	GO:0006164	GO:0006637	GO:0006725	GO:0006732	GO:0006753	GO:0006790	GO:0006793	GO:0006796	GO:0006807	GO:0008150	GO:0008152	GO:0008893	GO:0009058	GO:0009108	GO:0009117	GO:0009150	GO:0009152	GO:0009165	GO:0009259	GO:0009260	GO:0009987	GO:0010945	GO:0015936	GO:0015937	GO:0016462	GO:0016787	GO:0016788	GO:0016794	GO:0016817	GO:0016818	GO:0018130	GO:0019438	GO:0019637	GO:0019693	GO:0033865	GO:0033866	GO:0033875	GO:0034030	GO:0034032
Ganoderma_lingzhi_newGene_2726	GO:0000151	GO:0000165	GO:0003674	GO:0003824	GO:0004842	GO:0005048	GO:0005488	GO:0005515	GO:0005575	GO:0005622	GO:0005623	GO:0005634	GO:0005635	GO:0005737	GO:0005829	GO:0006464	GO:0006468	GO:0006793	GO:0006796	GO:0006807	GO:0007154	GO:0007165	GO:0007264	GO:0007265	GO:0008139	GO:0008150	GO:0008152	GO:0008270	GO:0009966	GO:0009968	GO:0009987	GO:0010029	GO:0010646	GO:0010648	GO:0012505	GO:0016020	GO:0016310	GO:0016567	GO:0016740	GO:0019538	GO:0019787	GO:0023014	GO:0023051	GO:0023052	GO:0023057	GO:0031090	GO:0031965	GO:0031967	GO:0031975
Ganoderma_lingzhi_newGene_2735	GO:0008137	GO:0009055	GO:0016020
Ganoderma_lingzhi_newGene_2738	GO:0005515
Ganoderma_lingzhi_newGene_2749	GO:0003700	GO:0006355	GO:0043565
Ganoderma_lingzhi_newGene_28	GO:0003779
Ganoderma_lingzhi_newGene_2806	GO:0004252	GO:0006508	GO:0008236	GO:0046872
Ganoderma_lingzhi_newGene_2893	GO:0004497	GO:0005506	GO:0016021	GO:0016705	GO:0020037
Ganoderma_lingzhi_newGene_2896	GO:0004497	GO:0005506	GO:0016705	GO:0020037	GO:0055114
Ganoderma_lingzhi_newGene_2899	GO:0005515
Ganoderma_lingzhi_newGene_290	GO:0003674	GO:0003824	GO:0004175	GO:0004190	GO:0005575	GO:0005622	GO:0005623	GO:0005737	GO:0005773	GO:0005829	GO:0005911	GO:0006508	GO:0006629	GO:0006807	GO:0006950	GO:0006970	GO:0008150	GO:0008152	GO:0008233	GO:0009056	GO:0009057	GO:0009506	GO:0009628	GO:0009651	GO:0009719	GO:0009725	GO:0009735	GO:0010033	GO:0010035	GO:0010038	GO:0016787	GO:0019538	GO:0030054	GO:0030163	GO:0042221	GO:0043170	GO:0043226	GO:0043227	GO:0043229	GO:0043231	GO:0044238	GO:0044424	GO:0044444	GO:0044464	GO:0046686	GO:0050896	GO:0055044	GO:0070001	GO:0070011
Ganoderma_lingzhi_newGene_2922	GO:0003677
Ganoderma_lingzhi_newGene_2927	GO:0003677
Ganoderma_lingzhi_newGene_2955	GO:0005515
Ganoderma_lingzhi_newGene_2974	GO:0008270
Ganoderma_lingzhi_newGene_2976	GO:0005515
Ganoderma_lingzhi_newGene_3017	GO:0003674	GO:0003824	GO:0004175	GO:0004190	GO:0005575	GO:0005622	GO:0005623	GO:0005737	GO:0005773	GO:0005829	GO:0005911	GO:0006508	GO:0006807	GO:0006950	GO:0006970	GO:0008150	GO:0008152	GO:0008233	GO:0009056	GO:0009057	GO:0009506	GO:0009628	GO:0009651	GO:0009719	GO:0009725	GO:0009735	GO:0010033	GO:0010035	GO:0010038	GO:0016787	GO:0019538	GO:0030054	GO:0030163	GO:0042221	GO:0043170	GO:0043226	GO:0043227	GO:0043229	GO:0043231	GO:0044238	GO:0044424	GO:0044444	GO:0044464	GO:0046686	GO:0050896	GO:0055044	GO:0070001	GO:0070011	GO:0071704
Ganoderma_lingzhi_newGene_3037	GO:0000723	GO:0003678	GO:0005524	GO:0006281	GO:0006310
Ganoderma_lingzhi_newGene_304	GO:0000003	GO:0000902	GO:0001101	GO:0003006	GO:0003674	GO:0003824	GO:0006082	GO:0006629	GO:0006720	GO:0006721	GO:0007154	GO:0007165	GO:0007275	GO:0008150	GO:0008152	GO:0008299	GO:0008610	GO:0009058	GO:0009314	GO:0009416	GO:0009628	GO:0009653	GO:0009685	GO:0009686	GO:0009719	GO:0009725	GO:0009739	GO:0009740	GO:0009755	GO:0009791	GO:0009826	GO:0009908	GO:0009987	GO:0010033	GO:0010476	GO:0010817	GO:0016043	GO:0016049	GO:0016053	GO:0016101	GO:0016102	GO:0016114	GO:0016491	GO:0016705	GO:0016706	GO:0019752	GO:0022414	GO:0023052	GO:0032501
Ganoderma_lingzhi_newGene_3045	GO:0004252	GO:0006508	GO:0008236	GO:0046872
Ganoderma_lingzhi_newGene_3048	GO:0004252	GO:0006508	GO:0008236	GO:0046872
Ganoderma_lingzhi_newGene_3085	GO:0015267	GO:0016020	GO:0016021	GO:0055085
Ganoderma_lingzhi_newGene_3121	GO:0033961
Ganoderma_lingzhi_newGene_3159	GO:0008270
Ganoderma_lingzhi_newGene_3163	GO:0001101	GO:0003674	GO:0003824	GO:0004497	GO:0005506	GO:0006950	GO:0006970	GO:0008150	GO:0008152	GO:0009628	GO:0009651	GO:0009719	GO:0009725	GO:0009737	GO:0010033	GO:0016021	GO:0016491	GO:0016705	GO:0020037	GO:0033993	GO:0042221	GO:0050896	GO:0055114	GO:0097305	GO:1901700
Ganoderma_lingzhi_newGene_3175	GO:0000003	GO:0000226	GO:0003006	GO:0003674	GO:0005096	GO:0005488	GO:0005515	GO:0005575	GO:0005622	GO:0005623	GO:0005737	GO:0005829	GO:0005856	GO:0005874	GO:0005911	GO:0006457	GO:0006996	GO:0007010	GO:0007017	GO:0007021	GO:0007023	GO:0007275	GO:0008047	GO:0008092	GO:0008150	GO:0009506	GO:0009790	GO:0009791	GO:0009793	GO:0009987	GO:0010154	GO:0015630	GO:0015631	GO:0016043	GO:0022414	GO:0022607	GO:0030054	GO:0030234	GO:0030695	GO:0032501	GO:0032502	GO:0034622	GO:0043085	GO:0043087	GO:0043226	GO:0043228	GO:0043229	GO:0043232	GO:0043547
Ganoderma_lingzhi_newGene_3199	GO:0005506	GO:0016021	GO:0016705	GO:0020037	GO:0055114
Ganoderma_lingzhi_newGene_3207	GO:0004316	GO:0102131	GO:0102132
Ganoderma_lingzhi_newGene_3212	GO:0000123	GO:0000228	GO:0000428	GO:0000785	GO:0000790	GO:0001067	GO:0003674	GO:0003676	GO:0003677	GO:0003700	GO:0005488	GO:0005515	GO:0005575	GO:0005622	GO:0005623	GO:0005634	GO:0005654	GO:0005667	GO:0005669	GO:0005694	GO:0005856	GO:0006139	GO:0006351	GO:0006352	GO:0006355	GO:0006366	GO:0006367	GO:0006725	GO:0006807	GO:0008150	GO:0008152	GO:0009058	GO:0009059	GO:0009889	GO:0009987	GO:0010467	GO:0010468	GO:0010556	GO:0015629	GO:0016070	GO:0016591	GO:0018130	GO:0019219	GO:0019222	GO:0019438	GO:0030880	GO:0031248	GO:0031323	GO:0031326
Ganoderma_lingzhi_newGene_322	GO:0003674	GO:0003824	GO:0004175	GO:0004190	GO:0005575	GO:0005622	GO:0005623	GO:0005737	GO:0005773	GO:0006508	GO:0006807	GO:0008150	GO:0008152	GO:0008233	GO:0009056	GO:0009057	GO:0016787	GO:0019538	GO:0030163	GO:0043170	GO:0043226	GO:0043227	GO:0043229	GO:0043231	GO:0044238	GO:0044424	GO:0044444	GO:0044464	GO:0070001	GO:0070011	GO:0071704	GO:0140096	GO:1901564	GO:1901565	GO:1901575
Ganoderma_lingzhi_newGene_3242	GO:0004672	GO:0006468
Ganoderma_lingzhi_newGene_3300	GO:0008270
Ganoderma_lingzhi_newGene_3320	GO:0001101	GO:0001505	GO:0003674	GO:0003824	GO:0003941	GO:0004794	GO:0005488	GO:0005515	GO:0005575	GO:0005622	GO:0005623	GO:0005737	GO:0005739	GO:0005759	GO:0005829	GO:0005975	GO:0005996	GO:0006006	GO:0006082	GO:0006090	GO:0006094	GO:0006520	GO:0006544	GO:0006563	GO:0006565	GO:0006566	GO:0006567	GO:0006807	GO:0007584	GO:0008144	GO:0008150	GO:0008152	GO:0009056	GO:0009058	GO:0009063	GO:0009066	GO:0009068	GO:0009069	GO:0009071	GO:0009295	GO:0009605	GO:0009987	GO:0009991	GO:0010033	GO:0010243	GO:0014070	GO:0016051	GO:0016053	GO:0016054
Ganoderma_lingzhi_newGene_3328	GO:0000981	GO:0005634	GO:0006355	GO:0008270
Ganoderma_lingzhi_newGene_3329	GO:0000981	GO:0005634	GO:0006355	GO:0008270
Ganoderma_lingzhi_newGene_3416	GO:0016021	GO:0022857	GO:0055085
Ganoderma_lingzhi_newGene_3494	GO:0000003	GO:0003006	GO:0003674	GO:0003700	GO:0005515	GO:0005575	GO:0005622	GO:0005623	GO:0005634	GO:0005654	GO:0005677	GO:0006139	GO:0006325	GO:0006342	GO:0006349	GO:0006355	GO:0006464	GO:0006479	GO:0006725	GO:0006807	GO:0006950	GO:0006996	GO:0007275	GO:0008150	GO:0008152	GO:0008213	GO:0009266	GO:0009409	GO:0009628	GO:0009790	GO:0009791	GO:0009793	GO:0009888	GO:0009889	GO:0009890	GO:0009892	GO:0009908	GO:0009960	GO:0009987	GO:0010154	GO:0010162	GO:0010231	GO:0010431	GO:0010468	GO:0010556	GO:0010558	GO:0010605	GO:0010629	GO:0016043
Ganoderma_lingzhi_newGene_3572	GO:0004222	GO:0006508
Ganoderma_lingzhi_newGene_358	GO:0004497	GO:0005506	GO:0016021	GO:0016705	GO:0020037
Ganoderma_lingzhi_newGene_359	GO:0005506	GO:0016705	GO:0020037	GO:0055114
Ganoderma_lingzhi_newGene_3628	GO:0004497	GO:0005506	GO:0016705	GO:0020037	GO:0055114
Ganoderma_lingzhi_newGene_3634	GO:0000003	GO:0000123	GO:0003006	GO:0003674	GO:0005488	GO:0005515	GO:0005575	GO:0005622	GO:0005623	GO:0005634	GO:0005654	GO:0005815	GO:0005856	GO:0005929	GO:0006325	GO:0006464	GO:0006473	GO:0006475	GO:0006479	GO:0006807	GO:0006996	GO:0007275	GO:0007399	GO:0008150	GO:0008152	GO:0008213	GO:0009791	GO:0009987	GO:0010228	GO:0015630	GO:0016043	GO:0016569	GO:0016570	GO:0016571	GO:0016573	GO:0018022	GO:0018193	GO:0018205	GO:0018393	GO:0018394	GO:0019538	GO:0022008	GO:0022414	GO:0022607	GO:0030030	GO:0030031	GO:0030154	GO:0030182	GO:0031175
Ganoderma_lingzhi_newGene_3638	GO:0000398	GO:0001101	GO:0003676	GO:0005575	GO:0005622	GO:0005623	GO:0005634	GO:0006139	GO:0006396	GO:0006725	GO:0006807	GO:0008150	GO:0008152	GO:0008270	GO:0008380	GO:0009719	GO:0009725	GO:0009737	GO:0009987	GO:0010033	GO:0010467	GO:0016070	GO:0033993	GO:0034641	GO:0042221	GO:0043170	GO:0043226	GO:0043227	GO:0043229	GO:0043231	GO:0044237	GO:0044238	GO:0044424	GO:0044464	GO:0045131	GO:0046483	GO:0050896	GO:0071704	GO:0090304	GO:0097305	GO:1901360	GO:1901700
Ganoderma_lingzhi_newGene_365	GO:0003674	GO:0003824	GO:0007275	GO:0007568	GO:0008150	GO:0008152	GO:0010150	GO:0016491	GO:0016679	GO:0016682	GO:0032501	GO:0032502	GO:0046872	GO:0048366	GO:0048367	GO:0048731	GO:0048827	GO:0048856	GO:0055114	GO:0090693	GO:0099402
Ganoderma_lingzhi_newGene_3664	GO:0000150	GO:0000730	GO:0000794	GO:0003690	GO:0003697	GO:0005524	GO:0006312	GO:0007131	GO:0008094	GO:0010212	GO:0042148	GO:0070192
Ganoderma_lingzhi_newGene_369	GO:0046872	GO:0051213
Ganoderma_lingzhi_newGene_3699	GO:0006511	GO:0008270	GO:0016579	GO:0036459
Ganoderma_lingzhi_newGene_3708	GO:0033961
Ganoderma_lingzhi_newGene_3712	GO:0003674	GO:0003824	GO:0004842	GO:0005575	GO:0005622	GO:0005623	GO:0005634	GO:0005737	GO:0006464	GO:0006508	GO:0006511	GO:0006807	GO:0006950	GO:0006970	GO:0008150	GO:0008152	GO:0009056	GO:0009057	GO:0009628	GO:0009651	GO:0009787	GO:0009789	GO:0009966	GO:0009967	GO:0009987	GO:0010498	GO:0010646	GO:0010647	GO:0016567	GO:0016740	GO:0019538	GO:0019787	GO:0019941	GO:0023051	GO:0023056	GO:0030163	GO:0032446	GO:0036211	GO:0043161	GO:0043170	GO:0043226	GO:0043227	GO:0043229	GO:0043231	GO:0043412	GO:0043632	GO:0044237	GO:0044238	GO:0044248
Ganoderma_lingzhi_newGene_3713	GO:0008168	GO:0032259
Ganoderma_lingzhi_newGene_373	GO:0003674	GO:0003824	GO:0007275	GO:0007568	GO:0008150	GO:0008152	GO:0010150	GO:0016491	GO:0016679	GO:0016682	GO:0032501	GO:0032502	GO:0046872	GO:0048366	GO:0048367	GO:0048731	GO:0048827	GO:0048856	GO:0051213	GO:0055114	GO:0090693	GO:0099402
Ganoderma_lingzhi_newGene_374	GO:0005515
Ganoderma_lingzhi_newGene_375	GO:0005515
Ganoderma_lingzhi_newGene_3756	GO:0018506	GO:0046872	GO:0051920	GO:0055114
Ganoderma_lingzhi_newGene_376	GO:0005515
Ganoderma_lingzhi_newGene_381	GO:0003674	GO:0003824	GO:0007275	GO:0007568	GO:0008150	GO:0008152	GO:0010150	GO:0016491	GO:0016679	GO:0016682	GO:0032501	GO:0032502	GO:0046872	GO:0048366	GO:0048367	GO:0048731	GO:0048827	GO:0048856	GO:0051213	GO:0055114	GO:0090693	GO:0099402
Ganoderma_lingzhi_newGene_3819	GO:0001101	GO:0003674	GO:0003824	GO:0004497	GO:0005506	GO:0006950	GO:0006970	GO:0008150	GO:0008152	GO:0009628	GO:0009651	GO:0009719	GO:0009725	GO:0009737	GO:0010033	GO:0016021	GO:0016491	GO:0016705	GO:0020037	GO:0033993	GO:0042221	GO:0050896	GO:0055114	GO:0097305	GO:1901700
Ganoderma_lingzhi_newGene_3820	GO:0001101	GO:0003674	GO:0003824	GO:0004497	GO:0005506	GO:0006950	GO:0006970	GO:0008150	GO:0008152	GO:0009628	GO:0009651	GO:0009719	GO:0009725	GO:0009737	GO:0010033	GO:0016021	GO:0016491	GO:0016705	GO:0020037	GO:0033993	GO:0042221	GO:0050896	GO:0055114	GO:0097305	GO:1901700
Ganoderma_lingzhi_newGene_3822	GO:0005506	GO:0016021	GO:0016705	GO:0020037	GO:0055114
Ganoderma_lingzhi_newGene_384	GO:0005515
Ganoderma_lingzhi_newGene_385	GO:0005515
Ganoderma_lingzhi_newGene_3855	GO:0071949
Ganoderma_lingzhi_newGene_3856	GO:0071949
Ganoderma_lingzhi_newGene_386	GO:0016491	GO:0046872	GO:0051213	GO:0055114
Ganoderma_lingzhi_newGene_3860	GO:0001101	GO:0003674	GO:0003824	GO:0004497	GO:0005575	GO:0005622	GO:0005623	GO:0005737	GO:0006066	GO:0006082	GO:0006629	GO:0006714	GO:0006720	GO:0006721	GO:0006950	GO:0007154	GO:0007165	GO:0008150	GO:0008152	GO:0008299	GO:0008610	GO:0009058	GO:0009266	GO:0009314	GO:0009408	GO:0009414	GO:0009415	GO:0009416	GO:0009507	GO:0009526	GO:0009536	GO:0009540	GO:0009628	GO:0009639	GO:0009687	GO:0009688	GO:0009743	GO:0009756	GO:0009941	GO:0009987	GO:0010033	GO:0010035	GO:0010114	GO:0010182	GO:0016053	GO:0016106	GO:0016108	GO:0016109	GO:0016114
Ganoderma_lingzhi_newGene_3862	GO:0006417	GO:0006448	GO:0006464	GO:0006807	GO:0008150	GO:0008152	GO:0009058	GO:0009889	GO:0009987	GO:0010468	GO:0010556	GO:0010608	GO:0016740	GO:0017182	GO:0017183	GO:0018193	GO:0018202	GO:0019222	GO:0019538	GO:0031323	GO:0031326	GO:0032268	GO:0034248	GO:0036211	GO:0043170	GO:0043412	GO:0044237	GO:0044238	GO:0044249	GO:0044260	GO:0044267	GO:0050789	GO:0050794	GO:0051171	GO:0051246	GO:0060255	GO:0065007	GO:0071704	GO:0080090	GO:1900247	GO:1901564	GO:2000112	GO:2000765
Ganoderma_lingzhi_newGene_3863	GO:0016021	GO:0022857	GO:0055085
Ganoderma_lingzhi_newGene_3865	GO:0005515
Ganoderma_lingzhi_newGene_3873	GO:0004497	GO:0005506	GO:0016705	GO:0020037	GO:0055114
Ganoderma_lingzhi_newGene_388	GO:0005515
Ganoderma_lingzhi_newGene_3886	GO:0005506	GO:0016021	GO:0016705	GO:0020037	GO:0055114
Ganoderma_lingzhi_newGene_3897	GO:0004497	GO:0005506	GO:0016705	GO:0020037
Ganoderma_lingzhi_newGene_3913	GO:0004252	GO:0008236	GO:0046872
Ganoderma_lingzhi_newGene_3914	GO:0008236
Ganoderma_lingzhi_newGene_3919	GO:0046872
Ganoderma_lingzhi_newGene_3943	GO:0016020	GO:0016021
Ganoderma_lingzhi_newGene_3958	GO:0003676	GO:0004519
Ganoderma_lingzhi_newGene_3962	GO:0004497	GO:0005506	GO:0016705	GO:0020037	GO:0055114
Ganoderma_lingzhi_newGene_3967	GO:0003676	GO:0004523
Ganoderma_lingzhi_newGene_4028	GO:0003700	GO:0005634	GO:0006355	GO:0043565
Ganoderma_lingzhi_newGene_404	GO:0005515
Ganoderma_lingzhi_newGene_4046	GO:0030638
Ganoderma_lingzhi_newGene_4059	GO:0005506	GO:0016705	GO:0020037	GO:0055114
Ganoderma_lingzhi_newGene_4090	GO:0016021	GO:0055085
Ganoderma_lingzhi_newGene_4131	GO:0004252	GO:0006508	GO:0008236	GO:0046872
Ganoderma_lingzhi_newGene_4132	GO:0003676	GO:0004523
Ganoderma_lingzhi_newGene_4190	GO:0016491	GO:0055114
Ganoderma_lingzhi_newGene_4199	GO:0003674	GO:0003824	GO:0005575	GO:0005576	GO:0005622	GO:0005623	GO:0005737	GO:0006950	GO:0008150	GO:0008152	GO:0009266	GO:0009409	GO:0009507	GO:0009526	GO:0009532	GO:0009536	GO:0009570	GO:0009579	GO:0009628	GO:0009941	GO:0010319	GO:0016491	GO:0016627	GO:0016628	GO:0031967	GO:0031975	GO:0035671	GO:0035798	GO:0043226	GO:0043227	GO:0043229	GO:0043231	GO:0044422	GO:0044424	GO:0044434	GO:0044435	GO:0044444	GO:0044446	GO:0044464	GO:0048046	GO:0050896	GO:0055114
Ganoderma_lingzhi_newGene_4232	GO:0004553	GO:0005575	GO:0005576	GO:0005615	GO:0005975	GO:0008061	GO:0044421
Ganoderma_lingzhi_newGene_4245	GO:0043386
Ganoderma_lingzhi_newGene_4246	GO:0043386
Ganoderma_lingzhi_newGene_4251	GO:0003968
Ganoderma_lingzhi_newGene_4272	GO:0010485	GO:0043998
Ganoderma_lingzhi_newGene_4290	GO:0003824
Ganoderma_lingzhi_newGene_4319	GO:0000272	GO:0003674	GO:0003824	GO:0004553	GO:0004567	GO:0005975	GO:0005976	GO:0008150	GO:0008152	GO:0009056	GO:0009057	GO:0009987	GO:0010412	GO:0015923	GO:0016052	GO:0016787	GO:0016798	GO:0016985	GO:0016998	GO:0043170	GO:0044036	GO:0044237	GO:0044238	GO:0044247	GO:0044248	GO:0044260	GO:0044262	GO:0044264	GO:0044275	GO:0046355	GO:0071554	GO:0071704	GO:1901575
Ganoderma_lingzhi_newGene_4386	GO:0003723	GO:0003735	GO:0006412	GO:0015935
Ganoderma_lingzhi_newGene_4389	GO:0002143	GO:0003674	GO:0003824	GO:0004792	GO:0005524	GO:0005575	GO:0005622	GO:0005623	GO:0005737	GO:0005829	GO:0006777	GO:0008265	GO:0008641	GO:0016740	GO:0016782	GO:0016783	GO:0018192	GO:0044424	GO:0044464	GO:0046872	GO:0061604	GO:0061605
Ganoderma_lingzhi_newGene_442	GO:0005515
Ganoderma_lingzhi_newGene_4480	GO:0000287	GO:0008897
Ganoderma_lingzhi_newGene_4502	GO:0003839	GO:0006751	GO:0061928
Ganoderma_lingzhi_newGene_4504	GO:0001510	GO:0003674	GO:0003824	GO:0006139	GO:0006725	GO:0006807	GO:0008150	GO:0008152	GO:0008168	GO:0008171	GO:0008173	GO:0008757	GO:0009451	GO:0009987	GO:0016070	GO:0016073	GO:0016740	GO:0016741	GO:0017069	GO:0032259	GO:0034641	GO:0034660	GO:0040031	GO:0043170	GO:0043412	GO:0043414	GO:0044237	GO:0044238	GO:0044260	GO:0046483	GO:0071704	GO:0090304	GO:0140098	GO:1901360
Ganoderma_lingzhi_newGene_487	GO:0001101	GO:0003674	GO:0003824	GO:0004497	GO:0005506	GO:0006950	GO:0006970	GO:0008150	GO:0008152	GO:0009628	GO:0009651	GO:0009719	GO:0009725	GO:0009737	GO:0010033	GO:0016021	GO:0016491	GO:0016705	GO:0020037	GO:0033993	GO:0042221	GO:0050896	GO:0055114	GO:0097305	GO:1901700
Ganoderma_lingzhi_newGene_490	GO:0001101	GO:0003674	GO:0003824	GO:0004497	GO:0005506	GO:0006950	GO:0006970	GO:0008150	GO:0008152	GO:0009628	GO:0009651	GO:0009719	GO:0009725	GO:0009737	GO:0010033	GO:0016021	GO:0016491	GO:0016705	GO:0020037	GO:0033993	GO:0042221	GO:0050896	GO:0055114	GO:0097305	GO:1901700
Ganoderma_lingzhi_newGene_491	GO:0001101	GO:0003674	GO:0003824	GO:0004497	GO:0005506	GO:0006950	GO:0006970	GO:0008150	GO:0008152	GO:0009628	GO:0009651	GO:0009719	GO:0009725	GO:0009737	GO:0010033	GO:0016021	GO:0016491	GO:0016705	GO:0020037	GO:0033993	GO:0042221	GO:0050896	GO:0055114	GO:0097305	GO:1901700
Ganoderma_lingzhi_newGene_493	GO:0005506	GO:0016021	GO:0016705	GO:0020037	GO:0055114
Ganoderma_lingzhi_newGene_528	GO:0071949
Ganoderma_lingzhi_newGene_529	GO:0071949
Ganoderma_lingzhi_newGene_532	GO:0071949
Ganoderma_lingzhi_newGene_54	GO:0001164	GO:0001181	GO:0006361
Ganoderma_lingzhi_newGene_540	GO:0006417	GO:0006448	GO:0006464	GO:0006807	GO:0008150	GO:0008152	GO:0009058	GO:0009889	GO:0009987	GO:0010468	GO:0010556	GO:0010608	GO:0016740	GO:0017182	GO:0017183	GO:0018193	GO:0018202	GO:0019222	GO:0019538	GO:0031323	GO:0031326	GO:0032268	GO:0034248	GO:0036211	GO:0043170	GO:0043412	GO:0044237	GO:0044238	GO:0044249	GO:0044260	GO:0044267	GO:0050789	GO:0050794	GO:0051171	GO:0051246	GO:0060255	GO:0065007	GO:0071704	GO:0080090	GO:1900247	GO:1901564	GO:2000112	GO:2000765
Ganoderma_lingzhi_newGene_541	GO:0016021	GO:0022857	GO:0055085
Ganoderma_lingzhi_newGene_555	GO:0002252	GO:0002376	GO:0003676	GO:0005575	GO:0005622	GO:0005623	GO:0005737	GO:0005829	GO:0006950	GO:0006952	GO:0006955	GO:0008150	GO:0009605	GO:0009607	GO:0009615	GO:0009616	GO:0009814	GO:0009892	GO:0009987	GO:0010468	GO:0010605	GO:0010608	GO:0010629	GO:0016441	GO:0016458	GO:0019222	GO:0031047	GO:0035821	GO:0040029	GO:0043207	GO:0044003	GO:0044403	GO:0044419	GO:0044424	GO:0044444	GO:0044464	GO:0045087	GO:0048519	GO:0050789	GO:0050896	GO:0051607	GO:0051701	GO:0051704	GO:0051707	GO:0051817	GO:0052018	GO:0052249	GO:0060145	GO:0060255
Ganoderma_lingzhi_newGene_600	GO:0005507	GO:0055070
Ganoderma_lingzhi_newGene_601	GO:0003676
Ganoderma_lingzhi_newGene_604	GO:0005515
Ganoderma_lingzhi_newGene_622	GO:0005575	GO:0005622	GO:0005623	GO:0005737	GO:0005840	GO:0006417	GO:0006448	GO:0006457	GO:0006464	GO:0006807	GO:0008150	GO:0008152	GO:0009058	GO:0009889	GO:0009987	GO:0010468	GO:0010556	GO:0010608	GO:0017182	GO:0017183	GO:0018193	GO:0018202	GO:0019222	GO:0019538	GO:0031323	GO:0031326	GO:0032268	GO:0032991	GO:0034248	GO:0036211	GO:0043170	GO:0043226	GO:0043228	GO:0043229	GO:0043232	GO:0043412	GO:0044237	GO:0044238	GO:0044249	GO:0044260	GO:0044267	GO:0044424	GO:0044444	GO:0044464	GO:0046872	GO:0050789	GO:0050794	GO:0051171	GO:0051246
Ganoderma_lingzhi_newGene_623	GO:0017176
Ganoderma_lingzhi_newGene_627	GO:0005759	GO:0006974	GO:1902445
Ganoderma_lingzhi_newGene_631	GO:0004497	GO:0005506	GO:0016705	GO:0020037	GO:0055114
Ganoderma_lingzhi_newGene_633	GO:0004497	GO:0005506	GO:0016705	GO:0020037	GO:0055114
Ganoderma_lingzhi_newGene_634	GO:0004497	GO:0005506	GO:0016705	GO:0020037	GO:0055114
Ganoderma_lingzhi_newGene_64	GO:0016706
Ganoderma_lingzhi_newGene_654	GO:0003677	GO:0003682	GO:0003886	GO:0005634	GO:0006139	GO:0006259	GO:0006304	GO:0006305	GO:0006306	GO:0006725	GO:0006807	GO:0008150	GO:0008152	GO:0008168	GO:0009892	GO:0009987	GO:0010216	GO:0010424	GO:0010468	GO:0010605	GO:0010629	GO:0016458	GO:0019222	GO:0032259	GO:0032776	GO:0034641	GO:0043170	GO:0043412	GO:0043414	GO:0044237	GO:0044238	GO:0044260	GO:0044728	GO:0046483	GO:0048519	GO:0050789	GO:0060255	GO:0065007	GO:0071704	GO:0090304	GO:1901360
Ganoderma_lingzhi_newGene_665	GO:0000981	GO:0005634	GO:0006355	GO:0008270
Ganoderma_lingzhi_newGene_684	GO:0004497	GO:0005506	GO:0016705	GO:0020037	GO:0055114
Ganoderma_lingzhi_newGene_7	GO:0000375	GO:0000377	GO:0000398	GO:0003676	GO:0003723	GO:0005575	GO:0005622	GO:0005623	GO:0005634	GO:0005654	GO:0005730	GO:0006139	GO:0006396	GO:0006397	GO:0006725	GO:0006807	GO:0007154	GO:0007165	GO:0008150	GO:0008152	GO:0008380	GO:0009743	GO:0009756	GO:0009987	GO:0010033	GO:0010182	GO:0010467	GO:0016070	GO:0016071	GO:0016604	GO:0016607	GO:0023052	GO:0031974	GO:0031981	GO:0034641	GO:0042221	GO:0043170	GO:0043226	GO:0043227	GO:0043228	GO:0043229	GO:0043231	GO:0043232	GO:0043233	GO:0044237	GO:0044238	GO:0044422	GO:0044424	GO:0044428
Ganoderma_lingzhi_newGene_811	GO:0005515
Ganoderma_lingzhi_newGene_812	GO:0003676	GO:0005515	GO:0008270	GO:0016021
Ganoderma_lingzhi_newGene_87	GO:0003674	GO:0004252	GO:0005488	GO:0005515	GO:0005789	GO:0016021	GO:0032182	GO:0043130
Ganoderma_lingzhi_newGene_877	GO:0005515
Ganoderma_lingzhi_newGene_883	GO:0016787
Ganoderma_lingzhi_newGene_894	GO:0000943	GO:0003674	GO:0003676	GO:0003723	GO:0003824	GO:0003887	GO:0003964	GO:0004518	GO:0004540	GO:0005488	GO:0005575	GO:0005622	GO:0005623	GO:0005634	GO:0006139	GO:0006259	GO:0006278	GO:0006508	GO:0006725	GO:0006807	GO:0008150	GO:0008152	GO:0008233	GO:0008270	GO:0009058	GO:0009059	GO:0009987	GO:0015074	GO:0016070	GO:0016740	GO:0016772	GO:0016779	GO:0016787	GO:0016788	GO:0018130	GO:0019438	GO:0019538	GO:0032196	GO:0032197	GO:0034061	GO:0034641	GO:0034645	GO:0034654	GO:0043170	GO:0043226	GO:0043227	GO:0043229	GO:0043231	GO:0044237
Ganoderma_lingzhi_newGene_917	GO:0005506	GO:0016021	GO:0016705	GO:0020037	GO:0055114
Ganoderma_lingzhi_newGene_929	GO:0003697	GO:0006974	GO:0018142
Ganoderma_lingzhi_newGene_965	GO:0016787
Ganoderma_lingzhi_newGene_995	GO:0005515
[truncated: 101 more columns]

## Sheet: GO_tree.stat
#GO_Function	Unigene_number	Unigene_ID
Biological Process	2259
Biological Process: (+)-abscisic acid D-glucopyranosyl ester transmembrane transport (GO:1902418);	1	Ganoderma_lingzhi_newGene_202
Biological Process: (R)-2-hydroxy-alpha-linolenic acid biosynthetic process (GO:1902609);	1	Ganoderma_lingzhi_newGene_1406
Biological Process: DNA alkylation (GO:0006305);	1	Ganoderma_lingzhi_newGene_654
Biological Process: DNA biosynthetic process (GO:0071897);	1	Ganoderma_lingzhi_newGene_894
Biological Process: DNA integration (GO:0015074);	3	Ganoderma_lingzhi_newGene_894;Ganoderma_lingzhi_newGene_1113;Ganoderma_lingzhi_newGene_1465
Biological Process: DNA metabolic process (GO:0006259);	2	Ganoderma_lingzhi_newGene_894;Ganoderma_lingzhi_newGene_654
Biological Process: DNA methylation (GO:0006306);	1	Ganoderma_lingzhi_newGene_654
Biological Process: DNA methylation on cytosine (GO:0032776);	1	Ganoderma_lingzhi_newGene_654
Biological Process: DNA methylation on cytosine within a CG sequence (GO:0010424);	1	Ganoderma_lingzhi_newGene_654
Biological Process: DNA methylation or demethylation (GO:0044728);	1	Ganoderma_lingzhi_newGene_654
Biological Process: DNA modification (GO:0006304);	1	Ganoderma_lingzhi_newGene_654
Biological Process: DNA recombinase assembly (GO:0000730);	1	Ganoderma_lingzhi_newGene_3664
Biological Process: DNA recombination (GO:0006310);	1	Ganoderma_lingzhi_newGene_3037
Biological Process: DNA repair (GO:0006281);	3	Ganoderma_lingzhi_newGene_3037;Ganoderma_lingzhi_newGene_1941;Ganoderma_lingzhi_newGene_1176
Biological Process: DNA-templated transcription, initiation (GO:0006352);	1	Ganoderma_lingzhi_newGene_3212
Biological Process: GPI anchor biosynthetic process (GO:0006506);	1	Ganoderma_lingzhi_newGene_2713
Biological Process: L-serine catabolic process (GO:0006565);	1	Ganoderma_lingzhi_newGene_3320
Biological Process: L-serine metabolic process (GO:0006563);	1	Ganoderma_lingzhi_newGene_3320
Biological Process: L-threonine catabolic process to glycine (GO:0019518);	1	Ganoderma_lingzhi_newGene_3320
Biological Process: MAPK cascade (GO:0000165);	1	Ganoderma_lingzhi_newGene_2726
Biological Process: Mo-molybdopterin cofactor biosynthetic process (GO:0006777);	1	Ganoderma_lingzhi_newGene_4389
Biological Process: RNA biosynthetic process (GO:0032774);	1	Ganoderma_lingzhi_newGene_3212
Biological Process: RNA metabolic process (GO:0016070);	7	Ganoderma_lingzhi_newGene_4504;Ganoderma_lingzhi_newGene_3638;Ganoderma_lingzhi_newGene_3212;Ganoderma_lingzhi_newGene_7;Ganoderma_lingzhi_newGene_894;Ganoderma_lingzhi_newGene_1811;Ganoderma_lingzhi_newGene_2688
Biological Process: RNA methylation (GO:0001510);	1	Ganoderma_lingzhi_newGene_4504
Biological Process: RNA modification (GO:0009451);	1	Ganoderma_lingzhi_newGene_4504
Biological Process: RNA phosphodiester bond hydrolysis (GO:0090501);	2	Ganoderma_lingzhi_newGene_1811;Ganoderma_lingzhi_newGene_894
Biological Process: RNA phosphodiester bond hydrolysis, endonucleolytic (GO:0090502);	1	Ganoderma_lingzhi_newGene_1811
Biological Process: RNA processing (GO:0006396);	4	Ganoderma_lingzhi_newGene_3638;Ganoderma_lingzhi_newGene_7;Ganoderma_lingzhi_newGene_1811;Ganoderma_lingzhi_newGene_2688
Biological Process: RNA splicing (GO:0008380);	3	Ganoderma_lingzhi_newGene_7;Ganoderma_lingzhi_newGene_2688;Ganoderma_lingzhi_newGene_3638
Biological Process: RNA splicing, via endonucleolytic cleavage and ligation (GO:0000394);	1	Ganoderma_lingzhi_newGene_2688
Biological Process: RNA splicing, via transesterification reactions (GO:0000375);	1	Ganoderma_lingzhi_newGene_7
Biological Process: RNA splicing, via transesterification reactions with bulged adenosine as nucleophile (GO:0000377);	1	Ganoderma_lingzhi_newGene_7
Biological Process: RNA-dependent DNA biosynthetic process (GO:0006278);	1	Ganoderma_lingzhi_newGene_894
Biological Process: Ras protein signal transduction (GO:0007265);	1	Ganoderma_lingzhi_newGene_2726
Biological Process: abscisic acid biosynthetic process (GO:0009688);	1	Ganoderma_lingzhi_newGene_3860
Biological Process: abscisic acid metabolic process (GO:0009687);	1	Ganoderma_lingzhi_newGene_3860
Biological Process: acyl-CoA metabolic process (GO:0006637);	1	Ganoderma_lingzhi_newGene_2725
Biological Process: aging (GO:0007568);	3	Ganoderma_lingzhi_newGene_373;Ganoderma_lingzhi_newGene_381;Ganoderma_lingzhi_newGene_365
Biological Process: alcohol biosynthetic process (GO:0046165);	1	Ganoderma_lingzhi_newGene_3860
Biological Process: alcohol metabolic process (GO:0006066);	1	Ganoderma_lingzhi_newGene_3860
Biological Process: alpha-amino acid catabolic process (GO:1901606);	1	Ganoderma_lingzhi_newGene_3320
Biological Process: alpha-amino acid metabolic process (GO:1901605);	1	Ganoderma_lingzhi_newGene_3320
Biological Process: anatomical structure development (GO:0048856);	17	Ganoderma_lingzhi_newGene_113;Ganoderma_lingzhi_newGene_1707;Ganoderma_lingzhi_newGene_373;Ganoderma_lingzhi_newGene_2561;Ganoderma_lingzhi_newGene_2568;Ganoderma_lingzhi_newGene_3175;Ganoderma_lingzhi_newGene_3634;Ganoderma_lingzhi_newGene_365;Ganoderma_lingzhi_newGene_381;Ganoderma_lingzhi_newGene_2565;Ganoderma_lingzhi_newGene_2556;Ganoderma_lingzhi_newGene_2574;Ganoderma_lingzhi_newGene_3494;…
Biological Process: anatomical structure maturation (GO:0071695);	1	Ganoderma_lingzhi_newGene_3494
Biological Process: anatomical structure morphogenesis (GO:0009653);	2	Ganoderma_lingzhi_newGene_113;Ganoderma_lingzhi_newGene_304
Biological Process: anion transmembrane transport (GO:0098656);	1	Ganoderma_lingzhi_newGene_202
Biological Process: anion transmembrane transport (GO:0099133);	1	Ganoderma_lingzhi_newGene_202
Biological Process: anion transport (GO:0006820);	1	Ganoderma_lingzhi_newGene_202
Biological Process: apocarotenoid biosynthetic process (GO:0043289);	1	Ganoderma_lingzhi_newGene_3860
Biological Process: apocarotenoid metabolic process (GO:0043288);	1	Ganoderma_lingzhi_newGene_3860
Biological Process: aromatic compound biosynthetic process (GO:0019438);	4	Ganoderma_lingzhi_newGene_894;Ganoderma_lingzhi_newGene_2725;Ganoderma_lingzhi_newGene_3212;Ganoderma_lingzhi_newGene_182
Biological Process: arsenate ion transmembrane transport (GO:1901684);	1	Ganoderma_lingzhi_newGene_202
Biological Process: arsenite transport (GO:0015700);	1	Ganoderma_lingzhi_newGene_202
Biological Process: aspartate family amino acid catabolic process (GO:0009068);	1	Ganoderma_lingzhi_newGene_3320
Biological Process: aspartate family amino acid metabolic process (GO:0009066);	1	Ganoderma_lingzhi_newGene_3320
Biological Process: austinol biosynthetic process (GO:1900560);	1	Ganoderma_lingzhi_newGene_2229
Biological Process: austinol metabolic process (GO:1900558);	1	Ganoderma_lingzhi_newGene_2229
Biological Process: biological regulation (GO:0065007);	22	Ganoderma_lingzhi_newGene_1602;Ganoderma_lingzhi_newGene_2534;Ganoderma_lingzhi_newGene_540;Ganoderma_lingzhi_newGene_3175;Ganoderma_lingzhi_newGene_1143;Ganoderma_lingzhi_newGene_555;Ganoderma_lingzhi_newGene_3320;Ganoderma_lingzhi_newGene_1605;Ganoderma_lingzhi_newGene_1199;Ganoderma_lingzhi_newGene_1934;Ganoderma_lingzhi_newGene_2726;Ganoderma_lingzhi_newGene_1406;Ganoderma_lingzhi_newGene_622…
Biological Process: biological_process (GO:0008150);	60	Ganoderma_lingzhi_newGene_1602;Ganoderma_lingzhi_newGene_3634;Ganoderma_lingzhi_newGene_1899;Ganoderma_lingzhi_newGene_2534;Ganoderma_lingzhi_newGene_3175;Ganoderma_lingzhi_newGene_182;Ganoderma_lingzhi_newGene_555;Ganoderma_lingzhi_newGene_3320;Ganoderma_lingzhi_newGene_894;Ganoderma_lingzhi_newGene_113;Ganoderma_lingzhi_newGene_1605;Ganoderma_lingzhi_newGene_1199;Ganoderma_lingzhi_newGene_1934;…
Biological Process: biosynthetic process (GO:0009058);	14	Ganoderma_lingzhi_newGene_3212;Ganoderma_lingzhi_newGene_3862;Ganoderma_lingzhi_newGene_2725;Ganoderma_lingzhi_newGene_3320;Ganoderma_lingzhi_newGene_894;Ganoderma_lingzhi_newGene_3860;Ganoderma_lingzhi_newGene_182;Ganoderma_lingzhi_newGene_162;Ganoderma_lingzhi_newGene_1143;Ganoderma_lingzhi_newGene_304;Ganoderma_lingzhi_newGene_540;Ganoderma_lingzhi_newGene_2229;Ganoderma_lingzhi_newGene_622;Ga…
Biological Process: brassinosteroid homeostasis (GO:0010268);	5	Ganoderma_lingzhi_newGene_1605;Ganoderma_lingzhi_newGene_1934;Ganoderma_lingzhi_newGene_2534;Ganoderma_lingzhi_newGene_1602;Ganoderma_lingzhi_newGene_1600
Biological Process: brassinosteroid metabolic process (GO:0016131);	5	Ganoderma_lingzhi_newGene_1600;Ganoderma_lingzhi_newGene_1602;Ganoderma_lingzhi_newGene_2534;Ganoderma_lingzhi_newGene_1934;Ganoderma_lingzhi_newGene_1605
Biological Process: carbohydrate biosynthetic process (GO:0016051);	1	Ganoderma_lingzhi_newGene_3320
Biological Process: carbohydrate catabolic process (GO:0016052);	1	Ganoderma_lingzhi_newGene_4319
Biological Process: carbohydrate derivative biosynthetic process (GO:1901137);	1	Ganoderma_lingzhi_newGene_2725
Biological Process: carbohydrate derivative metabolic process (GO:1901135);	2	Ganoderma_lingzhi_newGene_2173;Ganoderma_lingzhi_newGene_2725
Biological Process: carbohydrate derivative transport (GO:1901264);	1	Ganoderma_lingzhi_newGene_202
Biological Process: carbohydrate mediated signaling (GO:0009756);	2	Ganoderma_lingzhi_newGene_7;Ganoderma_lingzhi_newGene_3860
Biological Process: carbohydrate metabolic process (GO:0005975);	4	Ganoderma_lingzhi_newGene_155;Ganoderma_lingzhi_newGene_4319;Ganoderma_lingzhi_newGene_4232;Ganoderma_lingzhi_newGene_3320
Biological Process: carboxylic acid biosynthetic process (GO:0046394);	5	Ganoderma_lingzhi_newGene_3320;Ganoderma_lingzhi_newGene_304;Ganoderma_lingzhi_newGene_1143;Ganoderma_lingzhi_newGene_1406;Ganoderma_lingzhi_newGene_3860
Biological Process: carboxylic acid catabolic process (GO:0046395);	1	Ganoderma_lingzhi_newGene_3320
Biological Process: carboxylic acid metabolic process (GO:0019752);	10	Ganoderma_lingzhi_newGene_3320;Ganoderma_lingzhi_newGene_2565;Ganoderma_lingzhi_newGene_2568;Ganoderma_lingzhi_newGene_1143;Ganoderma_lingzhi_newGene_304;Ganoderma_lingzhi_newGene_2556;Ganoderma_lingzhi_newGene_2561;Ganoderma_lingzhi_newGene_2574;Ganoderma_lingzhi_newGene_3860;Ganoderma_lingzhi_newGene_1406
Biological Process: carotenoid biosynthetic process (GO:0016117);	1	Ganoderma_lingzhi_newGene_3860
Biological Process: carotenoid metabolic process (GO:0016116);	1	Ganoderma_lingzhi_newGene_3860
Biological Process: catabolic process (GO:0009056);	7	Ganoderma_lingzhi_newGene_4319;Ganoderma_lingzhi_newGene_3017;Ganoderma_lingzhi_newGene_3712;Ganoderma_lingzhi_newGene_290;Ganoderma_lingzhi_newGene_3320;Ganoderma_lingzhi_newGene_322;Ganoderma_lingzhi_newGene_113
Biological Process: cation transmembrane transport (GO:0098655);	1	Ganoderma_lingzhi_newGene_202
Biological Process: cation transmembrane transport (GO:0099132);	1	Ganoderma_lingzhi_newGene_202
Biological Process: cation transport (GO:0006812);	1	Ganoderma_lingzhi_newGene_202
Biological Process: cell communication (GO:0007154);	9	Ganoderma_lingzhi_newGene_7;Ganoderma_lingzhi_newGene_2568;Ganoderma_lingzhi_newGene_304;Ganoderma_lingzhi_newGene_2556;Ganoderma_lingzhi_newGene_2561;Ganoderma_lingzhi_newGene_2574;Ganoderma_lingzhi_newGene_3860;Ganoderma_lingzhi_newGene_2726;Ganoderma_lingzhi_newGene_2565
Biological Process: cell development (GO:0048468);	4	Ganoderma_lingzhi_newGene_1707;Ganoderma_lingzhi_newGene_113;Ganoderma_lingzhi_newGene_3634;Ganoderma_lingzhi_newGene_1115
Biological Process: cell differentiation (GO:0030154);	4	Ganoderma_lingzhi_newGene_3634;Ganoderma_lingzhi_newGene_1115;Ganoderma_lingzhi_newGene_1707;Ganoderma_lingzhi_newGene_113
Biological Process: cell growth (GO:0016049);	2	Ganoderma_lingzhi_newGene_304;Ganoderma_lingzhi_newGene_113
Biological Process: cell morphogenesis (GO:0000902);	2	Ganoderma_lingzhi_newGene_304;Ganoderma_lingzhi_newGene_113
Biological Process: cell morphogenesis involved in differentiation (GO:0000904);	1	Ganoderma_lingzhi_newGene_113
Biological Process: cell projection assembly (GO:0030031);	3	Ganoderma_lingzhi_newGene_1707;Ganoderma_lingzhi_newGene_1115;Ganoderma_lingzhi_newGene_3634
Biological Process: cell projection organization (GO:0030030);	3	Ganoderma_lingzhi_newGene_3634;Ganoderma_lingzhi_newGene_1115;Ganoderma_lingzhi_newGene_1707
Biological Process: cell wall macromolecule catabolic process (GO:0016998);	1	Ganoderma_lingzhi_newGene_4319
Biological Process: cell wall macromolecule metabolic process (GO:0044036);	1	Ganoderma_lingzhi_newGene_4319
Biological Process: cell wall organization or biogenesis (GO:0071554);	1	Ganoderma_lingzhi_newGene_4319
Biological Process: cell-cell signaling (GO:0007267);	5	Ganoderma_lingzhi_newGene_2561;Ganoderma_lingzhi_newGene_2574;Ganoderma_lingzhi_newGene_2556;Ganoderma_lingzhi_newGene_2568;Ganoderma_lingzhi_newGene_2565
Biological Process: cellular amide metabolic process (GO:0043603);	1	Ganoderma_lingzhi_newGene_2725
Biological Process: cellular amino acid catabolic process (GO:0009063);	1	Ganoderma_lingzhi_newGene_3320
Biological Process: cellular amino acid metabolic process (GO:0006520);	1	Ganoderma_lingzhi_newGene_3320
Biological Process: cellular aromatic compound metabolic process (GO:0006725);	12	Ganoderma_lingzhi_newGene_1811;Ganoderma_lingzhi_newGene_2173;Ganoderma_lingzhi_newGene_7;Ganoderma_lingzhi_newGene_3638;Ganoderma_lingzhi_newGene_4504;Ganoderma_lingzhi_newGene_894;Ganoderma_lingzhi_newGene_2688;Ganoderma_lingzhi_newGene_654;Ganoderma_lingzhi_newGene_3212;Ganoderma_lingzhi_newGene_2725;Ganoderma_lingzhi_newGene_3494;Ganoderma_lingzhi_newGene_182
Biological Process: cellular biosynthetic process (GO:0044249);	12	Ganoderma_lingzhi_newGene_3860;Ganoderma_lingzhi_newGene_1143;Ganoderma_lingzhi_newGene_304;Ganoderma_lingzhi_newGene_182;Ganoderma_lingzhi_newGene_3862;Ganoderma_lingzhi_newGene_2725;Ganoderma_lingzhi_newGene_3212;Ganoderma_lingzhi_newGene_894;Ganoderma_lingzhi_newGene_3320;Ganoderma_lingzhi_newGene_1406;Ganoderma_lingzhi_newGene_540;Ganoderma_lingzhi_newGene_622
Biological Process: cellular carbohydrate catabolic process (GO:0044275);	1	Ganoderma_lingzhi_newGene_4319
Biological Process: cellular carbohydrate metabolic process (GO:0044262);	1	Ganoderma_lingzhi_newGene_4319
Biological Process: cellular catabolic process (GO:0044248);	4	Ganoderma_lingzhi_newGene_3712;Ganoderma_lingzhi_newGene_4319;Ganoderma_lingzhi_newGene_113;Ganoderma_lingzhi_newGene_3320
Biological Process: cellular component assembly (GO:0022607);	5	Ganoderma_lingzhi_newGene_1115;Ganoderma_lingzhi_newGene_3634;Ganoderma_lingzhi_newGene_1027;Ganoderma_lingzhi_newGene_1707;Ganoderma_lingzhi_newGene_3175
Biological Process: cellular component biogenesis (GO:0044085);	6	Ganoderma_lingzhi_newGene_3175;Ganoderma_lingzhi_newGene_1707;Ganoderma_lingzhi_newGene_1811;Ganoderma_lingzhi_newGene_1027;Ganoderma_lingzhi_newGene_1115;Ganoderma_lingzhi_newGene_3634
Biological Process: cellular component morphogenesis (GO:0032989);	2	Ganoderma_lingzhi_newGene_304;Ganoderma_lingzhi_newGene_113
Biological Process: cellular component organization (GO:0016043);	9	Ganoderma_lingzhi_newGene_1115;Ganoderma_lingzhi_newGene_3634;Ganoderma_lingzhi_newGene_1406;Ganoderma_lingzhi_newGene_3175;Ganoderma_lingzhi_newGene_1027;Ganoderma_lingzhi_newGene_3494;Ganoderma_lingzhi_newGene_304;Ganoderma_lingzhi_newGene_1707;Ganoderma_lingzhi_newGene_113
Biological Process: cellular component organization or biogenesis (GO:0071840);	10	Ganoderma_lingzhi_newGene_3494;Ganoderma_lingzhi_newGene_304;Ganoderma_lingzhi_newGene_1027;Ganoderma_lingzhi_newGene_113;Ganoderma_lingzhi_newGene_1707;Ganoderma_lingzhi_newGene_1406;Ganoderma_lingzhi_newGene_3634;Ganoderma_lingzhi_newGene_1115;Ganoderma_lingzhi_newGene_1811;Ganoderma_lingzhi_newGene_3175
Biological Process: cellular developmental process (GO:0048869);	5	Ganoderma_lingzhi_newGene_1115;Ganoderma_lingzhi_newGene_3634;Ganoderma_lingzhi_newGene_304;Ganoderma_lingzhi_newGene_1707;Ganoderma_lingzhi_newGene_113
Biological Process: cellular lipid metabolic process (GO:0044255);	10	Ganoderma_lingzhi_newGene_304;Ganoderma_lingzhi_newGene_1143;Ganoderma_lingzhi_newGene_2568;Ganoderma_lingzhi_newGene_2574;Ganoderma_lingzhi_newGene_2556;Ganoderma_lingzhi_newGene_2561;Ganoderma_lingzhi_newGene_3860;Ganoderma_lingzhi_newGene_2565;Ganoderma_lingzhi_newGene_163;Ganoderma_lingzhi_newGene_1406
Biological Process: cellular macromolecule biosynthetic process (GO:0034645);	2	Ganoderma_lingzhi_newGene_3212;Ganoderma_lingzhi_newGene_894
Biological Process: cellular macromolecule catabolic process (GO:0044265);	2	Ganoderma_lingzhi_newGene_3712;Ganoderma_lingzhi_newGene_113
Biological Process: cellular macromolecule metabolic process (GO:0044260);	15	Ganoderma_lingzhi_newGene_3862;Ganoderma_lingzhi_newGene_654;Ganoderma_lingzhi_newGene_1707;Ganoderma_lingzhi_newGene_3212;Ganoderma_lingzhi_newGene_2726;Ganoderma_lingzhi_newGene_894;Ganoderma_lingzhi_newGene_113;Ganoderma_lingzhi_newGene_3712;Ganoderma_lingzhi_newGene_4319;Ganoderma_lingzhi_newGene_3494;Ganoderma_lingzhi_newGene_540;Ganoderma_lingzhi_newGene_622;Ganoderma_lingzhi_newGene_4504;G…
Biological Process: cellular metabolic process (GO:0044237);	34	Ganoderma_lingzhi_newGene_2173;Ganoderma_lingzhi_newGene_540;Ganoderma_lingzhi_newGene_2561;Ganoderma_lingzhi_newGene_2568;Ganoderma_lingzhi_newGene_1143;Ganoderma_lingzhi_newGene_1707;Ganoderma_lingzhi_newGene_2726;Ganoderma_lingzhi_newGene_1115;Ganoderma_lingzhi_newGene_622;Ganoderma_lingzhi_newGene_1811;Ganoderma_lingzhi_newGene_3860;Ganoderma_lingzhi_newGene_2574;Ganoderma_lingzhi_newGene_255…
Biological Process: cellular nitrogen compound biosynthetic process (GO:0044271);	3	Ganoderma_lingzhi_newGene_3212;Ganoderma_lingzhi_newGene_2725;Ganoderma_lingzhi_newGene_894
Biological Process: cellular nitrogen compound metabolic process (GO:0034641);	11	Ganoderma_lingzhi_newGene_3638;Ganoderma_lingzhi_newGene_4504;Ganoderma_lingzhi_newGene_1811;Ganoderma_lingzhi_newGene_7;Ganoderma_lingzhi_newGene_2173;Ganoderma_lingzhi_newGene_3494;Ganoderma_lingzhi_newGene_2688;Ganoderma_lingzhi_newGene_894;Ganoderma_lingzhi_newGene_3212;Ganoderma_lingzhi_newGene_654;Ganoderma_lingzhi_newGene_2725
Biological Process: cellular polysaccharide catabolic process (GO:0044247);	1	Ganoderma_lingzhi_newGene_4319
Biological Process: cellular polysaccharide metabolic process (GO:0044264);	1	Ganoderma_lingzhi_newGene_4319
Biological Process: cellular process (GO:0009987);	37	Ganoderma_lingzhi_newGene_2556;Ganoderma_lingzhi_newGene_2574;Ganoderma_lingzhi_newGene_304;Ganoderma_lingzhi_newGene_3860;Ganoderma_lingzhi_newGene_1027;Ganoderma_lingzhi_newGene_2725;Ganoderma_lingzhi_newGene_654;Ganoderma_lingzhi_newGene_3862;Ganoderma_lingzhi_newGene_3212;Ganoderma_lingzhi_newGene_2565;Ganoderma_lingzhi_newGene_1115;Ganoderma_lingzhi_newGene_622;Ganoderma_lingzhi_newGene_1811…
Biological Process: cellular process involved in reproduction in multicellular organism (GO:0022412);	1	Ganoderma_lingzhi_newGene_113
Biological Process: cellular protein catabolic process (GO:0044257);	2	Ganoderma_lingzhi_newGene_3712;Ganoderma_lingzhi_newGene_113
Biological Process: cellular protein metabolic process (GO:0044267);	10	Ganoderma_lingzhi_newGene_113;Ganoderma_lingzhi_newGene_1707;Ganoderma_lingzhi_newGene_3862;Ganoderma_lingzhi_newGene_2726;Ganoderma_lingzhi_newGene_3494;Ganoderma_lingzhi_newGene_3712;Ganoderma_lingzhi_newGene_622;Ganoderma_lingzhi_newGene_540;Ganoderma_lingzhi_newGene_3634;Ganoderma_lingzhi_newGene_1115
Biological Process: cellular protein modification process (GO:0006464);	10	Ganoderma_lingzhi_newGene_540;Ganoderma_lingzhi_newGene_622;Ganoderma_lingzhi_newGene_3634;Ganoderma_lingzhi_newGene_1115;Ganoderma_lingzhi_newGene_3862;Ganoderma_lingzhi_newGene_1707;Ganoderma_lingzhi_newGene_2726;Ganoderma_lingzhi_newGene_113;Ganoderma_lingzhi_newGene_3712;Ganoderma_lingzhi_newGene_3494
Biological Process: cellular protein-containing complex assembly (GO:0034622);	2	Ganoderma_lingzhi_newGene_3175;Ganoderma_lingzhi_newGene_1027
Biological Process: cellular response to DNA damage stimulus (GO:0006974);	2	Ganoderma_lingzhi_newGene_929;Ganoderma_lingzhi_newGene_627
Biological Process: cellular response to acid chemical (GO:0071229);	1	Ganoderma_lingzhi_newGene_304
Biological Process: cellular response to carbohydrate stimulus (GO:0071322);	2	Ganoderma_lingzhi_newGene_3860;Ganoderma_lingzhi_newGene_7
Biological Process: cellular response to chemical stimulus (GO:0070887);	3	Ganoderma_lingzhi_newGene_3860;Ganoderma_lingzhi_newGene_304;Ganoderma_lingzhi_newGene_7
Biological Process: cellular response to endogenous stimulus (GO:0071495);	1	Ganoderma_lingzhi_newGene_304
Biological Process: cellular response to gibberellin stimulus (GO:0071370);	1	Ganoderma_lingzhi_newGene_304
Biological Process: cellular response to hormone stimulus (GO:0032870);	1	Ganoderma_lingzhi_newGene_304
Biological Process: cellular response to lipid (GO:0071396);	1	Ganoderma_lingzhi_newGene_304
Biological Process: cellular response to organic substance (GO:0071310);	3	Ganoderma_lingzhi_newGene_304;Ganoderma_lingzhi_newGene_3860;Ganoderma_lingzhi_newGene_7
Biological Process: cellular response to oxygen-containing compound (GO:1901701);	3	Ganoderma_lingzhi_newGene_7;Ganoderma_lingzhi_newGene_3860;Ganoderma_lingzhi_newGene_304
Biological Process: cellular response to stimulus (GO:0051716);	4	Ganoderma_lingzhi_newGene_3860;Ganoderma_lingzhi_newGene_304;Ganoderma_lingzhi_newGene_2726;Ganoderma_lingzhi_newGene_7
Biological Process: cellular response to virus (GO:0098586);	1	Ganoderma_lingzhi_newGene_555
Biological Process: chemical homeostasis (GO:0048878);	6	Ganoderma_lingzhi_newGene_3860;Ganoderma_lingzhi_newGene_1600;Ganoderma_lingzhi_newGene_1602;Ganoderma_lingzhi_newGene_1934;Ganoderma_lingzhi_newGene_2534;Ganoderma_lingzhi_newGene_1605
Biological Process: chromatin organization (GO:0006325);	4	Ganoderma_lingzhi_newGene_1707;Ganoderma_lingzhi_newGene_3494;Ganoderma_lingzhi_newGene_3634;Ganoderma_lingzhi_newGene_1115
Biological Process: chromatin silencing (GO:0006342);	1	Ganoderma_lingzhi_newGene_3494
Biological Process: chromosome organization (GO:0051276);	4	Ganoderma_lingzhi_newGene_3494;Ganoderma_lingzhi_newGene_3634;Ganoderma_lingzhi_newGene_1115;Ganoderma_lingzhi_newGene_1707
Biological Process: chromosome organization involved in meiotic cell cycle (GO:0070192);	1	Ganoderma_lingzhi_newGene_3664
Biological Process: cilium assembly (GO:0060271);	3	Ganoderma_lingzhi_newGene_3634;Ganoderma_lingzhi_newGene_1115;Ganoderma_lingzhi_newGene_1707
Biological Process: cilium organization (GO:0044782);	3	Ganoderma_lingzhi_newGene_1115;Ganoderma_lingzhi_newGene_3634;Ganoderma_lingzhi_newGene_1707
Biological Process: cleavage in ITS2 between 5.8S rRNA and LSU-rRNA of tricistronic rRNA transcript (SSU-rRNA, 5.8S rRNA, LSU-rRNA) (GO:0000448);	1	Ganoderma_lingzhi_newGene_1811
Biological Process: cleavage involved in rRNA processing (GO:0000469);	1	Ganoderma_lingzhi_newGene_1811
Biological Process: coenzyme A biosynthetic process (GO:0015937);	1	Ganoderma_lingzhi_newGene_2725
Biological Process: coenzyme A metabolic process (GO:0015936);	1	Ganoderma_lingzhi_newGene_2725
Biological Process: copper ion homeostasis (GO:0055070);	1	Ganoderma_lingzhi_newGene_600
Biological Process: covalent chromatin modification (GO:0016569);	4	Ganoderma_lingzhi_newGene_3494;Ganoderma_lingzhi_newGene_3634;Ganoderma_lingzhi_newGene_1115;Ganoderma_lingzhi_newGene_1707
Biological Process: cytoskeleton organization (GO:0007010);	1	Ganoderma_lingzhi_newGene_3175
Biological Process: defense response (GO:0006952);	3	Ganoderma_lingzhi_newGene_1406;Ganoderma_lingzhi_newGene_555;Ganoderma_lingzhi_newGene_1143
Biological Process: defense response to fungus (GO:0050832);	1	Ganoderma_lingzhi_newGene_1406
Biological Process: defense response to other organism (GO:0098542);	2	Ganoderma_lingzhi_newGene_1406;Ganoderma_lingzhi_newGene_555
Biological Process: defense response to virus (GO:0051607);	1	Ganoderma_lingzhi_newGene_555
Biological Process: defense response, incompatible interaction (GO:0009814);	1	Ganoderma_lingzhi_newGene_555
Biological Process: dehydroaustinol biosynthetic process (GO:1900563);	1	Ganoderma_lingzhi_newGene_2229
Biological Process: dehydroaustinol metabolic process (GO:1900561);	1	Ganoderma_lingzhi_newGene_2229
Biological Process: dephosphorylation (GO:0016311);	1	Ganoderma_lingzhi_newGene_192
Biological Process: developmental growth (GO:0048589);	2	Ganoderma_lingzhi_newGene_304;Ganoderma_lingzhi_newGene_113
Biological Process: developmental growth involved in morphogenesis (GO:0060560);	2	Ganoderma_lingzhi_newGene_113;Ganoderma_lingzhi_newGene_304
Biological Process: developmental maturation (GO:0021700);	1	Ganoderma_lingzhi_newGene_3494
Biological Process: developmental process (GO:0032502);	17	Ganoderma_lingzhi_newGene_2568;Ganoderma_lingzhi_newGene_2561;Ganoderma_lingzhi_newGene_1707;Ganoderma_lingzhi_newGene_373;Ganoderma_lingzhi_newGene_113;Ganoderma_lingzhi_newGene_3634;Ganoderma_lingzhi_newGene_3175;Ganoderma_lingzhi_newGene_1027;Ganoderma_lingzhi_newGene_304;Ganoderma_lingzhi_newGene_3494;Ganoderma_lingzhi_newGene_2574;Ganoderma_lingzhi_newGene_2556;Ganoderma_lingzhi_newGene_2565…
Biological Process: developmental process involved in reproduction (GO:0003006);	8	Ganoderma_lingzhi_newGene_3175;Ganoderma_lingzhi_newGene_3634;Ganoderma_lingzhi_newGene_1115;Ganoderma_lingzhi_newGene_1406;Ganoderma_lingzhi_newGene_1707;Ganoderma_lingzhi_newGene_113;Ganoderma_lingzhi_newGene_3494;Ganoderma_lingzhi_newGene_304
Biological Process: diterpenoid biosynthetic process (GO:0016102);	1	Ganoderma_lingzhi_newGene_304
Biological Process: diterpenoid metabolic process (GO:0016101);	1	Ganoderma_lingzhi_newGene_304
Biological Process: dormancy process (GO:0022611);	1	Ganoderma_lingzhi_newGene_3494
Biological Process: drug catabolic process (GO:0042737);	1	Ganoderma_lingzhi_newGene_3320
Biological Process: drug metabolic process (GO:0017144);	1	Ganoderma_lingzhi_newGene_3320
Biological Process: embryo development (GO:0009790);	3	Ganoderma_lingzhi_newGene_3494;Ganoderma_lingzhi_newGene_1406;Ganoderma_lingzhi_newGene_3175
Biological Process: embryo development ending in seed dormancy (GO:0009793);	3	Ganoderma_lingzhi_newGene_1406;Ganoderma_lingzhi_newGene_3494;Ganoderma_lingzhi_newGene_3175
Biological Process: embryo sac development (GO:0009553);	6	Ganoderma_lingzhi_newGene_1027;Ganoderma_lingzhi_newGene_2574;Ganoderma_lingzhi_newGene_2556;Ganoderma_lingzhi_newGene_2561;Ganoderma_lingzhi_newGene_2568;Ganoderma_lingzhi_newGene_2565
Biological Process: endonucleolytic cleavage involved in rRNA processing (GO:0000478);	1	Ganoderma_lingzhi_newGene_1811
Biological Process: endonucleolytic cleavage of tricistronic rRNA transcript (SSU-rRNA, 5.8S rRNA, LSU-rRNA) (GO:0000479);	1	Ganoderma_lingzhi_newGene_1811
Biological Process: endosperm development (GO:0009960);	1	Ganoderma_lingzhi_newGene_3494
Biological Process: enzyme active site formation via cysteine modification to L-cysteine persulfide (GO:0018192);	1	Ganoderma_lingzhi_newGene_4389
Biological Process: establishment of localization (GO:0051234);	1	Ganoderma_lingzhi_newGene_202
Biological Process: fatty acid biosynthetic process (GO:0006633);	2	Ganoderma_lingzhi_newGene_1143;Ganoderma_lingzhi_newGene_1406
Biological Process: fatty acid metabolic process (GO:0006631);	7	Ganoderma_lingzhi_newGene_2568;Ganoderma_lingzhi_newGene_1143;Ganoderma_lingzhi_newGene_2561;Ganoderma_lingzhi_newGene_2574;Ganoderma_lingzhi_newGene_2556;Ganoderma_lingzhi_newGene_1406;Ganoderma_lingzhi_newGene_2565
Biological Process: fatty acid omega-oxidation (GO:0010430);	5	Ganoderma_lingzhi_newGene_2568;Ganoderma_lingzhi_newGene_2561;Ganoderma_lingzhi_newGene_2574;Ganoderma_lingzhi_newGene_2556;Ganoderma_lingzhi_newGene_2565
Biological Process: fatty acid oxidation (GO:0019395);	5	Ganoderma_lingzhi_newGene_2565;Ganoderma_lingzhi_newGene_2568;Ganoderma_lingzhi_newGene_2574;Ganoderma_lingzhi_newGene_2561;Ganoderma_lingzhi_newGene_2556
Biological Process: flower development (GO:0009908);	2	Ganoderma_lingzhi_newGene_3494;Ganoderma_lingzhi_newGene_304
Biological Process: fruit development (GO:0010154);	4	Ganoderma_lingzhi_newGene_113;Ganoderma_lingzhi_newGene_3175;Ganoderma_lingzhi_newGene_3494;Ganoderma_lingzhi_newGene_1406
Biological Process: gametophyte development (GO:0048229);	6	Ganoderma_lingzhi_newGene_2565;Ganoderma_lingzhi_newGene_2568;Ganoderma_lingzhi_newGene_2574;Ganoderma_lingzhi_newGene_2561;Ganoderma_lingzhi_newGene_2556;Ganoderma_lingzhi_newGene_1027
Biological Process: gene expression (GO:0010467);	5	Ganoderma_lingzhi_newGene_3212;Ganoderma_lingzhi_newGene_7;Ganoderma_lingzhi_newGene_1811;Ganoderma_lingzhi_newGene_2688;Ganoderma_lingzhi_newGene_3638
Biological Process: gene silencing (GO:0016458);	3	Ganoderma_lingzhi_newGene_3494;Ganoderma_lingzhi_newGene_555;Ganoderma_lingzhi_newGene_654
Biological Process: gene silencing by RNA (GO:0031047);	1	Ganoderma_lingzhi_newGene_555
Biological Process: generation of neurons (GO:0048699);	3	Ganoderma_lingzhi_newGene_1707;Ganoderma_lingzhi_newGene_1115;Ganoderma_lingzhi_newGene_3634
Biological Process: genetic imprinting (GO:0071514);	1	Ganoderma_lingzhi_newGene_3494
Biological Process: gibberellic acid mediated signaling pathway (GO:0009740);	1	Ganoderma_lingzhi_newGene_304
Biological Process: gibberellin biosynthetic process (GO:0009686);	1	Ganoderma_lingzhi_newGene_304
Biological Process: gibberellin mediated signaling pathway (GO:0010476);	1	Ganoderma_lingzhi_newGene_304
Biological Process: gibberellin metabolic process (GO:0009685);	1	Ganoderma_lingzhi_newGene_304
Biological Process: gluconeogenesis (GO:0006094);	1	Ganoderma_lingzhi_newGene_3320
Biological Process: glucose metabolic process (GO:0006006);	1	Ganoderma_lingzhi_newGene_3320
Biological Process: glucoside transport (GO:0042946);	1	Ganoderma_lingzhi_newGene_202
Biological Process: glutathione catabolic process (GO:0006751);	1	Ganoderma_lingzhi_newGene_4502
Biological Process: glycine metabolic process (GO:0006544);	1	Ganoderma_lingzhi_newGene_3320
Biological Process: glycoside transport (GO:1901656);	1	Ganoderma_lingzhi_newGene_202
Biological Process: growth (GO:0040007);	2	Ganoderma_lingzhi_newGene_113;Ganoderma_lingzhi_newGene_304
Biological Process: heterocycle biosynthetic process (GO:0018130);	3	Ganoderma_lingzhi_newGene_3212;Ganoderma_lingzhi_newGene_2725;Ganoderma_lingzhi_newGene_894
Biological Process: heterocycle metabolic process (GO:0046483);	11	Ganoderma_lingzhi_newGene_1811;Ganoderma_lingzhi_newGene_2173;Ganoderma_lingzhi_newGene_7;Ganoderma_lingzhi_newGene_3638;Ganoderma_lingzhi_newGene_4504;Ganoderma_lingzhi_newGene_894;Ganoderma_lingzhi_newGene_2688;Ganoderma_lingzhi_newGene_3212;Ganoderma_lingzhi_newGene_654;Ganoderma_lingzhi_newGene_2725;Ganoderma_lingzhi_newGene_3494
Biological Process: hexose biosynthetic process (GO:0019319);	1	Ganoderma_lingzhi_newGene_3320
Biological Process: hexose metabolic process (GO:0019318);	1	Ganoderma_lingzhi_newGene_3320
Biological Process: histone H3-K27 methylation (GO:0070734);	1	Ganoderma_lingzhi_newGene_3494
Biological Process: histone H3-K4 methylation (GO:0051568);	3	Ganoderma_lingzhi_newGene_1707;Ganoderma_lingzhi_newGene_1115;Ganoderma_lingzhi_newGene_3634
Biological Process: histone H4 acetylation (GO:0043967);	3	Ganoderma_lingzhi_newGene_1707;Ganoderma_lingzhi_newGene_1115;Ganoderma_lingzhi_newGene_3634
Biological Process: histone H4-K16 acetylation (GO:0043984);	3	Ganoderma_lingzhi_newGene_1707;Ganoderma_lingzhi_newGene_1115;Ganoderma_lingzhi_newGene_3634
Biological Process: histone H4-K5 acetylation (GO:0043981);	3	Ganoderma_lingzhi_newGene_1115;Ganoderma_lingzhi_newGene_3634;Ganoderma_lingzhi_newGene_1707
Biological Process: histone H4-K8 acetylation (GO:0043982);	3	Ganoderma_lingzhi_newGene_1115;Ganoderma_lingzhi_newGene_3634;Ganoderma_lingzhi_newGene_1707
Biological Process: histone acetylation (GO:0016573);	3	Ganoderma_lingzhi_newGene_1707;Ganoderma_lingzhi_newGene_1115;Ganoderma_lingzhi_newGene_3634
Biological Process: histone lysine methylation (GO:0034968);	4	Ganoderma_lingzhi_newGene_1707;Ganoderma_lingzhi_newGene_1115;Ganoderma_lingzhi_newGene_3634;Ganoderma_lingzhi_newGene_3494
Biological Process: histone methylation (GO:0016571);	4	Ganoderma_lingzhi_newGene_3634;Ganoderma_lingzhi_newGene_1115;Ganoderma_lingzhi_newGene_3494;Ganoderma_lingzhi_newGene_1707
Biological Process: histone modification (GO:0016570);	4	Ganoderma_lingzhi_newGene_3494;Ganoderma_lingzhi_newGene_3634;Ganoderma_lingzhi_newGene_1115;Ganoderma_lingzhi_newGene_1707
Biological Process: homeostatic process (GO:0042592);	6	Ganoderma_lingzhi_newGene_1602;Ganoderma_lingzhi_newGene_3860;Ganoderma_lingzhi_newGene_1600;Ganoderma_lingzhi_newGene_1605;Ganoderma_lingzhi_newGene_1934;Ganoderma_lingzhi_newGene_2534
Biological Process: hormone biosynthetic process (GO:0042446);	2	Ganoderma_lingzhi_newGene_1143;Ganoderma_lingzhi_newGene_304
Biological Process: hormone metabolic process (GO:0042445);	7	Ganoderma_lingzhi_newGene_1600;Ganoderma_lingzhi_newGene_304;Ganoderma_lingzhi_newGene_1143;Ganoderma_lingzhi_newGene_1602;Ganoderma_lingzhi_newGene_1934;Ganoderma_lingzhi_newGene_2534;Ganoderma_lingzhi_newGene_1605
Biological Process: hormone-mediated signaling pathway (GO:0009755);	1	Ganoderma_lingzhi_newGene_304
Biological Process: immune effector process (GO:0002252);	1	Ganoderma_lingzhi_newGene_555
Biological Process: immune response (GO:0006955);	1	Ganoderma_lingzhi_newGene_555
Biological Process: immune system process (GO:0002376);	1	Ganoderma_lingzhi_newGene_555
Biological Process: innate immune response (GO:0045087);	1	Ganoderma_lingzhi_newGene_555
Biological Process: inorganic anion transport (GO:0015698);	1	Ganoderma_lingzhi_newGene_202
Biological Process: inorganic ion transmembrane transport (GO:0098660);	1	Ganoderma_lingzhi_newGene_202
Biological Process: interaction with host (GO:0051701);	1	Ganoderma_lingzhi_newGene_555
Biological Process: interaction with symbiont (GO:0051702);	1	Ganoderma_lingzhi_newGene_1199
Biological Process: internal peptidyl-lysine acetylation (GO:0018393);	3	Ganoderma_lingzhi_newGene_1115;Ganoderma_lingzhi_newGene_3634;Ganoderma_lingzhi_newGene_1707
Biological Process: internal protein amino acid acetylation (GO:0006475);	3	Ganoderma_lingzhi_newGene_1707;Ganoderma_lingzhi_newGene_1115;Ganoderma_lingzhi_newGene_3634
Biological Process: interspecies interaction between organisms (GO:0044419);	2	Ganoderma_lingzhi_newGene_555;Ganoderma_lingzhi_newGene_1199
Biological Process: intracellular signal transduction (GO:0035556);	1	Ganoderma_lingzhi_newGene_2726
Biological Process: ion transmembrane transport (GO:0034220);	1	Ganoderma_lingzhi_newGene_202
Biological Process: ion transmembrane transport (GO:0099131);	1	Ganoderma_lingzhi_newGene_202
Biological Process: ion transport (GO:0006811);	1	Ganoderma_lingzhi_newGene_202
Biological Process: isoprenoid biosynthetic process (GO:0008299);	2	Ganoderma_lingzhi_newGene_304;Ganoderma_lingzhi_newGene_3860
Biological Process: isoprenoid metabolic process (GO:0006720);	2	Ganoderma_lingzhi_newGene_3860;Ganoderma_lingzhi_newGene_304
Biological Process: jasmonic acid biosynthetic process (GO:0009695);	1	Ganoderma_lingzhi_newGene_1143
Biological Process: jasmonic acid metabolic process (GO:0009694);	1	Ganoderma_lingzhi_newGene_1143
Biological Process: leaf development (GO:0048366);	3	Ganoderma_lingzhi_newGene_381;Ganoderma_lingzhi_newGene_373;Ganoderma_lingzhi_newGene_365
Biological Process: leaf senescence (GO:0010150);	3	Ganoderma_lingzhi_newGene_381;Ganoderma_lingzhi_newGene_373;Ganoderma_lingzhi_newGene_365
Biological Process: lignin biosynthetic process (GO:0009809);	1	Ganoderma_lingzhi_newGene_182
Biological Process: lignin metabolic process (GO:0009808);	1	Ganoderma_lingzhi_newGene_182
Biological Process: lipid biosynthetic process (GO:0008610);	4	Ganoderma_lingzhi_newGene_1406;Ganoderma_lingzhi_newGene_1143;Ganoderma_lingzhi_newGene_304;Ganoderma_lingzhi_newGene_3860
Biological Process: lipid droplet organization (GO:0034389);	1	Ganoderma_lingzhi_newGene_1406
Biological Process: lipid homeostasis (GO:0055088);	5	Ganoderma_lingzhi_newGene_1934;Ganoderma_lingzhi_newGene_2534;Ganoderma_lingzhi_newGene_1605;Ganoderma_lingzhi_newGene_1600;Ganoderma_lingzhi_newGene_1602
Biological Process: lipid metabolic process (GO:0006629);	16	Ganoderma_lingzhi_newGene_1406;Ganoderma_lingzhi_newGene_2565;Ganoderma_lingzhi_newGene_304;Ganoderma_lingzhi_newGene_2574;Ganoderma_lingzhi_newGene_2556;Ganoderma_lingzhi_newGene_1600;Ganoderma_lingzhi_newGene_290;Ganoderma_lingzhi_newGene_3860;Ganoderma_lingzhi_newGene_2534;Ganoderma_lingzhi_newGene_1602;Ganoderma_lingzhi_newGene_1605;Ganoderma_lingzhi_newGene_163;Ganoderma_lingzhi_newGene_1934…
Biological Process: lipid modification (GO:0030258);	6	Ganoderma_lingzhi_newGene_163;Ganoderma_lingzhi_newGene_2565;Ganoderma_lingzhi_newGene_2568;Ganoderma_lingzhi_newGene_2556;Ganoderma_lingzhi_newGene_2574;Ganoderma_lingzhi_newGene_2561
Biological Process: lipid oxidation (GO:0034440);	5	Ganoderma_lingzhi_newGene_2565;Ganoderma_lingzhi_newGene_2561;Ganoderma_lingzhi_newGene_2574;Ganoderma_lingzhi_newGene_2556;Ganoderma_lingzhi_newGene_2568
Biological Process: localization (GO:0051179);	1	Ganoderma_lingzhi_newGene_202
Biological Process: long-chain fatty acid biosynthetic process (GO:0042759);	1	Ganoderma_lingzhi_newGene_1406
Biological Process: long-chain fatty acid metabolic process (GO:0001676);	1	Ganoderma_lingzhi_newGene_1406
Biological Process: mRNA metabolic process (GO:0016071);	1	Ganoderma_lingzhi_newGene_7
Biological Process: mRNA processing (GO:0006397);	1	Ganoderma_lingzhi_newGene_7
Biological Process: mRNA splicing, via spliceosome (GO:0000398);	2	Ganoderma_lingzhi_newGene_7;Ganoderma_lingzhi_newGene_3638
Biological Process: macromolecule biosynthetic process (GO:0009059);	2	Ganoderma_lingzhi_newGene_894;Ganoderma_lingzhi_newGene_3212
Biological Process: macromolecule catabolic process (GO:0009057);	6	Ganoderma_lingzhi_newGene_3017;Ganoderma_lingzhi_newGene_3712;Ganoderma_lingzhi_newGene_290;Ganoderma_lingzhi_newGene_4319;Ganoderma_lingzhi_newGene_113;Ganoderma_lingzhi_newGene_322
Biological Process: macromolecule metabolic process (GO:0043170);	22	Ganoderma_lingzhi_newGene_540;Ganoderma_lingzhi_newGene_322;Ganoderma_lingzhi_newGene_3634;Ganoderma_lingzhi_newGene_1707;Ganoderma_lingzhi_newGene_2726;Ganoderma_lingzhi_newGene_113;Ganoderma_lingzhi_newGene_894;Ganoderma_lingzhi_newGene_7;Ganoderma_lingzhi_newGene_1811;Ganoderma_lingzhi_newGene_622;Ganoderma_lingzhi_newGene_1115;Ganoderma_lingzhi_newGene_4504;Ganoderma_lingzhi_newGene_3638;Gano…
Biological Process: macromolecule methylation (GO:0043414);	6	Ganoderma_lingzhi_newGene_3494;Ganoderma_lingzhi_newGene_4504;Ganoderma_lingzhi_newGene_3634;Ganoderma_lingzhi_newGene_1115;Ganoderma_lingzhi_newGene_1707;Ganoderma_lingzhi_newGene_654
Biological Process: macromolecule modification (GO:0043412);	12	Ganoderma_lingzhi_newGene_3494;Ganoderma_lingzhi_newGene_3712;Ganoderma_lingzhi_newGene_113;Ganoderma_lingzhi_newGene_3862;Ganoderma_lingzhi_newGene_654;Ganoderma_lingzhi_newGene_1707;Ganoderma_lingzhi_newGene_2726;Ganoderma_lingzhi_newGene_4504;Ganoderma_lingzhi_newGene_3634;Ganoderma_lingzhi_newGene_1115;Ganoderma_lingzhi_newGene_622;Ganoderma_lingzhi_newGene_540
Biological Process: maintenance of DNA methylation (GO:0010216);	1	Ganoderma_lingzhi_newGene_654
Biological Process: maintenance of dormancy (GO:0097437);	1	Ganoderma_lingzhi_newGene_3494
Biological Process: maintenance of seed dormancy (GO:0010231);	1	Ganoderma_lingzhi_newGene_3494
Biological Process: mannan catabolic process (GO:0046355);	1	Ganoderma_lingzhi_newGene_4319
Biological Process: mannan metabolic process (GO:0010412);	1	Ganoderma_lingzhi_newGene_4319
Biological Process: maturation of 5.8S rRNA (GO:0000460);	1	Ganoderma_lingzhi_newGene_1811
Biological Process: maturation of 5.8S rRNA from tricistronic rRNA transcript (SSU-rRNA, 5.8S rRNA, LSU-rRNA) (GO:0000466);	1	Ganoderma_lingzhi_newGene_1811
Biological Process: maturation of LSU-rRNA (GO:0000470);	1	Ganoderma_lingzhi_newGene_1811
Biological Process: maturation of LSU-rRNA from tricistronic rRNA transcript (SSU-rRNA, 5.8S rRNA, LSU-rRNA) (GO:0000463);	1	Ganoderma_lingzhi_newGene_1811
Biological Process: maturation of SSU-rRNA from tricistronic rRNA transcript (SSU-rRNA, 5.8S rRNA, LSU-rRNA) (GO:0000462);	1	Ganoderma_lingzhi_newGene_1164
Biological Process: meiotic cell cycle (GO:0051321);	1	Ganoderma_lingzhi_newGene_1827
Biological Process: metabolic process (GO:0008152);	55	Ganoderma_lingzhi_newGene_2561;Ganoderma_lingzhi_newGene_2568;Ganoderma_lingzhi_newGene_1143;Ganoderma_lingzhi_newGene_373;Ganoderma_lingzhi_newGene_1707;Ganoderma_lingzhi_newGene_3819;Ganoderma_lingzhi_newGene_2726;Ganoderma_lingzhi_newGene_2173;Ganoderma_lingzhi_newGene_540;Ganoderma_lingzhi_newGene_322;Ganoderma_lingzhi_newGene_3163;Ganoderma_lingzhi_newGene_3860;Ganoderma_lingzhi_newGene_290;…
Biological Process: methylation (GO:0032259);	8	Ganoderma_lingzhi_newGene_4504;Ganoderma_lingzhi_newGene_3634;Ganoderma_lingzhi_newGene_1115;Ganoderma_lingzhi_newGene_1707;Ganoderma_lingzhi_newGene_654;Ganoderma_lingzhi_newGene_163;Ganoderma_lingzhi_newGene_3713;Ganoderma_lingzhi_newGene_3494
Biological Process: microtubule cytoskeleton organization (GO:0000226);	1	Ganoderma_lingzhi_newGene_3175
Biological Process: microtubule-based process (GO:0007017);	1	Ganoderma_lingzhi_newGene_3175
Biological Process: mitotic recombination (GO:0006312);	1	Ganoderma_lingzhi_newGene_3664
Biological Process: modification-dependent macromolecule catabolic process (GO:0043632);	2	Ganoderma_lingzhi_newGene_113;Ganoderma_lingzhi_newGene_3712
Biological Process: modification-dependent protein catabolic process (GO:0019941);	2	Ganoderma_lingzhi_newGene_113;Ganoderma_lingzhi_newGene_3712
Biological Process: modulation by host of symbiont process (GO:0051851);	1	Ganoderma_lingzhi_newGene_1199
Biological Process: modulation by host of viral process (GO:0044788);	1	Ganoderma_lingzhi_newGene_1199
Biological Process: modulation by symbiont of RNA levels in host (GO:0052018);	1	Ganoderma_lingzhi_newGene_555
Biological Process: modulation by symbiont of host process (GO:0044003);	1	Ganoderma_lingzhi_newGene_555
Biological Process: modulation of RNA levels in other organism involved in symbiotic interaction (GO:0052249);	1	Ganoderma_lingzhi_newGene_555
Biological Process: modulation of process of other organism (GO:0035821);	2	Ganoderma_lingzhi_newGene_555;Ganoderma_lingzhi_newGene_1199
Biological Process: modulation of process of other organism involved in symbiotic interaction (GO:0051817);	2	Ganoderma_lingzhi_newGene_555;Ganoderma_lingzhi_newGene_1199
Biological Process: monocarboxylic acid biosynthetic process (GO:0072330);	4	Ganoderma_lingzhi_newGene_1143;Ganoderma_lingzhi_newGene_1406;Ganoderma_lingzhi_newGene_3860;Ganoderma_lingzhi_newGene_3320
Biological Process: monocarboxylic acid metabolic process (GO:0032787);	9	Ganoderma_lingzhi_newGene_1406;Ganoderma_lingzhi_newGene_3320;Ganoderma_lingzhi_newGene_2565;Ganoderma_lingzhi_newGene_2574;Ganoderma_lingzhi_newGene_2556;Ganoderma_lingzhi_newGene_2561;Ganoderma_lingzhi_newGene_2568;Ganoderma_lingzhi_newGene_1143;Ganoderma_lingzhi_newGene_3860
Biological Process: monosaccharide biosynthetic process (GO:0046364);	1	Ganoderma_lingzhi_newGene_3320
Biological Process: monosaccharide metabolic process (GO:0005996);	1	Ganoderma_lingzhi_newGene_3320
Biological Process: multi-organism process (GO:0051704);	3	Ganoderma_lingzhi_newGene_1199;Ganoderma_lingzhi_newGene_1406;Ganoderma_lingzhi_newGene_555
Biological Process: multicellular organism development (GO:0007275);	17	Ganoderma_lingzhi_newGene_3634;Ganoderma_lingzhi_newGene_3175;Ganoderma_lingzhi_newGene_2561;Ganoderma_lingzhi_newGene_2568;Ganoderma_lingzhi_newGene_113;Ganoderma_lingzhi_newGene_1707;Ganoderma_lingzhi_newGene_373;Ganoderma_lingzhi_newGene_1406;Ganoderma_lingzhi_newGene_1115;Ganoderma_lingzhi_newGene_2556;Ganoderma_lingzhi_newGene_2574;Ganoderma_lingzhi_newGene_304;Ganoderma_lingzhi_newGene_3494…
Biological Process: multicellular organism reproduction (GO:0032504);	2	Ganoderma_lingzhi_newGene_113;Ganoderma_lingzhi_newGene_3494
Biological Process: multicellular organismal homeostasis (GO:0048871);	1	Ganoderma_lingzhi_newGene_3860
Biological Process: multicellular organismal process (GO:0032501);	18	Ganoderma_lingzhi_newGene_1027;Ganoderma_lingzhi_newGene_3860;Ganoderma_lingzhi_newGene_304;Ganoderma_lingzhi_newGene_3494;Ganoderma_lingzhi_newGene_2574;Ganoderma_lingzhi_newGene_2556;Ganoderma_lingzhi_newGene_2565;Ganoderma_lingzhi_newGene_381;Ganoderma_lingzhi_newGene_365;Ganoderma_lingzhi_newGene_1115;Ganoderma_lingzhi_newGene_1406;Ganoderma_lingzhi_newGene_2568;Ganoderma_lingzhi_newGene_2561…
Biological Process: multicellular organismal reproductive process (GO:0048609);	1	Ganoderma_lingzhi_newGene_3494
Biological Process: multicellular organismal water homeostasis (GO:0050891);	1	Ganoderma_lingzhi_newGene_3860
Biological Process: mycotoxin biosynthetic process (GO:0043386);	3	Ganoderma_lingzhi_newGene_1540;Ganoderma_lingzhi_newGene_4246;Ganoderma_lingzhi_newGene_4245
Biological Process: ncRNA metabolic process (GO:0034660);	3	Ganoderma_lingzhi_newGene_2688;Ganoderma_lingzhi_newGene_1811;Ganoderma_lingzhi_newGene_4504
Biological Process: ncRNA processing (GO:0034470);	2	Ganoderma_lingzhi_newGene_1811;Ganoderma_lingzhi_newGene_2688
Biological Process: negative regulation of RNA biosynthetic process (GO:1902679);	1	Ganoderma_lingzhi_newGene_3494
Biological Process: negative regulation of RNA metabolic process (GO:0051253);	1	Ganoderma_lingzhi_newGene_3494
Biological Process: negative regulation of biological process (GO:0048519);	4	Ganoderma_lingzhi_newGene_555;Ganoderma_lingzhi_newGene_3494;Ganoderma_lingzhi_newGene_2726;Ganoderma_lingzhi_newGene_654
Biological Process: negative regulation of biosynthetic process (GO:0009890);	1	Ganoderma_lingzhi_newGene_3494
Biological Process: negative regulation of cell communication (GO:0010648);	1	Ganoderma_lingzhi_newGene_2726
Biological Process: negative regulation of cellular biosynthetic process (GO:0031327);	1	Ganoderma_lingzhi_newGene_3494
Biological Process: negative regulation of cellular macromolecule biosynthetic process (GO:2000113);	1	Ganoderma_lingzhi_newGene_3494
Biological Process: negative regulation of cellular metabolic process (GO:0031324);	1	Ganoderma_lingzhi_newGene_3494
Biological Process: negative regulation of cellular process (GO:0048523);	2	Ganoderma_lingzhi_newGene_2726;Ganoderma_lingzhi_newGene_3494
Biological Process: negative regulation of gene expression (GO:0010629);	3	Ganoderma_lingzhi_newGene_654;Ganoderma_lingzhi_newGene_555;Ganoderma_lingzhi_newGene_3494
Biological Process: negative regulation of gene expression, epigenetic (GO:0045814);	1	Ganoderma_lingzhi_newGene_3494
Biological Process: negative regulation of macromolecule biosynthetic process (GO:0010558);	1	Ganoderma_lingzhi_newGene_3494
Biological Process: negative regulation of macromolecule metabolic process (GO:0010605);	3	Ganoderma_lingzhi_newGene_3494;Ganoderma_lingzhi_newGene_555;Ganoderma_lingzhi_newGene_654
Biological Process: negative regulation of metabolic process (GO:0009892);	3	Ganoderma_lingzhi_newGene_654;Ganoderma_lingzhi_newGene_3494;Ganoderma_lingzhi_newGene_555
Biological Process: negative regulation of nitrogen compound metabolic process (GO:0051172);	1	Ganoderma_lingzhi_newGene_3494
Biological Process: negative regulation of nucleic acid-templated transcription (GO:1903507);	1	Ganoderma_lingzhi_newGene_3494
Biological Process: negative regulation of nucleobase-containing compound metabolic process (GO:0045934);	1	Ganoderma_lingzhi_newGene_3494
Biological Process: negative regulation of response to stimulus (GO:0048585);	1	Ganoderma_lingzhi_newGene_2726
Biological Process: negative regulation of signal transduction (GO:0009968);	1	Ganoderma_lingzhi_newGene_2726
Biological Process: negative regulation of signaling (GO:0023057);	1	Ganoderma_lingzhi_newGene_2726
Biological Process: negative regulation of transcription, DNA-templated (GO:0045892);	1	Ganoderma_lingzhi_newGene_3494
Biological Process: nervous system development (GO:0007399);	3	Ganoderma_lingzhi_newGene_1707;Ganoderma_lingzhi_newGene_3634;Ganoderma_lingzhi_newGene_1115
Biological Process: neurogenesis (GO:0022008);	3	Ganoderma_lingzhi_newGene_3634;Ganoderma_lingzhi_newGene_1115;Ganoderma_lingzhi_newGene_1707
Biological Process: neuron development (GO:0048666);	3	Ganoderma_lingzhi_newGene_1707;Ganoderma_lingzhi_newGene_1115;Ganoderma_lingzhi_newGene_3634
Biological Process: neuron differentiation (GO:0030182);	3	Ganoderma_lingzhi_newGene_1115;Ganoderma_lingzhi_newGene_3634;Ganoderma_lingzhi_newGene_1707
Biological Process: neuron projection development (GO:0031175);	3	Ganoderma_lingzhi_newGene_1115;Ganoderma_lingzhi_newGene_3634;Ganoderma_lingzhi_newGene_1707
Biological Process: neurotransmitter metabolic process (GO:0042133);	1	Ganoderma_lingzhi_newGene_3320
Biological Process: nitrogen compound metabolic process (GO:0006807);	24	Ganoderma_lingzhi_newGene_2688;Ganoderma_lingzhi_newGene_654;Ganoderma_lingzhi_newGene_3212;Ganoderma_lingzhi_newGene_3862;Ganoderma_lingzhi_newGene_2725;Ganoderma_lingzhi_newGene_3494;Ganoderma_lingzhi_newGene_3017;Ganoderma_lingzhi_newGene_3712;Ganoderma_lingzhi_newGene_290;Ganoderma_lingzhi_newGene_622;Ganoderma_lingzhi_newGene_1811;Ganoderma_lingzhi_newGene_7;Ganoderma_lingzhi_newGene_3638;Ga…
Biological Process: nucleic acid metabolic process (GO:0090304);	8	Ganoderma_lingzhi_newGene_3638;Ganoderma_lingzhi_newGene_4504;Ganoderma_lingzhi_newGene_1811;Ganoderma_lingzhi_newGene_7;Ganoderma_lingzhi_newGene_894;Ganoderma_lingzhi_newGene_2688;Ganoderma_lingzhi_newGene_654;Ganoderma_lingzhi_newGene_3212
Biological Process: nucleic acid phosphodiester bond hydrolysis (GO:0090305);	2	Ganoderma_lingzhi_newGene_894;Ganoderma_lingzhi_newGene_1811
Biological Process: nucleic acid-templated transcription (GO:0097659);	1	Ganoderma_lingzhi_newGene_3212
Biological Process: nucleobase-containing compound biosynthetic process (GO:0034654);	3	Ganoderma_lingzhi_newGene_2725;Ganoderma_lingzhi_newGene_3212;Ganoderma_lingzhi_newGene_894
Biological Process: nucleobase-containing compound metabolic process (GO:0006139);	11	Ganoderma_lingzhi_newGene_3212;Ganoderma_lingzhi_newGene_654;Ganoderma_lingzhi_newGene_2725;Ganoderma_lingzhi_newGene_894;Ganoderma_lingzhi_newGene_2688;Ganoderma_lingzhi_newGene_3494;Ganoderma_lingzhi_newGene_7;Ganoderma_lingzhi_newGene_2173;Ganoderma_lingzhi_newGene_1811;Ganoderma_lingzhi_newGene_4504;Ganoderma_lingzhi_newGene_3638
Biological Process: nucleobase-containing small molecule metabolic process (GO:0055086);	2	Ganoderma_lingzhi_newGene_2173;Ganoderma_lingzhi_newGene_2725
Biological Process: nucleoside bisphosphate biosynthetic process (GO:0033866);	1	Ganoderma_lingzhi_newGene_2725
Biological Process: nucleoside bisphosphate metabolic process (GO:0033865);	1	Ganoderma_lingzhi_newGene_2725
Biological Process: nucleoside phosphate biosynthetic process (GO:1901293);	1	Ganoderma_lingzhi_newGene_2725
Biological Process: nucleoside phosphate metabolic process (GO:0006753);	2	Ganoderma_lingzhi_newGene_2725;Ganoderma_lingzhi_newGene_2173
Biological Process: nucleotide biosynthetic process (GO:0009165);	1	Ganoderma_lingzhi_newGene_2725
Biological Process: nucleotide metabolic process (GO:0009117);	2	Ganoderma_lingzhi_newGene_2173;Ganoderma_lingzhi_newGene_2725
Biological Process: obsolete coenzyme biosynthetic process (GO:0009108);	1	Ganoderma_lingzhi_newGene_2725
Biological Process: obsolete coenzyme metabolic process (GO:0006732);	1	Ganoderma_lingzhi_newGene_2725
Biological Process: obsolete cofactor biosynthetic process (GO:0051188);	1	Ganoderma_lingzhi_newGene_2725
Biological Process: obsolete cofactor metabolic process (GO:0051186);	1	Ganoderma_lingzhi_newGene_2725
Biological Process: organelle assembly (GO:0070925);	4	Ganoderma_lingzhi_newGene_1707;Ganoderma_lingzhi_newGene_1027;Ganoderma_lingzhi_newGene_3634;Ganoderma_lingzhi_newGene_1115
Biological Process: organelle organization (GO:0006996);	7	Ganoderma_lingzhi_newGene_1115;Ganoderma_lingzhi_newGene_3634;Ganoderma_lingzhi_newGene_1027;Ganoderma_lingzhi_newGene_1406;Ganoderma_lingzhi_newGene_3494;Ganoderma_lingzhi_newGene_1707;Ganoderma_lingzhi_newGene_3175
Biological Process: organic acid biosynthetic process (GO:0016053);	5	Ganoderma_lingzhi_newGene_3860;Ganoderma_lingzhi_newGene_1406;Ganoderma_lingzhi_newGene_304;Ganoderma_lingzhi_newGene_1143;Ganoderma_lingzhi_newGene_3320
Biological Process: organic acid catabolic process (GO:0016054);	1	Ganoderma_lingzhi_newGene_3320
Biological Process: organic acid metabolic process (GO:0006082);	10	Ganoderma_lingzhi_newGene_3860;Ganoderma_lingzhi_newGene_2556;Ganoderma_lingzhi_newGene_2574;Ganoderma_lingzhi_newGene_2561;Ganoderma_lingzhi_newGene_1143;Ganoderma_lingzhi_newGene_2568;Ganoderma_lingzhi_newGene_304;Ganoderma_lingzhi_newGene_2565;Ganoderma_lingzhi_newGene_3320;Ganoderma_lingzhi_newGene_1406
Biological Process: organic cyclic compound biosynthetic process (GO:1901362);	4	Ganoderma_lingzhi_newGene_182;Ganoderma_lingzhi_newGene_894;Ganoderma_lingzhi_newGene_3212;Ganoderma_lingzhi_newGene_2725
Biological Process: organic cyclic compound metabolic process (GO:1901360);	17	Ganoderma_lingzhi_newGene_1602;Ganoderma_lingzhi_newGene_2534;Ganoderma_lingzhi_newGene_2173;Ganoderma_lingzhi_newGene_182;Ganoderma_lingzhi_newGene_1934;Ganoderma_lingzhi_newGene_1605;Ganoderma_lingzhi_newGene_894;Ganoderma_lingzhi_newGene_4504;Ganoderma_lingzhi_newGene_3638;Ganoderma_lingzhi_newGene_7;Ganoderma_lingzhi_newGene_1811;Ganoderma_lingzhi_newGene_1600;Ganoderma_lingzhi_newGene_3494;G…
Biological Process: organic hydroxy compound biosynthetic process (GO:1901617);	2	Ganoderma_lingzhi_newGene_3860;Ganoderma_lingzhi_newGene_1406
Biological Process: organic hydroxy compound metabolic process (GO:1901615);	7	Ganoderma_lingzhi_newGene_1605;Ganoderma_lingzhi_newGene_1934;Ganoderma_lingzhi_newGene_2534;Ganoderma_lingzhi_newGene_1602;Ganoderma_lingzhi_newGene_1406;Ganoderma_lingzhi_newGene_1600;Ganoderma_lingzhi_newGene_3860
Biological Process: organic substance biosynthetic process (GO:1901576);	10	Ganoderma_lingzhi_newGene_3320;Ganoderma_lingzhi_newGene_894;Ganoderma_lingzhi_newGene_3212;Ganoderma_lingzhi_newGene_2725;Ganoderma_lingzhi_newGene_182;Ganoderma_lingzhi_newGene_1143;Ganoderma_lingzhi_newGene_304;Ganoderma_lingzhi_newGene_3860;Ganoderma_lingzhi_newGene_2229;Ganoderma_lingzhi_newGene_1406
Biological Process: organic substance catabolic process (GO:1901575);	7	Ganoderma_lingzhi_newGene_322;Ganoderma_lingzhi_newGene_3320;Ganoderma_lingzhi_newGene_113;Ganoderma_lingzhi_newGene_4319;Ganoderma_lingzhi_newGene_3712;Ganoderma_lingzhi_newGene_290;Ganoderma_lingzhi_newGene_3017
Biological Process: organic substance metabolic process (GO:0071704);	42	Ganoderma_lingzhi_newGene_3494;Ganoderma_lingzhi_newGene_4319;Ganoderma_lingzhi_newGene_3017;Ganoderma_lingzhi_newGene_3712;Ganoderma_lingzhi_newGene_1600;Ganoderma_lingzhi_newGene_2688;Ganoderma_lingzhi_newGene_3638;Ganoderma_lingzhi_newGene_1406;Ganoderma_lingzhi_newGene_4504;Ganoderma_lingzhi_newGene_2229;Ganoderma_lingzhi_newGene_7;Ganoderma_lingzhi_newGene_182;Ganoderma_lingzhi_newGene_3320;…
Biological Process: organic substance transport (GO:0071702);	1	Ganoderma_lingzhi_newGene_202
Biological Process: organonitrogen compound biosynthetic process (GO:1901566);	1	Ganoderma_lingzhi_newGene_2725
Biological Process: organonitrogen compound catabolic process (GO:1901565);	6	Ganoderma_lingzhi_newGene_3712;Ganoderma_lingzhi_newGene_290;Ganoderma_lingzhi_newGene_3017;Ganoderma_lingzhi_newGene_322;Ganoderma_lingzhi_newGene_3320;Ganoderma_lingzhi_newGene_113
Biological Process: organonitrogen compound metabolic process (GO:1901564);	18	Ganoderma_lingzhi_newGene_3494;Ganoderma_lingzhi_newGene_290;Ganoderma_lingzhi_newGene_3017;Ganoderma_lingzhi_newGene_3712;Ganoderma_lingzhi_newGene_2688;Ganoderma_lingzhi_newGene_3862;Ganoderma_lingzhi_newGene_2725;Ganoderma_lingzhi_newGene_1115;Ganoderma_lingzhi_newGene_622;Ganoderma_lingzhi_newGene_113;Ganoderma_lingzhi_newGene_894;Ganoderma_lingzhi_newGene_3320;Ganoderma_lingzhi_newGene_2726;…
Biological Process: organophosphate biosynthetic process (GO:0090407);	1	Ganoderma_lingzhi_newGene_2725
Biological Process: organophosphate metabolic process (GO:0019637);	2	Ganoderma_lingzhi_newGene_2725;Ganoderma_lingzhi_newGene_2173
Biological Process: oxidation-reduction process (GO:0055114);	62	Ganoderma_lingzhi_newGene_1042;Ganoderma_lingzhi_newGene_3886;Ganoderma_lingzhi_newGene_633;Ganoderma_lingzhi_newGene_1792;Ganoderma_lingzhi_newGene_1600;Ganoderma_lingzhi_newGene_2122;Ganoderma_lingzhi_newGene_491;Ganoderma_lingzhi_newGene_2546;Ganoderma_lingzhi_newGene_1176;Ganoderma_lingzhi_newGene_4199;Ganoderma_lingzhi_newGene_1990;Ganoderma_lingzhi_newGene_490;Ganoderma_lingzhi_newGene_493;…
Biological Process: oxoacid metabolic process (GO:0043436);	10	Ganoderma_lingzhi_newGene_2565;Ganoderma_lingzhi_newGene_3320;Ganoderma_lingzhi_newGene_3860;Ganoderma_lingzhi_newGene_2574;Ganoderma_lingzhi_newGene_2556;Ganoderma_lingzhi_newGene_2561;Ganoderma_lingzhi_newGene_304;Ganoderma_lingzhi_newGene_1143;Ganoderma_lingzhi_newGene_2568;Ganoderma_lingzhi_newGene_1406
Biological Process: oxylipin biosynthetic process (GO:0031408);	2	Ganoderma_lingzhi_newGene_1143;Ganoderma_lingzhi_newGene_1406
Biological Process: oxylipin metabolic process (GO:0031407);	2	Ganoderma_lingzhi_newGene_1406;Ganoderma_lingzhi_newGene_1143
Biological Process: peptidyl-amino acid modification (GO:0018193);	7	Ganoderma_lingzhi_newGene_622;Ganoderma_lingzhi_newGene_1707;Ganoderma_lingzhi_newGene_3862;Ganoderma_lingzhi_newGene_540;Ganoderma_lingzhi_newGene_3494;Ganoderma_lingzhi_newGene_3634;Ganoderma_lingzhi_newGene_1115
Biological Process: peptidyl-diphthamide biosynthetic process from peptidyl-histidine (GO:0017183);	3	Ganoderma_lingzhi_newGene_622;Ganoderma_lingzhi_newGene_3862;Ganoderma_lingzhi_newGene_540
Biological Process: peptidyl-diphthamide metabolic process (GO:0017182);	3	Ganoderma_lingzhi_newGene_540;Ganoderma_lingzhi_newGene_3862;Ganoderma_lingzhi_newGene_622
Biological Process: peptidyl-histidine modification (GO:0018202);	3	Ganoderma_lingzhi_newGene_3862;Ganoderma_lingzhi_newGene_540;Ganoderma_lingzhi_newGene_622
Biological Process: peptidyl-lysine acetylation (GO:0018394);	3	Ganoderma_lingzhi_newGene_1115;Ganoderma_lingzhi_newGene_3634;Ganoderma_lingzhi_newGene_1707
Biological Process: peptidyl-lysine methylation (GO:0018022);	4	Ganoderma_lingzhi_newGene_1707;Ganoderma_lingzhi_newGene_3634;Ganoderma_lingzhi_newGene_1115;Ganoderma_lingzhi_newGene_3494
Biological Process: peptidyl-lysine modification (GO:0018205);	4	Ganoderma_lingzhi_newGene_1707;Ganoderma_lingzhi_newGene_3634;Ganoderma_lingzhi_newGene_1115;Ganoderma_lingzhi_newGene_3494
Biological Process: phenylpropanoid biosynthetic process (GO:0009699);	1	Ganoderma_lingzhi_newGene_182
Biological Process: phenylpropanoid metabolic process (GO:0009698);	1	Ganoderma_lingzhi_newGene_182
Biological Process: phosphate-containing compound metabolic process (GO:0006796);	5	Ganoderma_lingzhi_newGene_2726;Ganoderma_lingzhi_newGene_2173;Ganoderma_lingzhi_newGene_2725;Ganoderma_lingzhi_newGene_1811;Ganoderma_lingzhi_newGene_192
Biological Process: phosphorus metabolic process (GO:0006793);	5	Ganoderma_lingzhi_newGene_192;Ganoderma_lingzhi_newGene_2726;Ganoderma_lingzhi_newGene_2173;Ganoderma_lingzhi_newGene_2725;Ganoderma_lingzhi_newGene_1811
Biological Process: phosphorylation (GO:0016310);	2	Ganoderma_lingzhi_newGene_2726;Ganoderma_lingzhi_newGene_1811
Biological Process: phyllome development (GO:0048827);	3	Ganoderma_lingzhi_newGene_365;Ganoderma_lingzhi_newGene_373;Ganoderma_lingzhi_newGene_381
Biological Process: phytosteroid metabolic process (GO:0016128);	5	Ganoderma_lingzhi_newGene_1600;Ganoderma_lingzhi_newGene_1602;Ganoderma_lingzhi_newGene_2534;Ganoderma_lingzhi_newGene_1934;Ganoderma_lingzhi_newGene_1605
Biological Process: pigment biosynthetic process (GO:0046148);	1	Ganoderma_lingzhi_newGene_3860
Biological Process: pigment metabolic process (GO:0042440);	1	Ganoderma_lingzhi_newGene_3860
Biological Process: plant epidermis development (GO:0090558);	1	Ganoderma_lingzhi_newGene_113
Biological Process: plant organ development (GO:0099402);	4	Ganoderma_lingzhi_newGene_3494;Ganoderma_lingzhi_newGene_381;Ganoderma_lingzhi_newGene_373;Ganoderma_lingzhi_newGene_365
Biological Process: plant organ senescence (GO:0090693);	3	Ganoderma_lingzhi_newGene_373;Ganoderma_lingzhi_newGene_381;Ganoderma_lingzhi_newGene_365
Biological Process: plasma membrane bounded cell projection assembly (GO:0120031);	3	Ganoderma_lingzhi_newGene_3634;Ganoderma_lingzhi_newGene_1115;Ganoderma_lingzhi_newGene_1707
Biological Process: plasma membrane bounded cell projection organization (GO:0120036);	3	Ganoderma_lingzhi_newGene_1707;Ganoderma_lingzhi_newGene_3634;Ganoderma_lingzhi_newGene_1115
Biological Process: polyketide metabolic process (GO:0030638);	1	Ganoderma_lingzhi_newGene_4046
Biological Process: polysaccharide catabolic process (GO:0000272);	1	Ganoderma_lingzhi_newGene_4319
Biological Process: polysaccharide metabolic process (GO:0005976);	1	Ganoderma_lingzhi_newGene_4319
Biological Process: positive regulation by host of viral process (GO:0044794);	1	Ganoderma_lingzhi_newGene_1199
Biological Process: positive regulation of GTPase activity (GO:0043547);	1	Ganoderma_lingzhi_newGene_3175
Biological Process: positive regulation of abscisic acid-activated signaling pathway (GO:0009789);	1	Ganoderma_lingzhi_newGene_3712
Biological Process: positive regulation of biological process (GO:0048518);	2	Ganoderma_lingzhi_newGene_3712;Ganoderma_lingzhi_newGene_1199
Biological Process: positive regulation of catalytic activity (GO:0043085);	1	Ganoderma_lingzhi_newGene_3175
Biological Process: positive regulation of cell communication (GO:0010647);	1	Ganoderma_lingzhi_newGene_3712
Biological Process: positive regulation of cellular process (GO:0048522);	1	Ganoderma_lingzhi_newGene_3712
Biological Process: positive regulation of cellular response to alcohol (GO:1905959);	1	Ganoderma_lingzhi_newGene_3712
Biological Process: positive regulation of hydrolase activity (GO:0051345);	1	Ganoderma_lingzhi_newGene_3175
Biological Process: positive regulation of molecular function (GO:0044093);	1	Ganoderma_lingzhi_newGene_3175
Biological Process: positive regulation of multi-organism process (GO:0043902);	1	Ganoderma_lingzhi_newGene_1199
Biological Process: positive regulation of response to alcohol (GO:1901421);	1	Ganoderma_lingzhi_newGene_3712
Biological Process: positive regulation of response to stimulus (GO:0048584);	1	Ganoderma_lingzhi_newGene_3712
Biological Process: positive regulation of signal transduction (GO:0009967);	1	Ganoderma_lingzhi_newGene_3712
Biological Process: positive regulation of signaling (GO:0023056);	1	Ganoderma_lingzhi_newGene_3712
Biological Process: positive regulation of viral process (GO:0048524);	1	Ganoderma_lingzhi_newGene_1199
Biological Process: post-chaperonin tubulin folding pathway (GO:0007023);	1	Ganoderma_lingzhi_newGene_3175
Biological Process: post-embryonic development (GO:0009791);	8	Ganoderma_lingzhi_newGene_3494;Ganoderma_lingzhi_newGene_304;Ganoderma_lingzhi_newGene_113;Ganoderma_lingzhi_newGene_1707;Ganoderma_lingzhi_newGene_1406;Ganoderma_lingzhi_newGene_1115;Ganoderma_lingzhi_newGene_3634;Ganoderma_lingzhi_newGene_3175
Biological Process: post-embryonic plant organ development (GO:0090696);	1	Ganoderma_lingzhi_newGene_3494
Biological Process: posttranscriptional gene silencing (GO:0016441);	1	Ganoderma_lingzhi_newGene_555
Biological Process: posttranscriptional regulation of gene expression (GO:0010608);	4	Ganoderma_lingzhi_newGene_3862;Ganoderma_lingzhi_newGene_540;Ganoderma_lingzhi_newGene_622;Ganoderma_lingzhi_newGene_555
Biological Process: primary metabolic process (GO:0044238);	40	Ganoderma_lingzhi_newGene_2173;Ganoderma_lingzhi_newGene_540;Ganoderma_lingzhi_newGene_322;Ganoderma_lingzhi_newGene_1707;Ganoderma_lingzhi_newGene_2726;Ganoderma_lingzhi_newGene_2561;Ganoderma_lingzhi_newGene_2568;Ganoderma_lingzhi_newGene_1143;Ganoderma_lingzhi_newGene_1811;Ganoderma_lingzhi_newGene_622;Ganoderma_lingzhi_newGene_1115;Ganoderma_lingzhi_newGene_654;Ganoderma_lingzhi_newGene_3212;…
Biological Process: proteasomal protein catabolic process (GO:0010498);	2	Ganoderma_lingzhi_newGene_3712;Ganoderma_lingzhi_newGene_113
Biological Process: proteasome-mediated ubiquitin-dependent protein catabolic process (GO:0043161);	2	Ganoderma_lingzhi_newGene_3712;Ganoderma_lingzhi_newGene_113
Biological Process: protein acetylation (GO:0006473);	3	Ganoderma_lingzhi_newGene_1115;Ganoderma_lingzhi_newGene_3634;Ganoderma_lingzhi_newGene_1707
Biological Process: protein acylation (GO:0043543);	3	Ganoderma_lingzhi_newGene_3634;Ganoderma_lingzhi_newGene_1115;Ganoderma_lingzhi_newGene_1707
Biological Process: protein alkylation (GO:0008213);	4	Ganoderma_lingzhi_newGene_1707;Ganoderma_lingzhi_newGene_1115;Ganoderma_lingzhi_newGene_3634;Ganoderma_lingzhi_newGene_3494
Biological Process: protein autoubiquitination (GO:0051865);	1	Ganoderma_lingzhi_newGene_113
Biological Process: protein catabolic process (GO:0030163);	5	Ganoderma_lingzhi_newGene_322;Ganoderma_lingzhi_newGene_113;Ganoderma_lingzhi_newGene_3712;Ganoderma_lingzhi_newGene_290;Ganoderma_lingzhi_newGene_3017
Biological Process: protein deubiquitination (GO:0016579);	1	Ganoderma_lingzhi_newGene_3699
Biological Process: protein folding (GO:0006457);	2	Ganoderma_lingzhi_newGene_622;Ganoderma_lingzhi_newGene_3175
Biological Process: protein maturation (GO:0051604);	1	Ganoderma_lingzhi_newGene_2688
Biological Process: protein maturation by [4Fe-4S] cluster transfer (GO:0106035);	1	Ganoderma_lingzhi_newGene_2688
Biological Process: protein maturation by iron-sulfur cluster transfer (GO:0097428);	1	Ganoderma_lingzhi_newGene_2688
Biological Process: protein metabolic process (GO:0019538);	15	Ganoderma_lingzhi_newGene_1115;Ganoderma_lingzhi_newGene_3634;Ganoderma_lingzhi_newGene_622;Ganoderma_lingzhi_newGene_322;Ganoderma_lingzhi_newGene_540;Ganoderma_lingzhi_newGene_3494;Ganoderma_lingzhi_newGene_3712;Ganoderma_lingzhi_newGene_3017;Ganoderma_lingzhi_newGene_290;Ganoderma_lingzhi_newGene_113;Ganoderma_lingzhi_newGene_894;Ganoderma_lingzhi_newGene_2688;Ganoderma_lingzhi_newGene_2726;Ga…
Biological Process: protein methylation (GO:0006479);	4	Ganoderma_lingzhi_newGene_3634;Ganoderma_lingzhi_newGene_1115;Ganoderma_lingzhi_newGene_3494;Ganoderma_lingzhi_newGene_1707
Biological Process: protein modification by small protein conjugation (GO:0032446);	3	Ganoderma_lingzhi_newGene_3712;Ganoderma_lingzhi_newGene_113;Ganoderma_lingzhi_newGene_2726
Biological Process: protein modification by small protein conjugation or removal (GO:0070647);	3	Ganoderma_lingzhi_newGene_2726;Ganoderma_lingzhi_newGene_113;Ganoderma_lingzhi_newGene_3712
Biological Process: protein modification process (GO:0036211);	10	Ganoderma_lingzhi_newGene_3634;Ganoderma_lingzhi_newGene_1115;Ganoderma_lingzhi_newGene_540;Ganoderma_lingzhi_newGene_622;Ganoderma_lingzhi_newGene_3712;Ganoderma_lingzhi_newGene_3494;Ganoderma_lingzhi_newGene_3862;Ganoderma_lingzhi_newGene_1707;Ganoderma_lingzhi_newGene_2726;Ganoderma_lingzhi_newGene_113
Biological Process: protein phosphorylation (GO:0006468);	4	Ganoderma_lingzhi_newGene_1168;Ganoderma_lingzhi_newGene_1832;Ganoderma_lingzhi_newGene_2726;Ganoderma_lingzhi_newGene_3242
Biological Process: protein polyubiquitination (GO:0000209);	1	Ganoderma_lingzhi_newGene_113
Biological Process: protein ubiquitination (GO:0016567);	3	Ganoderma_lingzhi_newGene_3712;Ganoderma_lingzhi_newGene_2726;Ganoderma_lingzhi_newGene_113
Biological Process: protein-DNA covalent cross-linking (GO:0018142);	1	Ganoderma_lingzhi_newGene_929
Biological Process: protein-containing complex assembly (GO:0065003);	2	Ganoderma_lingzhi_newGene_3175;Ganoderma_lingzhi_newGene_1027
Biological Process: protein-containing complex subunit organization (GO:0043933);	2	Ganoderma_lingzhi_newGene_3175;Ganoderma_lingzhi_newGene_1027
Biological Process: proteolysis (GO:0006508);	20	Ganoderma_lingzhi_newGene_3048;Ganoderma_lingzhi_newGene_1939;Ganoderma_lingzhi_newGene_1935;Ganoderma_lingzhi_newGene_3572;Ganoderma_lingzhi_newGene_1955;Ganoderma_lingzhi_newGene_322;Ganoderma_lingzhi_newGene_3045;Ganoderma_lingzhi_newGene_2806;Ganoderma_lingzhi_newGene_113;Ganoderma_lingzhi_newGene_894;Ganoderma_lingzhi_newGene_1942;Ganoderma_lingzhi_newGene_1930;Ganoderma_lingzhi_newGene_1444…
Biological Process: proteolysis involved in cellular protein catabolic process (GO:0051603);	2	Ganoderma_lingzhi_newGene_113;Ganoderma_lingzhi_newGene_3712
Biological Process: purine nucleoside bisphosphate biosynthetic process (GO:0034033);	1	Ganoderma_lingzhi_newGene_2725
Biological Process: purine nucleoside bisphosphate metabolic process (GO:0034032);	1	Ganoderma_lingzhi_newGene_2725
Biological Process: purine nucleotide biosynthetic process (GO:0006164);	1	Ganoderma_lingzhi_newGene_2725
Biological Process: purine nucleotide metabolic process (GO:0006163);	2	Ganoderma_lingzhi_newGene_2173;Ganoderma_lingzhi_newGene_2725
Biological Process: purine ribonucleotide biosynthetic process (GO:0009152);	1	Ganoderma_lingzhi_newGene_2725
Biological Process: purine ribonucleotide metabolic process (GO:0009150);	2	Ganoderma_lingzhi_newGene_2173;Ganoderma_lingzhi_newGene_2725
Biological Process: purine-containing compound biosynthetic process (GO:0072522);	1	Ganoderma_lingzhi_newGene_2725
Biological Process: purine-containing compound metabolic process (GO:0072521);	2	Ganoderma_lingzhi_newGene_2725;Ganoderma_lingzhi_newGene_2173
Biological Process: pyruvate biosynthetic process (GO:0042866);	1	Ganoderma_lingzhi_newGene_3320
Biological Process: pyruvate metabolic process (GO:0006090);	1	Ganoderma_lingzhi_newGene_3320
Biological Process: rRNA metabolic process (GO:0016072);	1	Ganoderma_lingzhi_newGene_1811
Biological Process: rRNA processing (GO:0006364);	1	Ganoderma_lingzhi_newGene_1811
Biological Process: reciprocal meiotic recombination (GO:0007131);	1	Ganoderma_lingzhi_newGene_3664
Biological Process: regulation of GTPase activity (GO:0043087);	1	Ganoderma_lingzhi_newGene_3175
Biological Process: regulation of RNA biosynthetic process (GO:2001141);	2	Ganoderma_lingzhi_newGene_3494;Ganoderma_lingzhi_newGene_3212
Biological Process: regulation of RNA metabolic process (GO:0051252);	2	Ganoderma_lingzhi_newGene_3494;Ganoderma_lingzhi_newGene_3212
Biological Process: regulation of abscisic acid-activated signaling pathway (GO:0009787);	1	Ganoderma_lingzhi_newGene_3712
Biological Process: regulation of biological process (GO:0050789);	14	Ganoderma_lingzhi_newGene_1199;Ganoderma_lingzhi_newGene_2726;Ganoderma_lingzhi_newGene_654;Ganoderma_lingzhi_newGene_3212;Ganoderma_lingzhi_newGene_3862;Ganoderma_lingzhi_newGene_3494;Ganoderma_lingzhi_newGene_555;Ganoderma_lingzhi_newGene_304;Ganoderma_lingzhi_newGene_3860;Ganoderma_lingzhi_newGene_3712;Ganoderma_lingzhi_newGene_622;Ganoderma_lingzhi_newGene_540;Ganoderma_lingzhi_newGene_7;Gano…
Biological Process: regulation of biological quality (GO:0065008);	9	Ganoderma_lingzhi_newGene_304;Ganoderma_lingzhi_newGene_1143;Ganoderma_lingzhi_newGene_3860;Ganoderma_lingzhi_newGene_1600;Ganoderma_lingzhi_newGene_3320;Ganoderma_lingzhi_newGene_1605;Ganoderma_lingzhi_newGene_1934;Ganoderma_lingzhi_newGene_1602;Ganoderma_lingzhi_newGene_2534
Biological Process: regulation of biosynthetic process (GO:0009889);	5	Ganoderma_lingzhi_newGene_3494;Ganoderma_lingzhi_newGene_622;Ganoderma_lingzhi_newGene_540;Ganoderma_lingzhi_newGene_3862;Ganoderma_lingzhi_newGene_3212
Biological Process: regulation of body fluid levels (GO:0050878);	1	Ganoderma_lingzhi_newGene_3860
Biological Process: regulation of catalytic activity (GO:0050790);	1	Ganoderma_lingzhi_newGene_3175
Biological Process: regulation of cell communication (GO:0010646);	2	Ganoderma_lingzhi_newGene_2726;Ganoderma_lingzhi_newGene_3712
Biological Process: regulation of cellular amide metabolic process (GO:0034248);	3	Ganoderma_lingzhi_newGene_622;Ganoderma_lingzhi_newGene_540;Ganoderma_lingzhi_newGene_3862
Biological Process: regulation of cellular biosynthetic process (GO:0031326);	5	Ganoderma_lingzhi_newGene_3212;Ganoderma_lingzhi_newGene_3862;Ganoderma_lingzhi_newGene_540;Ganoderma_lingzhi_newGene_622;Ganoderma_lingzhi_newGene_3494
Biological Process: regulation of cellular macromolecule biosynthetic process (GO:2000112);	5	Ganoderma_lingzhi_newGene_3212;Ganoderma_lingzhi_newGene_3862;Ganoderma_lingzhi_newGene_540;Ganoderma_lingzhi_newGene_622;Ganoderma_lingzhi_newGene_3494
Biological Process: regulation of cellular metabolic process (GO:0031323);	6	Ganoderma_lingzhi_newGene_622;Ganoderma_lingzhi_newGene_540;Ganoderma_lingzhi_newGene_3212;Ganoderma_lingzhi_newGene_3862;Ganoderma_lingzhi_newGene_3494;Ganoderma_lingzhi_newGene_1406
Biological Process: regulation of cellular process (GO:0050794);	11	Ganoderma_lingzhi_newGene_3860;Ganoderma_lingzhi_newGene_3712;Ganoderma_lingzhi_newGene_3494;Ganoderma_lingzhi_newGene_304;Ganoderma_lingzhi_newGene_2726;Ganoderma_lingzhi_newGene_3212;Ganoderma_lingzhi_newGene_3862;Ganoderma_lingzhi_newGene_1406;Ganoderma_lingzhi_newGene_540;Ganoderma_lingzhi_newGene_7;Ganoderma_lingzhi_newGene_622
Biological Process: regulation of cellular protein metabolic process (GO:0032268);	3	Ganoderma_lingzhi_newGene_622;Ganoderma_lingzhi_newGene_3862;Ganoderma_lingzhi_newGene_540
Biological Process: regulation of cellular response to alcohol (GO:1905957);	1	Ganoderma_lingzhi_newGene_3712
Biological Process: regulation of cytoplasmic translation (GO:2000765);	3	Ganoderma_lingzhi_newGene_622;Ganoderma_lingzhi_newGene_540;Ganoderma_lingzhi_newGene_3862
Biological Process: regulation of cytoplasmic translational elongation (GO:1900247);	3	Ganoderma_lingzhi_newGene_3862;Ganoderma_lingzhi_newGene_540;Ganoderma_lingzhi_newGene_622
Biological Process: regulation of developmental process (GO:0050793);	1	Ganoderma_lingzhi_newGene_3494
Biological Process: regulation of endosperm development (GO:2000014);	1	Ganoderma_lingzhi_newGene_3494
Biological Process: regulation of gene expression (GO:0010468);	7	Ganoderma_lingzhi_newGene_555;Ganoderma_lingzhi_newGene_3494;Ganoderma_lingzhi_newGene_540;Ganoderma_lingzhi_newGene_3212;Ganoderma_lingzhi_newGene_654;Ganoderma_lingzhi_newGene_3862;Ganoderma_lingzhi_newGene_622
Biological Process: regulation of gene expression by genetic imprinting (GO:0006349);	1	Ganoderma_lingzhi_newGene_3494
Biological Process: regulation of gene expression, epigenetic (GO:0040029);	2	Ganoderma_lingzhi_newGene_3494;Ganoderma_lingzhi_newGene_555
Biological Process: regulation of hormone levels (GO:0010817);	7	Ganoderma_lingzhi_newGene_304;Ganoderma_lingzhi_newGene_1602;Ganoderma_lingzhi_newGene_1143;Ganoderma_lingzhi_newGene_1600;Ganoderma_lingzhi_newGene_1605;Ganoderma_lingzhi_newGene_1934;Ganoderma_lingzhi_newGene_2534
Biological Process: regulation of hydrolase activity (GO:0051336);	1	Ganoderma_lingzhi_newGene_3175
Biological Process: regulation of macromolecule biosynthetic process (GO:0010556);	5	Ganoderma_lingzhi_newGene_540;Ganoderma_lingzhi_newGene_3862;Ganoderma_lingzhi_newGene_3212;Ganoderma_lingzhi_newGene_622;Ganoderma_lingzhi_newGene_3494
Biological Process: regulation of macromolecule metabolic process (GO:0060255);	7	Ganoderma_lingzhi_newGene_654;Ganoderma_lingzhi_newGene_3212;Ganoderma_lingzhi_newGene_3862;Ganoderma_lingzhi_newGene_540;Ganoderma_lingzhi_newGene_622;Ganoderma_lingzhi_newGene_555;Ganoderma_lingzhi_newGene_3494
Biological Process: regulation of metabolic process (GO:0019222);	8	Ganoderma_lingzhi_newGene_1406;Ganoderma_lingzhi_newGene_622;Ganoderma_lingzhi_newGene_540;Ganoderma_lingzhi_newGene_3494;Ganoderma_lingzhi_newGene_555;Ganoderma_lingzhi_newGene_654;Ganoderma_lingzhi_newGene_3862;Ganoderma_lingzhi_newGene_3212
Biological Process: regulation of mitochondrial membrane permeability involved in programmed necrotic cell death (GO:1902445);	1	Ganoderma_lingzhi_newGene_627
Biological Process: regulation of molecular function (GO:0065009);	1	Ganoderma_lingzhi_newGene_3175
Biological Process: regulation of multi-organism process (GO:0043900);	1	Ganoderma_lingzhi_newGene_1199
Biological Process: regulation of multicellular organismal development (GO:2000026);	1	Ganoderma_lingzhi_newGene_3494
Biological Process: regulation of multicellular organismal process (GO:0051239);	1	Ganoderma_lingzhi_newGene_3494
Biological Process: regulation of neurotransmitter levels (GO:0001505);	1	Ganoderma_lingzhi_newGene_3320
Biological Process: regulation of nitrogen compound metabolic process (GO:0051171);	5	Ganoderma_lingzhi_newGene_3862;Ganoderma_lingzhi_newGene_3212;Ganoderma_lingzhi_newGene_540;Ganoderma_lingzhi_newGene_622;Ganoderma_lingzhi_newGene_3494
Biological Process: regulation of nucleic acid-templated transcription (GO:1903506);	2	Ganoderma_lingzhi_newGene_3212;Ganoderma_lingzhi_newGene_3494
Biological Process: regulation of nucleobase-containing compound metabolic process (GO:0019219);	2	Ganoderma_lingzhi_newGene_3494;Ganoderma_lingzhi_newGene_3212
Biological Process: regulation of post-embryonic development (GO:0048580);	1	Ganoderma_lingzhi_newGene_3494
Biological Process: regulation of primary metabolic process (GO:0080090);	5	Ganoderma_lingzhi_newGene_3212;Ganoderma_lingzhi_newGene_3862;Ganoderma_lingzhi_newGene_540;Ganoderma_lingzhi_newGene_622;Ganoderma_lingzhi_newGene_3494
Biological Process: regulation of protein metabolic process (GO:0051246);	3	Ganoderma_lingzhi_newGene_540;Ganoderma_lingzhi_newGene_3862;Ganoderma_lingzhi_newGene_622
Biological Process: regulation of reactive oxygen species metabolic process (GO:2000377);	1	Ganoderma_lingzhi_newGene_1406
Biological Process: regulation of reproductive process (GO:2000241);	1	Ganoderma_lingzhi_newGene_3494
Biological Process: regulation of response to alcohol (GO:1901419);	1	Ganoderma_lingzhi_newGene_3712
Biological Process: regulation of response to osmotic stress (GO:0047484);	1	Ganoderma_lingzhi_newGene_3712
Biological Process: regulation of response to stimulus (GO:0048583);	2	Ganoderma_lingzhi_newGene_3712;Ganoderma_lingzhi_newGene_2726
Biological Process: regulation of response to stress (GO:0080134);	1	Ganoderma_lingzhi_newGene_3712
Biological Process: regulation of seed development (GO:0080050);	1	Ganoderma_lingzhi_newGene_3494
Biological Process: regulation of seed germination (GO:0010029);	1	Ganoderma_lingzhi_newGene_2726
Biological Process: regulation of signal transduction (GO:0009966);	2	Ganoderma_lingzhi_newGene_3712;Ganoderma_lingzhi_newGene_2726
Biological Process: regulation of signaling (GO:0023051);	2	Ganoderma_lingzhi_newGene_3712;Ganoderma_lingzhi_newGene_2726
Biological Process: regulation of symbiotic process (GO:0043903);	1	Ganoderma_lingzhi_newGene_1199
Biological Process: regulation of transcription, DNA-templated (GO:0006355);	9	Ganoderma_lingzhi_newGene_3212;Ganoderma_lingzhi_newGene_3329;Ganoderma_lingzhi_newGene_3494;Ganoderma_lingzhi_newGene_2279;Ganoderma_lingzhi_newGene_2749;Ganoderma_lingzhi_newGene_4028;Ganoderma_lingzhi_newGene_1579;Ganoderma_lingzhi_newGene_665;Ganoderma_lingzhi_newGene_3328
Biological Process: regulation of translation (GO:0006417);	3	Ganoderma_lingzhi_newGene_622;Ganoderma_lingzhi_newGene_540;Ganoderma_lingzhi_newGene_3862
Biological Process: regulation of translational elongation (GO:0006448);	3	Ganoderma_lingzhi_newGene_3862;Ganoderma_lingzhi_newGene_540;Ganoderma_lingzhi_newGene_622
Biological Process: regulation of viral process (GO:0050792);	1	Ganoderma_lingzhi_newGene_1199
Biological Process: reproduction (GO:0000003);	8	Ganoderma_lingzhi_newGene_1707;Ganoderma_lingzhi_newGene_113;Ganoderma_lingzhi_newGene_304;Ganoderma_lingzhi_newGene_3494;Ganoderma_lingzhi_newGene_3175;Ganoderma_lingzhi_newGene_3634;Ganoderma_lingzhi_newGene_1115;Ganoderma_lingzhi_newGene_1406
Biological Process: reproductive process (GO:0022414);	8	Ganoderma_lingzhi_newGene_3634;Ganoderma_lingzhi_newGene_1115;Ganoderma_lingzhi_newGene_1406;Ganoderma_lingzhi_newGene_3175;Ganoderma_lingzhi_newGene_304;Ganoderma_lingzhi_newGene_3494;Ganoderma_lingzhi_newGene_1707;Ganoderma_lingzhi_newGene_113
Biological Process: reproductive shoot system development (GO:0090567);	2	Ganoderma_lingzhi_newGene_3494;Ganoderma_lingzhi_newGene_304
Biological Process: reproductive structure development (GO:0048608);	8	Ganoderma_lingzhi_newGene_3175;Ganoderma_lingzhi_newGene_3634;Ganoderma_lingzhi_newGene_1115;Ganoderma_lingzhi_newGene_1406;Ganoderma_lingzhi_newGene_1707;Ganoderma_lingzhi_newGene_113;Ganoderma_lingzhi_newGene_3494;Ganoderma_lingzhi_newGene_304
Biological Process: reproductive system development (GO:0061458);	8	Ganoderma_lingzhi_newGene_3175;Ganoderma_lingzhi_newGene_1406;Ganoderma_lingzhi_newGene_3634;Ganoderma_lingzhi_newGene_1115;Ganoderma_lingzhi_newGene_113;Ganoderma_lingzhi_newGene_1707;Ganoderma_lingzhi_newGene_3494;Ganoderma_lingzhi_newGene_304
Biological Process: response to abiotic stimulus (GO:0009628);	15	Ganoderma_lingzhi_newGene_3820;Ganoderma_lingzhi_newGene_3819;Ganoderma_lingzhi_newGene_113;Ganoderma_lingzhi_newGene_3017;Ganoderma_lingzhi_newGene_3860;Ganoderma_lingzhi_newGene_290;Ganoderma_lingzhi_newGene_3712;Ganoderma_lingzhi_newGene_3163;Ganoderma_lingzhi_newGene_3494;Ganoderma_lingzhi_newGene_491;Ganoderma_lingzhi_newGene_304;Ganoderma_lingzhi_newGene_487;Ganoderma_lingzhi_newGene_4199;G…
Biological Process: response to abscisic acid (GO:0009737);	9	Ganoderma_lingzhi_newGene_113;Ganoderma_lingzhi_newGene_3820;Ganoderma_lingzhi_newGene_3819;Ganoderma_lingzhi_newGene_491;Ganoderma_lingzhi_newGene_3163;Ganoderma_lingzhi_newGene_487;Ganoderma_lingzhi_newGene_1406;Ganoderma_lingzhi_newGene_3638;Ganoderma_lingzhi_newGene_490
Biological Process: response to acid chemical (GO:0001101);	12	Ganoderma_lingzhi_newGene_3638;Ganoderma_lingzhi_newGene_1406;Ganoderma_lingzhi_newGene_490;Ganoderma_lingzhi_newGene_487;Ganoderma_lingzhi_newGene_304;Ganoderma_lingzhi_newGene_491;Ganoderma_lingzhi_newGene_3163;Ganoderma_lingzhi_newGene_3860;Ganoderma_lingzhi_newGene_113;Ganoderma_lingzhi_newGene_3320;Ganoderma_lingzhi_newGene_3819;Ganoderma_lingzhi_newGene_3820
Biological Process: response to alcohol (GO:0097305);	9	Ganoderma_lingzhi_newGene_491;Ganoderma_lingzhi_newGene_3163;Ganoderma_lingzhi_newGene_113;Ganoderma_lingzhi_newGene_3819;Ganoderma_lingzhi_newGene_3820;Ganoderma_lingzhi_newGene_1406;Ganoderma_lingzhi_newGene_3638;Ganoderma_lingzhi_newGene_490;Ganoderma_lingzhi_newGene_487
Biological Process: response to amino acid (GO:0043200);	1	Ganoderma_lingzhi_newGene_3320
Biological Process: response to antibiotic (GO:0046677);	1	Ganoderma_lingzhi_newGene_1406
Biological Process: response to arsenic-containing substance (GO:0046685);	1	Ganoderma_lingzhi_newGene_202
Biological Process: response to auxin (GO:0009733);	1	Ganoderma_lingzhi_newGene_162
Biological Process: response to biotic stimulus (GO:0009607);	2	Ganoderma_lingzhi_newGene_555;Ganoderma_lingzhi_newGene_1406
Biological Process: response to brassinosteroid (GO:0009741);	5	Ganoderma_lingzhi_newGene_2534;Ganoderma_lingzhi_newGene_1934;Ganoderma_lingzhi_newGene_1605;Ganoderma_lingzhi_newGene_1600;Ganoderma_lingzhi_newGene_1602
Biological Process: response to cadmium ion (GO:0046686);	2	Ganoderma_lingzhi_newGene_3017;Ganoderma_lingzhi_newGene_290
Biological Process: response to carbohydrate (GO:0009743);	2	Ganoderma_lingzhi_newGene_7;Ganoderma_lingzhi_newGene_3860
Biological Process: response to chemical (GO:0042221);	22	Ganoderma_lingzhi_newGene_1602;Ganoderma_lingzhi_newGene_2534;Ganoderma_lingzhi_newGene_202;Ganoderma_lingzhi_newGene_1934;Ganoderma_lingzhi_newGene_3819;Ganoderma_lingzhi_newGene_3320;Ganoderma_lingzhi_newGene_1605;Ganoderma_lingzhi_newGene_113;Ganoderma_lingzhi_newGene_490;Ganoderma_lingzhi_newGene_1406;Ganoderma_lingzhi_newGene_3638;Ganoderma_lingzhi_newGene_7;Ganoderma_lingzhi_newGene_487;Gan…
Biological Process: response to chitin (GO:0010200);	1	Ganoderma_lingzhi_newGene_113
Biological Process: response to cobalamin (GO:0033590);	1	Ganoderma_lingzhi_newGene_3320
Biological Process: response to cold (GO:0009409);	3	Ganoderma_lingzhi_newGene_1406;Ganoderma_lingzhi_newGene_3494;Ganoderma_lingzhi_newGene_4199
Biological Process: response to cytokinin (GO:0009735);	2	Ganoderma_lingzhi_newGene_3017;Ganoderma_lingzhi_newGene_290
Biological Process: response to desiccation (GO:0009269);	1	Ganoderma_lingzhi_newGene_1406
Biological Process: response to drug (GO:0042493);	3	Ganoderma_lingzhi_newGene_1406;Ganoderma_lingzhi_newGene_113;Ganoderma_lingzhi_newGene_3320
Biological Process: response to endogenous stimulus (GO:0009719);	18	Ganoderma_lingzhi_newGene_1605;Ganoderma_lingzhi_newGene_113;Ganoderma_lingzhi_newGene_1934;Ganoderma_lingzhi_newGene_3819;Ganoderma_lingzhi_newGene_1602;Ganoderma_lingzhi_newGene_2534;Ganoderma_lingzhi_newGene_491;Ganoderma_lingzhi_newGene_162;Ganoderma_lingzhi_newGene_304;Ganoderma_lingzhi_newGene_290;Ganoderma_lingzhi_newGene_3017;Ganoderma_lingzhi_newGene_3163;Ganoderma_lingzhi_newGene_1600;G…
Biological Process: response to external biotic stimulus (GO:0043207);	2	Ganoderma_lingzhi_newGene_1406;Ganoderma_lingzhi_newGene_555
Biological Process: response to external stimulus (GO:0009605);	3	Ganoderma_lingzhi_newGene_1406;Ganoderma_lingzhi_newGene_555;Ganoderma_lingzhi_newGene_3320
Biological Process: response to extracellular stimulus (GO:0009991);	1	Ganoderma_lingzhi_newGene_3320
Biological Process: response to fungus (GO:0009620);	1	Ganoderma_lingzhi_newGene_1406
Biological Process: response to gibberellin (GO:0009739);	1	Ganoderma_lingzhi_newGene_304
Biological Process: response to heat (GO:0009408);	1	Ganoderma_lingzhi_newGene_3860
Biological Process: response to hormone (GO:0009725);	18	Ganoderma_lingzhi_newGene_1934;Ganoderma_lingzhi_newGene_3819;Ganoderma_lingzhi_newGene_113;Ganoderma_lingzhi_newGene_1605;Ganoderma_lingzhi_newGene_2534;Ganoderma_lingzhi_newGene_1602;Ganoderma_lingzhi_newGene_3820;Ganoderma_lingzhi_newGene_3017;Ganoderma_lingzhi_newGene_290;Ganoderma_lingzhi_newGene_3163;Ganoderma_lingzhi_newGene_1600;Ganoderma_lingzhi_newGene_491;Ganoderma_lingzhi_newGene_162;…
Biological Process: response to inorganic substance (GO:0010035);	5	Ganoderma_lingzhi_newGene_113;Ganoderma_lingzhi_newGene_3860;Ganoderma_lingzhi_newGene_290;Ganoderma_lingzhi_newGene_3017;Ganoderma_lingzhi_newGene_1406
Biological Process: response to ionizing radiation (GO:0010212);	1	Ganoderma_lingzhi_newGene_3664
Biological Process: response to karrikin (GO:0080167);	1	Ganoderma_lingzhi_newGene_3712
Biological Process: response to light stimulus (GO:0009416);	2	Ganoderma_lingzhi_newGene_3860;Ganoderma_lingzhi_newGene_304
Biological Process: response to lipid (GO:0033993);	15	Ganoderma_lingzhi_newGene_3163;Ganoderma_lingzhi_newGene_1600;Ganoderma_lingzhi_newGene_491;Ganoderma_lingzhi_newGene_304;Ganoderma_lingzhi_newGene_3820;Ganoderma_lingzhi_newGene_1934;Ganoderma_lingzhi_newGene_3819;Ganoderma_lingzhi_newGene_1605;Ganoderma_lingzhi_newGene_113;Ganoderma_lingzhi_newGene_490;Ganoderma_lingzhi_newGene_3638;Ganoderma_lingzhi_newGene_1406;Ganoderma_lingzhi_newGene_1602;…
Biological Process: response to metal ion (GO:0010038);	2	Ganoderma_lingzhi_newGene_290;Ganoderma_lingzhi_newGene_3017
Biological Process: response to nitrogen compound (GO:1901698);	2	Ganoderma_lingzhi_newGene_3320;Ganoderma_lingzhi_newGene_113
Biological Process: response to nutrient (GO:0007584);	1	Ganoderma_lingzhi_newGene_3320
Biological Process: response to nutrient levels (GO:0031667);	1	Ganoderma_lingzhi_newGene_3320
Biological Process: response to organic cyclic compound (GO:0014070);	7	Ganoderma_lingzhi_newGene_2534;Ganoderma_lingzhi_newGene_1934;Ganoderma_lingzhi_newGene_1605;Ganoderma_lingzhi_newGene_3320;Ganoderma_lingzhi_newGene_1600;Ganoderma_lingzhi_newGene_1602;Ganoderma_lingzhi_newGene_1406
Biological Process: response to organic substance (GO:0010033);	21	Ganoderma_lingzhi_newGene_491;Ganoderma_lingzhi_newGene_162;Ganoderma_lingzhi_newGene_304;Ganoderma_lingzhi_newGene_1600;Ganoderma_lingzhi_newGene_3163;Ganoderma_lingzhi_newGene_3860;Ganoderma_lingzhi_newGene_3017;Ganoderma_lingzhi_newGene_290;Ganoderma_lingzhi_newGene_3820;Ganoderma_lingzhi_newGene_1406;Ganoderma_lingzhi_newGene_3638;Ganoderma_lingzhi_newGene_490;Ganoderma_lingzhi_newGene_487;Ga…
Biological Process: response to organonitrogen compound (GO:0010243);	2	Ganoderma_lingzhi_newGene_3320;Ganoderma_lingzhi_newGene_113
Biological Process: response to osmotic stress (GO:0006970);	10	Ganoderma_lingzhi_newGene_487;Ganoderma_lingzhi_newGene_1406;Ganoderma_lingzhi_newGene_490;Ganoderma_lingzhi_newGene_3820;Ganoderma_lingzhi_newGene_3819;Ganoderma_lingzhi_newGene_491;Ganoderma_lingzhi_newGene_290;Ganoderma_lingzhi_newGene_3163;Ganoderma_lingzhi_newGene_3017;Ganoderma_lingzhi_newGene_3712
Biological Process: response to other organism (GO:0051707);	2	Ganoderma_lingzhi_newGene_555;Ganoderma_lingzhi_newGene_1406
Biological Process: response to oxygen-containing compound (GO:1901700);	18	Ganoderma_lingzhi_newGene_1602;Ganoderma_lingzhi_newGene_2534;Ganoderma_lingzhi_newGene_113;Ganoderma_lingzhi_newGene_1605;Ganoderma_lingzhi_newGene_3320;Ganoderma_lingzhi_newGene_3819;Ganoderma_lingzhi_newGene_1934;Ganoderma_lingzhi_newGene_1406;Ganoderma_lingzhi_newGene_3638;Ganoderma_lingzhi_newGene_490;Ganoderma_lingzhi_newGene_487;Ganoderma_lingzhi_newGene_7;Ganoderma_lingzhi_newGene_304;Gan…
Biological Process: response to radiation (GO:0009314);	2	Ganoderma_lingzhi_newGene_304;Ganoderma_lingzhi_newGene_3860
Biological Process: response to red light (GO:0010114);	1	Ganoderma_lingzhi_newGene_3860
Biological Process: response to red or far red light (GO:0009639);	1	Ganoderma_lingzhi_newGene_3860
Biological Process: response to salicylic acid (GO:0009751);	1	Ganoderma_lingzhi_newGene_1406
Biological Process: response to salt stress (GO:0009651);	10	Ganoderma_lingzhi_newGene_3819;Ganoderma_lingzhi_newGene_3820;Ganoderma_lingzhi_newGene_491;Ganoderma_lingzhi_newGene_290;Ganoderma_lingzhi_newGene_3017;Ganoderma_lingzhi_newGene_3163;Ganoderma_lingzhi_newGene_3712;Ganoderma_lingzhi_newGene_487;Ganoderma_lingzhi_newGene_1406;Ganoderma_lingzhi_newGene_490
Biological Process: response to stimulus (GO:0050896);	28	Ganoderma_lingzhi_newGene_1602;Ganoderma_lingzhi_newGene_2534;Ganoderma_lingzhi_newGene_1143;Ganoderma_lingzhi_newGene_555;Ganoderma_lingzhi_newGene_202;Ganoderma_lingzhi_newGene_113;Ganoderma_lingzhi_newGene_1605;Ganoderma_lingzhi_newGene_3320;Ganoderma_lingzhi_newGene_2726;Ganoderma_lingzhi_newGene_3819;Ganoderma_lingzhi_newGene_1934;Ganoderma_lingzhi_newGene_3638;Ganoderma_lingzhi_newGene_1406…
Biological Process: response to stress (GO:0006950);	16	Ganoderma_lingzhi_newGene_487;Ganoderma_lingzhi_newGene_4199;Ganoderma_lingzhi_newGene_490;Ganoderma_lingzhi_newGene_1406;Ganoderma_lingzhi_newGene_3820;Ganoderma_lingzhi_newGene_3712;Ganoderma_lingzhi_newGene_3163;Ganoderma_lingzhi_newGene_3017;Ganoderma_lingzhi_newGene_290;Ganoderma_lingzhi_newGene_3860;Ganoderma_lingzhi_newGene_3494;Ganoderma_lingzhi_newGene_491;Ganoderma_lingzhi_newGene_3819;…
Biological Process: response to temperature stimulus (GO:0009266);	4	Ganoderma_lingzhi_newGene_4199;Ganoderma_lingzhi_newGene_1406;Ganoderma_lingzhi_newGene_3494;Ganoderma_lingzhi_newGene_3860
Biological Process: response to virus (GO:0009615);	1	Ganoderma_lingzhi_newGene_555
Biological Process: response to vitamin (GO:0033273);	1	Ganoderma_lingzhi_newGene_3320
Biological Process: response to water (GO:0009415);	3	Ganoderma_lingzhi_newGene_113;Ganoderma_lingzhi_newGene_3860;Ganoderma_lingzhi_newGene_1406
Biological Process: response to water deprivation (GO:0009414);	3	Ganoderma_lingzhi_newGene_113;Ganoderma_lingzhi_newGene_1406;Ganoderma_lingzhi_newGene_3860
Biological Process: ribonucleoprotein complex assembly (GO:0022618);	1	Ganoderma_lingzhi_newGene_1027
Biological Process: ribonucleoprotein complex biogenesis (GO:0022613);	2	Ganoderma_lingzhi_newGene_1811;Ganoderma_lingzhi_newGene_1027
Biological Process: ribonucleoprotein complex subunit organization (GO:0071826);	1	Ganoderma_lingzhi_newGene_1027
Biological Process: ribonucleoside bisphosphate biosynthetic process (GO:0034030);	1	Ganoderma_lingzhi_newGene_2725
Biological Process: ribonucleoside bisphosphate metabolic process (GO:0033875);	1	Ganoderma_lingzhi_newGene_2725
Biological Process: ribonucleotide biosynthetic process (GO:0009260);	1	Ganoderma_lingzhi_newGene_2725
Biological Process: ribonucleotide metabolic process (GO:0009259);	2	Ganoderma_lingzhi_newGene_2725;Ganoderma_lingzhi_newGene_2173
Biological Process: ribose phosphate biosynthetic process (GO:0046390);	1	Ganoderma_lingzhi_newGene_2725
Biological Process: ribose phosphate metabolic process (GO:0019693);	2	Ganoderma_lingzhi_newGene_2173;Ganoderma_lingzhi_newGene_2725
Biological Process: ribosomal large subunit assembly (GO:0000027);	1	Ganoderma_lingzhi_newGene_1027
Biological Process: ribosomal large subunit biogenesis (GO:0042273);	2	Ganoderma_lingzhi_newGene_1811;Ganoderma_lingzhi_newGene_1027
Biological Process: ribosomal small subunit assembly (GO:0000028);	1	Ganoderma_lingzhi_newGene_1164
Biological Process: ribosome assembly (GO:0042255);	1	Ganoderma_lingzhi_newGene_1027
Biological Process: ribosome biogenesis (GO:0042254);	2	Ganoderma_lingzhi_newGene_1027;Ganoderma_lingzhi_newGene_1811
Biological Process: secondary metabolic process (GO:0019748);	4	Ganoderma_lingzhi_newGene_3860;Ganoderma_lingzhi_newGene_162;Ganoderma_lingzhi_newGene_182;Ganoderma_lingzhi_newGene_2229
Biological Process: secondary metabolite biosynthetic process (GO:0044550);	4	Ganoderma_lingzhi_newGene_3860;Ganoderma_lingzhi_newGene_162;Ganoderma_lingzhi_newGene_182;Ganoderma_lingzhi_newGene_2229
Biological Process: seed development (GO:0048316);	4	Ganoderma_lingzhi_newGene_3175;Ganoderma_lingzhi_newGene_113;Ganoderma_lingzhi_newGene_1406;Ganoderma_lingzhi_newGene_3494
Biological Process: seed dormancy process (GO:0010162);	1	Ganoderma_lingzhi_newGene_3494
Biological Process: seed maturation (GO:0010431);	1	Ganoderma_lingzhi_newGene_3494
Biological Process: seed trichome differentiation (GO:0090376);	1	Ganoderma_lingzhi_newGene_113
Biological Process: seed trichome elongation (GO:0090378);	1	Ganoderma_lingzhi_newGene_113
Biological Process: serine family amino acid catabolic process (GO:0009071);	1	Ganoderma_lingzhi_newGene_3320
Biological Process: serine family amino acid metabolic process (GO:0009069);	1	Ganoderma_lingzhi_newGene_3320
Biological Process: sesquiterpenoid biosynthetic process (GO:0016106);	1	Ganoderma_lingzhi_newGene_3860
Biological Process: sesquiterpenoid metabolic process (GO:0006714);	1	Ganoderma_lingzhi_newGene_3860
Biological Process: shoot system development (GO:0048367);	5	Ganoderma_lingzhi_newGene_304;Ganoderma_lingzhi_newGene_3494;Ganoderma_lingzhi_newGene_365;Ganoderma_lingzhi_newGene_373;Ganoderma_lingzhi_newGene_381
Biological Process: signal transduction (GO:0007165);	4	Ganoderma_lingzhi_newGene_2726;Ganoderma_lingzhi_newGene_7;Ganoderma_lingzhi_newGene_304;Ganoderma_lingzhi_newGene_3860
Biological Process: signal transduction by protein phosphorylation (GO:0023014);	1	Ganoderma_lingzhi_newGene_2726
Biological Process: signaling (GO:0023052);	9	Ganoderma_lingzhi_newGene_2565;Ganoderma_lingzhi_newGene_2726;Ganoderma_lingzhi_newGene_2568;Ganoderma_lingzhi_newGene_304;Ganoderma_lingzhi_newGene_2561;Ganoderma_lingzhi_newGene_2574;Ganoderma_lingzhi_newGene_2556;Ganoderma_lingzhi_newGene_3860;Ganoderma_lingzhi_newGene_7
Biological Process: small GTPase mediated signal transduction (GO:0007264);	1	Ganoderma_lingzhi_newGene_2726
Biological Process: small molecule biosynthetic process (GO:0044283);	5	Ganoderma_lingzhi_newGene_3320;Ganoderma_lingzhi_newGene_3860;Ganoderma_lingzhi_newGene_304;Ganoderma_lingzhi_newGene_1143;Ganoderma_lingzhi_newGene_1406
Biological Process: small molecule catabolic process (GO:0044282);	1	Ganoderma_lingzhi_newGene_3320
Biological Process: small molecule metabolic process (GO:0044281);	12	Ganoderma_lingzhi_newGene_1406;Ganoderma_lingzhi_newGene_2173;Ganoderma_lingzhi_newGene_2574;Ganoderma_lingzhi_newGene_2556;Ganoderma_lingzhi_newGene_2561;Ganoderma_lingzhi_newGene_2568;Ganoderma_lingzhi_newGene_304;Ganoderma_lingzhi_newGene_1143;Ganoderma_lingzhi_newGene_3860;Ganoderma_lingzhi_newGene_3320;Ganoderma_lingzhi_newGene_2725;Ganoderma_lingzhi_newGene_2565
Biological Process: snRNA metabolic process (GO:0016073);	1	Ganoderma_lingzhi_newGene_4504
Biological Process: snRNA modification (GO:0040031);	1	Ganoderma_lingzhi_newGene_4504
Biological Process: steroid metabolic process (GO:0008202);	5	Ganoderma_lingzhi_newGene_1602;Ganoderma_lingzhi_newGene_1600;Ganoderma_lingzhi_newGene_1605;Ganoderma_lingzhi_newGene_1934;Ganoderma_lingzhi_newGene_2534
Biological Process: stomatal movement (GO:0010118);	1	Ganoderma_lingzhi_newGene_1406
Biological Process: strand invasion (GO:0042148);	1	Ganoderma_lingzhi_newGene_3664
Biological Process: succinyl-CoA metabolic process (GO:0006104);	1	Ganoderma_lingzhi_newGene_2725
Biological Process: sugar mediated signaling pathway (GO:0010182);	2	Ganoderma_lingzhi_newGene_3860;Ganoderma_lingzhi_newGene_7
Biological Process: sulfur compound metabolic process (GO:0006790);	2	Ganoderma_lingzhi_newGene_2725;Ganoderma_lingzhi_newGene_2173
Biological Process: symbiotic process (GO:0044403);	2	Ganoderma_lingzhi_newGene_1199;Ganoderma_lingzhi_newGene_555
Biological Process: system development (GO:0048731);	11	Ganoderma_lingzhi_newGene_3494;Ganoderma_lingzhi_newGene_304;Ganoderma_lingzhi_newGene_373;Ganoderma_lingzhi_newGene_381;Ganoderma_lingzhi_newGene_1707;Ganoderma_lingzhi_newGene_365;Ganoderma_lingzhi_newGene_113;Ganoderma_lingzhi_newGene_1115;Ganoderma_lingzhi_newGene_3634;Ganoderma_lingzhi_newGene_1406;Ganoderma_lingzhi_newGene_3175
Biological Process: tRNA metabolic process (GO:0006399);	1	Ganoderma_lingzhi_newGene_2688
Biological Process: tRNA processing (GO:0008033);	1	Ganoderma_lingzhi_newGene_2688
Biological Process: tRNA splicing, via endonucleolytic cleavage and ligation (GO:0006388);	1	Ganoderma_lingzhi_newGene_2688
Biological Process: tRNA wobble position uridine thiolation (GO:0002143);	1	Ganoderma_lingzhi_newGene_4389
Biological Process: telomere maintenance (GO:0000723);	1	Ganoderma_lingzhi_newGene_3037
Biological Process: terpenoid biosynthetic process (GO:0016114);	2	Ganoderma_lingzhi_newGene_3860;Ganoderma_lingzhi_newGene_304
Biological Process: terpenoid metabolic process (GO:0006721);	2	Ganoderma_lingzhi_newGene_304;Ganoderma_lingzhi_newGene_3860
Biological Process: tertiary alcohol biosynthetic process (GO:1902645);	1	Ganoderma_lingzhi_newGene_3860
Biological Process: tertiary alcohol metabolic process (GO:1902644);	1	Ganoderma_lingzhi_newGene_3860
Biological Process: tetraterpenoid biosynthetic process (GO:0016109);	1	Ganoderma_lingzhi_newGene_3860
Biological Process: tetraterpenoid metabolic process (GO:0016108);	1	Ganoderma_lingzhi_newGene_3860
Biological Process: thioester metabolic process (GO:0035383);	1	Ganoderma_lingzhi_newGene_2725
Biological Process: threonine catabolic process (GO:0006567);	1	Ganoderma_lingzhi_newGene_3320
Biological Process: threonine metabolic process (GO:0006566);	1	Ganoderma_lingzhi_newGene_3320
Biological Process: tissue development (GO:0009888);	2	Ganoderma_lingzhi_newGene_3494;Ganoderma_lingzhi_newGene_113
Biological Process: transcription by RNA polymerase II (GO:0006366);	1	Ganoderma_lingzhi_newGene_3212
Biological Process: transcription initiation from RNA polymerase I promoter (GO:0006361);	1	Ganoderma_lingzhi_newGene_54
Biological Process: transcription initiation from RNA polymerase II promoter (GO:0006367);	1	Ganoderma_lingzhi_newGene_3212
Biological Process: transcription, DNA-templated (GO:0006351);	1	Ganoderma_lingzhi_newGene_3212
Biological Process: translation (GO:0006412);	2	Ganoderma_lingzhi_newGene_1154;Ganoderma_lingzhi_newGene_4386
Biological Process: transmembrane transport (GO:0055085);	13	Ganoderma_lingzhi_newGene_4090;Ganoderma_lingzhi_newGene_3863;Ganoderma_lingzhi_newGene_1108;Ganoderma_lingzhi_newGene_1242;Ganoderma_lingzhi_newGene_1121;Ganoderma_lingzhi_newGene_541;Ganoderma_lingzhi_newGene_3416;Ganoderma_lingzhi_newGene_3085;Ganoderma_lingzhi_newGene_1101;Ganoderma_lingzhi_newGene_1122;Ganoderma_lingzhi_newGene_1110;Ganoderma_lingzhi_newGene_202;Ganoderma_lingzhi_newGene_1120
Biological Process: transmembrane transport (GO:0090662);	1	Ganoderma_lingzhi_newGene_202
Biological Process: transport (GO:0006810);	1	Ganoderma_lingzhi_newGene_202
Biological Process: transposition (GO:0032196);	1	Ganoderma_lingzhi_newGene_894
Biological Process: transposition, RNA-mediated (GO:0032197);	1	Ganoderma_lingzhi_newGene_894
Biological Process: trichome differentiation (GO:0010026);	1	Ganoderma_lingzhi_newGene_113
Biological Process: tubulin complex assembly (GO:0007021);	1	Ganoderma_lingzhi_newGene_3175
Biological Process: ubiquitin-dependent protein catabolic process (GO:0006511);	3	Ganoderma_lingzhi_newGene_3699;Ganoderma_lingzhi_newGene_3712;Ganoderma_lingzhi_newGene_113
Biological Process: unidimensional cell growth (GO:0009826);	2	Ganoderma_lingzhi_newGene_113;Ganoderma_lingzhi_newGene_304
Biological Process: unsaturated fatty acid biosynthetic process (GO:0006636);	1	Ganoderma_lingzhi_newGene_1406
Biological Process: unsaturated fatty acid metabolic process (GO:0033559);	1	Ganoderma_lingzhi_newGene_1406
Biological Process: vacuolar proton-transporting V-type ATPase complex assembly (GO:0070072);	1	Ganoderma_lingzhi_newGene_2724
Biological Process: vegetative to reproductive phase transition of meristem (GO:0010228);	3	Ganoderma_lingzhi_newGene_3634;Ganoderma_lingzhi_newGene_1115;Ganoderma_lingzhi_newGene_1707
Biological Process: viral gene silencing in virus induced gene silencing (GO:0060145);	1	Ganoderma_lingzhi_newGene_555
Biological Process: virus induced gene silencing (GO:0009616);	1	Ganoderma_lingzhi_newGene_555
Biological Process: water homeostasis (GO:0030104);	1	Ganoderma_lingzhi_newGene_3860
Biological Process: xanthophyll biosynthetic process (GO:0016123);	1	Ganoderma_lingzhi_newGene_3860
Biological Process: xanthophyll metabolic process (GO:0016122);	1	Ganoderma_lingzhi_newGene_3860
Cellular Component	779
Cellular Component: Cul4-RING E3 ubiquitin ligase complex (GO:0080008);	2	Ganoderma_lingzhi_newGene_1027;Ganoderma_lingzhi_newGene_2147
Cellular Component: DNA-directed RNA polymerase complex (GO:0000428);	1	Ganoderma_lingzhi_newGene_3212
Cellular Component: MLL1 complex (GO:0071339);	3	Ganoderma_lingzhi_newGene_1707;Ganoderma_lingzhi_newGene_3634;Ganoderma_lingzhi_newGene_1115
Cellular Component: MLL1/2 complex (GO:0044665);	3	Ganoderma_lingzhi_newGene_1707;Ganoderma_lingzhi_newGene_1115;Ganoderma_lingzhi_newGene_3634
Cellular Component: PcG protein complex (GO:0031519);	1	Ganoderma_lingzhi_newGene_3494
Cellular Component: Pwp2p-containing subcomplex of 90S preribosome (GO:0034388);	1	Ganoderma_lingzhi_newGene_1164
Cellular Component: RNA polymerase II transcription regulator complex (GO:0090575);	1	Ganoderma_lingzhi_newGene_3212
Cellular Component: RNA polymerase II, holoenzyme (GO:0016591);	1	Ganoderma_lingzhi_newGene_3212
Cellular Component: RNA polymerase complex (GO:0030880);	1	Ganoderma_lingzhi_newGene_3212
Cellular Component: SAGA-type complex (GO:0070461);	1	Ganoderma_lingzhi_newGene_3212
Cellular Component: Set1C/COMPASS complex (GO:0048188);	3	Ganoderma_lingzhi_newGene_1115;Ganoderma_lingzhi_newGene_3634;Ganoderma_lingzhi_newGene_1707
Cellular Component: acetyltransferase complex (GO:1902493);	4	Ganoderma_lingzhi_newGene_1115;Ganoderma_lingzhi_newGene_3634;Ganoderma_lingzhi_newGene_3212;Ganoderma_lingzhi_newGene_1707
Cellular Component: actin cytoskeleton (GO:0015629);	1	Ganoderma_lingzhi_newGene_3212
Cellular Component: apoplast (GO:0048046);	1	Ganoderma_lingzhi_newGene_4199
Cellular Component: bounding membrane of organelle (GO:0098588);	1	Ganoderma_lingzhi_newGene_202
Cellular Component: catalytic complex (GO:1902494);	7	Ganoderma_lingzhi_newGene_2726;Ganoderma_lingzhi_newGene_3212;Ganoderma_lingzhi_newGene_1707;Ganoderma_lingzhi_newGene_1027;Ganoderma_lingzhi_newGene_1115;Ganoderma_lingzhi_newGene_3634;Ganoderma_lingzhi_newGene_2147
Cellular Component: cell junction (GO:0030054);	4	Ganoderma_lingzhi_newGene_202;Ganoderma_lingzhi_newGene_290;Ganoderma_lingzhi_newGene_3017;Ganoderma_lingzhi_newGene_3175
Cellular Component: cell periphery (GO:0071944);	2	Ganoderma_lingzhi_newGene_2575;Ganoderma_lingzhi_newGene_1199
Cellular Component: cell projection (GO:0042995);	3	Ganoderma_lingzhi_newGene_1707;Ganoderma_lingzhi_newGene_1115;Ganoderma_lingzhi_newGene_3634
[truncated: 358 more rows]

## Sheet: Kegg.pathway
#pathway	pathway_id	Gene_number	Gene_id	KOs
[truncated: 45 more rows]

## Sheet: Kegg.ko
#Gene_id	KO|e_value|Database_Genes|Anno
[truncated: 183 more rows]
