# Supplementary material for: The bHLH-zip transcription factor SREBP regulates triterpenoid and lipid metabolisms in the medicinal fungus Ganoderma lingzhi
Source: Commun Biol. 2023 Jan 3;6:1. doi: 10.1038/s42003-022-04154-6 (PMC9810662; doi:10.1038/s42003-022-04154-6)
Supplement: Supplementary file 10 — Supplementary Data 7 [file 42003_2022_4154_MOESM10_ESM.xls]

## Sheet: biomarker
#ID	gene_name	WT-1_FPKM	WT-1_count	WT-2_FPKM	WT-2_count	WT-3_FPKM	WT-3_count	SREBP-1_FPKM	SREBP-1_count	SREBP-2_FPKM	SREBP-2_count	SREBP-3_FPKM	SREBP-3_count	FDR	log2FC	regulated
Ganoderma_lingzhi_newGene_2008	--	22.9769	980	28.3013	1479	22.317	1097	0	0	0	0	0	0	1.45e-38	-10.6153	down
Ganoderma_lingzhi_newGene_2284	--	9.40479	359	11.2305	533	8.74466	391	0	0	0	0	0	0	3.19e-27	-9.31547	down
Ganoderma_lingzhi_newGene_2728	--	7.02316	279	10.2761	500	9.33753	427	0	0	0	0	0	0	1.74e-26	-9.22153	down
g10536	g10536	445.858	14754	499.612	20257	524.484	20008	1.1614	56	1.30974	51	1.55747	56	0	-8.5263	down
Ganoderma_lingzhi_newGene_2729	--	5.07728	193	4.34786	202	4.07706	178	0	0	0	0	0	0	3.97e-20	-8.30492	down
g2553	g2553	11364.5	119212	13650.3	175442	14113.2	170665	62.8445	951	66.2669	808	57.4557	652	0	-7.73517	down
g2557	g2557	41.2034	409	54.8458	667	57.924	663	0.336678	5	0.190452	3	0	0	1.53e-58	-7.59233	down
g5794	g5794	6986.27	181881	7746.3	247090	8040.73	241314	50.0319	1878	47.6966	1442	47.9403	1350	0	-7.31728	down
Ganoderma_lingzhi_newGene_1474	--	0.78569	40	2.13794	131	1.62575	94	0	0	0	0	0	0	6.26e-14	-7.22031	down
Ganoderma_lingzhi_newGene_2950	--	4.83929	173	7.51066	336	5.85989	247	0	0	0.07532	4	0.022423	1	1.3e-33	-6.90881	down
g8674	g8674	192.175	2603	226.274	3755	242.273	3782	2.18952	43	1.73531	28	1.53385	23	0	-6.87321	down
g2554	g2554	977.984	10353	1154.54	14974	1183.81	14446	9.07541	139	11.9816	148	8.12386	93	0	-6.8454	down
Ganoderma_lingzhi_newGene_663	--	6.43563	373	7.35495	522	8.00451	534	0.023332	2	0.058089	5	0.142183	9	2.53e-68	-6.46667	down
g2112	g2112	1756.73	25129	2056.14	36037	2180.18	35951	25.7979	532	23.5842	392	20.2104	313	0	-6.44597	down
g6614	g6614	496.898	11799	590.154	17170	590.269	16158	7.17009	246	7.59509	210	5.04758	130	4.71e-292	-6.39589	down
g3637	g3637	281.222	9467	334.202	13785	324.923	12609	2.7665	135	3.93628	154	4.52465	165	1.3e-229	-6.38284	down
g7312	g7312	200.507	6903	219.929	9277	222.639	8836	2.54399	127	3.07206	123	2.45492	92	0	-6.33604	down
g8786	g8786	73.1561	2938	75.9155	3735	75.776	3508	0.90381	53	1.31447	62	0.549919	24	9.8e-104	-6.27104	down
g9158	g9158	1471.21	20203	1593.18	26806	1701.55	26936	20.5619	408	22.2838	356	21.331	317	0	-6.2428	down
Ganoderma_lingzhi_newGene_2066	--	66.9228	2369	73.4102	3187	82.6114	3383	1.07381	58	0.901207	39	0.848929	35	0	-6.21412	down
g11181	g11181	59.8982	1880	68.8231	2646	67.5688	2444	1.10643	51	0.753371	28	0.725908	25	0	-6.1973	down
Ganoderma_lingzhi_newGene_668	--	156.755	9996	183.047	14302	186.282	13694	2.15595	199	2.81838	209	2.34396	162	0	-6.19493	down
g3832	g3832	363.801	8535	393.984	11325	392.645	10619	6.19494	210	5.14033	141	6.04947	154	0	-6.06594	down
g8743	g8743	281.267	10273	286.501	12822	288.244	12137	4.19945	222	4.2248	180	4.88718	193	0	-6.03813	down
g5350	g5350	50.1404	751	47.8028	877	50.7539	876	1.03943	23	0.519087	10	0.734429	12	4.5e-131	-5.90947	down
g255	g255	329.063	5084	393.162	7442	384.087	6841	6.00932	134	6.51774	117	6.20626	104	0	-5.90761	down
g2045	g2045	78.3476	2571	90.037	3619	95.8558	3625	1.81601	86	1.47604	57	1.09637	39	0	-5.89349	down
g10351	g10351	412.583	2715	510.364	4115	543.55	4123	8.16148	78	10.5278	81	6.61876	48	0	-5.85335	down
g6718	g6718	1541.96	74258	1533.18	90466	1586.47	88074	28.6675	1991	27.7128	1550	28.0038	1458	0	-5.8201	down
Ganoderma_lingzhi_newGene_1036	--	11.1113	541	14.1876	847	15.473	869	0.124063	9	0.302998	18	0.257658	15	1.38e-112	-5.81562	down
g10511	g10511	16.923	254	17.8515	328	20.8601	361	0.176688	4	0.48048	9	0.201422	4	1.48e-53	-5.79912	down
g6864	g6864	68.8514	2732	74.349	3614	70.8004	3238	1.23724	71	1.09872	51	1.62606	70	0	-5.7802	down
Ganoderma_lingzhi_newGene_4199	--	25.0677	1693	29.8287	2468	30.2966	2359	0.359751	36	0.660456	52	0.577274	43	1.24e-299	-5.75441	down
g3102	g3102	19.2881	1275	23.1141	1872	21.1868	1615	0.350463	34	0.413782	32	0.411812	30	3.5e-239	-5.75224	down
g7029	g7029	62.2934	1515	75.5221	2251	73.7843	2069	1.60685	57	0.755026	22	1.64159	44	8.03e-271	-5.69649	down
g1954	g1954	716.461	43454	741.272	55085	757.243	52944	15.4836	1354	14.4089	1015	14.521	953	0	-5.67029	down
g1572	g1572	448.285	4917	477.138	6412	511.998	6473	9.80347	155	10.2488	131	9.34528	111	0	-5.63366	down
g6419	g6419	115.406	2466	139.413	3649	141.043	3474	2.69957	84	2.86102	71	2.42597	57	0	-5.6333	down
g4340	g4340	124.753	3153	142.379	4409	143.113	4170	2.87466	105	3.09516	91	2.66389	73	0	-5.58748	down
g9949	g9949	267.349	9408	274.199	11822	283.725	11510	7.00926	356	4.49718	184	6.08382	232	0	-5.56916	down
Ganoderma_lingzhi_newGene_2179	--	16.0748	860	22.6507	1440	19.0139	1174	0.748999	40	0.656445	19	0.532956	23	5.97e-170	-5.51984	down
g5377	g5377	323.636	3797	395.117	5679	397.309	5373	8.22194	140	8.82518	121	8.19249	104	0	-5.48289	down
g9130	g9130	594.805	28361	670.66	39181	681.256	37446	13.7568	946	16.121	893	15.9023	820	0	-5.44189	down
g5416	g5416	22.9676	152	35.2062	284	29.5419	225	0.594263	6	0.289277	3	0.775732	6	2.26e-39	-5.43549	down
g7349	g7349	58.5286	1228	68.0983	1751	73.1788	1770	2.21541	68	1.08257	27	1.02854	24	1.22e-69	-5.42944	down
g4181	g4181	61.3414	919	55.4219	1017	62.0145	1071	1.95469	43	0.479713	9	1.40292	23	7.28e-34	-5.35884	down
g4057	g4057	22.2805	1073	23.0206	1359	23.7703	1320	0.525011	37	0.42691	24	0.742864	39	1.31e-205	-5.35809	down
g9160	g9160	1167.19	16696	1326.06	23241	1373.7	22653	33.6547	694	35.8845	597	27.4474	425	0	-5.33995	down
g11500	g11500	109.576	4410	118.28	5833	115.139	5342	2.71202	158	2.78664	131	3.32403	145	0	-5.31102	down
g3005	g3005	40.2964	423	45.2101	582	42.603	516	0.84362	13	1.25607	16	1.09115	13	5.03e-91	-5.2689	down
g3838	g3838	558.651	5701	730.613	9135	681.602	8018	14.868	219	19.8774	236	17.668	195	0	-5.26073	down
g6420	g6420	261.893	5145	293.378	7062	287.622	6514	7.20209	204	8.26779	189	7.52518	160	0	-5.22578	down
g1790	g1790	16.5609	386	19.5894	559	17.6657	474	0.263551	9	0.393299	11	0.774176	20	1.24e-81	-5.22188	down
g94	g94	277.052	31335	276.616	38332	288.588	37626	7.69209	1255	7.49729	985	8.04094	984	0	-5.21287	down
g7943	g7943	395.129	13415	437.549	18201	448.623	17558	11.1569	547	12.6496	499	11.7566	432	0	-5.20166	down
g3361	g3361	143.404	4117	147.274	5180	152.451	5045	3.81689	158	3.62045	121	5.69433	177	0	-5.11434	down
Ganoderma_lingzhi_newGene_3625	--	69.4761	1436	86.8935	2168	85.0759	2016	2.80936	85	2.55963	61	1.39011	33	4.9e-258	-5.11271	down
Ganoderma_lingzhi_newGene_1538	--	2.21659	44	1.87097	46	2.29931	53	0.012096	1	0.048482	2	0	0	1.23e-11	-5.09637	down
g10577	g10577	329.351	14982	360.193	20075	325.979	17094	9.60811	631	10.4305	551	10.4448	514	0	-5.09095	down
g3574	g3574	80.8205	3762	84.2305	4803	77.7599	4172	2.49956	168	1.6524	90	2.9618	150	3.07e-112	-5.08239	down
g7873	g7873	211.896	6588	233.819	8907	213.705	7659	6.67417	300	6.22048	225	7.4822	252	0	-5.04573	down
Ganoderma_lingzhi_newGene_2845	--	7.13624	358	6.57406	427	6.20107	379	0.331724	17	0.249468	11	0.226317	11	3.16e-72	-5.00255	down
g5544	g5544	18.7886	529	22.4469	774	21.0325	683	0.602816	25	0.927733	31	0.349433	11	5.48e-112	-5.00049	down
g7695	g7695	691.872	39192	827.456	57429	849.798	55492	25.7524	2103	25.7375	1693	24.3928	1494	0	-4.99228	down
g4429	g4429	125.916	11912	135.719	15731	133.516	14561	5.07345	692	3.63031	399	4.0595	416	0	-4.97423	down
g5332	g5332	76.4218	4147	71.7136	4768	77.5398	4851	2.38929	187	2.67624	169	2.3348	137	0	-4.95849	down
g1425	g1425	269.222	2388	356.047	3869	351.971	3599	13.3785	172	8.57807	89	10.1072	97	0	-4.92698	down
g2286	g2286	13.4833	596	14.0038	758	13.8042	703	0.244997	16	0.489367	26	0.645715	31	2.65e-115	-4.92078	down
g6236	g6236	53.9544	2069	59.0094	2772	59.2177	2617	2.172	121	1.84535	83	1.69701	71	0	-4.91081	down
Ganoderma_lingzhi_newGene_1222	--	30.8805	1019	29.4062	1220	28.8223	1130	0.92762	51	0.413139	19	1.22447	50	9.32e-45	-4.87718	down
Ganoderma_lingzhi_newGene_634	--	144.172	9047	162.44	12489	165.97	12006	5.4381	492	5.5694	406	5.4792	372	0	-4.87071	down
g11499	g11499	243.674	7901	269.856	10721	269.992	10092	10.5506	494	9.03234	341	8.44619	297	0	-4.8233	down
g7629	g7629	226.894	7076	255.643	9768	260.5	9365	8.14905	367	8.95545	325	10.1094	341	0	-4.80465	down
g10397	g10397	33.2768	470	34.7964	602	38.514	627	1.2945	27	1.02224	17	1.43649	22	7.26e-104	-4.80374	down
g5399	g5399	30.3035	784	31.8133	1008	32.7268	975	1.17913	44	0.947612	29	1.25377	36	2.58e-164	-4.79933	down
g10755	g10755	65.7522	1612	65.6164	1971	63.8542	1805	1.94232	69	2.50537	72	2.97026	79	5.48e-267	-4.75168	down
Ganoderma_lingzhi_newGene_2129	--	13.4363	124	11.4293	129	11.605	123	0.319269	5	0.381918	5	0.329409	4	4.57e-26	-4.74846	down
g5030	g5030	142.388	4644	142.359	5689	137.416	5167	4.93869	233	5.37134	204	5.85711	207	0	-4.73947	down
g4787	g4787	803.292	30565	831.882	38783	860.078	37726	31.8842	1749	32.7026	1445	34.1141	1404	0	-4.69351	down
Ganoderma_lingzhi_newGene_4432	--	59.2104	2606	51.9829	2873	56.7439	2738	1.88224	165	2.18655	123	1.2227	85	0	-4.62924	down
g10548	g10548	108.769	3278	124.479	4596	113.991	3960	4.898	213	4.20083	147	5.28221	173	0	-4.61936	down
g7355	g7355	17.0746	717	18.4398	948	18.6081	901	0.474384	29	1.13662	56	0.675794	31	1.02e-127	-4.58016	down
Ganoderma_lingzhi_newGene_2961	--	18.1656	352	18.9847	452	22.8453	511	0.588887	17	1.27199	29	0.596996	13	1.09e-74	-4.57621	down
Ganoderma_lingzhi_newGene_3966	--	7.85242	117	11.7593	215	12.909	222	0	0	0.411007	8	0.385943	7	3.18e-08	-4.57517	down
g6414	g6414	47.2773	1790	55.0937	2556	47.6851	2082	1.76176	97	1.04894	47	3.06894	126	9.77e-28	-4.56821	down
g11180	g11180	73.2171	2689	81.8518	3683	84.3548	3571	3.02291	160	4.13326	177	3.14276	125	0	-4.56641	down
g10271	g10271	345.932	15208	348.421	18768	354.965	17990	15.7058	996	15.0403	768	14.643	696	0	-4.56172	down
Ganoderma_lingzhi_newGene_2978	--	201.876	8519	246.415	12587	247.258	11735	11.3318	666	10.0475	499	8.90496	397	0	-4.54694	down
g9077	g9077	29.2848	780	42.4287	1384	39.9717	1226	2.06093	80	1.07007	34	1.58359	46	2.43e-143	-4.53478	down
g7226	g7226	59.9746	1264	77.8082	2010	77.3174	1879	1.69804	52	4.71442	116	2.32253	53	6.09e-26	-4.50532	down
Ganoderma_lingzhi_newGene_2564	--	560.086	29836	562.382	41482	549.6	38142	23.644	2052	24.841	1736	25.0948	1625	0	-4.4843	down
Ganoderma_lingzhi_newGene_2443	--	11.506	433	16.0625	758	13.1704	563	0.686336	39	0.640197	30	0.357071	16	9.84e-91	-4.4834	down
Ganoderma_lingzhi_newGene_4175	--	6.71241	77	7.90922	127	8.49155	112	0.44988	8	0	0	0.37436	6	6.25e-21	-4.4744	down
g2590	g2590	40.2014	967	38.9314	1147	38.6822	1072	1.5288	53	2.1705	61	1.68961	44	2.89e-173	-4.47321	down
g6634	g6634	99.0568	6292	99.8951	7774	104.144	7625	4.0499	371	4.73079	349	5.47582	376	0	-4.44801	down
g6465	g6465	203.433	14880	222.447	19936	231.752	19541	10.9047	1150	9.69995	824	10.4259	825	0	-4.43467	down
g8855	g8855	1948.96	31596	2260.33	44898	2343.26	43792	100.895	2358	117.316	2209	94.6766	1660	0	-4.41544	down
g10039	g10039	10.0267	117	10.1193	145	9.42561	127	0.674253	12	0	0	0.156372	2	2.12e-07	-4.41203	down
g7712	g7712	14.4465	224	13.2148	251	16.555	295	0.640334	15	0.636599	12	0.718947	13	4.38e-49	-4.36271	down
Ganoderma_lingzhi_newGene_2866	--	19.4714	398	21.625	517	16.0691	362	1.18436	36	0.989223	24	0.389857	9	2.48e-64	-4.34797	down
g1400	g1400	4.31574	99	5.62265	158	4.86063	128	0.100858	4	0.247071	7	0.2925	8	1.39e-25	-4.34064	down
g11439	g11439	98.7769	3552	107.972	4757	105.63	4378	4.72977	246	4.96346	208	6.16005	240	0	-4.33381	down
g11507	g11507	94.6796	4398	99.1429	5642	96.8835	5187	4.31689	289	4.82595	261	5.64342	284	0	-4.33357	down
g10738	g10738	65.8332	3416	65.9915	4195	69.4237	4152	3.41526	256	2.99004	181	3.78684	213	0	-4.33072	down
g3996	g3996	58.1491	882	74.7767	1390	67.7195	1184	3.9633	87	3.31197	59	2.76723	46	2.94e-173	-4.3089	down
g314	g314	1025.5	11247	1151.43	15472	1246	15753	59.072	934	66.4582	847	50.7412	602	0	-4.30448	down
g2627	g2627	322.507	9996	317.106	12042	317.973	11361	14.8183	663	15.8129	570	19.1524	642	0	-4.30074	down
g3136	g3136	12.9221	285	13.9798	378	13.6494	347	0.906146	29	0.594741	16	0.451845	11	3.49e-62	-4.29644	down
g7306	g7306	36.4995	2123	39.5099	2815	39.8979	2675	2.47431	203	1.87126	125	1.85862	108	0	-4.28536	down
g5216	g5216	36.8241	1377	34.3082	1572	36.8478	1588	2.35109	127	1.8396	80	1.36482	56	1.69e-202	-4.27522	down
g3154	g3154	179.271	8053	179.779	9894	185.381	9599	9.10668	590	9.99306	522	9.88932	481	0	-4.26437	down
g3162	g3162	47.3021	2148	55.5974	3093	56.7417	2970	2.8515	186	2.86373	151	2.76801	136	0	-4.26045	down
g860	g860	154.991	2336	160.732	2968	152.356	2647	9.17429	200	6.86638	121	8.86788	145	0	-4.24965	down
g10352	g10352	18.5867	192	19.7012	249	20.4094	243	1.33859	20	0.46435	6	1.2383	14	1.27e-42	-4.19656	down
g2287	g2287	142.497	4879	144.425	6059	141.7	5593	7.28549	360	8.70423	347	7.97837	296	0	-4.19278	down
g5148	g5148	549.283	11734	617.148	16153	537.819	13244	31.7793	979	31.8314	790	31.7326	733	0	-4.19153	down
g7611	g7611	33.1878	1175	32.1213	1393	38.5107	1571	2.22378	114	1.61836	67	1.86321	72	3.81e-200	-4.18613	down
Ganoderma_lingzhi_newGene_916	--	168.458	4756	176.453	6103	177.378	5772	9.50929	387	9.45031	310	10.4422	319	0	-4.18412	down
g7067	g7067	315.697	9725	341.262	12880	336.506	11949	17.5235	779	19.0022	680	19.6162	654	0	-4.17885	down
Ganoderma_lingzhi_newGene_1366	--	3.30881	120	4.0307	179	4.58722	191	0.162042	8	0.133989	6	0.355136	14	2.4e-30	-4.16637	down
Ganoderma_lingzhi_newGene_4498	--	12.2715	224	10.4565	238	14.4619	297	0.748723	22	0.420063	9	0.658179	15	1.76e-45	-4.15725	down
g3088	g3088	33.979	370	45.9737	613	49.3318	619	2.8691	45	2.3263	30	1.9293	23	3.06e-84	-4.15022	down
g3251	g3251	198.356	3424	261.851	5538	258.817	5150	11.8203	295	16.0588	322	13.3412	249	0	-4.14977	down
g8653	g8653	514.998	32610	492.806	38234	498.271	36372	30.2949	2766	25.8116	1898	31.7311	2173	0	-4.13377	down
g3298	g3298	40.9208	914	48.4665	1326	52.9532	1363	2.75583	89	2.3957	63	3.04719	74	3.15e-181	-4.12807	down
g11113	g11113	10.7631	204	9.21418	214	8.45428	185	0.565303	16	0.502611	12	0.475548	10	1.11e-37	-4.09638	down
g3621	g3621	35.6377	1340	36.1688	1666	31.8519	1380	1.58377	86	2.4546	108	2.15772	88	1.04e-180	-4.09446	down
g10746	g10746	105.109	2346	103.173	2821	96.072	2472	5.10063	165	5.71756	149	7.46378	181	1.62e-264	-4.08955	down
g7876	g7876	381.318	8000	411.454	10577	354.376	8571	23.0931	699	17.2968	422	28.5336	648	2.54e-83	-4.06474	down
g6126	g6126	602.906	31622	656.129	42165	586.044	35434	36.3942	2752	36.6988	2236	40.1295	2276	0	-4.06008	down
g7737	g7737	297.98	5570	302.301	6923	295.588	6369	18.3876	496	15.5568	338	21.622	437	0	-4.04399	down
g7257	g7257	1.90334	63	3.60141	146	3.20286	122	0.102967	5	0.284528	11	0.087819	4	1.87e-19	-4.02178	down
g5472	g5472	53.687	1362	55.9357	1739	59.4812	1740	4.17271	153	3.83108	113	2.46035	68	2.48e-204	-4.01673	down
g10606	g10606	88.9294	2896	92.1479	3700	87.3971	3288	5.0419	241	5.13426	198	6.64678	237	0	-4.0145	down
g10868	g10868	41.7578	1478	39.5199	1714	37.0905	1513	2.3528	120	2.35509	97	2.86724	110	3.89e-209	-3.99742	down
g9183	g9183	26.7023	497	35.0349	799	29.7334	638	1.81427	49	2.06051	45	1.86645	38	7.43e-104	-3.99494	down
g2998	g2998	295.176	30091	310.315	38760	287.419	33777	17.8598	2625	18.2719	2163	21.2636	2344	0	-3.99362	down
g1330	g1330	23.205	675	27.1288	967	29.0031	973	1.83095	77	1.57639	54	1.56919	50	1.09e-141	-3.99059	down
g4024	g4024	26.2649	767	27.5788	987	26.0665	877	1.74001	74	2.09533	71	1.2061	39	1.8e-134	-3.98393	down
g7901	g7901	145.757	5421	157.732	7188	159.43	6836	10.195	547	9.58599	414	10.1725	409	0	-3.9804	down
g9920	g9920	26.0637	801	26.7533	1007	26.9063	953	2.05455	91	1.34739	49	1.6328	55	3.04e-147	-3.97729	down
g6697	g6697	8.17269	301	6.93521	313	8.04251	342	0.419917	23	0.415385	18	0.611594	25	3.33e-56	-3.9765	down
g7320	g7320	105.251	11714	136.183	18570	135.081	17330	8.99108	1443	7.38335	955	8.14066	980	0	-3.96552	down
Ganoderma_lingzhi_newGene_939	--	6.38664	166	7.13249	233	5.40817	151	0.531854	22	0.357416	12	0.105405	4	4.88e-30	-3.96505	down
g3879	g3879	195.284	3297	216.117	4470	232.081	4516	15.6003	380	11.9431	235	14.2583	261	0	-3.96415	down
g7746	g7746	47.9594	1437	53.6224	1968	59.2729	2047	3.30055	143	3.61903	126	3.6291	118	1.06e-255	-3.95549	down
Ganoderma_lingzhi_newGene_3452	--	17.0628	419	19.0897	574	22.4209	635	1.67162	60	0.871239	25	1.16907	32	4.26e-82	-3.93852	down
Ganoderma_lingzhi_newGene_4145	--	0.747114	33	1.26284	85	0.840508	61	0.053933	6	0.064969	3	0.056227	2	4.55e-12	-3.93596	down
g631	g631	679.528	58517	729.519	76971	747.085	74163	48.9941	6083	46.8103	4681	50.2328	4678	0	-3.91674	down
g4158	g4158	17.4038	293	20.1965	416	22.9159	444	1.45299	36	1.17876	23	1.32683	25	8.29e-67	-3.89935	down
g8503	g8503	94.5017	1307	125.403	2125	135.019	2153	7.6585	153	10.1464	163	6.15652	93	1.13e-164	-3.89837	down
g11383	g11383	21.3309	832	26.304	1258	25.6374	1151	1.62056	92	1.84706	85	1.50438	65	2.61e-163	-3.87757	down
g5779	g5779	38.8459	1108	34.721	1213	37.3102	1227	2.96267	122	2.21888	74	2.44121	76	1.42e-166	-3.86907	down
g10061	g10061	299.271	13037	283.227	15133	280.059	14032	18.2718	1148	19.6729	1005	22.2917	1061	0	-3.86494	down
g4854	g4854	1114.23	36977	1267.51	51539	1239.62	47424	83.7384	4006	88.0972	3395	82.2676	2952	0	-3.86439	down
g5150	g5150	3708.65	80636	4082.14	108748	3906.68	97919	281.895	8836	269.266	6799	277.453	6522	0	-3.8524	down
Ganoderma_lingzhi_newGene_3163	--	49.7377	3118	53.4161	4103	55.6554	4022	3.48083	315	4.35858	318	3.40104	231	0	-3.84776	down
g11182	g11182	4775.87	70593	5667.73	102646	6062.07	103295	395.361	8425	423.159	7264	351.09	5610	0	-3.84584	down
Ganoderma_lingzhi_newGene_185	--	6.99694	957	12.0095	1106	12.802	1091	0.478362	95	0.491124	79	0.482137	72	1.13e-165	-3.83158	down
g11434	g11434	187.647	4796	226.195	7083	229.407	6759	14.5479	536	16.5704	492	15.0229	416	0	-3.82949	down
g5109	g5109	284.445	34992	282.176	42532	289.996	41125	20.8114	3691	20.1872	2884	20.8774	2777	0	-3.82527	down
g8021	g8021	35.2729	1296	42.9834	1934	36.8426	1560	2.87566	153	2.88697	124	2.43258	97	1.53e-209	-3.82427	down
g9948	g9948	102.941	7039	107.927	9042	100.743	7941	8.16453	805	6.96727	554	7.34236	543	0	-3.82227	down
g6602	g6602	158.55	12746	163.024	16058	164.518	15247	10.369	1202	11.7376	1096	13.1357	1142	0	-3.82035	down
g3872	g3872	42.9794	1837	46.8132	2451	46.767	2304	2.49389	154	3.11649	155	4.32439	200	1.41e-196	-3.8173	down
Ganoderma_lingzhi_newGene_3062	--	12.2556	309	11.3049	346	14.7844	428	0.869012	32	0.526444	16	1.27191	36	1.74e-54	-3.80555	down
g10899	g10899	16.7393	653	15.8275	757	17.1033	770	1.27615	72	1.30388	60	0.989013	42	3.36e-117	-3.79776	down
Ganoderma_lingzhi_newGene_4198	--	15.9774	915	22.0988	1560	21.4825	1438	2.00523	167	1.1518	81	0.895993	61	7.71e-34	-3.79045	down
g4120	g4120	13.1056	620	14.9397	866	14.2678	778	0.916698	63	1.03463	57	1.15636	60	7.98e-124	-3.78405	down
g3734	g3734	58.3298	3026	59.5688	3787	59.2077	3541	4.03391	302	4.26595	257	4.87041	274	0	-3.78403	down
g1368	g1368	67.3219	3336	71.8707	4364	73.7709	4209	4.91587	365	4.89398	293	5.46701	305	0	-3.7772	down
g9625	g9625	45.9887	1364	56.2482	2044	51.6274	1766	3.44107	148	3.45117	119	4.62957	149	7.18e-210	-3.76817	down
Ganoderma_lingzhi_newGene_3796	--	39.5922	748	56.5601	1265	46.7847	1042	4.29649	134	2.00647	50	2.6065	62	8.46e-33	-3.76006	down
g2555	g2555	69.2563	952	69.304	1167	70.0535	1109	6.37797	127	5.38364	86	3.62148	54	1.7e-140	-3.75996	down
g7051	g7051	10.357	369	13.625	594	10.4839	430	0.529041	28	0.810095	34	1.22386	48	5.99e-61	-3.75166	down
g4012	g4012	305.889	2363	380.385	3601	389.511	3469	27.1629	303	27.3942	246	26.6363	223	0	-3.7513	down
g8755	g8755	67.9207	2954	69.1455	3685	72.8245	3651	4.87199	306	4.78607	242	6.31192	297	0	-3.75093	down
g8619	g8619	34.0385	4029	33.3287	4833	35.4078	4831	2.57254	439	2.47209	340	2.76588	354	0	-3.75087	down
g5645	g5645	49.9149	2419	51.9582	3085	55.1321	3079	4.13848	290	3.88528	219	3.882	204	0	-3.74414	down
g2119	g2119	564.131	27867	635.684	38475	603.043	34341	46.1183	3284	45.1455	2590	46.4125	2479	0	-3.74345	down
g5181	g5181	75.4509	8512	82.2807	11374	83.3083	10835	5.78413	941	6.57742	862	6.10652	745	0	-3.73866	down
g2332	g2332	138.684	4418	169.475	6614	160.805	5905	14.0749	647	11.6612	432	9.96155	343	0	-3.73504	down
Ganoderma_lingzhi_newGene_3846	--	14.5189	207	17.5004	306	18.9271	311	1.36137	28	1.08326	18	1.31432	21	2.49e-48	-3.73059	down
g9848	g9848	51.2197	1451	64.9496	2254	54.7003	1786	3.94284	161	4.68576	155	4.50617	138	9.51e-212	-3.72915	down
g4020	g4020	6.46603	122	5.03479	116	7.77581	169	0.234605	7	0.477658	11	0.686742	14	3.24e-23	-3.72078	down
g7397	g7397	13.7208	456	15.9681	650	13.6274	522	0.528724	26	0.99838	39	1.58979	58	1.42e-19	-3.71455	down
g10776	g10776	179.77	7835	192.782	10294	200.032	10050	15.836	995	15.1658	768	13.5163	637	0	-3.71277	down
g5642	g5642	901.462	20454	991.886	27568	1104.4	29017	76.0468	2499	81.4793	2157	76.5108	1886	0	-3.70427	down
Ganoderma_lingzhi_newGene_407	--	54.9082	3740	63.7557	5199	64.8208	4940	4.20183	414	4.18273	367	4.92766	393	0	-3.70097	down
g10665	g10665	2.96879	98	2.94596	119	3.6395	139	0.235525	12	0.332866	13	0.100003	4	9.07e-22	-3.68974	down
Ganoderma_lingzhi_newGene_1494	--	176.237	11651	171.262	14607	194.747	14386	8.85362	1443	8.01267	1092	7.67157	990	0	-3.68856	down
g10671	g10671	111.551	3734	107.975	4429	114.703	4426	9.45165	457	8.61052	335	8.31949	302	0	-3.68811	down
g11226	g11226	75.6027	2827	72.446	3319	74.4166	3207	5.58898	302	6.09026	265	6.04361	245	0	-3.68058	down
Ganoderma_lingzhi_newGene_2003	--	90.0857	3325	98.9647	4480	103.722	4417	8.69555	463	7.64268	329	6.84834	274	0	-3.67813	down
g9421	g9421	112.673	5706	117.577	7295	117.217	6843	9.65977	706	9.20575	542	9.2052	504	0	-3.65958	down
g10394	g10394	29.2399	519	35.9605	782	33.281	681	2.98906	77	2.51756	52	2.2676	44	3.65e-103	-3.65856	down
g1435	g1435	83.885	12864	84.2675	15833	83.7283	14801	6.76614	1496	6.2059	1106	7.61726	1263	0	-3.64699	down
g1436	g1436	52.1346	2536	50.6463	3018	52.4701	2942	4.33635	305	3.74055	212	4.61859	243	0	-3.64032	down
g4346	g4346	148.666	7770	155.297	9944	152.501	9188	12.6563	954	12.4429	756	12.3406	698	0	-3.63907	down
g8600	g8600	3493.41	70626	3661.36	90694	3592.56	83727	314.62	9169	269.885	6336	304.881	6664	0	-3.62871	down
Ganoderma_lingzhi_newGene_3006	--	88.3661	1828	98.9266	2499	111.699	2622	7.0917	229	6.58468	177	9.18641	220	2.33e-239	-3.60898	down
g1460	g1460	198.733	14934	197.396	18175	207.27	17955	17.2734	1872	17.1362	1496	16.2445	1320	0	-3.60647	down
g5897	g5897	720.697	35945	758.021	46322	792.561	45568	63.7974	4587	69.1876	4007	58.2557	3141	0	-3.60113	down
Ganoderma_lingzhi_newGene_2286	--	18.984	376	20.6493	501	25.3416	578	1.64315	47	2.23354	52	1.48531	32	8.75e-72	-3.59753	down
Ganoderma_lingzhi_newGene_4131	--	4.17504	361	4.26308	452	4.83124	482	0.403121	51	0.343182	35	0.335434	32	1.38e-72	-3.59533	down
g7531	g7531	656.474	30613	715.773	40897	704.776	37887	60.567	4072	59.7095	3234	55.3951	2793	0	-3.59528	down
Ganoderma_lingzhi_newGene_1757	--	10.5427	506	11.1065	560	10.6807	534	0.633204	50	1.01332	60	0.617542	36	5.28e-78	-3.59469	down
g830	g830	62.7088	7111	62.1537	8635	60.2719	7879	5.60642	917	4.90901	647	5.22761	641	0	-3.58682	down
Ganoderma_lingzhi_newGene_2769	--	8.56831	506	6.87718	504	7.76443	538	0.699451	54	0.62154	33	1.04856	56	1.34e-70	-3.57935	down
g6604	g6604	47.0817	2156	50.8121	2748	50.0878	2643	4.83711	313	3.90026	202	3.92617	195	1.21e-297	-3.57174	down
g83	g83	11.0316	343	12.0303	459	13.6664	490	1.18854	54	1.14634	42	0.691723	24	1.88e-66	-3.56728	down
Ganoderma_lingzhi_newGene_116	--	6.05783	514	6.62938	690	6.45157	630	0.491622	60	0.62188	63	0.519874	48	1.22e-97	-3.55684	down
Ganoderma_lingzhi_newGene_2074	--	22.3571	616	25.4702	861	28.8713	917	2.42432	99	1.73348	57	2.2712	69	2.84e-112	-3.55344	down
g4793	g4793	28.0109	225	27.787	273	25.2818	234	3.16931	37	1.63144	16	1.81873	16	1.74e-39	-3.55062	down
g2556	g2556	17.0075	249	20.6928	370	24.1766	407	2.66382	57	1.67154	29	0.695723	11	4.22e-39	-3.54892	down
Ganoderma_lingzhi_newGene_186	--	17.3952	1090	18.5334	1431	17.9411	1316	1.95326	152	1.23073	89	1.90239	123	6.05e-168	-3.54777	down
g252	g252	247.651	21492	252.961	26897	258.934	25904	23.0894	2889	20.3477	2051	23.069	2165	0	-3.54667	down
g1403	g1403	863.337	16796	1059.87	25263	1056.56	23695	89.9386	2523	88.3467	1996	82.0562	1726	0	-3.54476	down
Ganoderma_lingzhi_newGene_400	--	49.7128	3243	50.6043	4079	51.5732	4004	4.32681	411	4.40627	331	5.05535	345	0	-3.53215	down
Ganoderma_lingzhi_newGene_2582	--	86.3556	1082	80.7315	1239	84.0217	1214	8.37861	152	6.35028	93	7.20833	98	5.66e-158	-3.52882	down
g6412	g6412	362.941	14226	396.498	19041	397.572	17964	34.3844	1943	32.9215	1499	35.6293	1510	0	-3.52324	down
g3869	g3869	50.9134	2710	51.3777	3350	57.2276	3511	4.98259	383	4.80163	297	4.43314	256	0	-3.51166	down
g3155	g3155	299.802	13581	288.068	15988	308.083	16088	26.7691	1748	26.8027	1410	26.8621	1316	0	-3.51126	down
g4282	g4282	63.7607	542	64.3927	670	79.6823	780	6.36122	78	5.55093	55	6.51343	60	5.74e-98	-3.50825	down
g327	g327	27.1059	691	21.3546	667	27.918	820	2.16905	80	2.62622	78	2.00451	56	1.05e-91	-3.49963	down
g10276	g10276	845.976	32835	888.361	42246	866.859	38786	78.5327	4394	79.0659	3564	78.4297	3291	0	-3.49595	down
Ganoderma_lingzhi_newGene_1973	--	3.19645	122	3.27671	153	2.21618	98	0.25519	14	0.115261	6	0.342271	15	2.03e-20	-3.49484	down
g8754	g8754	72.9321	564	88.3959	837	84.1637	750	7.47056	84	5.7372	52	8.8054	74	1.24e-102	-3.49015	down
g6945	g6945	1519.42	80562	1568.51	101897	1540.5	94159	140.185	10715	134.827	8302	147.002	8426	0	-3.4896	down
Ganoderma_lingzhi_newGene_1043	--	0.642403	28	0.66912	34	0.718081	36	0.036399	3	0.027355	2	0.051912	3	1.18e-07	-3.48607	down
g6023	g6023	628.987	25793	630.141	31660	659.553	31178	61.8376	3656	52.3584	2494	61.395	2722	0	-3.48297	down
g8911	g8911	36.2261	799	37.9952	1026	40.5202	1029	3.25809	104	4.53874	117	2.5585	61	1.14e-112	-3.48142	down
g6451	g6451	442.025	7251	511.248	10275	514.158	9722	47.6668	1128	45.2596	863	40.8962	726	0	-3.48113	down
g11271	g11271	16.3044	636	14.8915	712	15.8532	713	1.57673	89	1.34994	62	1.33655	57	2.51e-103	-3.46579	down
g7971	g7971	605.077	31275	659.183	41745	614.409	36609	56.6382	4220	56.1877	3373	61.661	3446	0	-3.46235	down
g7263	g7263	102.706	3438	100.296	4114	106.916	4126	10.0004	483	9.32953	363	9.41703	341	0	-3.45919	down
g1478	g1478	29.9242	1071	34.6649	1519	37.3896	1542	3.12279	161	2.86377	119	3.4605	134	3.52e-179	-3.45882	down
g4473	g4473	64.4428	2072	60.6483	2389	59.5329	2206	5.68662	264	5.33206	199	6.14723	214	1.03e-242	-3.4584	down
g11065	g11065	95.0338	3526	90.3386	4107	100.809	4311	8.826	472	9.07143	391	8.70567	350	0	-3.45755	down
Ganoderma_lingzhi_newGene_2752	--	114.425	5041	117.579	6561	115.582	6235	9.08313	632	9.92188	567	11.6532	606	0	-3.4456	down
g8474	g8474	29.3117	411	44.8133	770	39.9336	646	2.81676	57	4.17413	68	3.56649	55	1.19e-72	-3.44512	down
g676	g676	78.5002	3736	82.1162	4788	84.3316	4627	7.02741	483	7.25902	402	8.75445	451	0	-3.44391	down
Ganoderma_lingzhi_newGene_2276	--	24.4697	1298	24.8353	1592	22.8655	1374	2.07004	155	2.31702	136	2.61931	144	8.41e-174	-3.44021	down
g1609	g1609	990.398	22007	1067.44	29061	1093.89	28019	101.201	3242	95.4336	2463	100.433	2413	0	-3.43962	down
g6212	g6212	16.4929	216	20.1232	323	22.7603	343	1.28923	25	1.93223	30	2.24879	32	1.2e-44	-3.43602	down
g3374	g3374	12.2949	724	14.3435	1035	14.5537	988	1.46551	125	1.3196	91	1.03492	66	2.09e-125	-3.43329	down
g8463	g8463	1201.59	28876	1336.13	39342	1357.97	37620	126.539	4384	126.331	3526	115.778	3008	0	-3.43249	down
g1355	g1355	48.6953	553	61.567	857	60.6159	793	4.77803	79	6.88698	91	4.5062	56	1.33e-93	-3.41046	down
g1822	g1822	257.297	5202	251.031	6219	262.661	6122	25.7379	751	23.0996	543	25.3961	556	0	-3.40687	down
g1513	g1513	82.6845	2823	81.7512	3420	76.8763	3026	6.77855	334	8.05857	320	8.51287	315	2.06e-261	-3.40443	down
Ganoderma_lingzhi_newGene_3784	--	70.2624	925	73.2153	1181	68.4016	1038	6.69147	127	7.70347	118	5.90974	85	1.5e-142	-3.40222	down
g251	g251	363.407	9635	383.214	12448	389.98	11919	38.6516	1478	35.1104	1081	36.6421	1051	0	-3.39485	down
g5053	g5053	163.821	20919	172.487	26986	168.779	24845	15.8117	2911	17.3147	2568	16.0856	2221	0	-3.39263	down
g5362	g5362	74.9043	4929	75.1688	6061	78.5685	5960	8.18924	777	6.18168	473	7.87644	561	0	-3.39022	down
Ganoderma_lingzhi_newGene_268	--	15.3333	302	4.28521	182	17.1115	423	0.840547	37	1.02188	36	0.759616	22	1.73e-29	-3.39003	down
g7562	g7562	16.1184	205	17.9769	280	20.1378	295	2.41024	45	1.05651	16	1.51073	21	3.49e-38	-3.3885	down
g10523	g10523	88.6588	1548	103.802	2220	99.9934	2012	11.0848	279	8.34168	170	9.1318	173	7.87e-213	-3.37191	down
g8685	g8685	157.682	8361	159.135	10339	156.423	9561	14.6172	1118	16.8648	1039	15.4026	883	0	-3.36909	down
g8731	g8731	79.5959	2801	83.4349	3598	88.8239	3604	9.03462	459	8.86122	363	6.84215	261	5.94e-281	-3.36841	down
g4792	g4792	13.01	163	17.0313	261	19.3289	279	2.0909	38	1.18621	18	1.32271	18	7.31e-35	-3.36838	down
g1828	g1828	8.68842	450	9.46357	600	10.3333	616	0.978451	73	1.17609	71	0.59837	34	1.06e-72	-3.36786	down
g1247	g1247	116.277	4918	119.419	6172	112.116	5459	10.6325	646	10.0752	494	13.5182	634	3.67e-272	-3.36646	down
g11183	g11183	3730.3	54427	4453.34	79612	4458.68	74994	411.913	8664	448.08	7592	391.214	6171	0	-3.36599	down
g5976	g5976	101.523	2101	108.419	2749	106.824	2549	10.1722	304	9.80961	236	11.4366	256	2.5e-293	-3.36583	down
g8723	g8723	656.6	23606	700.899	30875	660.55	27377	63.9026	3312	67.1266	2803	69.429	2699	0	-3.3657	down
g9518	g9518	80.3224	4221	79.1192	5094	76.8068	4653	8.26175	626	7.42255	453	7.75374	441	0	-3.36403	down
Ganoderma_lingzhi_newGene_4023	--	1.93796	45	1.82428	51	3.17565	84	0.386674	13	0	0	0.192303	5	1.53e-09	-3.34841	down
g6271	g6271	21.6743	222	24.3231	305	24.1124	284	1.58781	24	2.96011	36	2.30029	26	1.05e-41	-3.34118	down
g7650	g7650	43.2049	326	55.9815	517	45.1112	392	5.02707	55	5.98571	53	3.08653	26	2.4e-54	-3.33442	down
g2689	g2689	31.4885	1000	34.2274	1332	33.6709	1233	3.3767	155	3.48617	129	3.14141	108	1.84e-169	-3.33414	down
g1622	g1622	88.4779	1840	97.7197	2490	97.9951	2349	8.15721	245	10.1068	244	10.6363	240	3.08e-232	-3.33189	down
g5020	g5020	43.2496	1659	47.4528	2229	43.307	1914	4.25122	235	4.17113	186	5.30427	220	2.84e-209	-3.3217	down
g11474	g11474	89.6342	2710	92.7346	3435	96.2244	3354	9.83708	429	9.20871	324	9.36511	307	0	-3.32046	down
g529	g529	258.313	5617	268.107	7143	275.253	6900	27.2543	855	26.4131	667	28.5194	671	0	-3.31871	down
g8342	g8342	4.25596	245	5.15345	363	5.29262	351	0.431394	36	0.372223	25	0.678168	43	2.22e-46	-3.31276	down
Ganoderma_lingzhi_newGene_3646	--	231.916	13331	201.208	16144	210.828	15894	21.2799	2042	19.1507	1479	22.8178	1594	0	-3.30838	down
g4007	g4007	13.8791	975	13.2521	1140	12.9445	1048	1.60276	163	1.25373	103	1.22808	94	1.09e-130	-3.30214	down
Ganoderma_lingzhi_newGene_4123	--	145.491	3520	158.145	4688	168.14	4689	15.4672	540	18.0858	509	15.2721	400	0	-3.30084	down
g8367	g8367	24.8213	1454	23.5206	1688	21.2141	1432	2.34458	198	2.49473	170	2.3611	150	4.85e-164	-3.30053	down
Ganoderma_lingzhi_newGene_2339	--	3.42242	69	4.7857	120	5.95318	142	0.411602	14	0.502504	14	0.259825	7	1.03e-17	-3.29955	down
g1419	g1419	42.3473	1215	39.1456	1393	41.436	1374	4.10886	176	3.73959	126	4.75421	151	1.98e-161	-3.29035	down
Ganoderma_lingzhi_newGene_3453	--	6.92826	210	8.47455	314	10.3668	361	1.21175	53	0.905531	32	0.241437	8	4.43e-09	-3.28302	down
g3380	g3380	26.0683	1179	23.076	1279	28.0126	1460	2.70706	177	2.46104	130	2.92266	143	2.11e-150	-3.27764	down
g11157	g11157	193.126	6170	215.899	8451	232.225	8553	22.8343	1052	24.0447	892	20.6105	712	0	-3.27634	down
Ganoderma_lingzhi_newGene_3735	--	155.485	15004	162.12	19100	152.616	16974	18.0998	2490	16.2299	1807	15.7304	1624	0	-3.27579	down
Ganoderma_lingzhi_newGene_243	--	6.26037	107	6.74078	141	4.73225	93	0.412493	11	1.00594	20	0.301911	6	4.37e-17	-3.27478	down
Ganoderma_lingzhi_newGene_2523	--	10.9311	344	10.7586	412	12.4241	446	0.927601	46	1.55176	58	0.919948	32	1.14e-55	-3.27364	down
g9162	g9162	5.07221	67	8.91927	143	9.45554	143	1.00961	20	0.152926	3	1.02857	15	1.26e-15	-3.26937	down
g10424	g10424	1.86628	58	1.79105	68	2.51671	90	0.147435	7	0.228737	9	0.201593	7	3.49e-13	-3.26338	down
Ganoderma_lingzhi_newGene_2760	--	8.78149	1335	8.33033	1421	7.69225	1454	0.961467	178	1.22522	154	1.19442	157	1.23e-155	-3.26062	down
g6325	g6325	97.888	5853	113.493	8315	113.086	7795	11.7832	1016	11.4881	798	11.3481	734	0	-3.2579	down
Ganoderma_lingzhi_newGene_1037	--	13.9641	732	12.7239	848	15.1351	953	1.98386	153	1.35366	85	1.03147	61	1.17e-83	-3.2568	down
g10569	g10569	54.5455	3137	57.8135	4074	54.8095	3634	5.82996	484	5.18032	346	7.01002	436	1.67e-267	-3.24734	down
g7729	g7729	280.301	40488	304.835	53982	300.393	49120	33.124	6905	30.3066	5052	31.595	4945	0	-3.24604	down
g9455	g9455	251.033	11204	281.196	15377	275.059	14152	28.7644	1851	29.5164	1530	28.7561	1388	0	-3.24542	down
Ganoderma_lingzhi_newGene_4026	--	6.27187	103	7.31727	148	4.7764	91	0.493995	12	0.774874	15	0.596311	11	1.64e-18	-3.24397	down
g3680	g3680	56.5917	1404	59.4782	1807	61.6167	1762	5.97478	214	7.42718	214	5.74462	154	1.59e-188	-3.24235	down
g6365	g6365	41.6179	1429	43.9143	1848	40.3656	1598	4.35681	216	4.73553	189	4.53458	169	5.89e-197	-3.23665	down
g9182	g9182	39.2857	1480	45.1478	2084	43.0421	1870	5.33082	290	4.07572	179	4.29715	175	7.85e-195	-3.23528	down
g4992	g4992	59.4226	2109	71.6872	3116	63.4102	2594	6.11137	313	7.02135	290	8.06818	310	5.32e-213	-3.23031	down
g11438	g11438	79.8814	5051	86.7658	6722	95.7918	6982	9.30777	849	10.633	781	8.56883	586	0	-3.2302	down
g8824	g8824	93.3038	5170	99.0496	6724	93.6531	5982	10.0491	803	10.9865	707	10.1661	609	0	-3.22949	down
g11506	g11506	39.6513	265	53.1301	435	45.727	352	4.73326	46	4.76556	37	5.3851	39	5.88e-52	-3.2265	down
g2882	g2882	45.6413	3152	49.1793	4161	49.6018	3948	5.13347	511	4.99861	401	5.69059	425	0	-3.22366	down
Ganoderma_lingzhi_newGene_3056	--	9.22509	390	11.1398	620	12.804	667	1.52595	85	1.74691	74	0.798027	38	1.32e-60	-3.22267	down
g2153	g2153	19.7108	333	24.7287	512	21.9091	427	2.27797	56	2.60475	52	2.22323	41	1.03e-62	-3.22128	down
g3118	g3118	163.949	9069	180.026	12201	183.083	11674	18.8594	1504	19.8533	1276	19.2005	1149	0	-3.21782	down
g7903	g7903	61.424	5280	70.9103	7462	75.176	7463	7.99321	995	7.41555	744	7.45265	696	0	-3.20402	down
Ganoderma_lingzhi_newGene_896	--	76.3902	2006	84.4337	2694	85.5217	2600	7.26725	296	8.91257	287	9.79602	291	2.82e-229	-3.19855	down
g10162	g10162	3.70597	209	2.94192	204	3.43719	224	0.188816	16	0.635145	42	0.261818	16	6.21e-24	-3.19693	down
g4054	g4054	4.10064	67	4.07024	81	5.4992	103	0.633899	15	0.43247	9	0.251789	5	2.3e-14	-3.19654	down
g11281	g11281	54.1089	1430	55.8972	1810	58.5774	1784	7.16629	273	6.38943	196	5.06475	145	2e-175	-3.19648	down
g3056	g3056	28.0631	552	31.4476	757	33.474	759	2.84505	81	3.2963	76	4.19189	90	9.22e-90	-3.19134	down
g3525	g3525	15.3586	192	16.9957	261	17.5353	253	1.46193	27	1.84012	27	2.2032	30	3.34e-37	-3.18031	down
Ganoderma_lingzhi_newGene_1696	--	24.0226	1176	27.0035	1620	26.1956	1475	2.69162	191	2.82859	163	3.16491	168	1.16e-179	-3.17443	down
g3062	g3062	17.3913	196	20.5363	284	17.8112	232	2.69033	44	1.77754	24	1.53014	19	3.55e-35	-3.17202	down
g10581	g10581	402.217	24855	466.642	35332	479.025	34124	50.1297	4466	50.2316	3605	53.6351	3583	0	-3.16085	down
g8452	g8452	625.344	10854	661.298	14063	668.335	13372	73.0077	1827	84.085	1695	66.997	1258	0	-3.1554	down
g11397	g11397	5.08863	71	6.85258	117	6.03446	97	0.887821	18	0.525849	9	0.44934	7	7.26e-16	-3.15484	down
g10992	g10992	423.884	18878	480.303	26208	464.993	23872	52.6985	3384	52.3518	2708	52.247	2516	0	-3.15377	down
g2329	g2329	0.72685	49	2.56331	209	1.24507	96	0.158399	16	0.140245	11	0.176329	13	2.93e-13	-3.14563	down
g10915	g10915	1009.02	16070	1160.84	22651	1186.47	21782	126.451	2903	136.677	2528	126.858	2184	0	-3.1361	down
g10062	g10062	41.5953	1793	40.5731	2143	41.378	2057	4.86941	303	4.87984	245	4.61026	215	1.01e-226	-3.13249	down
g11625	g11625	46.6863	927	49.3535	1200	44.8982	1027	5.40445	155	5.08375	118	5.85226	126	1.17e-134	-3.13244	down
g9568	g9568	154.463	5259	173.252	7227	155.117	6088	17.52	860	19.0703	754	19.8172	730	0	-3.1316	down
g10851	g10851	57.5347	5734	68.9157	8415	69.098	7938	8.41554	1209	7.30963	846	7.01018	756	0	-3.13065	down
g1450	g1450	51.0181	2637	45.5972	2888	51.5317	3071	5.03863	376	6.43858	387	5.8608	328	6.33e-205	-3.12777	down
g8811	g8811	327.803	2189	298.546	2442	301.842	2323	37.995	366	33.7614	262	36.9548	267	1.4e-212	-3.12374	down
Ganoderma_lingzhi_newGene_2127	--	8.73832	352	8.39999	415	10.3962	483	0.747314	44	1.00284	47	1.45651	64	1.21e-49	-3.12309	down
Ganoderma_lingzhi_newGene_1475	--	35.3692	661	41.5557	960	36.0079	805	3.34953	115	3.06311	82	4.26185	109	6.33e-99	-3.12253	down
g8029	g8029	401.715	15554	419.348	19893	420.782	18781	51.5454	2877	47.058	2116	47.2954	1980	0	-3.12189	down
g4910	g4910	397.831	19918	404.369	24805	380.861	21982	49.4652	3570	43.8143	2548	46.0196	2491	0	-3.12037	down
g4458	g4458	78.6437	2843	75.879	3361	82.9436	3456	9.36726	489	8.85615	372	9.70867	380	3.41e-303	-3.11822	down
Ganoderma_lingzhi_newGene_91	--	2.54063	53	1.4422	37	2.35669	57	0.122848	4	0.270534	7	0.229917	6	5.96e-09	-3.11667	down
g3004	g3004	46.6861	864	63.6282	1443	41.6852	890	7.44185	199	4.80156	104	5.43989	109	1.38e-75	-3.11205	down
g1329	g1329	24.1265	774	30.2027	1186	28.4637	1052	3.36613	156	2.88214	108	3.4603	120	1.8e-123	-3.11197	down
g6565	g6565	8.04361	788	8.71065	1046	9.2039	1040	1.30683	185	0.765126	88	0.953542	101	5e-97	-3.10654	down
g5559	g5559	44.6616	2326	44.4106	2834	40.2635	2417	5.37024	404	5.77257	350	4.17591	236	3.58e-174	-3.10117	down
g8233	g8233	16.4196	538	17.7653	712	20.6752	780	2.26478	107	2.35655	90	1.83582	65	3.6e-87	-3.09859	down
g9318	g9318	2.03704	72	2.69069	116	1.92923	79	0.268971	14	0.207768	9	0.252878	10	5.61e-15	-3.0896	down
g6089	g6089	384.841	10350	397.818	13108	402.384	12475	48.121	1866	43.7374	1366	50.6686	1473	0	-3.08946	down
Ganoderma_lingzhi_newGene_401	--	49.1453	1878	66.6167	3199	73.4324	3231	7.93652	424	8.33548	373	6.93818	275	5.13e-150	-3.08744	down
g8341	g8341	207.396	6646	228.779	8982	237.201	8762	29.3165	1355	26.7678	996	24.6922	856	0	-3.08725	down
g8921	g8921	82.6065	2088	84.2903	2610	89.3053	2602	11.3508	414	9.25248	272	10.3252	283	2.18e-244	-3.07442	down
g3412	g3412	17.4608	888	18.4982	1153	17.9084	1050	2.58656	190	1.92401	114	1.9368	107	1.06e-120	-3.07418	down
g10321	g10321	24.7719	797	27.879	1098	24.3321	902	2.64155	123	3.12488	117	3.59692	125	8.41e-108	-3.0722	down
g6428	g6428	30.3877	832	32.0377	1075	29.4222	929	2.96589	118	3.1005	99	5.10302	151	8.84e-84	-3.07196	down
g1302	g1302	19.5919	1469	23.7152	2178	23.5838	2038	2.90175	314	2.15785	188	3.02905	246	1.36e-162	-3.07179	down
Ganoderma_lingzhi_newGene_1755	--	7.5273	86	9.65642	135	7.7468	102	1.11027	19	0.857652	12	0	0	0.000861472	-3.06584	down
Ganoderma_lingzhi_newGene_2529	--	12.8017	785	13.6388	1028	15.3976	1087	1.57541	139	1.55607	113	1.91939	130	7.11e-118	-3.06271	down
g1182	g1182	177.424	5380	249.5	9268	233.103	8148	24.0404	1051	31.3592	1104	24.3953	799	1.56e-66	-3.06135	down
g8266	g8266	72.2375	620	76.3281	803	75.1092	744	9.6659	120	6.21504	62	11.3617	106	3.53e-78	-3.05715	down
Ganoderma_lingzhi_newGene_1987	--	1.15063	35	2.44596	91	1.78503	63	0.279646	13	0.257799	10	0	0	1.39e-08	-3.05164	down
g1891	g1891	118.823	6788	124.474	8712	127.611	8404	16.0546	1322	14.3747	954	15.2957	945	0	-3.05134	down
g3161	g3161	3.1745	146	5.26369	295	3.12272	165	0.414701	28	0.526878	28	0.428518	22	2.66e-25	-3.04702	down
g3527	g3527	97.3425	3212	110.406	4464	98.3021	3740	12.8122	610	12.6431	485	12.3436	441	0	-3.04691	down
g7915	g7915	183.452	16043	195.977	20998	201.334	20296	23.1349	2917	24.3683	2476	24.6302	2329	0	-3.04219	down
g1437	g1437	549.019	19372	520.158	22488	525.567	21378	74.0167	3765	61.9599	2539	62.9365	2401	0	-3.03706	down
g3602	g3602	802.529	27552	911.181	38327	939.359	37176	113.654	5625	121.36	4838	95.471	3544	0	-3.03382	down
g8006	g8006	19.0067	671	24.4226	1056	22.0368	897	2.54935	130	2.4699	102	3.09697	119	8.75e-102	-3.0331	down
g2324	g2324	13.4714	639	14.1002	819	13.879	759	2.02841	139	1.63447	90	1.43782	74	4.78e-93	-3.03225	down
Ganoderma_lingzhi_newGene_1482	--	22.6505	614	16.9465	787	26.2564	788	0.971222	131	0.800031	87	1.97699	80	1.18e-97	-3.03195	down
g8080	g8080	378.056	10348	450.041	15092	451.341	14240	49.4523	1952	58.5064	1860	52.3869	1550	0	-3.02583	down
Ganoderma_lingzhi_newGene_117	--	49.6672	2565	58.4657	3708	59.8898	3573	6.82199	520	7.50837	436	6.85691	385	5.29e-286	-3.02144	down
g6606	g6606	105.981	8500	109.149	10726	110.262	10194	13.4647	1557	12.478	1163	15.0915	1309	0	-3.02116	down
g8910	g8910	9.23655	158	11.1185	233	12.2117	241	1.58874	40	1.03725	21	1.28724	24	9.14e-31	-3.02059	down
g6223	g6223	64.768	2613	69.1467	3418	69.0685	3212	8.85193	515	8.44362	396	8.29816	362	0	-3.01649	down
Ganoderma_lingzhi_newGene_706	--	70.8577	2125	75.7426	2782	58.6479	2027	7.61344	329	8.39163	293	9.97217	324	3.95e-138	-3.01523	down
g11082	g11082	294.542	4691	313.597	6120	302.24	5549	37.3484	858	35.5231	657	42.7019	736	0	-3.01167	down
g7137	g7137	32.8878	1421	32.4447	1718	33.8061	1684	3.80179	237	4.3469	219	4.41379	207	1.53e-178	-3.01117	down
g10452	g10452	22.0652	434	25.8078	622	26.6751	605	3.58027	102	2.08141	48	3.63561	78	5.85e-63	-3.00709	down
g9816	g9816	11.1179	485	10.0257	536	11.9901	603	1.16089	73	1.22627	63	1.81407	86	1.57e-62	-3.00319	down
Ganoderma_lingzhi_newGene_1532	--	25.3435	1558	26.8703	2062	31.3428	2279	3.0263	285	3.77857	285	3.51642	244	7.22e-167	-2.99431	down
g10652	g10652	85.5225	3997	86.3783	4946	86.2898	4649	11.5835	781	10.7712	585	10.9801	555	0	-2.98417	down
g7006	g7006	28.6919	1713	34.4724	2522	34.3482	2364	4.36864	376	3.66618	255	4.5378	293	9.57e-200	-2.98203	down
Ganoderma_lingzhi_newGene_3748	--	6.73633	203	6.80488	251	5.82341	202	0.770128	34	1.00532	36	0.621591	21	6.84e-31	-2.98072	down
g3901	g3901	685.672	15560	765.438	21282	782.983	20483	94.9108	3105	98.651	2600	96.1889	2358	0	-2.97911	down
g10874	g10874	63.5998	3693	75.3445	5339	72.7561	4858	8.96469	751	9.09117	611	9.36282	588	0	-2.97821	down
g30	g30	63.3233	4270	69.1298	5711	61.1439	4753	8.71496	847	9.12646	715	7.25319	529	6.02e-247	-2.97689	down
Ganoderma_lingzhi_newGene_3750	--	4.8503	134	4.92526	167	4.62909	148	0.832891	34	0.478475	16	0.406003	13	7.83e-22	-2.97498	down
g10408	g10408	6.1069	159	5.13631	164	6.61971	199	1.03664	39	0.546906	17	0.625136	18	4.22e-24	-2.96772	down
g6116	g6116	35.6954	1192	40.1804	1644	39.7604	1530	4.64417	224	5.57762	217	4.86664	176	4.93e-162	-2.96557	down
g6464	g6464	41.4526	1262	48.4707	1807	51.3223	1800	5.45548	240	5.46024	193	7.56448	249	2.31e-134	-2.96542	down
g2392	g2392	40.2877	730	42.6936	948	38.8362	812	4.64929	122	5.83406	123	5.45673	107	6.07e-100	-2.96385	down
g8403	g8403	174.766	2967	179.159	3727	179.124	3506	24.1314	591	21.1369	417	24.6684	453	8.25e-293	-2.96153	down
g7981	g7981	25.7411	784	25.1878	939	28.1677	988	3.46754	153	3.69812	131	3.15293	104	2.59e-112	-2.95777	down
g1085	g1085	9.59094	400	10.1861	521	13.1089	630	1.52822	92	1.17154	57	1.56583	71	9.41e-61	-2.95667	down
g8413	g8413	50.2319	2041	54.2221	2699	57.8341	2709	6.9382	407	7.10942	336	7.37776	324	9.39e-255	-2.95172	down
g5360	g5360	100.009	7563	114.766	10634	113.097	9860	15.4223	1682	13.8772	1219	13.9789	1143	0	-2.95101	down
Ganoderma_lingzhi_newGene_1824	--	39.7367	2971	41.9296	3514	51.5917	3425	6.0873	561	6.95027	431	5.53873	439	3.81e-284	-2.95074	down
g1459	g1459	471.687	8727	573.181	12993	501.962	10706	66.1411	1764	77.2368	1660	61.6125	1233	5.51e-268	-2.94473	down
g5563	g5563	13.6431	624	13.4051	751	15.7376	829	1.86428	123	2.07526	111	1.69517	84	2.46e-90	-2.94161	down
g2387	g2387	399.303	19687	439.476	26548	459.313	26105	56.334	4004	60.8343	3483	56.532	3013	0	-2.93332	down
g2120	g2120	84.7154	6286	84.7399	7704	85.6957	7330	11.8528	1268	11.2621	971	11.2203	900	0	-2.92603	down
Ganoderma_lingzhi_newGene_1469	--	7.39369	887	7.66511	1124	8.77916	1212	1.12108	193	0.741336	103	1.33306	173	5.09e-86	-2.92577	down
g8657	g8657	26.9005	1157	25.2553	1331	28.8472	1431	3.77714	235	3.86159	193	3.19303	149	1.23e-137	-2.92409	down
g6090	g6090	93.8998	3206	90.4684	3785	95.4198	3756	13.6199	671	10.7462	427	13.2525	490	5.06e-238	-2.92377	down
Ganoderma_lingzhi_newGene_1791	--	7.81377	832	8.43367	981	9.35023	957	1.65288	186	0.999805	102	1.19239	122	6.45e-99	-2.92157	down
g7164	g7164	52.0728	2230	52.4982	2755	54.2557	2679	6.87204	425	7.08032	353	7.48824	347	1.52e-254	-2.92087	down
g6813	g6813	134.797	6942	137.005	8645	144.673	8589	19.1796	1424	19.581	1171	17.4806	974	0	-2.91971	down
Ganoderma_lingzhi_newGene_250	--	0.911686	58	1.57474	102	1.21763	86	0.09446	9	0.213309	16	0	0	0.00171378	-2.91209	down
g7799	g7799	42.4323	1821	43.4864	2287	46.4429	2298	5.61428	348	6.10386	305	6.27939	292	1.87e-219	-2.90952	down
g10537	g10537	19.2774	410	15.9538	416	21.6042	530	2.85934	88	2.548	63	2.17991	51	4.98e-53	-2.90588	down
g9403	g9403	75.7262	5973	78.0483	7542	79.6489	7242	11.9898	1364	8.61366	789	11.2397	959	2.22e-232	-2.90422	down
g5438	g5438	65.6421	2614	72.1453	3521	68.1251	3124	9.88354	569	8.6768	440	8.67474	375	4.16e-268	-2.89985	down
g7098	g7098	371.716	7586	383.671	9594	401.001	9434	53.7108	1581	53.7552	1274	51.1703	1129	0	-2.89785	down
Ganoderma_lingzhi_newGene_3904	--	4.98486	117	5.1624	148	7.80319	210	0.624336	22	0.825183	24	0.792234	22	2.71e-21	-2.89651	down
g4796	g4796	174.22	5300	171.57	6395	188.868	6624	24.8528	1090	22.7901	806	26.0839	858	0	-2.89101	down
Ganoderma_lingzhi_newGene_905	--	3.45682	89	2.23372	70	2.99323	88	0.389228	15	0.452864	14	0.218946	7	1.37e-12	-2.8902	down
g10243	g10243	12.6874	470	14.7976	671	18.2716	780	2.12935	114	2.19302	95	1.89544	76	6.41e-70	-2.88935	down
g4434	g4434	230.696	4688	285.543	7086	258.293	6010	40.5423	1178	33.62	804	31.6848	703	9.78e-247	-2.88725	down
Ganoderma_lingzhi_newGene_199	--	21.6627	859	25.2886	1249	24.605	1115	3.08104	186	3.33216	151	3.31762	144	9.35e-129	-2.88725	down
g10529	g10529	29.355	1137	29.047	1378	27.5495	1230	2.89462	162	3.83658	173	5.16861	217	1.48e-83	-2.88625	down
g11328	g11328	37.7675	1787	45.7335	2651	47.5633	2594	6.60296	451	7.1265	392	4.3642	224	3.29e-112	-2.87316	down
g6229	g6229	57.3111	1533	56.3182	1841	53.7054	1659	8.93731	345	7.5963	236	6.70698	194	8.39e-144	-2.8706	down
Ganoderma_lingzhi_newGene_2849	--	25.789	565	22.4484	649	20.9316	574	2.71388	97	3.53587	93	3.37496	81	1.61e-71	-2.87059	down
Ganoderma_lingzhi_newGene_371	--	20.3173	1168	22.6612	1586	20.8261	1380	2.95487	243	2.86487	190	3.15563	194	7.72e-156	-2.86983	down
g9692	g9692	311.506	10546	346.131	14358	341.79	13339	49.1252	2398	46.5755	1831	44.5992	1633	0	-2.86359	down
Ganoderma_lingzhi_newGene_2297	--	1.90689	142	0.794922	74	1.26928	112	0.040916	5	0.303989	27	0.159531	9	0.00013268	-2.84896	down
g7569	g7569	115.643	1688	116.583	2085	119.201	2005	18.6556	393	13.7304	233	17.3593	274	5.32e-163	-2.84653	down
g9867	g9867	28.5083	2319	26.9268	2684	30.9158	2900	4.46168	524	4.04516	383	3.72178	328	2.14e-203	-2.84434	down
Ganoderma_lingzhi_newGene_3564	--	2.71932	70	2.12519	68	1.89684	57	0.301743	12	0.282223	9	0.279649	8	1.04e-10	-2.84077	down
g3124	g3124	7.92575	1120	8.02767	1390	7.90081	1287	1.34202	274	1.01635	167	1.01632	156	2.84e-122	-2.83805	down
g851	g851	200.299	3974	224.144	5448	232.443	5316	34.0681	975	32.2428	743	27.3215	586	1.77e-266	-2.83692	down
g9337	g9337	55.1653	4114	58.8968	5382	61.7165	5306	9.23366	993	7.93997	688	8.06576	651	0	-2.8279	down
g10042	g10042	236.177	3762	211.851	4134	221.336	4064	33.6447	773	27.7157	513	35.1143	605	1.18e-200	-2.82777	down
g8160	g8160	102.6	4384	111.725	5849	109.967	5416	16.5506	1020	13.3818	664	16.7771	775	5.33e-277	-2.82676	down
Ganoderma_lingzhi_newGene_4424	--	7.44872	417	6.75833	524	8.74432	613	1.09439	84	1.27514	97	1.08915	60	1.02e-54	-2.82183	down
Ganoderma_lingzhi_newGene_2611	--	6.82519	447	8.33566	679	7.81743	588	0.953269	75	1.59984	96	1.68226	91	2.51e-57	-2.82055	down
g6560	g6560	177.999	6536	180.611	8125	189.88	8037	26.0201	1378	27.2365	1162	26.2206	1041	0	-2.81964	down
Ganoderma_lingzhi_newGene_2823	--	0.69105	30	0.928616	49	0.81473	40	0.030324	2	0.082627	5	0.195906	9	1.17e-06	-2.81958	down
g10244	g10244	176.648	6873	197.17	9400	193.927	8699	27.7842	1559	26.0535	1178	28.5859	1203	0	-2.81613	down
g8659	g8659	9.75148	248	8.66563	270	10.2982	302	1.46493	54	1.3066	39	1.29363	36	2.08e-37	-2.81558	down
Ganoderma_lingzhi_newGene_1596	--	42.1764	1228	54.5056	1916	57.3303	1860	7.92541	334	7.30007	252	6.33828	202	8.85e-135	-2.81398	down
g263	g263	234.482	7961	252.068	10485	248.156	9712	36.4249	1783	36.9314	1456	33.4971	1230	0	-2.81313	down
g7322	g7322	5.19041	166	5.45649	213	5.89115	217	0.875842	41	0.525431	20	0.92357	32	4.13e-27	-2.81118	down
g1747	g1747	242.352	27572	246.474	34357	242.272	31774	37.2309	6106	33.2522	4393	36.5829	4500	0	-2.80619	down
Ganoderma_lingzhi_newGene_724	--	11.9171	318	13.4769	440	12.7655	392	1.84918	72	1.59188	50	2.03315	59	2.72e-51	-2.80565	down
Ganoderma_lingzhi_newGene_2765	--	19.044	915	18.473	1086	22.1782	1226	2.97359	206	3.04607	170	2.66312	138	2.97e-113	-2.80498	down
g4928	g4928	6.11247	130	8.95181	234	5.92127	146	1.22176	38	0.562765	14	1.14293	27	1.03e-19	-2.80468	down
g9148	g9148	544.482	28922	558.255	36332	550.918	33734	78.4714	6009	73.8975	4558	91.0235	5227	0	-2.79879	down
g2696	g2696	378.038	9049	400.066	11733	383.581	10585	55.7359	1924	57.8945	1610	57.252	1482	0	-2.79879	down
Ganoderma_lingzhi_newGene_3156	--	1.80567	31	1.7172	36	2.19433	44	0.211468	6	0.358201	8	0.061664	2	1.31e-06	-2.7932	down
Ganoderma_lingzhi_newGene_1582	--	2.44598	107	2.43411	132	3.08431	157	0.388237	26	0.348562	18	0.360677	18	2.06e-19	-2.791	down
Ganoderma_lingzhi_newGene_944	--	15.1155	1077	19.6315	1782	18.6667	1575	3.9903	271	3.93155	221	2.6407	212	8.14e-129	-2.78939	down
g10163	g10163	3.02897	59	2.38553	57	3.74058	84	0.584098	17	0.20304	5	0.416725	9	5.7e-10	-2.78695	down
g6791	g6791	6.97344	304	6.216	332	6.20642	312	1.00702	64	0.958979	49	0.834262	40	3.34e-41	-2.78645	down
g10983	g10983	24.8552	1171	21.6321	1249	23.1796	1259	3.41361	232	3.02658	166	3.87878	198	9.49e-111	-2.78559	down
Ganoderma_lingzhi_newGene_1109	--	3.11288	98	2.77279	114	3.16692	124	0.486795	24	0.539103	22	0.165742	7	3.8e-15	-2.78544	down
Ganoderma_lingzhi_newGene_2413	--	20.2418	366	24.2762	538	26.201	546	3.10965	81	3.22795	68	4.13026	81	7.41e-57	-2.78052	down
g3677	g3677	179.037	24876	167.73	28555	178.952	28663	26.8546	5379	24.3306	3926	27.2528	4094	0	-2.77979	down
g11023	g11023	77.4679	4418	90.6285	6333	95.7006	6292	12.0714	993	13.4924	894	13.7351	847	1.01e-279	-2.77769	down
Ganoderma_lingzhi_newGene_2578	--	237.876	21601	258.476	29029	250.234	26580	36.2302	4725	38.5549	3980	39.0336	3782	0	-2.77746	down
g4403	g4403	10.6085	239	14.1721	389	11.7201	303	1.43686	47	1.72262	45	2.23185	55	1.48e-36	-2.77106	down
Ganoderma_lingzhi_newGene_3210	--	3.11471	54	4.00889	85	3.45248	69	0.774059	20	0	0	0.248281	5	0.00423519	-2.76389	down
g9618	g9618	75.7263	3026	89.0123	4358	81.9824	3777	12.1982	703	14.0794	654	10.939	473	1.46e-200	-2.75669	down
g7586	g7586	56.5595	793	64.9141	1115	72.286	1169	9.5944	194	10.387	170	9.16984	139	3.83e-107	-2.75501	down
g5615	g5615	139.687	4370	158.877	6089	178.084	6422	21.9283	989	27.9441	1015	22.2387	752	3.37e-189	-2.75237	down
g11022	g11022	8.82628	427	10.1133	600	8.67085	484	1.73612	122	1.26772	72	1.07374	57	6.72e-53	-2.75185	down
g6002	g6002	3.85605	89	3.65369	103	3.72343	99	0.431602	15	0.394163	11	0.808231	20	4.06e-14	-2.74916	down
g2775	g2775	12.4485	744	12.1244	887	14.3955	991	1.79259	155	2.24427	156	1.89783	123	2.13e-90	-2.73919	down
g7356	g7356	72.4308	5133	80.6453	7002	79.7859	6517	12.0195	1228	11.908	980	11.7839	903	0	-2.73673	down
g2325	g2325	21.1187	1001	24.3236	1413	24.4526	1336	3.63348	249	3.95235	218	3.05106	157	2.53e-122	-2.73615	down
g3411	g3411	18.6083	861	19.673	1115	19.7828	1055	2.52548	169	3.55579	191	2.81956	141	5.98e-97	-2.73609	down
g8125	g8125	1537.05	21108	1860.74	31308	1803.35	28548	270.219	5350	274.268	4374	255.501	3793	0	-2.73097	down
g9536	g9536	312.065	9494	368.604	13739	361.938	12693	55.5252	2435	54.4531	1924	50.9543	1676	0	-2.72574	down
g636	g636	18.4781	189	23.3607	293	25.6418	302	2.87773	43	3.78957	45	3.59972	40	1.14e-32	-2.72538	down
g568	g568	764.609	40395	846.643	54804	864.162	52630	124.91	9513	129.396	7939	128.517	7340	0	-2.72531	down
g8579	g8579	12.3689	705	11.2387	784	14.1101	927	1.7211	142	2.0791	138	2.00464	124	5.78e-81	-2.72451	down
g2682	g2682	418.597	17245	485.383	24500	478.638	22731	73.9726	4393	67.6337	3236	72.6057	3234	0	-2.72187	down
g7867	g7867	10.9136	158	13.851	245	11.9939	200	1.37814	29	1.89747	32	2.32681	37	2e-25	-2.71968	down
g9689	g9689	28.0845	303	30.6776	406	24.349	303	4.13422	65	3.48383	44	5.11116	60	4.43e-39	-2.71879	down
Ganoderma_lingzhi_newGene_2015	--	35.5433	943	33.9565	1103	40.4359	1236	4.98069	191	8.04133	248	3.30676	95	4.4e-13	-2.71649	down
g1523	g1523	263.417	4673	294.739	6406	292.362	5979	42.5851	1089	43.4738	896	46.4407	891	0	-2.71553	down
g5384	g5384	17.747	586	20.1969	817	21.7312	827	3.04823	145	2.68292	103	3.51046	126	7.09e-82	-2.71523	down
g3920	g3920	102.215	3909	108.615	5089	107.538	4741	17.9101	988	15.179	675	16.4326	680	2.04e-297	-2.71374	down
g9704	g9704	53.9582	2460	55.8771	3121	57.7388	3035	9.796	644	8.08797	429	8.23228	406	6.11e-216	-2.70783	down
g2875	g2875	3.87314	202	4.53815	290	4.68863	282	0.944173	71	0.462271	28	0.584985	33	1.9e-28	-2.70545	down
g2083	g2083	16.558	978	18.3442	1328	19.6898	1341	3.05325	258	2.72882	187	2.81288	179	6.95e-130	-2.69861	down
g2661	g2661	152.28	3370	161.85	4388	157.588	4020	22.623	722	25.4279	654	26.4216	632	1.61e-258	-2.69814	down
g2862	g2862	7.66622	673	6.76198	727	7.35614	744	1.26818	161	1.08888	111	1.05056	100	2.19e-76	-2.69422	down
g4025	g4025	48.0932	1418	54.3232	1962	50.0407	1700	8.27784	352	9.11805	312	6.58613	210	3.32e-128	-2.69359	down
g8566	g8566	5.33027	195	5.11798	229	6.47522	272	0.821535	44	0.884982	38	0.897724	36	1.8e-30	-2.69079	down
Ganoderma_lingzhi_newGene_378	--	3.44146	325	3.58458	413	3.02296	339	0.518929	74	0.57939	65	0.449872	46	1.94e-43	-2.68972	down
g11341	g11341	49.4901	1185	58.8836	1727	58.4533	1613	8.39937	290	9.28926	259	8.68346	225	3.31e-146	-2.68907	down
g3543	g3543	414.376	20549	452.956	27521	430.939	24635	69.9965	5004	67.931	3912	68.8396	3691	0	-2.684	down
Ganoderma_lingzhi_newGene_90	--	13.9021	366	16.0699	517	17.8024	539	2.76325	105	2.65301	81	2.04508	59	4.03e-54	-2.68262	down
g2022	g2022	51.9155	3006	58.312	4136	65.2279	4353	9.72939	812	8.73584	588	9.4301	591	2.48e-236	-2.68047	down
Ganoderma_lingzhi_newGene_1913	--	52.7617	5265	59.9506	7316	58.3435	6693	9.19519	1311	8.24607	946	10.1489	1089	4.09e-281	-2.67424	down
g10402	g10402	114.819	3658	110.786	4324	100.55	3692	17.8669	821	16.2381	601	18.2251	628	1.67e-199	-2.67383	down
g4929	g4929	55.6611	3143	55.0164	3806	55.764	3630	9.51517	775	8.48126	556	8.63842	528	3.09e-252	-2.67378	down
Ganoderma_lingzhi_newGene_3225	--	6.22329	294	5.26212	309	6.26991	317	0.741255	67	0.961234	68	0.437764	26	1.16e-28	-2.67137	down
g11493	g11493	19.4473	744	22.4695	1053	20.5292	905	3.0837	170	3.82137	170	3.09477	128	1.07e-91	-2.67064	down
g7408	g7408	118.39	7362	121.091	9225	124.306	8910	19.7826	1774	18.1058	1308	20.708	1392	0	-2.66781	down
g7935	g7935	5.73252	76	7.59847	124	8.15286	125	0.890034	18	1.73725	27	0.598773	9	2.86e-13	-2.66741	down
Ganoderma_lingzhi_newGene_709	--	2.54918	33	2.11807	34	2.85957	43	0.572234	11	0.262264	4	0.184474	3	3.02e-06	-2.66712	down
Ganoderma_lingzhi_newGene_1467	--	6.83065	414	9.60826	717	2.83973	199	0.113594	12	0.800373	58	1.43832	94	0.00184091	-2.66687	down
g11405	g11405	1.20471	30	2.07176	63	1.21087	35	0.162595	6	0.289818	9	0.150644	5	8.64e-07	-2.66568	down
g10040	g10040	8.35526	169	8.23708	204	7.36375	171	1.30573	38	0.831725	20	1.61122	36	1.92e-22	-2.66333	down
g11111	g11111	8.32902	287	9.78083	413	8.05653	320	1.33157	67	1.56963	63	1.25039	47	8.29e-41	-2.66282	down
g6091	g6091	80.1399	1812	79.595	2205	79.5858	2074	14.172	462	12.0506	317	12.3131	301	3.49e-173	-2.66171	down
g4325	g4325	11.2119	181	11.2511	223	11.3884	212	1.00724	24	2.62795	50	1.69256	30	2.33e-21	-2.66134	down
Ganoderma_lingzhi_newGene_50	--	2.58955	32	4.31103	65	4.59529	65	0.503666	9	0.520169	8	0.619666	9	2.76e-08	-2.65765	down
g2486	g2486	82.9508	2880	97.6648	4154	96.8946	3878	14.9158	747	14.565	588	15.4449	580	3.11e-263	-2.65699	down
Ganoderma_lingzhi_newGene_159	--	9.92726	966	11.2504	1250	11.8481	1243	2.05213	281	1.41751	155	1.76775	179	1.55e-100	-2.65484	down
Ganoderma_lingzhi_newGene_2354	--	11.7602	242	14.2068	329	12.354	282	1.72235	59	1.48974	43	1.9257	47	4.66e-37	-2.65437	down
g5243	g5243	116.901	2130	121.865	2720	129.43	2718	18.9431	498	21.7768	461	19.348	381	4.92e-203	-2.64728	down
g4870	g4870	5.74997	168	7.69039	275	6.47921	218	0.927795	39	1.21351	41	1.06863	34	1.68e-27	-2.64715	down
Ganoderma_lingzhi_newGene_89	--	11.0467	638	13.3882	973	12.3419	846	2.11938	185	2.16115	145	1.6638	107	7.28e-81	-2.63974	down
g1473	g1473	356.962	16749	383.746	22061	381.988	20661	64.3883	4355	59.2022	3226	60.8318	3086	0	-2.6388	down
g11121	g11121	144.483	9521	146.339	11816	150.764	11453	23.8008	2261	23.0095	1761	25.9605	1850	0	-2.63579	down
g7819	g7819	192.23	4510	211.912	6092	206.048	5573	34.5079	1167	33.5604	915	32.3625	821	0	-2.63417	down
Ganoderma_lingzhi_newGene_2684	--	6.97357	290	9.03097	460	8.23109	394	1.08984	66	1.42915	69	1.42881	65	2.65e-43	-2.63407	down
g3708	g3708	29.2956	665	34.1514	950	40.6409	1064	4.9059	161	5.71911	151	6.45198	159	4.4e-76	-2.63314	down
g3847	g3847	183.692	6079	189.669	7690	182.515	6963	31.8081	1518	28.974	1114	30.8933	1106	0	-2.63289	down
g2350	g2350	1776.89	76591	1934.06	102143	1883.47	93588	302.351	18787	301.419	15087	319.715	14898	0	-2.63257	down
g7027	g7027	802.46	12244	903.695	16895	918.61	16158	147.054	3235	151.193	2679	135.603	2237	0	-2.62776	down
Ganoderma_lingzhi_newGene_499	--	1.90097	43	2.14603	63	1.72642	45	0.177507	7	0.366208	11	0.238108	7	6.21e-08	-2.62677	down
g1428	g1428	663.025	26303	752.185	36561	774.253	35408	119.171	6815	124.831	5751	118.747	5093	0	-2.62488	down
Ganoderma_lingzhi_newGene_3690	--	4.65456	609	4.82717	709	4.59219	786	0.955917	156	0.502354	101	0.681542	123	9.31e-73	-2.62267	down
g775	g775	591.923	47642	605.821	59743	615.045	57066	104.003	12067	95.7798	8952	102.465	8916	0	-2.61888	down
g2965	g2965	5.14668	99	6.39637	150	4.95481	109	0.961708	27	0.668417	15	0.9778	21	5.29e-16	-2.61873	down
g1880	g1880	190.331	16998	205.664	22588	205.656	21251	34.1388	4408	30.988	3207	35.569	3427	0	-2.61651	down
Ganoderma_lingzhi_newGene_2149	--	6.59357	227	6.30506	267	7.80699	325	0.683986	38	1.26885	56	1.21709	50	5.31e-28	-2.61357	down
Ganoderma_lingzhi_newGene_1464	--	4.63853	140	3.88403	144	4.61962	161	0.503831	22	0.597106	21	1.05673	35	1.74e-17	-2.61326	down
Ganoderma_lingzhi_newGene_4190	--	47.6408	1297	48.2956	1600	45.9379	1469	8.47314	345	6.83331	228	7.7955	229	6.16e-133	-2.60921	down
g6462	g6462	56.7051	1439	53.9028	1676	57.3239	1677	8.16821	299	9.61745	284	10.3945	286	1.18e-127	-2.60898	down
g4252	g4252	205.012	5689	212.698	7261	221.624	7090	35.5344	1389	38.906	1211	35.8844	1054	0	-2.60825	down
Ganoderma_lingzhi_newGene_2025	--	3.94035	160	2.84489	142	2.98572	140	0.775983	46	0.373698	18	0.38832	18	3.4e-16	-2.60714	down
Ganoderma_lingzhi_newGene_391	--	1.15718	35	0.999138	37	1.13772	36	0.168605	8	0.260813	10	0	0	2.03e-05	-2.60699	down
Ganoderma_lingzhi_newGene_3979	--	19.3561	1268	19.7294	1598	19.7262	1467	3.46971	334	3.48247	261	2.89031	204	9.93e-131	-2.60126	down
g2987	g2987	2.68509	55	2.95908	74	2.71625	64	0.239295	8	0.737916	18	0.282966	7	7.22e-09	-2.59447	down
g5346	g5346	125.048	1730	150.404	2549	152.658	2434	23.5315	470	21.7236	349	27.2057	407	1.5e-155	-2.59286	down
g7233	g7233	934.88	16226	957.76	20367	960.479	19217	165.772	4148	149.624	3016	169.119	3174	0	-2.59214	down
Ganoderma_lingzhi_newGene_2536	--	4.48474	250	3.90868	337	4.82149	373	0.800974	63	0.792212	55	0.77002	56	2.67e-38	-2.59188	down
g2678	g2678	116.416	3353	134.771	4756	135.42	4496	21.7393	903	21.3127	713	22.5556	703	2.39e-280	-2.58985	down
Ganoderma_lingzhi_newGene_1373	--	4.09549	207	5.31266	363	4.44514	277	0.983302	74	1.10191	61	0.339767	20	7.03e-22	-2.5898	down
g7761	g7761	182.832	5580	199.972	7477	196.902	6927	30.4641	1341	34.9122	1238	33.2717	1098	3.69e-306	-2.58794	down
g2363	g2363	7.18224	100	8.76701	149	9.24628	148	1.76076	36	0.823962	14	1.42518	22	1.67e-16	-2.58784	down
g9688	g9688	313.808	6764	373.093	9852	352.487	8758	60.1267	1868	58.7411	1471	57.9744	1351	0	-2.5861	down
g7371	g7371	8.12616	369	9.2144	513	9.04125	474	1.68923	111	0.951498	51	1.78615	88	3.26e-42	-2.58486	down
g10640	g10640	32.6654	1567	34.9321	2054	29.7952	1648	5.92612	410	5.38375	300	5.32332	277	6.72e-134	-2.5777	down
g11386	g11386	89.3382	11221	95.3442	14672	93.1266	13483	16.7154	3027	13.9617	2037	16.9825	2306	2.19e-302	-2.5765	down
Ganoderma_lingzhi_newGene_2102	--	4.35932	214	4.5688	262	5.01444	285	0.616958	56	0.918426	54	0.47402	31	1.2e-29	-2.57251	down
g4587	g4587	60.5393	1813	66.4407	2438	62.4315	2156	11.9149	517	10.0842	351	10.5202	341	2.83e-171	-2.56669	down
g8683	g8683	20.8749	265	21.2388	331	26.3722	386	4.88357	90	3.69461	55	2.88195	40	7.55e-34	-2.56655	down
g9603	g9603	6.91451	86	6.7016	102	7.21613	104	2.11482	38	0.416795	6	0.79792	11	5.74e-10	-2.56624	down
g11178	g11178	69.7198	2241	67.5214	2659	69.387	2571	11.1377	516	10.4085	389	14.3028	497	4.63e-136	-2.56237	down
g1401	g1401	344.842	19041	422.111	28557	434.882	27681	68.4088	5445	72.9351	4677	66.5799	3975	0	-2.55989	down
g11245	g11245	11.2827	80	12.2573	106	10.1767	83	1.64102	17	1.83215	16	2.01261	16	1.1e-12	-2.55351	down
g10815	g10815	110.887	7307	114.032	9207	116.35	8839	19.516	1854	19.9526	1527	20.0513	1429	0	-2.55335	down
g3010	g3010	109.36	3484	105.184	4105	93.3274	3427	16.2617	747	15.9935	592	21.5643	743	4.29e-122	-2.5522	down
Ganoderma_lingzhi_newGene_4330	--	19.9551	962	21.3257	1257	19.6013	1084	3.59752	253	3.59879	202	3.29026	173	3.49e-109	-2.551	down
g3233	g3233	23.8836	442	27.4128	622	23.9408	511	4.83691	129	3.91291	85	4.21517	85	1.54e-57	-2.54902	down
Ganoderma_lingzhi_newGene_541	--	0.774606	56	0.839913	82	1.04201	91	0.062546	7	0.198841	19	0.152674	14	1.72e-09	-2.54523	down
g156	g156	1654.64	64852	1832.08	87980	1881.76	85022	303.343	17139	332.938	15153	304.528	12903	0	-2.54418	down
Ganoderma_lingzhi_newGene_2076	--	1.74029	88	2.66984	156	1.91664	110	0.437492	23	0.505933	25	0.292141	17	7.01e-15	-2.53878	down
g5649	g5649	84.3435	2397	96.6701	3366	100.032	3278	16.638	682	16.1267	533	16.6429	512	3.22e-226	-2.53707	down
g11615	g11615	22.8083	640	19.0591	655	20.5232	664	3.68293	149	3.3622	110	3.91161	119	4.95e-63	-2.53531	down
g2598	g2598	38.0144	3220	44.2315	4590	44.9039	4384	7.29496	891	6.61192	651	8.54086	782	2.03e-188	-2.53333	down
Ganoderma_lingzhi_newGene_4439	--	39.9935	643	53.3915	1051	46.0289	852	9.80771	227	2.53881	48	10.1507	177	4.4e-06	-2.53251	down
g10554	g10554	8.78242	169	11.2196	264	10.5209	233	1.84118	51	2.02147	45	1.40793	30	1.42e-26	-2.53062	down
g7136	g7136	25.255	1918	23.8401	2218	25.422	2225	4.07843	447	4.0535	358	5.09238	418	3.34e-139	-2.52923	down
Ganoderma_lingzhi_newGene_648	--	43.6277	1563	64.5582	2825	62.929	2465	8.81404	454	12.4708	512	8.56207	311	1.5e-25	-2.52833	down
g5070	g5070	7.47389	378	7.1573	443	8.36103	487	1.83883	134	1.1944	70	0.968328	53	6.73e-37	-2.52457	down
g1393	g1393	2.41166	38	2.07772	40	3.26651	59	0.502493	12	0.514084	10	0.142351	3	1e-06	-2.52299	down
Ganoderma_lingzhi_newGene_3165	--	20.7381	1020	24.4136	1471	24.4366	1386	3.79138	269	4.15313	238	4.42581	236	1.23e-117	-2.52144	down
g10403	g10403	212.007	16377	208.139	19699	218.397	19448	38.9225	4334	34.8145	3123	40.2439	3361	0	-2.52067	down
g9606	g9606	8.86943	359	10.1423	503	11.8683	554	2.25475	132	1.86192	88	1.25922	56	1.64e-40	-2.51645	down
g10585	g10585	5.65397	48	5.50956	58	6.30387	62	1.11379	14	0.494483	5	1.27595	12	3.77e-08	-2.51545	down
g3002	g3002	262.903	4664	268.318	5832	287.956	5888	49.6726	1271	49.7282	1025	47.1283	904	0	-2.51425	down
g2086	g2086	3.35055	84	5.61993	173	4.21173	122	0.612315	23	0.788164	23	0.856745	24	6.81e-15	-2.5142	down
g9125	g9125	42.5826	2762	42.2454	3357	43.1532	3226	8.12032	760	7.15425	539	7.60406	534	7.34e-218	-2.51384	down
Ganoderma_lingzhi_newGene_137	--	1.1668	63	1.61329	105	1.03096	64	0.196614	16	0.171694	12	0.233183	15	2.07e-10	-2.51028	down
g5252	g5252	67.0964	4153	78.5827	5959	77.054	5498	13.5305	1208	14.5381	1045	11.8351	792	2.01e-213	-2.50926	down
g4198	g4198	47.9974	824	58.0241	1221	47.9179	949	9.63869	239	8.71417	174	9.16976	171	4.78e-89	-2.50741	down
g567	g567	74.0632	1392	83.7145	1927	86.1876	1867	16.8386	457	13.658	298	13.1876	268	3.69e-128	-2.50353	down
g2092	g2092	601.774	21234	659.494	28511	603.517	24548	106.73	5429	119.35	4890	110.688	4222	0	-2.50268	down
g914	g914	837.576	44490	871.673	56730	874.228	53531	153.869	11782	158.111	9753	154.905	8895	0	-2.50227	down
g7818	g7818	146.119	1533	143.818	1849	160.291	1939	28.3828	430	27.3418	334	25.1769	286	2.97e-149	-2.50187	down
Ganoderma_lingzhi_newGene_3703	--	3.99855	489	4.5938	633	3.84346	519	0.795275	130	0.667568	93	0.80865	99	4.33e-58	-2.50138	down
g1276	g1276	551.515	5628	682.368	8531	716.181	8425	106.918	1573	140.725	1668	101.266	1118	1.54e-44	-2.49839	down
Ganoderma_lingzhi_newGene_2977	--	4.46282	175	5.57586	309	3.40205	180	0.991347	69	0.57463	26	0.682838	35	4.14e-19	-2.49782	down
g3398	g3398	2490.45	19475	3224.18	30891	3324.43	29968	529.54	5970	620.181	5632	473.53	4003	5.35e-60	-2.49657	down
g8315	g8315	50.0124	1159	53.6574	1524	57.9544	1549	9.34926	313	9.03974	244	10.873	273	3.1e-124	-2.49522	down
g71	g71	36.7375	3445	39.2128	4506	38.2017	4144	7.13113	949	7.44951	795	6.54465	651	8.24e-246	-2.49345	down
g8585	g8585	19.1429	455	17.1276	499	17.2486	473	3.24567	112	2.76566	77	3.64395	94	5.9e-49	-2.48975	down
g4286	g4286	89.4916	10156	86.4492	12021	91.8322	12014	15.9748	2614	16.0313	2113	16.8392	2066	0	-2.48946	down
g9941	g9941	4.14051	136	4.04009	162	4.34389	164	0.91889	44	0.523931	20	0.760194	27	1.04e-18	-2.4893	down
g10395	g10395	45.5916	1074	45.8528	1324	44.0111	1196	8.09814	275	7.87744	216	8.68558	222	3.03e-113	-2.48803	down
g10272	g10272	63.967	1885	64.4602	2328	65.5169	2226	11.0702	471	10.4305	357	13.9654	445	4.55e-133	-2.48596	down
g10754	g10754	280.991	9406	308.5	12653	304.256	11741	54.3298	2622	56.5179	2197	52.4397	1898	0	-2.48485	down
g10152	g10152	298.169	23032	324.294	30692	289.503	25779	57.6188	6416	48.6493	4364	60.6825	5068	2.06e-240	-2.48394	down
Ganoderma_lingzhi_newGene_1416	--	92.7222	4030	101.644	5412	111.232	5572	17.2466	1081	19.8451	1002	18.79	883	6.58e-230	-2.48241	down
Ganoderma_lingzhi_newGene_4230	--	1.38515	110	2.0034	194	1.94177	178	0.13006	16	0.389281	36	0.420404	37	3.24e-14	-2.48054	down
g2072	g2072	64.8231	1614	82.1757	2507	69.6672	1999	10.6603	383	10.7832	312	17.6874	476	1.09e-22	-2.47849	down
g10949	g10949	157.72	5250	151.862	6193	143.437	5504	28.668	1376	26.2853	1016	28.3902	1022	1.59e-225	-2.47716	down
g8431	g8431	42.386	1383	54.9776	2197	56.1379	2111	8.89642	419	9.44232	358	9.75901	345	1.03e-124	-2.47623	down
Ganoderma_lingzhi_newGene_684	--	29.4379	2466	33.9113	3357	42.04	3363	5.10196	638	6.35569	628	5.90937	553	2.3e-172	-2.47467	down
g2664	g2664	169.88	6545	186.2	8790	199.178	8846	37.9756	2110	31.9232	1429	32.2088	1342	8.79e-254	-2.47201	down
g1674	g1674	266.887	10283	258.935	12223	262.33	11651	49.4939	2749	44.336	1984	51.7791	2157	1.27e-286	-2.47147	down
g3947	g3947	404.346	19627	415.299	24699	433.276	24245	79.3609	5553	76.458	4310	75.8665	3981	0	-2.46861	down
g11344	g11344	3.67776	142	4.56182	215	5.45808	242	0.907355	51	0.615782	28	0.927836	39	6.26e-22	-2.46731	down
g7636	g7636	23.9837	540	28.1621	777	29.0658	755	5.97473	194	4.88799	128	3.95085	97	4.44e-60	-2.46475	down
g5589	g5589	97.5917	2020	116.764	2961	109.633	2616	20.9449	625	21.9333	528	16.8942	378	2.51e-138	-2.46409	down
g3208	g3208	18.2799	300	20.3653	410	15.2092	288	4.18621	99	3.00951	58	2.58226	46	1.96e-30	-2.46234	down
g9828	g9828	8.79267	313	8.88327	388	8.15682	335	1.39821	72	1.71056	71	1.64378	64	1.33e-38	-2.46219	down
g1321	g1321	96.3482	4742	100.037	6032	95.073	5393	17.2348	1223	17.606	1006	19.3733	1031	2.09e-255	-2.46189	down
g9651	g9651	13.5233	135	10.2468	125	14.4402	166	2.66032	39	2.39426	28	1.73115	19	1.8e-16	-2.45849	down
g3818	g3818	137.053	5555	161.508	8021	166.191	7765	26.1384	1528	29.0314	1367	31.3315	1373	1.84e-224	-2.45687	down
g7358	g7358	40.7187	1476	41.5379	1845	40.1988	1680	7.45877	390	8.13242	343	7.23326	284	4.17e-139	-2.45342	down
g1995	g1995	100.378	1972	109.413	2634	113.976	2582	19.6643	557	19.6655	449	21.18	450	9.9e-193	-2.45218	down
g7777	g7777	65.1812	2459	69.747	3261	70.1409	3177	13.2065	726	12.9532	582	12.2628	505	9.16e-221	-2.45007	down
g10785	g10785	6.98795	318	5.2403	293	6.37394	335	1.11949	74	1.12431	60	1.19076	59	1.46e-32	-2.44969	down
g3523	g3523	7.45826	462	8.09115	614	8.21184	586	1.54696	139	1.39378	101	1.46487	99	9.47e-62	-2.44359	down
g4359	g4359	689.689	55116	745.368	72982	762.797	70272	134.855	15535	142.839	13255	135.814	11733	0	-2.44289	down
g2755	g2755	286.62	6287	333.45	8961	305.268	7719	56.6167	1791	58.5885	1493	58.9584	1398	5.19e-303	-2.44211	down
Ganoderma_lingzhi_newGene_1605	--	81.775	6954	86.6101	9103	95.4099	9367	17.4027	2154	15.8837	1594	15.883	1477	0	-2.44148	down
g7009	g7009	27.8516	1063	28.7502	1344	26.3413	1159	4.97932	274	4.32748	192	6.34818	262	6.57e-82	-2.43931	down
g5518	g5518	50.4849	1998	58.2104	2823	53.0076	2419	10.012	572	9.28488	427	11.2091	480	1.69e-159	-2.4383	down
Ganoderma_lingzhi_newGene_2018	--	1.53773	45	2.06219	74	1.00794	34	0.205583	9	0.27877	10	0.304508	10	5.94e-07	-2.43806	down
g11501	g11501	18.1446	482	18.0088	585	21.187	648	3.93555	151	3.6655	113	3.10413	89	6.79e-57	-2.4379	down
g9163	g9163	247.544	16336	278.232	22497	231.723	17628	47.3897	4509	48.8291	3742	47.0189	3355	3.69e-257	-2.43658	down
Ganoderma_lingzhi_newGene_10	--	59.9973	927	82.1204	1555	90.6331	1615	13.9459	311	16.4055	295	13.2855	222	1.04e-75	-2.43552	down
g2776	g2776	202.899	9307	220.807	12410	210.722	11143	39.8184	2633	38.123	2031	42.1776	2092	0	-2.435	down
g1084	g1084	297.432	23571	295.507	28693	295.289	26976	56.7304	6481	53.1433	4891	58.5221	5014	0	-2.43433	down
g7851	g7851	1.05579	31	2.15269	77	1.85634	62	0.258899	11	0.24161	9	0.369874	12	1.71e-07	-2.43198	down
g11156	g11156	41.9285	1148	41.6281	1396	46.1831	1458	8.1993	324	8.56174	273	7.79975	231	1.53e-119	-2.42831	down
g11603	g11603	313.118	8749	324.306	11103	307.281	9898	62.1159	2502	54.6257	1773	63.0948	1906	5.32e-281	-2.42764	down
g2079	g2079	14.2408	671	13.4909	779	14.0116	761	2.33255	159	2.85468	157	2.74327	140	6.05e-70	-2.42462	down
g11450	g11450	8.94674	227	8.94953	279	7.78838	228	1.58079	58	2.25889	67	0.916797	26	2.44e-21	-2.42455	down
g9850	g9850	158.717	8189	165.6	10468	169.778	10098	28.9645	2155	32.5631	1951	32.7059	1825	2.02e-303	-2.42432	down
g1467	g1467	5.9642	158	7.79358	253	5.04196	154	1.52773	59	0.483152	15	1.46895	42	1.79e-14	-2.41887	down
g2559	g2559	2940.23	78228	3026.05	98646	3036.21	93124	600.961	23049	576.621	17815	549.372	15801	0	-2.41636	down
g3967	g3967	2.15841	71	2.83859	114	2.84689	108	0.240097	12	0.667683	26	0.520559	19	5.94e-11	-2.4151	down
Ganoderma_lingzhi_newGene_2348	--	23.2997	669	36.6923	1283	32.3795	1063	5.63363	228	6.26742	209	5.83214	180	7.87e-63	-2.40963	down
g3912	g3912	16.9113	558	16.8729	683	20.7154	788	3.11205	149	3.88576	149	3.4243	123	6.17e-61	-2.40901	down
g1889	g1889	101.445	3967	96.4945	4623	97.8592	4411	18.3266	1033	19.5175	887	19.3164	817	8.77e-218	-2.40615	down
Ganoderma_lingzhi_newGene_2202	--	14.8604	726	13.4945	783	13.8398	821	2.9817	230	2.30279	148	2.42202	120	8.5e-61	-2.40343	down
g10385	g10385	15.7077	863	17.5487	1182	19.2035	1216	3.4382	273	3.18244	203	3.49517	208	2.24e-99	-2.40077	down
Ganoderma_lingzhi_newGene_487	--	11.6973	747	12.9466	1010	14.2266	1047	2.89953	267	2.31427	173	2.22331	154	2.53e-78	-2.39881	down
g10598	g10598	107.805	987	118.807	1333	121.06	1278	22.2923	295	21.911	233	23.0849	229	2.18e-115	-2.39773	down
g5529	g5529	1.76456	42	3.24883	95	2.70925	75	0.281401	10	0.724665	20	0.423077	11	3.25e-08	-2.39579	down
Ganoderma_lingzhi_newGene_1619	--	35.5486	3984	34.5884	4915	36.5193	4835	6.80566	1162	6.37326	845	6.99104	909	4.99e-242	-2.39364	down
Ganoderma_lingzhi_newGene_2174	--	1.69097	107	1.90859	148	2.41668	177	0.690196	65	0.127428	10	0.149577	11	0.000606139	-2.3928	down
g2509	g2509	2.44037	54	1.71087	46	3.51175	89	0.65603	21	0.527047	14	0.129339	4	4.04e-07	-2.39259	down
g8129	g8129	38.2963	1914	36.4686	2233	40.5902	2339	7.17795	518	7.12301	414	8.19461	443	3.72e-148	-2.39126	down
g2566	g2566	1501.83	26374	1625.2	34964	1579.99	31983	297.109	7523	320.552	6535	301.376	5721	0	-2.38998	down
g6278	g6278	4.35272	137	6.48693	250	8.25215	299	1.4139	64	0.912847	34	1.28316	44	7.14e-20	-2.38917	down
Ganoderma_lingzhi_newGene_2958	--	2.03223	75	1.82396	91	1.60147	72	0.182518	13	0.248998	14	0.423265	21	7.35e-10	-2.38741	down
g6217	g6217	1.4015	62	1.58499	86	2.5399	129	0.219179	14	0.357705	19	0.444006	22	4.41e-10	-2.3857	down
g5671	g5671	35.7639	1979	31.9129	2163	32.8417	2095	6.73475	537	5.48343	353	7.5265	451	3.07e-103	-2.38101	down
g5011	g5011	6.32788	568	5.38346	592	6.81065	704	1.46456	190	1.02699	107	1.1085	108	1.07e-48	-2.37706	down
Ganoderma_lingzhi_newGene_2140	--	3.2704	73	3.63235	99	3.11511	80	0.657848	21	0.385166	10	0.860456	21	2.11e-10	-2.37692	down
Ganoderma_lingzhi_newGene_83	--	13.119	557	13.4742	701	12.7169	627	2.11121	144	2.15971	117	2.71071	140	8.11e-59	-2.37549	down
g8105	g8105	11.7858	178	14.5142	268	10.7197	187	2.04729	45	1.83279	33	3.29609	54	2.8e-20	-2.37331	down
Ganoderma_lingzhi_newGene_2616	--	16.1323	3636	17.318	4708	19.0976	4697	3.9637	1070	4.60026	968	3.61825	760	1.89e-206	-2.37308	down
Ganoderma_lingzhi_newGene_4223	--	7.08721	265	8.26903	369	7.06589	298	1.45999	81	1.24809	57	1.54986	61	5.75e-34	-2.37083	down
g6720	g6720	19.8467	1045	21.65	1397	23.2087	1409	4.99559	380	3.17932	195	4.51918	258	2.4e-75	-2.37038	down
Ganoderma_lingzhi_newGene_4103	--	14.0412	643	12.781	746	13.6134	704	2.52638	201	1.53987	99	2.48357	154	1.1e-48	-2.36866	down
g11389	g11389	8.04512	402	7.35014	450	7.8635	453	1.14027	82	1.64369	96	1.83201	99	1.44e-37	-2.36525	down
Ganoderma_lingzhi_newGene_1692	--	2.44749	49	2.87662	71	2.29717	54	0.500866	16	0.690285	16	0.139362	4	2.63e-07	-2.36301	down
g6449	g6449	475.71	8348	522.825	11241	537.536	10873	98.8079	2500	108.548	2212	98.1299	1862	0	-2.36181	down
g7820	g7820	93.1121	4769	102.473	6430	100.877	5956	19.4825	1439	19.8396	1180	19.829	1098	0	-2.3583	down
Ganoderma_lingzhi_newGene_2404	--	24.7222	964	33.4434	1590	31.5032	1455	5.62757	329	6.93015	310	4.87156	221	3.4e-80	-2.35663	down
g2009	g2009	19.2332	281	20.3049	363	19.4448	328	4.3761	93	2.94762	50	4.28466	68	5.25e-33	-2.35529	down
Ganoderma_lingzhi_newGene_4191	--	14.3403	221	16.6289	314	13.5779	241	3.30803	74	2.54744	46	2.83202	48	1.44e-27	-2.35463	down
Ganoderma_lingzhi_newGene_3074	--	2.89617	74	2.23019	70	2.39676	72	0.48376	19	0.486308	16	0.337132	11	1.67e-09	-2.35436	down
g2278	g2278	1.57814	46	2.06838	74	1.36098	46	0.38061	16	0.077291	3	0.464637	15	1.54e-06	-2.35217	down
g9378	g9378	5.21615	197	4.63792	215	4.48273	196	0.816603	45	1.02514	45	1.00091	41	1.53e-22	-2.35186	down
g8885	g8885	316.735	34373	312.842	41598	322.028	40287	63.6135	9952	63.1121	7954	64.4664	7563	0	-2.35033	down
g3577	g3577	10.2571	180	11.6294	249	12.024	242	2.42271	61	2.03969	42	2.21395	42	7.19e-26	-2.34914	down
g1431	g1431	60.9014	3566	61.1759	4389	67.4394	4553	12.6049	1064	12.0505	820	13.401	849	6.55e-228	-2.34888	down
g7608	g7608	138.199	4376	145.484	5644	157.422	5746	27.7111	1265	31.4113	1155	29.5106	1011	2.84e-234	-2.34759	down
g1200	g1200	8.13084	365	9.66842	531	7.72755	400	1.46083	95	1.30327	68	2.35052	114	5.48e-32	-2.34731	down
g9578	g9578	20.3977	893	21.3066	1143	21.8865	1105	4.26379	270	3.57629	182	4.90374	233	1.53e-84	-2.34685	down
g9918	g9918	7.03918	203	8.17919	291	7.06453	234	1.65017	68	0.831363	28	1.99467	61	7.76e-21	-2.34674	down
g2763	g2763	7.09145	221	8.43223	322	7.65059	275	1.23949	56	1.76918	64	1.61872	55	1.96e-28	-2.34483	down
g9873	g9873	2.61085	145	2.35902	160	2.35371	151	0.399595	32	0.523981	34	0.533522	32	1.17e-17	-2.34393	down
Ganoderma_lingzhi_newGene_3270	--	18.9322	944	19.6866	1173	23.2279	1275	3.64782	273	3.5377	208	4.63131	257	4.18e-83	-2.34344	down
g2047	g2047	22.0308	1688	23.5845	2213	23.5591	2080	5.00753	553	3.71862	331	5.21075	432	4e-109	-2.34107	down
Ganoderma_lingzhi_newGene_2096	--	2.22831	116	2.63736	151	3.35936	193	0.495875	41	0.360735	26	0.640745	32	6.59e-17	-2.33937	down
Ganoderma_lingzhi_newGene_915	--	25.3723	1644	24.6068	2064	28.102	1959	3.88459	470	4.35588	406	3.81717	370	8.63e-152	-2.33801	down
g3011	g3011	184.967	14288	180.525	17086	193.879	17264	39.6621	4417	34.6559	3109	39.0972	3265	3.86e-298	-2.33639	down
Ganoderma_lingzhi_newGene_3925	--	0.549935	40	0.609144	55	0.687897	58	0.125998	14	0.167223	15	0.037714	3	1.81e-06	-2.33335	down
g3807	g3807	159.972	11930	166.832	15244	172.288	14811	34.5733	3717	33.3891	2892	33.5861	2708	0	-2.33037	down
g42	g42	536.207	39220	593.917	53226	601.497	50717	117.874	12429	120.41	10227	114.468	9051	0	-2.32784	down
g10668	g10668	25.8593	1423	21.4147	1444	26.0649	1654	4.90967	390	5.84832	374	4.12429	246	8.1e-74	-2.32764	down
g8427	g8427	7.80442	245	9.72444	373	8.74507	316	1.82675	83	1.97883	72	1.46728	50	7.11e-32	-2.32699	down
Ganoderma_lingzhi_newGene_954	--	48.3888	7276	45.0779	8515	50.3195	8563	8.16028	2386	6.93652	1421	8.67148	1664	1.61e-156	-2.32661	down
Ganoderma_lingzhi_newGene_2229	--	5.2896	238	4.49741	245	4.688	238	1.33555	85	0.743681	38	0.811868	40	1.1e-21	-2.32517	down
g10962	g10962	826.616	67162	939.904	93567	944.417	88456	176.951	20725	192.172	18131	184.429	16199	0	-2.32372	down
g10473	g10473	2.93288	116	2.90345	141	3.87856	177	0.596367	34	0.554049	26	0.790559	34	3.82e-16	-2.32227	down
g11411	g11411	1558.41	67174	1676.51	88541	1644.97	81738	328.916	20438	324.567	16246	347.389	16187	0	-2.31965	down
g4724	g4724	145.352	5088	151.376	6492	149.195	6020	30.5481	1542	30.305	1232	30.7239	1163	1.98e-298	-2.31729	down
g2749	g2749	473.683	29272	471.092	35668	471.372	33579	98.024	8732	98.8314	7092	94.4182	6308	0	-2.31636	down
g10396	g10396	45.5744	844	66.4934	1508	44.6848	953	9.97667	267	10.2332	220	11.8671	238	2.93e-55	-2.31483	down
g5579	g5579	19.8562	1243	23.5685	1807	25.2036	1818	4.55128	411	5.02712	366	4.46603	303	7.98e-113	-2.31458	down
g7970	g7970	7.3742	273	9.32216	422	8.977	382	2.14638	115	1.64495	71	1.36273	55	1.35e-32	-2.31333	down
g4937	g4937	13.9614	517	15.9871	725	16.8963	721	3.25252	174	3.21142	138	3.14081	126	3.51e-64	-2.30942	down
g5737	g5737	113.874	3171	130.228	4444	131.04	4207	25.7572	1034	25.9126	838	25.7565	776	1.45e-234	-2.30793	down
Ganoderma_lingzhi_newGene_3622	--	4.5886	114	7.54012	199	6.75225	191	0.968255	52	0.52695	23	1.33883	36	1.76e-16	-2.30605	down
Ganoderma_lingzhi_newGene_3108	--	2.10039	117	2.30539	138	2.74473	162	0.590414	47	0.476447	32	0.252258	15	6.61e-14	-2.3011	down
g3130	g3130	7.96749	227	8.0447	281	8.87555	291	1.5955	66	1.35378	45	2.16143	67	1.09e-26	-2.29907	down
Ganoderma_lingzhi_newGene_3833	--	2.04702	136	1.84597	146	2.59539	208	0.360368	39	0.279686	24	0.556009	45	3.4e-15	-2.29646	down
g5723	g5723	183.183	16824	173.447	19453	183.282	19302	40.7311	5253	33.2291	3416	40.7812	4038	2.24e-187	-2.29552	down
g10472	g10472	5.34858	190	4.83193	211	5.65249	232	1.03322	53	1.02071	43	1.19742	46	2.11e-23	-2.29536	down
g7609	g7609	184.522	1725	198.856	2278	198.73	2141	35.0487	473	43.0906	468	43.5561	441	2.41e-124	-2.29151	down
g5028	g5028	4.49043	131	3.53026	126	4.05547	136	0.874312	37	0.848577	29	0.719419	23	5.15e-15	-2.29046	down
g10892	g10892	2.04593	152	2.20618	201	1.90368	163	0.41737	45	0.51979	45	0.322681	26	2.49e-18	-2.28929	down
g11540	g11540	27.6125	491	31.5697	691	28.7122	590	5.46641	139	7.34091	152	5.2137	108	6.95e-50	-2.28803	down
Ganoderma_lingzhi_newGene_2656	--	5.30782	236	5.31755	277	5.68412	285	1.20797	78	1.07446	56	0.984342	48	9.33e-29	-2.28655	down
Ganoderma_lingzhi_newGene_4161	--	8.57659	222	7.8478	249	9.08804	271	1.84323	69	1.87476	57	1.51722	43	2.09e-26	-2.28539	down
g5411	g5411	5.96618	313	5.29095	340	4.64725	281	1.04253	79	1.03399	63	1.26688	72	7.66e-29	-2.27589	down
g7821	g7821	37.3265	1902	40.6848	2536	43.3678	2543	8.3708	630	8.91946	542	7.66345	431	7.65e-149	-2.27528	down
g1739	g1739	154.307	3444	171.154	4680	170.837	4395	32.6268	1050	38.7916	1006	33.41	806	6.41e-180	-2.27479	down
g3261	g3261	1020.11	7005	990.707	8335	1041.38	8243	232.351	2300	193.229	1541	222.072	1649	4.6e-217	-2.27019	down
g1421	g1421	19.9611	990	16.1119	979	16.4641	942	3.70924	266	3.3537	194	4.08076	219	1.52e-61	-2.26745	down
g11246	g11246	3.77265	125	4.45707	181	2.16004	83	0.683858	33	0.413597	16	1.04144	38	2.35e-10	-2.26527	down
g8002	g8002	88.6126	2071	105.522	3021	93.98	2532	20.3422	686	19.7127	535	21.273	538	9.92e-154	-2.2634	down
g10576	g10576	36.5138	2960	40.265	3999	39.8983	3729	8.15099	953	9.09701	857	7.63383	669	2.34e-176	-2.2599	down
g7045	g7045	109.013	13816	110.403	17144	110.442	16136	24.0368	4392	22.0206	3241	24.5019	3357	0	-2.25975	down
g2660	g2660	24.0529	815	21.449	890	23.3448	912	4.01196	196	4.62484	182	6.10351	224	2.31e-54	-2.25911	down
g8126	g8126	278.335	11228	319.128	15773	321.028	14929	66.2324	3852	66.1412	3099	63.8735	2786	0	-2.25798	down
Ganoderma_lingzhi_newGene_3814	--	1.52577	39	2.94923	92	2.75097	76	0.611508	23	0.395209	11	0.42245	12	7.88e-08	-2.25252	down
g7334	g7334	3.54572	166	3.81238	218	2.71293	146	1.01376	69	0.62042	34	0.440361	23	1.31e-14	-2.24592	down
g5508	g5508	2.99361	61	3.14458	79	5.28539	124	0.507193	15	0.847091	20	1.02044	23	5.08e-09	-2.24553	down
Ganoderma_lingzhi_newGene_1266	--	3.12466	71	4.56434	127	4.05698	106	0.483124	16	0.961229	26	1.01752	25	1.69e-10	-2.24246	down
g10628	g10628	8.75763	188	9.06205	238	10.6059	262	2.43933	76	2.24367	56	1.27144	30	1.27e-20	-2.24233	down
g3560	g3560	27.818	505	31.2293	694	32.7437	684	6.58545	173	6.64586	140	6.51526	128	1.69e-60	-2.24014	down
g2342	g2342	164.644	10128	191.031	14397	188.834	13390	40.4353	3586	37.1882	2657	40.1991	2673	0	-2.24014	down
g2589	g2589	10.6936	103	16.827	199	11.3856	127	2.73118	38	2.97371	34	2.45933	26	2.77e-14	-2.23836	down
g1811	g1811	50.7155	1282	53.1099	1645	52.5326	1531	11.0987	405	10.7796	317	12.0614	330	3.02e-119	-2.23538	down
Ganoderma_lingzhi_newGene_136	--	1.67039	42	3.68065	112	3.15728	90	0.839147	30	0.069734	2	0.816048	22	5.66e-06	-2.23445	down
g3029	g3029	6.85791	93	12.9117	213	10.4909	163	1.95672	38	1.75488	28	2.69845	40	6.79e-14	-2.22885	down
g9711	g9711	11.7004	717	13.5489	1015	13.7905	966	2.4311	213	3.08125	218	3.1039	200	4.43e-69	-2.22851	down
g3552	g3552	6.4374	97	7.51267	138	7.80681	135	1.30292	29	1.4284	25	1.88818	31	6.28e-14	-2.22827	down
Ganoderma_lingzhi_newGene_3281	--	10.6262	262	11.0263	333	12.6363	359	1.95031	70	2.64695	76	2.82626	76	1.41e-29	-2.2272	down
Ganoderma_lingzhi_newGene_300	--	10.2394	1069	10.7966	1421	10.7932	1333	2.2167	332	2.1147	265	2.69749	305	1.32e-94	-2.22711	down
g3945	g3945	108.819	3280	117.079	4323	109.565	3807	24.3391	1058	23.8954	837	25.0935	818	1.5e-209	-2.22692	down
g2966	g2966	156.622	7707	163.754	9873	158.304	8980	35.8064	2540	32.7632	1873	36.3002	1931	3.56e-281	-2.22467	down
g10828	g10828	82.1259	2992	94.1261	4202	94.2232	3957	19.4379	1021	20.371	862	19.3965	764	1.81e-206	-2.22323	down
g6888	g6888	221.622	3424	202.362	3831	219.51	3910	49.9221	1112	43.0127	772	48.3585	808	4.47e-158	-2.22052	down
Ganoderma_lingzhi_newGene_4173	--	28.0643	479	31.709	684	28.7665	598	5.19093	145	6.41004	139	6.54961	131	1.49e-52	-2.2204	down
g10505	g10505	4.867	123	3.81139	118	3.63385	106	0.634129	24	0.943421	28	1.06239	29	3.8e-12	-2.21908	down
Ganoderma_lingzhi_newGene_4184	--	2.73248	90	2.06564	87	1.80994	62	0.391104	20	0.74129	25	0.343736	11	1.99e-08	-2.2187	down
Ganoderma_lingzhi_newGene_3732	--	55.0439	3957	60.3797	5276	57.5873	4708	13.6577	1396	10.3239	842	14.3365	1103	2.03e-119	-2.21854	down
g1358	g1358	199.68	9521	249.667	14586	238.289	13098	49.9264	3432	51.9722	2878	48.9632	2524	4.68e-236	-2.21843	down
Ganoderma_lingzhi_newGene_1383	--	6.58557	557	7.29247	773	6.41193	636	1.30428	167	1.52397	155	1.56503	145	2.03e-56	-2.21431	down
g10958	g10958	34.1798	3534	35.577	4507	36.05	4296	8.14579	1214	7.63972	918	7.57418	847	4.63e-229	-2.21068	down
g8373	g8373	115.808	8206	128.062	11118	122.132	9976	26.4578	2703	26.1097	2149	28.4226	2178	3.89e-296	-2.20972	down
g7688	g7688	250.768	13034	244.639	15579	234.517	14051	55.548	4162	50.3244	3038	55.9929	3146	1.61e-236	-2.20883	down
g9074	g9074	45.8932	3939	40.8525	4296	44.2942	4383	10.2337	1267	8.0831	806	10.7196	995	8.15e-117	-2.20824	down
Ganoderma_lingzhi_newGene_1059	--	5.33389	461	6.66561	677	5.67669	517	1.90916	184	1.11996	105	1.4839	111	3.63e-42	-2.20824	down
g2390	g2390	32.7623	2034	33.4296	2543	36.0339	2579	7.08977	635	7.88471	569	7.67379	515	1.41e-152	-2.2073	down
Ganoderma_lingzhi_newGene_1249	--	3.7437	59	3.97659	76	6.5648	118	0.820765	19	0.971897	18	1.21613	21	4.74e-09	-2.20419	down
Ganoderma_lingzhi_newGene_2278	--	1.9297	36	1.65407	38	1.71584	37	0.28623	8	0.577832	13	0.196008	4	4.44e-05	-2.20411	down
Ganoderma_lingzhi_newGene_2135	--	15.5449	556	15.2504	671	12.8101	542	5.83038	180	7.17794	149	5.14244	102	1.81e-43	-2.20259	down
g10263	g10263	24.9112	780	24.8194	952	28.24	1019	6.87527	310	5.39944	197	4.88908	166	1.02e-62	-2.20166	down
Ganoderma_lingzhi_newGene_551	--	12.659	200	19.5307	379	20.8932	379	4.1216	94	4.05317	75	3.35615	58	4.01e-25	-2.20107	down
Ganoderma_lingzhi_newGene_1209	--	20.2896	583	21.4933	748	25.3926	841	5.55142	229	4.38119	145	5.05875	153	8.53e-57	-2.19938	down
g8157	g8157	230.456	4132	264.781	5817	270.87	5599	53.5588	1385	62.2394	1296	54.6244	1059	8.36e-182	-2.19915	down
g2000	g2000	17.4216	167	24.0006	281	25.0421	276	4.1443	57	7.27702	81	3.06856	32	1.32e-16	-2.1981	down
Ganoderma_lingzhi_newGene_1310	--	6.14779	121	7.04045	170	5.75066	131	1.42857	41	1.39704	32	1.29757	28	1.79e-15	-2.19522	down
g10048	g10048	19.3372	521	19.5385	644	22.6523	703	4.00648	156	4.9619	155	4.76305	139	2.59e-52	-2.19283	down
g1743	g1743	11.5959	557	11.9208	716	9.91358	554	2.46712	178	2.99077	170	1.78686	98	8.86e-39	-2.19256	down
g1310	g1310	13.6276	441	14.6414	580	17.876	667	3.42763	160	2.8665	108	4.00016	140	2.51e-43	-2.18875	down
g1472	g1472	4.25136	113	4.10628	134	6.46488	198	1.33994	52	0.500038	16	1.33758	39	1.48e-11	-2.18792	down
g7822	g7822	54.4272	1075	54.7932	1326	56.3227	1282	12.2545	349	11.797	271	13.081	280	4.77e-100	-2.1871	down
g3081	g3081	8.45363	238	7.16398	247	7.2136	234	1.33332	55	1.70285	56	2.05955	63	1.13e-21	-2.18169	down
g8622	g8622	69.6284	2497	73.9907	3251	72.4816	2996	15.7177	813	17.7659	740	15.2601	592	2.09e-155	-2.18015	down
g9170	g9170	138.705	4987	165.537	7292	157.35	6522	32.0473	1661	36.4136	1521	35.8083	1392	3.29e-193	-2.1783	down
g7401	g7401	17.5029	2192	20.0282	3073	19.0583	2751	4.5606	824	3.64304	530	4.61536	625	2.5e-126	-2.17266	down
g3787	g3787	56.7819	2134	62.1218	2860	63.334	2744	14.2707	773	15.8768	693	11.0429	449	1.24e-94	-2.17235	down
g1882	g1882	18.9791	629	22.6775	920	22.2487	849	4.89885	234	4.9787	192	4.58127	164	5.16e-68	-2.1692	down
g9213	g9213	1.31691	40	0.974335	36	2.02693	70	0.238004	11	0.516334	18	0.153435	5	2.14e-05	-2.1628	down
g10547	g10547	2.76733	105	2.7818	129	2.53214	110	0.618669	34	0.402222	18	0.771775	32	5.57e-12	-2.16055	down
Ganoderma_lingzhi_newGene_3347	--	10.8027	1069	11.7985	1172	11.8527	1261	3.57075	343	4.16399	281	3.71834	252	5e-84	-2.16035	down
g3260	g3260	656.209	26158	625.037	30527	631.36	29012	153.609	8827	129.871	6012	155.338	6694	1.28e-202	-2.15988	down
g8151	g8151	7.94676	344	9.04969	479	9.78886	488	1.41004	88	2.56989	129	2.13823	100	3.97e-29	-2.15846	down
g4375	g4375	531.942	44944	536.186	55508	539.239	52522	123.693	15066	120.871	11860	124.338	11357	0	-2.15842	down
g4983	g4983	3.81471	63	4.41625	89	2.60756	50	0.983809	24	0.373824	8	0.925885	17	3.84e-07	-2.15789	down
g6779	g6779	2.76572	99	3.23934	142	2.7979	115	0.785566	41	0.68274	29	0.451298	18	1.95e-12	-2.156	down
g3259	g3259	1241.33	15389	1239.65	18830	1358.79	19419	321.629	5748	265.754	3826	294.393	3946	3.98e-225	-2.15579	down
g7957	g7957	6.58186	223	6.47616	269	7.26716	284	1.81077	89	1.7108	68	1.03799	38	4.47e-22	-2.15341	down
Ganoderma_lingzhi_newGene_3057	--	1.26709	94	1.86795	154	1.75337	137	0.535806	38	0.365669	33	0.263339	23	1.38e-13	-2.15339	down
g5699	g5699	20.8603	299	19.9413	350	24.2259	400	4.46815	93	5.42235	91	4.90581	76	4.68e-32	-2.15332	down
g5015	g5015	24.6579	1402	28.6534	1996	30.6492	2009	7.49749	615	6.19281	409	5.49553	338	1.74e-86	-2.15221	down
Ganoderma_lingzhi_newGene_4454	--	5.26907	247	6.62701	379	6.7924	366	1.33765	90	1.09279	60	2.22983	93	1.68e-26	-2.15174	down
g7123	g7123	8.878	142	10.8223	212	13.3347	245	1.53098	36	2.73963	51	3.2141	56	1.58e-15	-2.14918	down
g2152	g2152	76.6224	6043	82.6979	7991	80.0227	7276	17.3372	1971	19.5148	1788	18.425	1571	3.95e-228	-2.14804	down
g1389	g1389	90.9613	9169	97.4583	12036	95.4282	11089	20.1771	2933	22.6076	2647	22.9136	2497	1.39e-241	-2.14507	down
Ganoderma_lingzhi_newGene_1022	--	2.00173	82	2.51106	122	1.42293	70	0.470615	28	0.278541	14	0.560074	25	3.9e-09	-2.14414	down
Ganoderma_lingzhi_newGene_558	--	7.8514	491	8.05951	607	9.0108	646	2.18052	193	2.10804	151	1.45596	98	1.8e-42	-2.14316	down
Ganoderma_lingzhi_newGene_3503	--	13.8343	462	16.9092	717	14.614	644	3.28809	171	4.2156	149	3.16647	134	3.31e-51	-2.14206	down
g6222	g6222	11.1836	142	12.2305	191	10.418	153	2.60917	48	2.38688	36	2.64293	37	4.5e-17	-2.14183	down
g1611	g1611	34.0873	1525	27.683	1765	32.3826	1973	7.18813	548	6.66686	409	6.61634	378	8.98e-108	-2.14138	down
Ganoderma_lingzhi_newGene_4224	--	26.8694	524	37.1311	884	37.8729	834	6.43288	176	9.61776	210	8.28891	164	3.26e-42	-2.14106	down
g86	g86	840.104	15463	965.506	21773	973.396	20653	217.352	5767	218.246	4665	209.41	4167	0	-2.13874	down
g8758	g8758	68.4629	3990	79.3455	5665	79.9272	5369	18.0897	1520	18.8752	1278	15.8223	997	1.06e-167	-2.13806	down
g1809	g1809	283.056	6020	263.303	6861	270.815	6639	68.5946	2103	56.8324	1404	64.9784	1494	1.31e-162	-2.13624	down
Ganoderma_lingzhi_newGene_1964	--	3.40106	33	3.38978	40	3.42394	38	0.482541	7	0.939179	11	0.705542	8	3.94e-05	-2.1351	down
Ganoderma_lingzhi_newGene_3059	--	0.8714	49	1.26456	87	1.62292	105	0.253327	21	0.357642	24	0.207551	13	2.83e-08	-2.13497	down
g1991	g1991	106.834	1376	134.383	2120	118.583	1760	24.8633	462	33.2334	497	25.4902	355	3.09e-75	-2.13435	down
g6294	g6294	11.9909	379	13.7798	533	12.4237	453	2.54922	116	3.07858	113	3.25671	112	3.24e-39	-2.13361	down
g7333	g7333	38.4722	2338	47.9139	3567	44.8466	3141	9.74042	853	9.99251	705	10.875	715	2.23e-140	-2.13197	down
g7357	g7357	6.45847	602	6.76117	772	6.05765	650	1.41872	191	1.47814	160	1.59248	161	8.47e-56	-2.13186	down
Ganoderma_lingzhi_newGene_3935	--	17.0356	1906	15.0594	2156	16.1683	2234	4.11976	722	3.11162	443	3.55033	458	2.38e-97	-2.13088	down
Ganoderma_lingzhi_newGene_2402	--	3.71193	165	3.36067	178	4.03686	204	0.684764	42	0.808662	43	1.00783	51	4.47e-17	-2.12962	down
g6368	g6368	83.4882	4212	87.3253	5398	95.2332	5539	19.8181	1442	23.4068	1372	18.9145	1032	9.17e-147	-2.12834	down
Ganoderma_lingzhi_newGene_2986	--	55.7077	1417	53.5171	1670	57.0869	1664	13.3377	485	11.4989	337	14.375	392	2.82e-98	-2.12723	down
g1592	g1592	7.0501	153	6.34989	187	7.49076	187	1.00352	34	2.03506	49	2.09178	47	1.04e-15	-2.12471	down
g1785	g1785	794.825	52452	848.43	68600	838.412	63781	204.564	19460	177.823	13627	202.082	14417	5.92e-298	-2.12034	down
Ganoderma_lingzhi_newGene_2481	--	2.82309	163	3.03586	214	3.87704	258	0.704886	59	0.594484	40	0.959975	60	1.67e-18	-2.11999	down
g1430	g1430	23.8749	1184	27.4908	1671	27.1821	1554	6.89938	494	5.58199	322	5.91345	317	3.65e-95	-2.11931	down
g8025	g8025	150.833	4934	177.441	7112	173.108	6528	39.6254	1869	37.9879	1443	40.3804	1428	2.32e-232	-2.11913	down
g5378	g5378	49.9417	920	48.0177	1083	49.1606	1044	10.3972	276	12.2577	262	12.0462	240	8.83e-74	-2.11898	down
g6246	g6246	1.52286	44	3.29912	115	1.14887	38	0.284712	12	0.558299	19	0.460931	15	6.98e-06	-2.11642	down
Ganoderma_lingzhi_newGene_3766	--	13.1206	580	13.9677	760	15.807	800	3.26064	217	3.19845	172	3.23882	159	8.31e-61	-2.1147	down
g8344	g8344	26.0323	827	25.462	991	29.3614	1075	5.482	251	7.19336	266	6.38303	220	3.43e-63	-2.11446	down
Ganoderma_lingzhi_newGene_3055	--	113.166	1170	124.477	1576	126.392	1506	29.5619	441	26.6794	321	29.4886	330	4.65e-107	-2.11433	down
Ganoderma_lingzhi_newGene_1974	--	5.11633	273	5.72175	374	6.5728	404	1.28323	99	1.50319	93	1.30226	75	1.84e-31	-2.11286	down
Ganoderma_lingzhi_newGene_2108	--	5.17541	166	3.83534	147	3.60615	152	0.612544	47	0.63524	45	0.424681	28	3.06e-14	-2.11185	down
Ganoderma_lingzhi_newGene_2540	--	31.2623	1685	31.4624	2001	27.9262	2056	8.19315	641	7.55119	418	8.21792	435	4.53e-109	-2.10936	down
g9447	g9447	10.5221	301	11.2888	395	10.5488	342	2.06834	83	2.39669	90	2.69028	90	3.03e-29	-2.10856	down
g5906	g5906	1565.46	97484	1655.28	126295	1637.43	117544	381.97	34288	375.794	27174	398.578	26832	0	-2.10526	down
Ganoderma_lingzhi_newGene_121	--	13.9239	425	14.3828	526	14.7493	525	3.36169	151	3.01579	109	3.57122	121	2.38e-44	-2.10459	down
g8860	g8860	18.0262	683	20.4291	948	21.2527	928	4.5282	248	4.55668	201	5.06603	208	3.22e-69	-2.10445	down
g1920	g1920	355.665	11973	388.857	16039	345.37	13403	80.8176	3922	95.7009	3741	83.2472	3030	1.26e-168	-2.10223	down
g6980	g6980	316.857	15109	335.611	19607	330.091	18144	80.2221	5514	72.9768	4041	81.3045	4191	2.44e-303	-2.10126	down
g6147	g6147	17.3197	737	18.4284	961	18.1783	892	4.25508	261	3.82573	189	4.77364	220	1.04e-67	-2.10041	down
Ganoderma_lingzhi_newGene_588	--	4.08637	50	4.99446	75	5.75368	81	1.0169	18	1.08698	16	1.22601	17	5.18e-08	-2.09978	down
Ganoderma_lingzhi_newGene_2571	--	55.702	5257	65.9065	7067	58.7052	6204	14.7599	1923	14.5279	1467	14.5078	1430	1.97e-236	-2.09893	down
Ganoderma_lingzhi_newGene_1938	--	9.68645	708	9.08293	798	9.10754	763	1.89472	241	1.66534	171	1.90177	182	2.33e-58	-2.09617	down
Ganoderma_lingzhi_newGene_2345	--	6.53477	48	7.08742	63	9.58544	80	2.00866	21	1.48149	13	1.74009	14	1.9e-07	-2.09568	down
g594	g594	141.651	5566	162.682	7832	159.483	7224	35.6303	2018	35.7853	1633	39.6264	1684	1.76e-220	-2.09548	down
g9284	g9284	10.5597	263	15.6051	476	18.066	519	2.80583	101	4.13607	120	3.51667	95	4.43e-25	-2.09509	down
g11179	g11179	77.1504	2870	84.5629	3854	84.2511	3613	19.408	1041	17.6081	761	21.8997	881	3.06e-148	-2.09498	down
Ganoderma_lingzhi_newGene_4366	--	15.544	471	15.7146	583	17.9999	628	4.59561	201	3.98464	141	3.05359	100	4.87e-40	-2.09449	down
Ganoderma_lingzhi_newGene_4271	--	2.39145	193	2.87261	267	2.98973	274	0.561175	60	0.7469	70	0.840887	57	4.77e-22	-2.09336	down
g11514	g11514	17.7182	1288	19.8843	1771	17.8475	1496	4.08154	428	3.92486	332	5.30229	417	2.51e-76	-2.09248	down
g9716	g9716	7.52866	351	7.80481	446	9.08039	488	1.89663	128	1.86767	101	2.05855	104	3.33e-38	-2.09198	down
Ganoderma_lingzhi_newGene_3965	--	510.196	10802	697.685	18098	692.719	16906	141.872	4330	172.456	4240	138.579	3172	6.88e-41	-2.08912	down
g11641	g11641	24.5179	1146	27.0521	1549	26.7976	1444	6.15445	415	6.28787	342	6.38953	323	2.36e-105	-2.08779	down
g7155	g7155	6.88445	205	6.67369	244	6.00178	206	1.55717	67	1.79242	62	1.29069	42	3.58e-20	-2.08763	down
Ganoderma_lingzhi_newGene_2240	--	5.19368	544	4.37348	578	5.11215	592	1.05508	159	0.916953	110	1.57753	177	1.46e-32	-2.08599	down
g8827	g8827	8.57052	421	9.14055	549	7.57586	429	1.58293	112	2.35082	134	2.15573	115	3.08e-32	-2.08489	down
g2058	g2058	161.119	9450	178.947	12859	173.705	11744	40.4232	3418	42.1302	2870	41.4698	2630	5.09e-301	-2.08363	down
g4499	g4499	274.416	13661	283.765	17308	285.49	16383	71.8895	5159	64.2723	3716	67.861	3652	6.22e-296	-2.0819	down
g5080	g5080	20.903	1037	21.7054	1319	21.1787	1211	5.33788	382	4.87246	281	5.17839	278	4.64e-91	-2.08063	down
g4989	g4989	9.82282	334	7.83589	326	9.53104	374	2.93982	144	1.79275	71	1.73666	64	1.2e-22	-2.07966	down
g4425	g4425	1320.82	30104	1482.36	41396	1515.99	39831	347.003	11401	355.813	9417	343.053	8453	0	-2.07818	down
Ganoderma_lingzhi_newGene_1231	--	1.73544	97	1.85807	126	1.85265	118	0.362934	32	0.543534	35	0.341283	21	8.53e-12	-2.07745	down
g8801	g8801	66.2665	1587	75.9554	2228	73.1715	2020	18.2387	630	17.5333	488	16.3068	422	3.03e-123	-2.07685	down
Ganoderma_lingzhi_newGene_3066	--	7.96875	188	7.4343	215	10.2299	278	2.09938	72	1.71814	47	2.31499	59	7.48e-20	-2.07671	down
Ganoderma_lingzhi_newGene_2271	--	3.69325	94	5.48839	170	4.72557	138	0.541596	20	0.866388	26	1.88444	52	4.79e-09	-2.07464	down
Ganoderma_lingzhi_newGene_3267	--	1.14368	60	1.67349	87	1.3231	71	0.377171	26	0.189985	10	0.383314	20	8.65e-08	-2.07411	down
Ganoderma_lingzhi_newGene_3131	--	2.83978	61	2.62835	64	3.93824	90	0.700492	20	0.718773	19	0.63628	16	4.89e-08	-2.07349	down
g7942	g7942	4.30481	191	3.79529	206	3.99595	204	1.33449	86	0.816125	42	0.693941	34	5.68e-16	-2.07309	down
g1944	g1944	11.1686	715	10.8335	850	13.384	988	2.85862	264	3.40573	225	2.67602	186	4.46e-60	-2.0725	down
g7581	g7581	36.0926	1333	41.4117	1873	39.6639	1688	9.94355	529	8.21681	353	10.2943	411	1.11e-96	-2.07214	down
Ganoderma_lingzhi_newGene_812	--	2.63666	204	3.87528	343	4.42988	394	1.28182	131	0.632397	57	0.729456	61	1.36e-18	-2.07161	down
g5516	g5516	1.821	65	1.98156	87	2.54819	105	0.671375	35	0.292423	13	0.483199	19	1.44e-08	-2.07148	down
g10237	g10237	19.5515	472	25.8686	765	22.1496	617	5.4067	189	6.00753	169	4.88061	128	2.14e-44	-2.07106	down
g11587	g11587	9.72157	320	8.60441	347	8.17195	310	2.64847	126	1.67611	65	2.00044	72	1.19e-24	-2.07057	down
g3515	g3515	118.714	3748	132.636	5130	126.711	4611	28.9334	1317	33.043	1212	30.1745	1030	5.43e-173	-2.06922	down
Ganoderma_lingzhi_newGene_3184	--	22.3891	1884	20.7899	2144	20.9584	2009	5.03557	635	4.76357	498	4.93778	480	3.41e-111	-2.06774	down
Ganoderma_lingzhi_newGene_4286	--	8.32535	191	6.24588	177	5.67183	148	1.13912	38	2.06651	56	1.60266	41	3.28e-13	-2.0665	down
g7260	g7260	17.3645	939	24.2503	1607	17.847	1113	5.56588	434	4.39705	277	4.51068	264	9.84e-53	-2.06135	down
Ganoderma_lingzhi_newGene_4115	--	4.85579	378	5.90371	566	7.03971	625	1.28445	156	1.32273	126	1.39776	131	1.96e-38	-2.05758	down
g1035	g1035	2609.5	55494	3027.06	78873	2952.1	72371	693.114	21248	713.349	17616	706.256	16236	0	-2.05549	down
g5969	g5969	30.9123	720	34.9584	997	35.8638	962	9.25787	311	7.42308	201	8.22175	207	1.19e-65	-2.05423	down
g2061	g2061	15.5281	363	16.2727	466	18.029	486	3.79025	128	3.94157	107	4.47591	114	4.95e-38	-2.05416	down
Ganoderma_lingzhi_newGene_553	--	18.8646	584	19.9026	755	20.5283	732	4.54367	203	4.28103	154	5.78734	194	1.63e-50	-2.05226	down
g11310	g11310	12.4511	382	14.7037	552	13.5298	478	2.99787	133	3.26563	117	3.72624	124	5.17e-39	-2.05099	down
Ganoderma_lingzhi_newGene_2068	--	37.8178	1055	40.5428	1366	44.9708	1417	10.4866	431	10.0239	333	8.76853	271	1.71e-84	-2.04937	down
Ganoderma_lingzhi_newGene_1223	--	1.5914	104	1.48713	119	2.13212	129	0.834161	42	0.400231	26	0.506276	26	3.42e-12	-2.04937	down
g2369	g2369	24.9204	889	28.9754	1267	30.0229	1235	8.55951	441	6.00283	249	5.97811	231	1.85e-55	-2.04929	down
Ganoderma_lingzhi_newGene_2537	--	23.912	1189	28.4464	1731	27.5709	1562	6.8191	490	6.63053	378	6.22023	335	1.84e-99	-2.04908	down
g4259	g4259	197.221	1637	247.839	2520	261.29	2500	58.5493	701	70.4648	679	44.7534	402	1.51e-58	-2.04551	down
g8114	g8114	32.3266	593	36.3345	745	45.1783	871	9.27223	225	8.68968	171	10.6171	195	2.9e-50	-2.04548	down
Ganoderma_lingzhi_newGene_1826	--	7.08566	182	5.70794	185	6.44552	198	1.57382	65	1.55333	52	1.16404	36	3.56e-17	-2.04503	down
g1868	g1868	29.6238	995	29.2965	1205	33.6192	1301	7.57635	367	7.89576	308	7.44303	271	2.53e-82	-2.04204	down
Ganoderma_lingzhi_newGene_308	--	9.88543	844	9.54842	983	12.3305	1092	2.57024	335	2.7784	214	3.62387	244	8.6e-63	-2.04162	down
Ganoderma_lingzhi_newGene_1630	--	2.9706	59	2.05795	61	1.4709	47	0.522271	17	0.470579	16	0.305317	11	1.73e-06	-2.04077	down
Ganoderma_lingzhi_newGene_3926	--	2.27627	41	1.96416	43	3.03887	62	0.611751	16	0.729514	15	0.322762	7	1.06e-05	-2.04072	down
g3588	g3588	20.8934	373	21.6378	473	22.3373	460	6.52681	168	4.49275	94	4.91141	95	9.81e-34	-2.038	down
g6723	g6723	83.368	3737	94.8418	5209	91.9587	4752	21.7723	1407	23.9976	1249	21.5289	1044	1.22e-176	-2.03707	down
Ganoderma_lingzhi_newGene_4340	--	0.963704	53	0.746382	50	0.670435	42	0.100104	8	0.321678	21	0.125266	8	4.07e-05	-2.03612	down
g6540	g6540	36.4357	1634	35.7922	1989	37.5316	1951	8.88818	591	8.27202	440	10.052	485	7.92e-111	-2.03404	down
g11238	g11238	9.34541	221	11.9107	344	10.6558	290	2.40205	82	2.58584	71	2.92583	75	4.89e-25	-2.03389	down
Ganoderma_lingzhi_newGene_269	--	165.898	1176	187.172	1626	188.246	1539	45.1159	462	47.9842	395	41.7248	320	3.33e-96	-2.03386	down
g8831	g8831	70.26	4068	73.135	5187	73.7086	4919	17.9969	1502	16.9901	1143	19.3199	1209	1.56e-195	-2.03337	down
Ganoderma_lingzhi_newGene_4109	--	31.2121	653	45.6894	1171	36.8121	888	8.50915	257	8.24746	201	11.5852	262	1.19e-41	-2.03204	down
Ganoderma_lingzhi_newGene_3956	--	310.263	11785	322.47	14951	336.2	14688	76.4719	4179	82.9935	3614	84.7886	3461	2.23e-262	-2.02932	down
g10978	g10978	12.2905	201	10.4708	209	11.8716	224	2.82237	66	2.3745	46	3.413	60	7.8e-19	-2.02901	down
g2700	g2700	13.6233	441	13.7123	544	12.1188	452	3.09927	145	3.2748	123	3.51599	123	2.77e-38	-2.02733	down
Ganoderma_lingzhi_newGene_3506	--	2.56738	69	1.59433	61	2.6366	96	0.429121	21	0.692168	26	0.342571	13	1.89e-07	-2.02715	down
g3626	g3626	31.301	2597	35.0035	3559	35.8539	3430	8.48662	1015	8.81806	850	8.31038	746	3.11e-167	-2.02702	down
g6164	g6164	59.3341	1992	64.5398	2655	69.2123	2679	16.3328	791	15.2865	596	16.8271	611	1.59e-139	-2.02614	down
Ganoderma_lingzhi_newGene_1936	--	6.67277	146	6.37519	170	5.8194	143	1.61113	50	1.68715	40	1.71773	35	6.28e-15	-2.02331	down
Ganoderma_lingzhi_newGene_3832	--	2.58428	48	1.64731	38	1.55649	33	0.406767	11	0.195454	5	0.708901	15	0.000131729	-2.02183	down
g10870	g10870	4.35258	77	5.17795	112	4.53608	92	1.68236	43	1.066	22	0.586593	12	1.83e-08	-2.02102	down
Ganoderma_lingzhi_newGene_3863	--	1.02069	90	0.865932	93	0.644216	65	0.235303	30	0.085126	9	0.286795	28	4.86e-07	-2.02024	down
Ganoderma_lingzhi_newGene_1404	--	22.2061	496	21.8645	605	26.4783	671	4.6337	165	6.07888	162	5.83361	154	1.84e-43	-2.01964	down
g9258	g9258	14.5523	346	12.0727	352	14.0515	385	2.52932	87	4.73639	131	2.94948	76	6.33e-21	-2.01576	down
g5419	g5419	12.6242	658	12.9919	829	12.5934	756	3.24456	244	3.31308	201	3.05722	173	1.49e-59	-2.01567	down
g6327	g6327	19.3342	485	18.68	575	20.864	604	4.69753	170	5.21804	152	4.97511	135	2.08e-45	-2.01399	down
Ganoderma_lingzhi_newGene_2676	--	1.60623	39	1.78508	60	1.36694	48	0.234178	11	0.476747	18	0.240088	9	1.26e-05	-2.01348	down
g55	g55	27.5706	2143	29.8259	2841	29.6259	2655	7.6341	856	7.74464	699	6.62209	557	2.49e-129	-2.01339	down
Ganoderma_lingzhi_newGene_339	--	7.46561	172	9.82768	276	9.86795	262	2.75119	91	2.69194	73	1.23125	31	2.66e-15	-2.01227	down
Ganoderma_lingzhi_newGene_145	--	46.7211	1131	49.3608	1468	61.9978	1732	14.2357	494	14.647	408	11.2041	294	5.78e-63	-2.01195	down
g510	g510	130	17592	125.74	20848	130.408	20343	34.3225	6696	29.1895	4587	34.7038	5077	4.8e-189	-2.0105	down
g6183	g6183	148.102	2006	206.41	3425	217.343	3393	49.7657	972	51.6493	813	42.8689	628	1.07e-75	-2.00949	down
Ganoderma_lingzhi_newGene_977	--	2.26294	40	1.69253	36	3.11504	61	0.777809	19	0.543871	11	0.335502	7	3.3e-05	-2.00596	down
Ganoderma_lingzhi_newGene_1958	--	2.73708	57	3.21646	84	3.55766	86	0.771912	25	0.613464	17	0.786206	19	2.85e-08	-2.00384	down
g7696	g7696	4.38049	407	5.56818	634	5.24188	562	1.22018	164	1.2882	139	1.34551	136	8.32e-42	-2.00353	down
g8378	g8378	23.5642	441	23.5821	541	23.5328	508	5.98141	162	5.29671	115	6.70185	136	4.11e-40	-2.00265	down
g4175	g4175	4.10004	144	3.78335	163	5.18993	210	0.96557	49	1.16389	48	1.13938	44	1.84e-15	-2.00252	down
g3243	g3243	53.884	5427	55.7094	6874	58.7726	6823	14.6213	2123	14.0974	1649	14.2906	1556	1.83e-245	-2.00177	down
g4777	g4777	396.885	20173	392.523	24445	383.322	22461	108.416	7944	89.639	5291	102.119	5612	6.09e-183	-2.00158	down
Ganoderma_lingzhi_newGene_823	--	5.6974	160	7.06479	231	5.71545	187	1.18859	50	1.22878	42	2.00483	64	1.64e-15	-2.00107	down
g5347	g5347	43.0013	624	46.9403	834	46.5741	779	11.092	232	10.3635	175	13.4019	211	8.46e-54	-1.99953	down
Ganoderma_lingzhi_newGene_2800	--	11.8631	603	11.8817	740	12.4909	731	2.90314	213	3.05694	181	3.28538	181	6.53e-55	-1.99948	down
g5397	g5397	31.9956	833	37.4727	1196	38.5671	1158	8.91964	335	10.0496	304	8.6086	243	2.31e-70	-1.99744	down
g794	g794	5.42961	392	4.24353	376	5.80849	484	1.42759	149	1.14791	97	1.34558	106	5.66e-29	-1.99632	down
Ganoderma_lingzhi_newGene_1220	--	2.39116	171	1.96775	188	2.41691	248	0.355427	52	0.575617	65	0.479947	49	4.89e-16	-1.99391	down
Ganoderma_lingzhi_newGene_2997	--	11.9756	519	11.2571	598	10.4107	520	2.74379	172	2.63213	133	3.24842	153	5.12e-39	-1.99119	down
g5272	g5272	17.0559	724	16.8227	875	15.1319	741	4.46277	274	3.08802	153	5.02677	231	5.5e-39	-1.98976	down
g2078	g2078	80.297	8286	90.5415	11447	89.9549	10700	23.3323	3471	21.4598	2572	22.38	2497	4e-262	-1.98907	down
g11191	g11191	6.43482	239	6.05873	277	6.0376	260	1.65735	85	1.51398	64	1.6771	68	2.63e-23	-1.98889	down
g2613	g2613	39.7221	1027	38.0495	1205	39.8139	1187	8.14867	304	10.2771	309	11.9496	334	6.11e-55	-1.9885	down
Ganoderma_lingzhi_newGene_4003	--	34.4181	2232	34.0337	2872	34.607	2827	8.8722	904	9.30607	755	7.54316	575	5.18e-117	-1.98764	down
g9385	g9385	116.989	8279	127.488	11053	133.966	10928	31.5483	3218	34.6616	2848	31.3797	2401	9.34e-217	-1.98726	down
g9329	g9329	2.15613	161	1.89615	173	1.87497	161	0.423707	46	0.324591	29	0.747557	61	3.39e-12	-1.98722	down
g8777	g8777	71.4572	3776	81.8216	5297	84.6758	5157	21.0795	1606	20.8302	1278	19.4502	1111	1.77e-178	-1.98562	down
g3035	g3035	5.82967	43	5.29373	48	5.18936	44	1.67156	18	1.10009	10	1.06494	9	1.79e-05	-1.98506	down
g2337	g2337	5.55988	261	4.51263	260	4.32937	235	1.22897	84	1.54291	85	0.884471	45	1.74e-17	-1.98495	down
Ganoderma_lingzhi_newGene_2941	--	5.29016	148	3.83994	132	5.10137	161	1.39925	56	1.07667	35	1.14389	34	4.68e-13	-1.98302	down
g3108	g3108	5.52048	64	7.52261	107	8.89657	119	1.48135	25	2.23102	30	1.80326	23	3.89e-09	-1.98266	down
g8390	g8390	11.0582	673	12.7621	952	12.926	907	2.98033	262	3.2711	232	3.22667	213	1.1e-62	-1.98232	down
g10824	g10824	6.85591	67	9.30703	110	6.48095	72	2.39222	34	1.73525	17	2.02707	18	4.09e-08	-1.98066	down
g4979	g4979	10.0139	553	9.48383	642	10.9166	695	3.01192	240	1.70411	110	3.10055	186	3.66e-30	-1.98036	down
g7582	g7582	5.76156	192	6.30246	258	6.18513	238	1.72142	83	1.19925	47	1.75033	63	7.51e-20	-1.98012	down
g5773	g5773	40.3862	1029	51.7041	1613	53.2417	1563	12.0179	442	14.3792	426	11.0652	305	8.25e-63	-1.97958	down
Ganoderma_lingzhi_newGene_2569	--	1.99851	58	2.2192	80	1.74657	59	0.355286	15	0.658055	23	0.49187	15	7.16e-07	-1.97952	down
g1956	g1956	15.9071	923	17.5341	1246	17.9537	1201	4.23413	354	4.57182	308	4.52217	284	8.86e-81	-1.97915	down
g295	g295	98.7064	6166	99.2061	7593	101.133	7283	25.9441	2337	22.6409	1643	29.12	1967	4.17e-140	-1.97878	down
Ganoderma_lingzhi_newGene_1324	--	6.3154	275	7.20161	384	6.7107	337	1.87456	118	1.7838	91	1.53065	72	3.01e-28	-1.97673	down
g2508	g2508	42.968	1193	44.1937	1503	47.3029	1514	10.1859	408	13.7753	444	11.0342	332	1.83e-67	-1.97259	down
g10484	g10484	3.90293	43	2.93845	40	4.96267	63	0.785729	13	0.524407	7	1.58723	19	4.14e-05	-1.97177	down
Ganoderma_lingzhi_newGene_2833	--	4.00671	66	4.60774	93	5.31787	101	0.938225	23	1.19293	23	1.36068	25	8.06e-09	-1.96867	down
Ganoderma_lingzhi_newGene_3075	--	2.08889	59	2.31593	80	2.6576	86	0.96136	39	0.396027	13	0.394431	12	8.61e-07	-1.96726	down
g5542	g5542	175.281	2458	247.399	4250	242.173	3914	57.9115	1171	66.9358	1090	48.2209	731	7.85e-66	-1.96498	down
Ganoderma_lingzhi_newGene_2075	--	1.65027	96	2.14276	149	2.21516	151	0.392141	34	0.699455	48	0.415851	27	4.23e-11	-1.96337	down
g5908	g5908	35.3483	961	40.6669	1355	43.6257	1367	11.4659	450	10.689	338	9.04349	266	1.12e-68	-1.96187	down
g1095	g1095	12.2337	618	12.2384	757	11.7176	682	3.32355	242	2.45954	145	3.68701	202	1.88e-41	-1.9609	down
g2443	g2443	131.365	1667	152.156	2365	153.017	2238	40.8775	748	37.148	548	36.2897	498	3.24e-114	-1.9608	down
g11560	g11560	8.4922	447	9.11027	587	7.52543	456	2.32123	176	1.91057	117	2.35392	134	3.42e-35	-1.95866	down
Ganoderma_lingzhi_newGene_105	--	8.05775	182	6.42597	184	7.03243	187	1.45265	49	1.74508	50	2.20351	57	3.19e-15	-1.95815	down
Ganoderma_lingzhi_newGene_3892	--	3.59978	191	2.17295	135	2.18857	132	0.74935	53	0.709583	40	0.719309	40	3.18e-11	-1.9577	down
Ganoderma_lingzhi_newGene_2938	--	35.9685	520	42.1657	744	40.216	667	7.96581	165	15.0547	253	7.86113	123	8.38e-24	-1.95668	down
Ganoderma_lingzhi_newGene_1058	--	2.33556	102	3.50213	206	3.58527	188	0.883926	49	1.4552	65	0.470307	23	3.11e-10	-1.95563	down
g9072	g9072	18.0451	944	17.7142	1135	19.0213	1146	5.26896	397	4.04003	246	5.11295	289	5.29e-64	-1.95412	down
g2801	g2801	10.1151	267	9.11883	295	10.0251	305	2.11768	81	2.50304	77	3.08351	88	1.24e-22	-1.95371	down
g3914	g3914	87.2088	4691	89.1923	5878	95.9617	5950	24.421	1894	22.7712	1423	24.7954	1442	4.65e-202	-1.95269	down
g8722	g8722	31.0256	1468	38.2511	2217	40.3485	2201	10.2796	701	8.00395	440	10.597	542	2.42e-73	-1.95253	down
Ganoderma_lingzhi_newGene_890	--	50.4077	1181	55.9935	1662	59.4952	1655	16.4326	587	13.2043	386	12.0605	329	2.87e-70	-1.95245	down
g3234	g3234	37.8855	1641	42.0786	2233	42.1376	2104	11.2048	700	10.065	507	10.9498	513	3.45e-119	-1.95203	down
g7670	g7670	7.23314	319	7.12735	385	6.98386	355	1.54979	99	1.88717	97	2.19554	105	4.87e-27	-1.95055	down
g1749	g1749	341.341	19433	353.612	24667	376.476	24708	92.7415	7612	96.0627	6351	95.7335	5892	0	-1.94639	down
g6782	g6782	69.6165	1415	80.6433	2007	78.3459	1835	19.7415	579	20.6722	488	20.1877	444	5.15e-107	-1.94602	down
g3016	g3016	2.5429	74	3.43012	122	3.81004	127	0.90743	38	0.921039	31	0.700691	22	4.59e-10	-1.94582	down
Ganoderma_lingzhi_newGene_1803	--	16.9384	843	15.3512	943	16.9953	980	4.07928	294	3.62915	210	5.38319	293	2.38e-45	-1.94371	down
g5117	g5117	44.1019	2230	48.495	3004	51.1919	2983	12.5692	916	11.9126	700	13.7753	753	8.87e-131	-1.94266	down
g10410	g10410	7.04953	435	5.36922	406	6.20954	441	1.58184	141	1.40976	101	1.95549	131	7.88e-27	-1.94066	down
g6408	g6408	34.6042	1063	34.7757	1309	34.8637	1235	9.60593	426	9.56044	341	8.54167	284	9.26e-79	-1.94044	down
g147	g147	27.8257	998	24.9609	1097	27.3159	1130	7.27036	376	5.93007	247	8.159	317	2.85e-55	-1.93933	down
g1575	g1575	3.34467	80	3.57788	105	2.57602	71	0.55995	20	0.686662	19	1.24508	32	1.48e-07	-1.93877	down
Ganoderma_lingzhi_newGene_2006	--	2.06725	108	2.44719	156	2.57924	154	0.579915	44	0.702617	43	0.574865	32	5.44e-13	-1.93657	down
Ganoderma_lingzhi_newGene_1829	--	20.2854	920	18.6458	1053	19.5641	1039	5.2202	350	4.65799	256	5.61044	274	1.36e-65	-1.93575	down
g1076	g1076	1064.32	7816	1230.39	11070	1246.89	10555	326.987	3462	319.715	2727	299.298	2376	1.24e-211	-1.93525	down
Ganoderma_lingzhi_newGene_1886	--	5.32021	173	5.27195	183	5.09972	179	1.39363	58	1.63128	47	1.91472	50	6.68e-16	-1.93387	down
g11305	g11305	14.3322	749	13.8725	889	14.6809	885	3.92326	296	3.8158	232	3.71022	210	1.76e-61	-1.93318	down
Ganoderma_lingzhi_newGene_3067	--	5.24711	124	8.33467	242	8.41045	229	0.782864	27	2.97365	82	1.97429	51	5.43e-09	-1.93264	down
g654	g654	184.879	6259	195.854	8124	194.349	7585	48.4664	2366	54.6485	2149	51.0742	1870	3.02e-191	-1.93252	down
Ganoderma_lingzhi_newGene_1136	--	8.92228	422	10.3351	599	11.1557	608	2.75619	188	1.58782	88	3.73829	192	2.38e-21	-1.93012	down
g793	g793	110.479	6153	112.214	7657	115.449	7412	31.65	2541	28.9203	1871	30.2574	1822	5.67e-220	-1.92982	down
g10361	g10361	110.242	3144	128.294	4483	136.282	4480	34.405	1415	33.6382	1114	32.4374	1000	2.11e-149	-1.929	down
g7277	g7277	62.0105	2259	70.1986	3134	71.1695	2989	17.32	910	19.4891	825	17.8404	703	3.05e-128	-1.92741	down
g1305	g1305	16.4208	2068	16.7755	2588	19.2712	2797	5.05086	917	3.88629	569	5.14433	701	3.75e-84	-1.92735	down
g3951	g3951	216.737	4238	235.49	5641	240.721	5425	66.3502	1870	59.6129	1354	60.2516	1274	1.04e-187	-1.92689	down
g4762	g4762	293.032	9837	320.344	13176	325.488	12596	84.9168	4109	82.2113	3205	86.0932	3125	1.35e-287	-1.92371	down
Ganoderma_lingzhi_newGene_2984	--	3.18386	157	4.35975	260	4.21228	237	1.13844	83	0.972811	41	1.20278	65	5.78e-16	-1.92351	down
Ganoderma_lingzhi_newGene_3043	--	3.30262	160	3.47855	205	4.49881	245	1.13035	75	1.31753	65	0.759431	38	1.18e-15	-1.92235	down
g552	g552	59.7893	1637	72.87	2444	69.4857	2193	17.2614	682	18.6509	593	18.6033	551	1.08e-104	-1.92191	down
g1927	g1927	25.8372	730	26.9085	931	28.8098	938	6.47658	264	7.99777	263	7.53834	231	2.04e-56	-1.9194	down
g4621	g4621	248.08	2839	269.475	3779	286.779	3784	73.4064	1211	75.7524	1007	68.3727	846	6.66e-148	-1.91747	down
Ganoderma_lingzhi_newGene_3459	--	9.99105	406	12.3005	612	11.6801	550	2.93312	170	3.47557	163	2.85548	124	3.11e-37	-1.91709	down
g7065	g7065	37.8437	1336	41.9447	1814	50.978	2074	11.3291	577	11.449	470	12.5476	479	2.98e-76	-1.9166	down
g2136	g2136	3.72224	65	4.28175	91	3.98026	80	2.01061	51	0.515846	11	0.476779	9	1.76e-05	-1.91567	down
g8841	g8841	549.799	43937	640.121	62677	615.18	56673	160.345	18472	163.178	15143	166.584	14391	1.16e-290	-1.91336	down
g1890	g1890	4.15406	169	4.73013	235	3.02633	142	1.24642	73	1.30295	62	0.606978	27	2.57e-11	-1.91076	down
g5354	g5354	5.37771	75	2.64379	46	2.7165	44	0.709843	15	1.27353	21	0.743254	12	3.32e-05	-1.91062	down
g6581	g6581	12.1582	528	14.8733	791	13.1983	661	4.04973	254	3.82742	193	2.9831	140	2.06e-40	-1.91042	down
g9209	g9209	12.2304	512	15.4539	777	13.1962	642	3.35296	198	4.11423	196	4.02175	170	3.45e-42	-1.90953	down
g3728	g3728	650.142	49662	649.136	60753	641.46	56485	184.777	20346	165.061	14641	179.919	14857	8.58e-240	-1.90897	down
g3242	g3242	24.8663	1390	23.7252	1625	25.8432	1665	7.26836	586	5.94187	386	7.05447	427	5.14e-81	-1.90693	down
g8871	g8871	15.2436	378	15.6901	477	15.2871	437	4.53835	163	3.36423	97	4.64674	125	4.86e-31	-1.90292	down
g5126	g5126	63.107	2287	66.8987	2971	60.3864	2523	17.2918	904	18.4532	777	16.317	640	1.22e-108	-1.90277	down
g4520	g4520	135.333	7021	137.59	8746	144.18	8623	36.9612	2765	35.8162	2158	41.6153	2334	4.64e-180	-1.90097	down
g8337	g8337	3.10269	137	3.45073	187	3.86367	197	0.949409	61	0.75574	39	1.0998	53	8.32e-15	-1.89976	down
Ganoderma_lingzhi_newGene_2097	--	12.8788	805	11.3836	899	15.6969	1131	3.51031	330	3.8304	284	3.33778	233	1.72e-49	-1.89836	down
Ganoderma_lingzhi_newGene_4018	--	8.84299	190	7.66698	202	5.77901	143	1.94179	61	2.48572	62	1.57305	37	1.32e-12	-1.89818	down
Ganoderma_lingzhi_newGene_3520	--	38.5496	886	48.5278	1285	42.8209	1088	10.3944	373	10.3845	299	11.2001	297	2.6e-69	-1.89594	down
g6829	g6829	18.953	610	19.4899	768	19.2785	715	4.21596	196	6.29103	235	5.37273	187	1.53e-38	-1.89449	down
Ganoderma_lingzhi_newGene_4336	--	14.5741	1018	14.7187	1395	13.895	1296	3.8834	483	3.1514	313	3.37869	320	1.02e-72	-1.89286	down
g8756	g8756	1.75667	99	2.05221	141	1.5165	98	0.254648	21	0.524883	35	0.656956	40	2.14e-08	-1.89259	down
g2503	g2503	34.4113	1891	37.445	2521	35.8982	2274	9.41827	746	9.48351	605	10.8613	645	2.94e-109	-1.89158	down
Ganoderma_lingzhi_newGene_3484	--	1.87782	51	1.71308	66	2.15766	69	0.195689	9	1.02498	38	0.116089	4	0.000470158	-1.88962	down
Ganoderma_lingzhi_newGene_2907	--	3.59295	68	5.71022	139	6.82503	150	0.918985	30	1.15259	30	2.10564	41	9.13e-09	-1.88936	down
g8568	g8568	2.172	69	3.10603	121	2.46472	91	0.450083	21	0.802505	30	0.818718	29	4.11e-08	-1.88838	down
g10604	g10604	1.97419	81	1.71995	87	1.46546	70	0.618951	37	0.375504	18	0.366359	17	2.24e-07	-1.88604	down
g261	g261	173.87	12171	186.236	15972	188.049	15174	50.7059	5117	48.3072	3927	52.8187	3997	3.27e-268	-1.88599	down
g7748	g7748	377.231	18995	404.41	24949	391.349	22716	109.352	7938	107.738	6300	107.98	5878	1.25e-305	-1.88548	down
g1098	g1098	94.452	3811	106.328	5256	109.024	5070	28.3201	1647	27.8712	1306	29.6011	1291	7.43e-181	-1.88512	down
Ganoderma_lingzhi_newGene_1422	--	6.49147	606	6.95703	709	10.3779	602	3.02428	250	3.50718	181	2.19824	154	6.07e-40	-1.88241	down
g6447	g6447	12.7832	322	10.4156	322	12.0543	350	2.68329	98	2.8143	83	4.22727	116	1.74e-20	-1.88169	down
g9240	g9240	1.34989	43	1.658	65	0.848465	32	0.4246	20	0.019164	1	0.532738	19	0.00103518	-1.87704	down
g6085	g6085	319.052	9950	306.489	11711	314.229	11296	96.1572	4323	76.913	2786	90.571	3054	8.19e-134	-1.86876	down
g3704	g3704	25.7694	173	30.7392	252	30.8512	238	9.06331	88	7.15049	56	7.76401	57	2.75e-18	-1.86781	down
g8228	g8228	166.452	7334	178.871	9656	184.226	9357	46.1577	2932	49.4383	2530	53.0417	2527	2.01e-185	-1.86658	down
g155	g155	19.4935	694	20.4635	894	20.8558	855	5.43521	278	5.93876	246	5.68951	219	1.41e-57	-1.86638	down
g8502	g8502	56.5937	1630	60.0292	2119	62.0909	2062	16.7554	696	15.8165	529	17.5766	548	4.82e-110	-1.86581	down
Ganoderma_lingzhi_newGene_4411	--	5.24443	467	5.94004	675	5.79828	647	1.38078	206	1.67853	171	1.89747	165	2.67e-43	-1.86415	down
g8912	g8912	61.9657	1401	66.0083	1828	67.1118	1749	16.056	524	20.6126	541	18.1339	444	9.44e-76	-1.86398	down
g11057	g11057	2.1997	64	3.3613	119	3.27916	110	0.84829	36	0.843052	29	0.699197	22	9.81e-09	-1.86316	down
g2084	g2084	33.6223	885	33.5199	1081	36.2544	1100	9.18693	349	11.8083	361	7.948	227	8.68e-46	-1.86289	down
Ganoderma_lingzhi_newGene_3298	--	1.59046	50	1.12396	49	3.16153	105	0.442554	22	0.516767	23	0.360297	15	8.13e-06	-1.86239	down
g9629	g9629	24.9129	1150	26.3439	1490	22.8763	1218	6.92469	461	6.64966	357	7.27984	364	1.39e-69	-1.86211	down
g7180	g7180	542.19	9971	583.487	13146	590.325	12513	158.85	4212	164.024	3503	160.495	3192	1.83e-265	-1.86094	down
Ganoderma_lingzhi_newGene_832	--	9.7105	255	8.35496	255	12.0446	360	2.25077	89	2.49033	80	3.11807	94	2.31e-18	-1.86039	down
Ganoderma_lingzhi_newGene_1034	--	1.79995	117	1.81382	142	2.31761	173	0.653601	60	0.765403	56	0.228049	16	1.06e-08	-1.86024	down
g3163	g3163	2309.68	44272	2482.91	58312	2533.35	55978	705.48	19493	669.955	14912	691.028	14319	0	-1.85952	down
g6118	g6118	262.805	13241	261.071	16111	261.295	15174	72.7162	5282	71.8346	4203	77.2648	4212	5.4e-220	-1.85848	down
g1477	g1477	22.824	902	27.2511	1319	27.8368	1267	7.66175	437	6.78325	311	7.47087	319	6.24e-69	-1.85806	down
g8558	g8558	13.6059	254	12.8401	293	9.19435	198	4.08728	110	2.27749	50	3.5583	72	2.36e-14	-1.85692	down
g4801	g4801	5.93552	118	7.2696	177	8.0761	185	1.88369	72	1.25351	39	1.24576	36	1.43e-12	-1.85633	down
g8536	g8536	6.19615	148	6.45295	189	4.91796	136	0.75432	26	2.06004	58	2.0893	54	5.89e-09	-1.85574	down
g9452	g9452	16.2388	869	15.2807	1002	18.0624	1114	5.38683	416	4.23229	263	4.32881	251	6.47e-52	-1.85378	down
g9634	g9634	8.62034	176	10.9123	273	11.2933	266	3.0682	91	2.647	63	2.87657	64	5.83e-19	-1.85159	down
Ganoderma_lingzhi_newGene_2631	--	2.55035	58	2.09685	60	3.29529	87	0.768477	26	0.55614	17	0.757795	19	1.14e-06	-1.84779	down
Ganoderma_lingzhi_newGene_3522	--	87.1437	3569	99.5823	4997	103.959	4908	27.3144	1614	30.0093	1428	25.0788	1112	2.21e-121	-1.84735	down
g3348	g3348	72.9773	787	76.9491	1016	77.1336	959	19.9523	310	24.7218	310	19.7909	231	3.09e-53	-1.84638	down
Ganoderma_lingzhi_newGene_949	--	1.45435	54	1.58783	71	1.54952	71	0.392937	23	0.461161	21	0.372285	15	1e-06	-1.84601	down
Ganoderma_lingzhi_newGene_4194	--	21.6783	1156	21.1332	1381	21.9193	1347	5.26566	405	6.37322	395	6.85569	396	1.63e-61	-1.84203	down
g3928	g3928	586.075	27722	576.255	33396	615.026	33536	162.954	11111	167.929	9224	176.993	9050	4.4e-234	-1.84198	down
Ganoderma_lingzhi_newGene_3743	--	11.4513	231	15.5551	378	14.7299	344	3.59153	110	2.89368	75	4.49086	105	4.94e-21	-1.84165	down
g7407	g7407	44.1594	5370	46.9231	6991	48.2052	6757	13.5591	2377	12.4467	1758	13.7688	1810	8.59e-197	-1.8415	down
g8742	g8742	12.8441	511	13.0934	638	14.4953	665	4.27863	246	3.29027	152	3.90497	168	7.22e-40	-1.84102	down
g5336	g5336	18.2763	750	20.5487	1033	19.2714	911	5.14763	305	6.31715	301	5.09293	226	9.86e-52	-1.8406	down
g10542	g10542	4.03824	81	2.18272	54	5.07074	116	0.798794	23	0.735181	17	1.60803	35	5.59e-06	-1.84051	down
g11424	g11424	128.721	7918	141.565	10669	142.422	10099	38.0795	3377	39.1506	2797	40.7687	2711	8.96e-229	-1.83983	down
g321	g321	11.4225	321	8.76315	302	13.4979	437	2.59706	105	3.99311	130	2.99151	91	1.46e-18	-1.83967	down
Ganoderma_lingzhi_newGene_2103	--	29.3525	1829	29.3788	2262	32.6897	2337	8.35248	751	8.34896	607	9.37418	636	9.9e-103	-1.83923	down
g5235	g5235	67.799	3531	73.2665	4675	74.0697	4446	22.3941	1681	18.3695	1111	20.7063	1166	6.8e-133	-1.83895	down
g11516	g11516	17.2624	825	17.9913	1054	15.7727	869	4.55664	314	5.35297	297	4.69995	243	4.08e-51	-1.83747	down
g6352	g6352	39.1994	2367	40.6715	3009	44.8707	3123	12.1189	1055	12.6703	889	10.8581	709	1.72e-110	-1.837	down
g8843	g8843	88.1028	4050	83.7125	4715	91.2026	4833	27.4478	1819	23.3743	1248	24.5298	1219	1.22e-127	-1.83627	down
g6867	g6867	42.8029	3621	47.8109	4956	45.6651	4453	13.2136	1612	12.7865	1256	13.0513	1194	2.08e-172	-1.83586	down
g4738	g4738	19.5175	734	21.3151	982	23.7848	1031	6.23587	338	5.99673	262	6.24629	254	3.63e-59	-1.83507	down
Ganoderma_lingzhi_newGene_1376	--	3.67132	147	3.32017	182	3.62296	188	0.972557	70	0.813096	48	0.849532	43	1.02e-14	-1.83449	down
g5639	g5639	119.651	1221	136.831	1711	137.349	1616	36.3609	535	45.4415	539	30.8557	341	3.83e-53	-1.83184	down
g5027	g5027	65.4856	2236	74.1257	3101	65.2488	2568	19.4776	959	19.5046	774	19.915	735	8.95e-112	-1.83152	down
g9	g9	2.27366	43	4.08489	93	4.84837	104	1.51764	41	0.505836	11	1.02871	21	8.49e-06	-1.83135	down
g1594	g1594	3.16821	204	3.51744	278	3.85479	287	0.900923	84	1.08554	82	1.00808	71	3.5e-20	-1.83058	down
g10799	g10799	46.2513	2567	48.8751	3324	50.0669	3204	13.491	1080	13.4448	867	14.8716	893	2.25e-135	-1.82987	down
g10600	g10600	9.80528	258	12.535	403	13.7776	417	3.26408	124	3.56188	109	3.49214	99	4.73e-25	-1.82948	down
g7398	g7398	37.054	1283	42.0635	1785	38.6537	1543	9.93551	496	12.5609	505	11.4181	428	9.17e-69	-1.82941	down
g9461	g9461	48.8052	5869	49.3957	7278	49.5144	6864	14.9097	2585	13.7218	1917	13.9131	1809	2.57e-187	-1.82926	down
Ganoderma_lingzhi_newGene_2438	--	2.68447	115	2.12081	117	3.56907	170	0.598173	38	0.889349	46	0.866456	39	3.03e-10	-1.82654	down
Ganoderma_lingzhi_newGene_650	--	35.0478	694	41.6966	1008	43.3644	980	12.3379	357	12.1153	281	9.37996	204	3.08e-47	-1.82646	down
g3395	g3395	9.90679	459	8.66701	492	8.44558	451	2.63584	176	2.4502	132	2.69904	135	5.91e-31	-1.82582	down
g2611	g2611	72.4688	3587	71.6288	4344	71.6459	4088	20.1476	1438	18.0757	1039	24.1529	1293	1.34e-90	-1.82552	down
g9922	g9922	2.80191	71	2.584	80	2.84118	83	0.687218	25	0.438074	13	1.19687	33	1.54e-06	-1.82412	down
Ganoderma_lingzhi_newGene_4122	--	3.02663	207	5.36894	410	2.94219	258	0.901121	86	1.92341	133	0.622985	37	0.000429961	-1.82256	down
g8938	g8938	7.62005	179	8.7746	252	6.35731	172	2.48481	84	1.4729	40	2.53464	65	3.75e-13	-1.82244	down
g9637	g9637	8.31526	215	11.1281	352	9.80249	291	3.41272	127	2.70917	81	2.1966	62	7.36e-19	-1.82185	down
g10515	g10515	2.74737	129	2.35155	135	1.99111	108	0.364761	25	0.85254	47	0.806588	41	2.33e-08	-1.82055	down
g104	g104	95.4345	6107	101.261	7939	102.149	7535	29.0061	2676	29.2368	2173	28.5064	1972	5.95e-221	-1.8178	down
g11533	g11533	70.623	4297	74.9758	5525	74.3833	5265	20.4867	1824	20.9366	1566	19.9993	1372	4.29e-174	-1.81778	down
Ganoderma_lingzhi_newGene_3419	--	0.982464	27	1.86789	62	3.05561	93	0.407713	16	0.674212	22	0.495519	15	6.82e-05	-1.81662	down
Ganoderma_lingzhi_newGene_3288	--	39.3525	2063	38.6569	2483	40.58	2453	11.6307	879	10.5694	644	12.2938	697	6.2e-105	-1.81523	down
Ganoderma_lingzhi_newGene_2528	--	1.8901	89	2.85999	165	3.81722	207	0.84461	58	0.595993	33	0.972672	50	7.07e-10	-1.8151	down
Ganoderma_lingzhi_newGene_2355	--	6.48895	272	7.77087	412	7.24314	366	1.49345	98	1.32119	69	3.1085	152	5.82e-14	-1.81501	down
g1914	g1914	6.22946	148	7.1922	210	5.92798	163	2.20961	76	1.93474	54	1.34481	35	5.19e-13	-1.81488	down
g6719	g6719	590.646	12342	552.951	14274	578.675	13810	168.367	5071	172.601	4190	160.357	3654	1.29e-174	-1.81104	down
Ganoderma_lingzhi_newGene_1356	--	10.393	527	8.20029	510	10.3047	603	2.76248	202	2.36029	139	3.29041	181	8.46e-29	-1.8108	down
g1977	g1977	18.1374	483	17.8075	581	16.9646	521	5.48338	211	4.6016	143	5.26626	152	6.74e-36	-1.80925	down
Ganoderma_lingzhi_newGene_2394	--	13.289	1206	14.9087	1571	23.9429	1649	4.70477	594	4.21272	426	4.26326	391	1.7e-77	-1.8087	down
Ganoderma_lingzhi_newGene_536	--	3.01301	53	3.44808	81	4.15625	98	0.882221	27	0.781223	18	1.14607	26	6.55e-07	-1.80599	down
g5001	g5001	3.89747	86	3.65624	99	4.79564	122	1.27921	41	0.642956	17	1.588	38	7.16e-08	-1.80493	down
g7884	g7884	38.6457	1069	37.6038	1275	39.8188	1270	11.1994	447	11.6123	373	11.154	334	1.46e-72	-1.80449	down
g2731	g2731	3.07924	89	3.57145	127	3.58058	120	0.805235	34	1.38029	47	0.718405	23	8.6e-09	-1.8044	down
g6209	g6209	56.4974	7662	59.8945	9952	62.9231	9837	18.3754	3592	16.5251	2603	17.6512	2588	2.16e-207	-1.80351	down
g5366	g5366	4.1649	165	2.59562	126	3.18842	145	0.895483	51	0.74611	35	1.2425	53	5.76e-10	-1.80281	down
g2948	g2948	126.393	10872	140.257	14782	134.061	13294	37.781	4685	38.7619	3872	41.0417	3817	6.09e-215	-1.80279	down
g224	g224	218.873	6450	243.659	8798	237.76	8077	68.8542	2925	66.1995	2266	70.6366	2251	3.52e-211	-1.80077	down
g3520	g3520	22.7172	700	21.5468	814	22.7351	808	7.36697	328	5.93772	213	6.27172	209	2.95e-46	-1.8001	down
g7068	g7068	270.744	9218	264.635	11039	276.071	10835	82.7794	4063	76.8086	3037	79.2702	2918	7.21e-200	-1.79885	down
Ganoderma_lingzhi_newGene_1984	--	4.86838	176	4.52567	198	5.76775	240	1.42294	74	1.08757	46	1.94545	74	4.96e-14	-1.79875	down
Ganoderma_lingzhi_newGene_3111	--	13.6272	1848	15.1155	2516	15.438	2425	4.62334	899	4.33095	675	4.10459	604	1.62e-109	-1.79762	down
g6003	g6003	36.0538	2603	39.8665	3527	38.7128	3222	11.4014	1187	10.7804	904	11.547	902	5.59e-140	-1.79755	down
g4358	g4358	183.367	4757	201.22	6395	195.539	5847	57.517	2151	59.2854	1786	54.0052	1515	1.05e-168	-1.79635	down
g7893	g7893	21.7223	676	22.2363	847	23.5463	844	7.07365	318	7.06917	256	5.606	189	2.42e-46	-1.79515	down
Ganoderma_lingzhi_newGene_4193	--	4.82214	42	6.15074	65	6.24246	62	1.496	19	1.9881	20	1.30032	13	1.1e-05	-1.79508	down
g6840	g6840	37.9759	2470	35.6597	2842	42.9863	3223	11.2184	1052	10.9949	831	12.1849	857	4.12e-97	-1.79432	down
g8132	g8132	8.90781	423	11.3846	662	11.6779	639	3.76427	251	2.45794	136	3.23516	166	5.27e-30	-1.79215	down
g10614	g10614	7.03667	115	7.06243	142	7.23043	136	1.76204	42	2.23775	43	2.16623	39	2.97e-11	-1.79135	down
g269	g269	118.708	6147	123.639	7845	116.281	6942	35.2752	2634	34.8789	2098	35.9857	2015	1.34e-177	-1.79121	down
Ganoderma_lingzhi_newGene_1685	--	4.79211	107	8.87502	242	6.88851	176	2.06053	66	2.08332	54	1.83205	44	1.27e-11	-1.79059	down
g3834	g3834	71.1423	2260	76.743	2986	68.465	2507	22.9648	1052	19.0152	702	22.0963	759	3.42e-90	-1.78784	down
g11131	g11131	4.25966	113	8.18239	266	6.74322	207	1.43187	55	2.5749	80	1.56765	45	2.51e-10	-1.78597	down
Ganoderma_lingzhi_newGene_2331	--	4.19522	381	4.21997	470	4.06644	420	1.24061	164	1.07003	111	1.4466	136	1.37e-28	-1.78224	down
Ganoderma_lingzhi_newGene_3241	--	1.34048	40	1.88521	72	1.98683	72	0.485214	23	0.33778	13	0.58141	21	1.06e-05	-1.77911	down
Ganoderma_lingzhi_newGene_1411	--	1.03277	40	1.2793	61	1.80449	81	0.563568	32	0.322438	15	0.262679	11	2.95e-05	-1.77866	down
g10953	g10953	180.985	10770	205.041	14950	201.091	13795	55.3999	4753	59.4331	4107	60.3133	3880	6.01e-201	-1.7781	down
Ganoderma_lingzhi_newGene_3395	--	2.85661	97	2.60219	108	3.49838	137	1.06739	52	0.877684	35	0.64572	24	3.79e-09	-1.77772	down
Ganoderma_lingzhi_newGene_3222	--	3.09144	87	2.35429	81	3.07268	97	1.08095	44	0.872136	29	0.437068	14	6.2e-07	-1.77661	down
Ganoderma_lingzhi_newGene_4065	--	1.54441	76	2.50174	143	2.30597	111	0.590706	40	0.54805	32	0.6658	32	4.11e-09	-1.77604	down
g6866	g6866	4.92189	106	3.52539	93	3.60897	90	1.25056	39	0.933025	24	1.30115	31	5.23e-08	-1.77562	down
g5157	g5157	3.54207	161	2.47306	138	3.35082	176	0.74645	49	1.13567	60	0.895453	44	4.82e-11	-1.77521	down
g10141	g10141	10.0839	448	10.4095	566	10.688	547	3.12798	200	3.56524	184	2.57019	124	3.62e-32	-1.77453	down
Ganoderma_lingzhi_newGene_70	--	6.01286	142	6.37202	166	7.09915	195	1.69354	67	1.80363	55	1.37318	41	3.13e-13	-1.77362	down
g1589	g1589	414.425	20276	416.796	24987	433.309	24439	126.067	8892	120.619	6853	132.263	6995	4.92e-232	-1.77348	down
g8606	g8606	63.8544	1109	70.0589	1490	72.5791	1453	19.9539	500	22.7577	459	19.0213	357	5.92e-69	-1.77198	down
g7419	g7419	5.48373	178	7.62303	303	6.01514	225	1.81149	85	1.96884	75	1.86095	66	9.73e-17	-1.77171	down
g9894	g9894	18.7174	2276	17.6329	2629	18.7788	2632	5.68289	995	5.21585	735	5.68717	744	7.24e-104	-1.77094	down
Ganoderma_lingzhi_newGene_662	--	6.92282	596	5.6285	600	5.149	680	2.50164	291	1.90017	184	1.42255	150	1.5e-29	-1.77049	down
g6973	g6973	103.611	3301	115.02	4489	114.907	4220	34.3895	1579	35.9522	1330	29.5134	1017	4.87e-110	-1.77036	down
g6369	g6369	61.0164	2182	59.0873	2589	62.8752	2592	19.3788	999	15.6657	651	19.8631	768	8.77e-83	-1.76981	down
Ganoderma_lingzhi_newGene_2602	--	2.25436	58	2.55254	80	2.00581	59	0.549648	21	0.588517	18	0.827394	23	3.31e-06	-1.76962	down
Ganoderma_lingzhi_newGene_1057	--	20.4607	412	22.4549	553	21.4903	498	5.4478	158	6.3977	150	7.49637	163	2.19e-30	-1.76857	down
g8334	g8334	7.68476	267	6.02403	256	7.76456	310	2.0279	102	1.965	79	2.42608	91	1.7e-18	-1.76798	down
g10317	g10317	2.37608	78	3.09217	123	2.09221	79	1.04567	49	0.347411	14	0.77432	28	1.32e-06	-1.76796	down
g114	g114	21.8654	1066	19.2701	1151	20.4619	1150	5.88611	414	5.74569	326	6.91746	365	1.56e-52	-1.76534	down
g2852	g2852	35.6639	2351	38.5884	3116	35.8698	2725	10.1546	965	10.9011	835	12.1368	865	1.42e-96	-1.76525	down
g7627	g7627	16.3356	161	21.8469	263	16.3673	186	4.56668	65	6.70717	77	4.98707	53	1.52e-13	-1.76513	down
g3126	g3126	1.9677	64	1.51712	61	3.18779	120	0.742941	35	0.667185	26	0.500476	18	2.77e-06	-1.76471	down
g4568	g4568	60.2182	1097	65.65	1466	68.5207	1439	18.2146	479	19.5108	413	20.9143	412	5.47e-73	-1.76218	down
Ganoderma_lingzhi_newGene_1981	--	42.7865	808	49.3648	1143	45.1709	984	12.8526	350	14.9568	328	13.5984	278	8.87e-55	-1.76208	down
g5515	g5515	28.101	1565	29.6787	2026	31.2962	2010	8.97768	721	9.64667	624	8.19113	494	1.3e-86	-1.76205	down
g8051	g8051	21.1532	450	26.3682	688	22.8151	560	7.48522	230	6.07977	151	7.52658	174	8.24e-34	-1.7606	down
g1458	g1458	11.1286	243	9.01418	243	7.81469	198	2.70233	86	3.06214	80	2.49734	60	9.72e-15	-1.76049	down
g3913	g3913	175.893	7280	190.321	9652	192.387	9179	53.118	3170	56.1985	2701	59.4857	2662	1.08e-181	-1.76036	down
g11642	g11642	12.1103	1637	11.5903	1919	13.1001	2041	3.86531	753	3.74786	589	3.49601	511	1.5e-85	-1.75817	down
g7874	g7874	8.39135	293	8.28445	354	8.28924	333	2.2858	115	2.24181	91	3.0166	114	3.65e-22	-1.75658	down
g105	g105	50.7613	1535	54.5988	2023	58.2464	2030	16.551	722	15.8463	557	17.1042	559	1.16e-96	-1.75627	down
g10601	g10601	9.1582	402	8.02685	432	8.12638	411	2.55303	162	2.31484	118	2.77291	132	8.65e-27	-1.75592	down
g9909	g9909	6.56107	254	6.64091	315	6.51418	291	2.72646	152	1.96145	88	1.19023	50	4.19e-14	-1.75479	down
Ganoderma_lingzhi_newGene_3478	--	12.4345	502	12.4479	619	14.3741	670	3.74429	221	4.34329	205	3.68807	163	2.89e-37	-1.75348	down
Ganoderma_lingzhi_newGene_4113	--	10.5392	305	12.496	474	8.32778	506	2.76361	138	2.30217	154	2.74177	123	2.49e-23	-1.75087	down
g5665	g5665	155.203	11797	184.858	17215	184.725	16185	52.8128	5787	54.8329	4840	52.2168	4291	2.38e-182	-1.74589	down
g6485	g6485	4163.7	142115	4820.72	199662	4715.83	186691	1396.76	67631	1464.31	58037	1355.44	49217	2.45e-212	-1.74509	down
Ganoderma_lingzhi_newGene_3278	--	1.27867	57	1.71642	93	1.87743	96	0.463238	30	0.419158	22	0.545525	27	3.61e-07	-1.74281	down
g6345	g6345	113.147	3723	120.832	4871	120.783	4581	36.0558	1710	36.6008	1399	35.8216	1275	2.73e-165	-1.74245	down
g306	g306	6.31829	185	5.256	188	6.43625	217	1.79223	76	1.62959	56	2.01532	64	1.47e-14	-1.74087	down
g7967	g7967	108.87	893	141.289	1420	149.562	1414	42.2055	499	40.534	387	39.0204	346	4.03e-54	-1.74018	down
g10346	g10346	23.9986	442	27.3494	617	30.6502	651	7.63984	203	8.80941	189	8.5789	171	8.07e-35	-1.73964	down
g8537	g8537	14.3924	285	18.0505	437	19.1704	437	5.45789	156	4.2996	99	5.94312	127	1.6e-23	-1.73963	down
Ganoderma_lingzhi_newGene_3221	--	7.15037	173	5.38935	161	8.50563	237	2.4589	79	2.47776	70	1.64361	42	7.7e-12	-1.7387	down
g7875	g7875	68.9973	3211	60.2038	3433	68.8642	3695	20.1083	1349	19.7256	1066	20.9742	1056	2.67e-96	-1.73856	down
g11083	g11083	4.33213	196	4.84999	269	4.45366	232	1.86327	122	0.856982	45	1.38116	68	7.24e-13	-1.73823	down
Ganoderma_lingzhi_newGene_1752	--	3.78985	142	4.93484	222	4.7538	200	1.03578	57	1.71806	76	1.20718	50	1.53e-12	-1.73676	down
g1404	g1404	8.40372	195	8.86243	252	8.63473	231	2.80537	94	2.43607	66	2.61871	66	1.78e-17	-1.73617	down
Ganoderma_lingzhi_newGene_1451	--	5.80511	958	6.11709	1236	5.41113	1029	1.64369	391	1.8116	347	1.88148	336	2.5e-54	-1.73415	down
g11460	g11460	30.51	274	32.292	355	33.2511	344	9.69802	126	9.74053	102	9.82939	96	3.4e-24	-1.73405	down
g10945	g10945	47.1786	1962	53.508	2726	51.5001	2469	15.5568	933	17.35	838	13.8064	621	5.55e-81	-1.73381	down
Ganoderma_lingzhi_newGene_4292	--	71.943	943	80.6047	1294	76.0702	1149	24.9148	471	21.4944	327	23.7495	337	6.2e-63	-1.73355	down
g9706	g9706	9.28059	455	7.50737	451	8.60597	487	2.11026	150	2.56065	146	3.14602	167	1.88e-23	-1.73246	down
g9365	g9365	153.056	4496	165.317	5950	171.14	5795	48.4409	2051	52.3857	1787	49.9537	1587	4.93e-160	-1.73188	down
g96	g96	8.9128	313	8.99785	387	12.4114	503	3.26464	166	3.12105	128	2.83526	108	4.17e-23	-1.73177	down
Ganoderma_lingzhi_newGene_2444	--	32.3008	1559	33.1605	1918	36.7162	2009	10.9476	762	10.5713	592	9.48801	495	8.47e-82	-1.73144	down
g8471	g8471	193.808	1608	238.045	2420	227.216	2174	66.8297	800	78.8269	760	56.5756	508	9.19e-57	-1.73104	down
g7847	g7847	4.24509	105	5.35303	162	5.36603	153	1.60854	58	1.7745	51	1.09189	30	1.74e-10	-1.73099	down
g7162	g7162	109.514	4711	103.286	5443	107.972	5354	32.524	2017	31.5803	1578	34.9677	1626	5.65e-129	-1.73057	down
g8625	g8625	17.0733	745	16.4989	878	18.2388	911	4.7645	296	6.02759	303	5.28265	249	7.12e-44	-1.72604	down
g5218	g5218	427.667	8738	464.264	11625	494.162	11639	142.215	4197	143.607	3418	142.366	3139	2.84e-209	-1.72572	down
Ganoderma_lingzhi_newGene_2	--	3.36735	165	2.9168	183	3.09946	183	0.450773	35	0.843772	53	1.41717	82	1.61e-08	-1.72545	down
Ganoderma_lingzhi_newGene_4369	--	6.43417	338	7.22383	435	8.35104	506	2.18113	166	1.79762	110	2.65337	151	1.4e-23	-1.7229	down
g405	g405	56.4776	1503	62.504	1454	61.7383	1351	19.4154	532	24.253	535	19.4528	400	7.12e-39	-1.72217	down
g11070	g11070	88.8485	746	108.393	1115	96.0747	930	29.719	360	32.8193	320	28.1473	256	1.07e-48	-1.72212	down
g2140	g2140	4.10226	81	4.57471	111	4.67437	107	1.1194	32	0.860692	20	2.06481	45	3.89e-07	-1.72176	down
g2703	g2703	5.2399	172	5.90967	237	5.83806	221	1.85574	88	2.08221	80	1.2355	44	6.24e-14	-1.72023	down
g3816	g3816	2700.81	56663	2848.64	73225	2983	72144	884.029	26736	869.476	21182	899.156	20393	2.02e-300	-1.71926	down
g361	g361	80.1887	3059	99.124	4633	92.3584	4062	26.5518	1460	30.5138	1352	27.2612	1125	9.53e-98	-1.71858	down
g4938	g4938	42.4685	3127	50.0923	4519	48.7974	4142	13.5635	1440	16.0703	1374	14.267	1136	7.49e-101	-1.71848	down
Ganoderma_lingzhi_newGene_469	--	6.99986	259	7.43805	325	7.74885	311	2.23654	131	2.24277	100	1.82044	73	1.95e-20	-1.71844	down
g5307	g5307	15.1043	453	16.7367	615	16.2238	561	5.21076	225	5.09931	178	4.55177	148	8.29e-36	-1.71831	down
g10566	g10566	16.0257	268	18.5096	379	19.2289	370	5.51267	133	5.07226	99	6.02016	109	9.74e-24	-1.71762	down
g3900	g3900	48.7026	2430	54.366	3323	57.0013	3278	16.8698	1213	16.2873	944	16.6755	900	3.94e-124	-1.71486	down
g2294	g2294	2.55326	119	3.00157	171	2.92102	156	0.941383	63	0.550896	30	1.10798	56	3.73e-10	-1.71459	down
g3015	g3015	2.72864	212	2.40646	229	2.41335	216	0.805748	90	0.605745	55	0.925679	78	1.15e-14	-1.71383	down
g7590	g7590	8.8631	348	10.6063	510	10.4937	475	2.75982	156	2.98141	136	3.5908	153	2.46e-27	-1.71349	down
g561	g561	208.447	10874	228.75	14620	232.411	13976	70.8257	5326	68.613	4157	69.5796	3924	5.05e-241	-1.71265	down
g6424	g6424	7.57622	134	6.32072	137	8.98346	183	3.04716	78	1.97501	41	1.89638	37	3.51e-10	-1.7123	down
Ganoderma_lingzhi_newGene_373	--	11.7613	2084	10.5193	2570	11.3107	2484	3.08625	869	3.01652	725	4.2612	817	1.93e-78	-1.71199	down
g7698	g7698	22.1707	1563	24.7617	2139	21.189	1722	6.92169	704	6.39488	524	7.97007	608	3.61e-64	-1.71187	down
Ganoderma_lingzhi_newGene_2310	--	8.75131	345	6.46952	366	7.25101	358	2.59211	167	2.10832	106	2.16933	96	1.01e-21	-1.71107	down
g1213	g1213	47.2594	1380	45.2919	1620	41.8145	1407	14.7699	622	12.362	419	14.8977	470	1.99e-57	-1.71093	down
g5400	g5400	5.38509	136	5.92143	183	5.63572	164	1.58363	58	1.33416	40	2.28572	63	2.06e-11	-1.71066	down
g6293	g6293	6.37252	179	6.64708	229	4.98206	162	1.49523	61	1.68663	55	2.43082	74	7.8e-12	-1.71007	down
Ganoderma_lingzhi_newGene_3582	--	10.4956	396	11.32	537	8.69187	414	3.15855	192	3.10011	156	2.4577	112	2.05e-25	-1.70972	down
Ganoderma_lingzhi_newGene_1793	--	9.18334	117	11.2869	180	11.8466	175	2.18338	44	3.97572	65	3.10554	46	2.16e-10	-1.70838	down
g7641	g7641	21.1036	574	19.6169	654	21.0683	661	6.89672	271	6.54299	207	5.81161	171	2.22e-37	-1.70783	down
g2565	g2565	23.6882	712	27.658	1018	25.4911	883	9.74827	423	7.68181	268	6.45995	210	1.26e-35	-1.707	down
g3148	g3148	5.76359	496	6.59133	694	7.78201	771	2.27966	283	2.17108	217	1.80586	168	2.33e-33	-1.70681	down
Ganoderma_lingzhi_newGene_1506	--	6.34567	197	6.93308	263	9.03615	323	2.55452	114	2.16028	78	2.19271	74	6.78e-17	-1.70465	down
g5008	g5008	1.30121	70	2.42994	159	2.42911	150	0.65431	51	0.605807	38	0.612869	36	1.53e-08	-1.70463	down
g9504	g9504	172.589	3983	215.602	6097	172.859	4599	49.9044	1661	65.644	1760	60.6452	1513	3.64e-63	-1.70241	down
g4339	g4339	63.8096	3591	69.5022	4792	74.512	4833	21.8306	1771	22.967	1501	20.4917	1247	3.44e-126	-1.70145	down
g506	g506	80.3606	8507	90.8294	11781	84.313	10289	27.8924	4257	25.3564	3117	27.2154	3115	1.16e-172	-1.70034	down
g1135	g1135	18.9731	400	21.1184	546	22.7721	554	8.20727	250	6.61079	162	4.75539	109	7.43e-23	-1.69689	down
Ganoderma_lingzhi_newGene_3701	--	1.1184	63	1.5333	103	1.74422	108	0.284568	18	0.702271	46	0.381902	24	8.77e-06	-1.69656	down
Ganoderma_lingzhi_newGene_548	--	1.36869	67	1.9193	116	1.54841	88	0.622331	45	0.189607	11	0.653051	35	9.18e-06	-1.69592	down
g362	g362	1009.41	22333	1146.96	31091	1116.85	28485	328.175	10467	359.253	9230	346.941	8298	1.28e-193	-1.69453	down
Ganoderma_lingzhi_newGene_2406	--	21.5142	1037	24.2556	1403	22.7087	1274	6.97223	491	7.73177	419	6.88307	365	4.79e-68	-1.69378	down
g6673	g6673	1.72265	94	2.00373	133	1.25163	79	0.30717	24	0.467639	30	0.778065	46	1.96e-06	-1.69373	down
Ganoderma_lingzhi_newGene_3722	--	23.0866	470	23.9424	599	23.9983	579	6.69477	211	7.07222	187	6.80209	167	5.69e-36	-1.6929	down
Ganoderma_lingzhi_newGene_104	--	5.72583	131	8.61017	238	5.5386	146	2.10773	74	2.2511	64	1.3666	37	2.91e-10	-1.69285	down
g5323	g5323	15.26	373	14.8231	444	13.9163	392	3.5698	126	3.6261	103	6.72965	178	5.75e-16	-1.69267	down
g8922	g8922	93.3702	1363	112.151	2005	113.287	1906	32.6436	687	38.5918	654	29.3208	463	1.38e-57	-1.69252	down
Ganoderma_lingzhi_newGene_2669	--	4.19098	126	3.87369	122	5.26868	160	1.12491	52	0.960431	36	1.54122	51	1.09e-09	-1.69243	down
g1331	g1331	37.0225	3866	40.0181	5120	40.5867	4886	13.3483	2010	11.8953	1443	11.9688	1352	2.88e-139	-1.69152	down
Ganoderma_lingzhi_newGene_1743	--	55.0119	2052	67.9392	3047	68.7748	2888	21.2684	1171	18.0232	802	18.5457	781	2.85e-86	-1.69131	down
Ganoderma_lingzhi_newGene_4518	--	5.82333	528	5.90276	624	6.61826	632	1.83084	230	1.91097	200	1.79425	184	1.68e-37	-1.69129	down
g8976	g8976	13.4715	293	14.8512	396	14.7314	370	5.00429	157	4.47673	114	4.00439	95	7.54e-24	-1.68952	down
g5914	g5914	163.872	5408	183.616	7424	194.57	7401	59.2902	2821	56.2099	2154	56.2928	2008	3.73e-161	-1.68918	down
g2710	g2710	2.21379	77	1.70419	73	2.29465	92	0.428875	22	0.855588	35	0.629637	24	2.64e-06	-1.68801	down
g9277	g9277	41.2314	7538	40.8453	9149	41.8559	8821	13.9392	3674	12.1763	2585	13.3331	2635	1.54e-150	-1.68611	down
g7342	g7342	19.3342	1608	19.6271	2000	21.8281	2093	6.89686	827	6.18413	598	6.2595	563	5.84e-84	-1.68179	down
g9151	g9151	74.5738	2952	78.0517	3785	68.0236	3104	22.5896	1289	20.7764	955	27.1455	1162	1.55e-67	-1.68178	down
g8323	g8323	17.7515	466	20.6917	665	19.933	603	6.08288	230	5.64558	172	6.86247	195	5.29e-35	-1.6817	down
g11130	g11130	27.6427	251	24.4836	272	25.2405	264	7.62519	100	5.86132	62	11.0619	109	4.55e-14	-1.68118	down
g5415	g5415	13.8171	539	15.2547	729	16.1864	728	4.28117	241	4.21993	192	5.9199	250	6.34e-32	-1.68069	down
Ganoderma_lingzhi_newGene_1210	--	27.4213	1032	29.7488	1343	29.0025	1236	9.69714	527	7.8169	359	8.89423	374	1.71e-62	-1.67945	down
g11520	g11520	2.21226	52	2.45673	71	1.95347	53	0.590866	20	0.638406	18	0.826975	21	2.06e-05	-1.67892	down
g8998	g8998	133.228	2008	153.986	2843	152.792	2654	45.5541	990	47.4057	830	47.5463	775	1.73e-104	-1.6789	down
g7800	g7800	8.81387	170	9.84154	233	9.82127	219	2.25365	63	4.01264	90	2.76445	58	1.5e-12	-1.67804	down
Ganoderma_lingzhi_newGene_4150	--	1.47972	99	1.31004	108	1.06224	82	0.541481	53	0.267047	25	0.383974	24	4.87e-07	-1.67793	down
g1886	g1886	21.3371	344	22.5579	446	21.8382	406	6.15304	143	7.24869	136	7.61452	133	1.35e-25	-1.67701	down
g6842	g6842	23.8348	1576	24.1609	1957	25.8527	1970	7.42754	708	8.64686	664	7.55016	540	1.96e-75	-1.67659	down
Ganoderma_lingzhi_newGene_1694	--	12.166	530	17.7049	878	15.1566	761	3.94608	248	5.56003	269	4.70395	222	1.4e-31	-1.67634	down
g10230	g10230	39.774	1722	46.9381	2490	45.4047	2267	13.5023	843	14.3572	722	14.5477	681	4.56e-90	-1.67227	down
g3581	g3581	735.151	7642	836.091	10649	882.621	10577	266.83	3999	279.393	3373	240.182	2699	5.16e-126	-1.67207	down
g8133	g8133	16.0683	771	19.0983	1123	16.7434	926	5.36436	371	5.00613	279	6.30558	327	1.98e-44	-1.672	down
Ganoderma_lingzhi_newGene_2269	--	12.6854	238	11.7027	274	10.854	236	3.69797	100	3.45234	77	4.18657	84	6.58e-17	-1.67151	down
Ganoderma_lingzhi_newGene_605	--	1.17189	31	2.66671	85	2.13696	64	0.741551	28	0.432581	14	0.613446	18	8.74e-05	-1.67102	down
Ganoderma_lingzhi_newGene_3991	--	4.52355	140	3.39666	129	4.08052	146	1.19998	54	1.60403	58	0.969023	33	2.16e-09	-1.67096	down
Ganoderma_lingzhi_newGene_3738	--	230.283	17467	242.422	22735	222.325	20097	82.3583	8782	73.5	6351	75.4389	6099	1.66e-176	-1.67042	down
g8868	g8868	24.6437	1096	25.564	1392	29.0704	1490	8.96989	575	7.41598	383	9.04995	435	6.25e-58	-1.67029	down
g10268	g10268	108.163	3404	116.402	4489	123.791	4491	40.0302	1816	37.673	1377	34.0693	1160	8.59e-113	-1.6702	down
g1617	g1617	1.21228	36	1.59445	58	2.06228	70	0.49709	22	0.43765	15	0.54423	18	5.8e-05	-1.66938	down
g7795	g7795	342.169	17882	381.354	24432	369.084	22217	118.352	8906	113.974	6928	119.374	6735	4.62e-237	-1.66934	down
Ganoderma_lingzhi_newGene_2566	--	7.86256	631	7.39989	722	7.83316	727	2.88356	334	2.13761	197	3.22997	207	2.29e-34	-1.66912	down
Ganoderma_lingzhi_newGene_3741	--	2.87944	171	2.51642	183	2.9948	205	0.779426	67	1.16048	80	0.722827	47	7.04e-12	-1.66901	down
Ganoderma_lingzhi_newGene_4450	--	11.3555	228	11.1276	355	7.00899	293	2.38021	87	1.8543	104	2.96792	107	7.98e-16	-1.66498	down
Ganoderma_lingzhi_newGene_1436	--	6.06557	229	6.19948	313	6.88954	283	1.78549	100	2.22987	105	1.93475	81	2.82e-18	-1.66472	down
g7660	g7660	20.3748	2291	21.2742	2926	23.9268	3103	6.92856	1109	7.56801	983	6.86482	824	3.37e-93	-1.66375	down
Ganoderma_lingzhi_newGene_2599	--	1.21363	97	1.52849	149	1.04369	97	0.438347	51	0.289832	28	0.697408	40	3.66e-08	-1.66175	down
g2031	g2031	33.137	1084	36.1901	1451	42.1278	1589	11.6129	548	12.3817	471	12.0167	425	1.76e-60	-1.65965	down
g276	g276	30.3613	1295	31.446	1643	28.9855	1425	9.38319	577	8.80223	436	11.2805	520	2.26e-55	-1.65933	down
g10273	g10273	8.47607	210	8.76579	266	11.0493	315	2.9023	104	2.38142	69	3.79904	102	2.99e-15	-1.65821	down
g5667	g5667	121.739	5283	121.759	6474	129.957	6501	40.5339	2536	38.7876	1955	41.9611	1969	1.78e-155	-1.65666	down
Ganoderma_lingzhi_newGene_4404	--	3.19022	93	3.66966	128	4.19459	138	1.3969	59	0.871909	31	1.10774	36	6.45e-09	-1.65638	down
Ganoderma_lingzhi_newGene_4427	--	21.5048	1337	24.7542	1900	30.5763	1775	8.31015	705	9.46006	565	8.14938	497	7.02e-79	-1.65566	down
g9007	g9007	29.2393	1378	32.4234	1872	31.3983	1706	8.61972	586	10.6421	583	11.002	561	2.49e-59	-1.65441	down
g3541	g3541	11.1871	584	9.02517	577	9.60088	578	3.36426	253	2.90431	176	3.42014	193	1.74e-28	-1.65417	down
g3623	g3623	32.111	319	30.9788	377	31.5539	361	9.70864	139	10.5391	122	10.4348	112	1.85e-23	-1.65353	down
g11359	g11359	12.6498	565	14.2866	782	14.3687	740	4.48489	289	3.57724	186	5.35304	259	4.68e-32	-1.65166	down
g3826	g3826	186.247	17921	202.374	23859	205.517	22797	64.9746	9013	67.7919	7575	60.6808	6312	8.79e-181	-1.65148	down
Ganoderma_lingzhi_newGene_1202	--	22.5496	941	26.2116	1182	21.7079	1060	7.6442	444	6.16752	314	8.6659	371	1.27e-49	-1.6504	down
Ganoderma_lingzhi_newGene_3989	--	11.6118	230	15.422	374	14.5242	328	4.47368	131	4.66112	107	4.07874	89	1.02e-19	-1.65003	down
Ganoderma_lingzhi_newGene_1656	--	3.74833	201	3.48002	245	3.73023	256	1.20223	99	0.94167	68	1.35696	81	3.37e-16	-1.64878	down
Ganoderma_lingzhi_newGene_3389	--	3.1357	45	3.45007	61	4.97884	83	0.709343	15	2.07342	35	0.806211	13	0.000185308	-1.64855	down
g3022	g3022	1.23398	77	1.04281	80	0.962846	69	0.292544	27	0.446118	33	0.2702	19	4.64e-06	-1.64784	down
g2138	g2138	2.07789	36	4.32184	92	3.27971	66	0.734287	19	0.396879	8	1.88613	36	0.000593093	-1.64225	down
g8134	g8134	2.78471	132	3.35024	192	3.2185	174	1.05593	73	0.896265	51	1.14909	52	2.76e-12	-1.6416	down
g8311	g8311	43.7307	1089	58.2417	1777	54.9332	1577	17.2456	619	16.992	492	17.0724	460	8.6e-58	-1.64086	down
Ganoderma_lingzhi_newGene_2397	--	1.65043	40	3.31111	89	1.73602	49	0.478985	16	0.582579	17	0.984372	26	0.000153976	-1.64035	down
g7998	g7998	12.8009	390	9.89006	369	13.5829	477	3.24383	143	4.22294	150	4.4222	146	2.4e-19	-1.63648	down
g3034	g3034	9.74815	300	12.1154	456	12.6489	448	4.00859	178	3.80705	136	3.45981	115	4.64e-24	-1.63493	down
Ganoderma_lingzhi_newGene_178	--	11.3389	459	16.2775	650	16.1665	611	5.75654	257	3.81571	177	4.76305	182	4.08e-34	-1.63371	down
g5995	g5995	49.2471	3563	50.3905	4445	51.6445	4297	15.9963	1669	15.1976	1285	18.4832	1450	8.68e-100	-1.63365	down
g1287	g1287	187.233	3393	228.512	5073	214.357	4478	64.5593	1687	76.9553	1620	66.2771	1299	1.01e-84	-1.63082	down
g1424	g1424	223.045	4574	258.552	6496	264.338	6248	82.5515	2440	86.6547	2064	76.8778	1704	7.15e-120	-1.63064	down
g5803	g5803	1354.42	78272	1434.77	101591	1433.64	95508	458.659	38209	463.313	31091	474.974	29673	1.3e-268	-1.63023	down
g7318	g7318	4.31529	137	4.73687	184	5.23746	192	1.466	67	1.70729	63	1.49119	52	2.48e-12	-1.6292	down
Ganoderma_lingzhi_newGene_3465	--	7.57097	507	8.57046	718	8.57422	677	2.96251	288	2.80991	225	2.31237	172	4.32e-34	-1.6291	down
g7895	g7895	2.79987	80	2.21509	78	3.25441	107	0.851288	35	0.924472	31	0.879654	28	5.66e-07	-1.62908	down
Ganoderma_lingzhi_newGene_1029	--	3.99725	119	2.92613	107	4.18687	139	1.45748	63	1.09783	36	1.11497	34	2.13e-08	-1.62774	down
g5271	g5271	7.52273	110	9.55393	171	10.7585	181	2.29709	49	4.29695	73	2.43715	39	7.06e-09	-1.62644	down
g7857	g7857	1.20123	48	1.56031	76	1.73863	80	0.576619	33	0.39832	19	0.458074	20	1.08e-05	-1.62499	down
g7615	g7615	31.0887	730	34.666	997	32.4091	877	11.7192	397	11.5956	316	9.10049	231	4.69e-40	-1.62497	down
Ganoderma_lingzhi_newGene_1962	--	0.858756	61	0.758279	48	0.579615	48	0.336226	15	0.609974	21	0.291529	19	0.000174629	-1.62478	down
g3394	g3394	20.6981	628	22.3361	830	23.61	826	7.2414	317	7.53558	266	7.28337	239	2.07e-44	-1.62423	down
g6130	g6130	157.107	4166	170.533	5540	175.8	5373	54.1996	2072	62.3166	1919	50.4597	1447	2.41e-93	-1.62323	down
g4080	g4080	197.053	6859	200.747	8562	208.052	8349	63.9085	3207	69.0292	2791	68.4767	2577	1.63e-155	-1.62317	down
g10063	g10063	75.63	5238	83.9774	7160	80.2821	6568	26.1732	2719	25.2488	2119	25.8953	2025	1.5e-167	-1.62054	down
g4326	g4326	47.4059	1393	45.4349	1636	54.431	1843	18.1421	769	16.1315	551	14.5626	463	1.26e-55	-1.6195	down
g3678	g3678	21.0294	781	25.7623	1171	27.6008	1181	7.85208	420	7.79043	336	9.10058	365	6.67e-45	-1.6192	down
g11463	g11463	25.6112	1371	29.1891	1914	26.0413	1607	8.53263	659	9.47062	589	8.93762	517	6.08e-67	-1.6184	down
Ganoderma_lingzhi_newGene_1925	--	20.2836	448	17.8782	521	25.6682	606	5.6569	250	5.82207	193	4.65366	133	1.04e-24	-1.61813	down
Ganoderma_lingzhi_newGene_1364	--	4.21133	109	7.55698	236	6.82118	202	1.78298	65	2.48072	74	1.84388	52	5.34e-10	-1.61799	down
g2314	g2314	31.2132	658	27.6672	715	30.3036	737	8.31507	253	10.8218	265	10.647	243	2.5e-31	-1.61706	down
g11062	g11062	61.6136	3438	62.3179	4260	64.4036	4142	20.5668	1654	18.7684	1216	23.6064	1424	2.65e-89	-1.61628	down
Ganoderma_lingzhi_newGene_3434	--	4.21086	289	5.2873	446	6.89546	460	1.57921	158	1.68486	134	1.82038	135	1.35e-22	-1.61596	down
Ganoderma_lingzhi_newGene_979	--	21.4552	1184	23.5801	1717	22.7881	1503	7.21176	609	6.69577	470	8.45743	510	7.56e-63	-1.61555	down
g228	g228	63.8263	3555	64.3091	4389	73.2192	4701	22.1263	1777	21.3527	1381	23.8658	1437	6.86e-109	-1.61348	down
g2520	g2520	20.8184	1170	27.0371	1861	25.8876	1677	8.34808	676	8.07411	527	8.17468	497	5.99e-61	-1.61317	down
g6890	g6890	17.3661	509	19.1467	687	19.1567	647	5.61723	238	6.05254	206	6.93984	220	3.21e-34	-1.61303	down
g6242	g6242	34.4526	999	37.7777	1342	37.1876	1243	12.4679	522	9.61003	324	14.4853	454	8.63e-40	-1.61278	down
g7080	g7080	275.112	12095	295.978	15943	296.42	15023	94.7596	6006	97.604	4983	98.12	4664	5.91e-212	-1.61223	down
Ganoderma_lingzhi_newGene_3714	--	17.508	169	15.9785	188	18.8033	209	5.94966	83	5.76975	67	5.34164	56	3.86e-13	-1.61187	down
g9734	g9734	532.048	11872	606.858	16537	634.201	16264	195.853	6234	204.368	5343	194.157	4635	4.72e-158	-1.61052	down
g10012	g10012	14.0447	326	14.4824	412	17.3094	463	4.84759	162	5.42404	146	5.05971	127	7.17e-24	-1.60912	down
g11272	g11272	61.0821	1929	65.7841	2545	70.5419	2567	24.8372	1131	19.4987	715	21.7447	742	1.61e-71	-1.60858	down
g1047	g1047	275.426	8721	273.406	10606	284.371	10379	92.4402	4219	91.3424	3359	96.1428	3291	4.07e-172	-1.60856	down
g7914	g7914	212	6126	227.674	8061	234.151	7800	76.1689	3173	77.757	2609	72.317	2259	3.1e-161	-1.60729	down
g5287	g5287	135.348	6945	160.803	10109	155.764	9213	49.0068	3625	52.9597	3156	49.7373	2759	5.38e-136	-1.60643	down
g8909	g8909	393.824	36129	424.566	47722	417.934	44199	140.265	18550	133.501	14222	142.139	14097	2.13e-240	-1.60597	down
g9271	g9271	116.771	16448	122.27	21101	123.3	20021	42.2333	8575	39.7562	6503	39.9629	6085	4.84e-216	-1.60518	down
g3290	g3290	27.5529	2035	27.0397	2447	29.7387	2530	10.2522	1092	7.37485	637	10.6895	852	4.83e-50	-1.60501	down
g10142	g10142	13.6526	163	11.7938	173	12.8482	177	4.41939	76	4.11698	57	4.23034	55	4.79e-12	-1.60497	down
Ganoderma_lingzhi_newGene_3409	--	1.88577	43	1.33219	37	2.83537	75	0.457895	15	0.859234	23	0.64896	16	0.000398046	-1.60433	down
g4475	g4475	168.112	9331	174.702	11881	179.979	11516	60.0031	4801	59.2264	3818	56.8153	3409	2.78e-189	-1.60384	down
g4246	g4246	14.3463	192	14.1278	232	10.4732	162	4.98236	96	4.59484	72	3.39006	49	3.84e-11	-1.60212	down
g5166	g5166	25.7357	1196	25.7903	1469	26.5183	1422	8.60115	576	7.7971	421	9.92888	500	4.4e-55	-1.60188	down
g8669	g8669	4.75474	135	5.88689	205	5.69979	187	2.19328	90	1.66463	55	1.56034	48	1.44e-11	-1.60161	down
g641	g641	68.3443	1069	74.9813	1437	77.8265	1404	24.3275	549	25.9678	472	24.1694	409	4.38e-64	-1.6013	down
Ganoderma_lingzhi_newGene_388	--	1.37806	56	1.57333	78	1.59596	74	0.69582	41	0.265057	13	0.483716	22	3.35e-05	-1.59999	down
g4723	g4723	18.4061	729	19.6006	951	16.8232	768	6.71075	383	4.85128	223	6.93763	297	6.13e-31	-1.59974	down
Ganoderma_lingzhi_newGene_683	--	4.36341	151	4.42867	192	4.9307	201	1.66442	85	1.21743	50	1.65981	64	3.54e-12	-1.59939	down
Ganoderma_lingzhi_newGene_4020	--	2.9862	103	3.25664	136	2.79171	114	1.12202	56	0.943311	33	0.992419	40	1.09e-08	-1.5986	down
g4042	g4042	9.3492	229	9.5513	286	9.21807	260	3.10871	110	3.15764	90	3.17334	84	1.82e-17	-1.59827	down
g4124	g4124	142.216	2279	151.242	2969	166.885	3083	58.5827	1353	44.6211	831	52.0351	902	1.45e-68	-1.59792	down
g4244	g4244	350.205	13660	351.09	16778	348.701	15679	127.817	7187	107.371	4863	120.539	5083	7.79e-129	-1.59686	down
g9712	g9712	6.41691	228	7.16754	311	6.5518	268	2.20169	113	2.27444	94	2.30055	88	6.3e-18	-1.59663	down
g2299	g2299	18.3566	592	21.0793	833	24.1173	897	8.27376	385	5.89116	221	7.2179	252	2.6e-31	-1.59446	down
Ganoderma_lingzhi_newGene_3881	--	1.33237	29	2.02241	56	2.05764	50	0.796134	25	0.286887	7	0.602543	16	0.000859654	-1.59369	down
Ganoderma_lingzhi_newGene_3359	--	0.981293	103	0.946929	105	1.4561	187	0.183029	27	0.423445	50	0.515073	60	5.7e-06	-1.59329	down
g7775	g7775	50.3462	1911	49.6425	2309	45.3625	1985	15.435	845	16.0835	709	17.9006	735	7.6e-64	-1.59261	down
g3622	g3622	20.8929	572	25.3263	850	20.7921	656	7.64556	302	7.47219	238	7.5404	224	9.79e-35	-1.5922	down
g10919	g10919	7.47314	148	10.5972	257	6.98398	159	2.87488	82	2.49947	58	3.02633	65	5.26e-11	-1.59154	down
Ganoderma_lingzhi_newGene_3515	--	2.55208	65	2.70808	84	3.22205	94	1.08466	40	0.981187	29	0.730593	20	2.36e-06	-1.58974	down
g5300	g5300	34.5831	2213	34.9951	2744	39.75	2933	13.3994	1236	11.5546	859	12.1439	841	2.35e-83	-1.58964	down
g5810	g5810	89.0986	19976	93.6269	25719	94.8983	24527	33.5911	10857	28.1998	7342	32.6719	7919	2.26e-140	-1.58962	down
g3379	g3379	3.11818	216	3.84722	326	4.53383	361	1.44912	145	1.50585	121	0.896668	67	6.39e-14	-1.5884	down
g1805	g1805	19.0977	951	19.178	1170	21.7651	1249	6.72565	483	6.64281	384	7.05038	380	5.22e-55	-1.58747	down
g5339	g5339	15.952	506	16.1206	626	16.5526	605	7.08035	324	4.6317	171	4.67625	161	2.24e-23	-1.5871	down
g1107	g1107	220.253	11553	216.515	13914	223.305	13502	79.0768	5979	69.0579	4206	77.0193	4367	5.35e-140	-1.58701	down
g175	g175	129.648	7678	136.715	9920	135.964	9282	49.0905	4191	40.9377	2816	47.0856	3015	2.11e-123	-1.58682	down
Ganoderma_lingzhi_newGene_3257	--	15.661	432	17.3486	588	19.8409	634	6.06593	252	6.56401	215	4.76188	147	5.4e-26	-1.58266	down
g875	g875	53.4846	980	56.0716	1258	64.1087	1354	19.0357	503	19.515	415	20.7555	411	7.48e-55	-1.58229	down
g9617	g9617	14.4563	319	11.4802	310	11.3937	290	4.02752	128	3.85487	99	4.84348	116	3.83e-16	-1.58218	down
g4027	g4027	15.9085	768	17.9845	1064	20.6807	1151	6.49327	452	6.58202	369	5.48462	287	5.03e-41	-1.58109	down
g6909	g6909	113.857	9154	119.37	11758	120.639	11180	41.291	4785	37.9701	3545	41.8911	3641	5.74e-171	-1.58071	down
g376	g376	542.128	20680	521.105	24355	525.526	23109	191.99	10557	160.27	7100	192.519	7939	1.36e-107	-1.58049	down
Ganoderma_lingzhi_newGene_2945	--	5.96194	260	6.15403	319	6.69601	351	1.98391	149	2.13402	99	2.1731	99	5.31e-19	-1.58007	down
g8778	g8778	7.01363	229	7.15894	286	7.46753	280	2.52239	119	2.46129	93	2.38651	84	1.24e-17	-1.57793	down
g8620	g8620	332.475	8466	366.957	11448	349.051	10246	115.732	4248	124.086	3669	119.736	3296	2.86e-156	-1.57787	down
Ganoderma_lingzhi_newGene_2887	--	6.63679	409	6.57437	459	8.66076	541	2.24679	212	1.87343	144	2.54277	170	2.99e-24	-1.57736	down
g5722	g5722	520.85	15050	532.734	18861	585.282	19496	192.133	8003	188.205	6315	181.916	5683	2.95e-179	-1.57656	down
Ganoderma_lingzhi_newGene_2689	--	1.6701	32	1.96905	46	1.82174	40	0.747155	21	0.720331	16	0.291336	6	0.00130708	-1.57626	down
g8574	g8574	9.71689	76	12.601	121	15.1509	137	3.72891	43	6.09674	56	2.50554	22	1.85e-06	-1.57621	down
g10800	g10800	11.2366	337	12.207	448	11.3306	392	4.38508	190	2.56595	90	4.9023	159	4.67e-16	-1.57606	down
g7997	g7997	31.8773	1022	31.2503	1227	28.8263	1065	9.80915	454	10.7802	402	10.985	381	8.32e-47	-1.57574	down
g6453	g6453	255.785	6684	289.803	9278	304.244	9165	99.0694	3732	100.913	3062	91.3338	2580	4.66e-130	-1.57567	down
g2568	g2568	2.75313	93	3.19911	132	3.20081	124	1.15718	58	0.640581	26	1.19277	45	1.04e-07	-1.57499	down
g10132	g10132	22.7858	1085	28.0856	1638	24.9518	1369	8.65309	594	7.17005	397	10.2041	525	6.81e-41	-1.57442	down
Ganoderma_lingzhi_newGene_1998	--	15.3051	817	15.8707	997	14.9261	915	4.89033	381	5.21685	323	5.42056	316	1.08e-45	-1.573	down
g3058	g3058	27.4404	1016	27.1622	1232	29.6532	1265	11.1375	595	8.46678	364	9.26588	371	2.79e-45	-1.57264	down
g6383	g6383	40.0373	2081	39.9237	2543	43.3614	2598	13.1171	983	14.1739	856	15.1767	853	1.34e-80	-1.57258	down
g7148	g7148	16.475	225	19.5593	327	23.6886	373	7.45439	147	6.05069	96	6.82057	101	4.88e-17	-1.57234	down
g10203	g10203	203.38	7933	207.157	9900	217.786	9793	76.6739	4311	66.263	3002	73.4438	3097	1.56e-137	-1.57181	down
g4008	g4008	85.7882	4017	88.0222	5050	92.3071	4983	31.037	2095	28.5543	1553	32.0488	1623	9.12e-125	-1.57181	down
g11454	g11454	20.8811	441	24.0533	622	25.5078	620	9.21029	280	7.09915	174	7.79441	178	1.25e-28	-1.57108	down
Ganoderma_lingzhi_newGene_416	--	9.84663	363	11.7505	530	10.4648	445	3.52953	188	3.59056	154	3.8882	155	7.43e-26	-1.57096	down
g10584	g10584	10.3942	575	10.2772	697	11.4021	727	3.78491	302	3.66662	236	3.55079	213	3.99e-37	-1.57042	down
g9299	g9299	31.9148	2085	35.9	2874	32.5717	2453	12.2343	1153	11.4015	865	10.9088	771	1.19e-82	-1.57016	down
g3542	g3542	176.49	9190	183.788	11725	180.718	10848	62.732	4709	63.9446	3867	59.8648	3370	2.78e-163	-1.57016	down
g8197	g8197	270.748	15182	288.318	19809	287.84	18606	96.0816	7767	96.1304	6260	100.248	6077	1.73e-210	-1.56821	down
g2108	g2108	37.8666	1152	43.1268	1608	43.5268	1527	12.3569	542	16.6056	587	14.0081	461	1.6e-45	-1.56654	down
Ganoderma_lingzhi_newGene_2156	--	4.1367	140	5.82802	242	5.28349	206	2.19953	107	1.95747	78	0.955715	36	3.93e-09	-1.56636	down
g9917	g9917	53.0373	1675	62.0344	2400	57.759	2102	19.8199	902	20.3478	746	19.5645	668	2.49e-80	-1.56518	down
g9822	g9822	22.9981	1270	23.8792	1616	21.5969	1375	8.01219	638	9.32207	598	6.28923	376	8.89e-37	-1.56475	down
g8368	g8368	6.24106	128	8.29322	209	7.84249	186	2.01092	60	2.92171	70	2.72844	61	1.09e-10	-1.56407	down
g3579	g3579	294.001	4711	359.145	7050	332.566	6143	112.266	2593	117.351	2184	111.406	1930	5.68e-113	-1.56289	down
g10232	g10232	46.8785	1266	50.0346	1655	49.6909	1546	17.0338	663	15.4958	486	18.25	533	1.29e-64	-1.56269	down
g11505	g11505	5.49806	112	6.73572	167	6.92768	162	1.79048	53	2.59615	61	2.18777	48	1.04e-09	-1.56236	down
Ganoderma_lingzhi_newGene_2048	--	4.50847	210	4.2473	263	5.38881	283	1.92284	130	1.84644	95	1.2223	62	5.37e-14	-1.56154	down
Ganoderma_lingzhi_newGene_2061	--	1.83285	113	1.82436	136	1.53797	111	0.604437	50	0.402589	33	0.757879	51	5.25e-08	-1.56111	down
Ganoderma_lingzhi_newGene_3947	--	15.727	846	17.5894	1156	18.1834	1117	5.95655	464	6.24284	390	5.47171	321	1.48e-50	-1.5607	down
Ganoderma_lingzhi_newGene_1807	--	7.42513	282	9.23582	434	10.3147	444	3.26702	186	2.57918	116	3.09633	133	4.04e-20	-1.56015	down
Ganoderma_lingzhi_newGene_2832	--	3.98771	69	3.80552	90	2.12939	46	0.558661	18	1.34396	32	1.129	24	0.000136849	-1.5601	down
g7329	g7329	6.98106	271	7.75291	368	7.88846	353	2.29773	129	2.14168	97	3.38415	142	1.4e-16	-1.5601	down
g2167	g2167	2.75211	262	3.55631	415	3.74587	411	1.16421	160	1.29494	144	0.999057	103	6.98e-19	-1.55731	down
Ganoderma_lingzhi_newGene_4119	--	2.54487	184	3.0231	267	2.97557	248	1.22515	128	0.827713	70	0.869348	68	2.25e-13	-1.5555	down
g758	g758	15.9608	1180	16.118	1460	16.3991	1398	5.98973	639	5.21194	448	5.64667	452	1.7e-60	-1.55468	down
g5554	g5554	3.91164	101	4.13549	130	1.97982	59	0.981469	37	0.746013	23	1.67034	47	3.27e-05	-1.55447	down
g6289	g6289	5.09987	187	4.26693	191	4.53094	191	1.55531	82	1.21697	52	2.03818	81	8.65e-11	-1.55408	down
Ganoderma_lingzhi_newGene_774	--	2.42562	100	4.30651	215	4.37696	168	0.997905	60	0.991947	41	1.69913	74	6.66e-08	-1.55361	down
g3342	g3342	23.0836	2248	21.5939	2577	20.5136	2303	8.49754	1193	6.7042	758	7.55342	796	6.57e-56	-1.5526	down
g9546	g9546	3.57368	43	3.68897	55	4.91599	69	1.10041	20	1.83956	26	1.13376	15	0.000150169	-1.55169	down
g11273	g11273	45.8681	5867	48.9643	7673	49.6597	7322	16.6899	3078	15.8526	2355	17.9389	2480	4.75e-139	-1.55131	down
g1203	g1203	683.819	8804	835.837	13185	859.098	12750	268.336	4980	292.41	4372	267.846	3728	1.07e-107	-1.55127	down
g2581	g2581	86.1023	8433	82.0151	9842	90.0416	10166	31.9848	4516	26.2781	2989	32.0269	3391	1.01e-92	-1.55053	down
g9893	g9893	21.1357	1113	19.2132	1240	23.2554	1412	7.5138	571	8.30169	508	6.34234	361	3.47e-40	-1.55016	down
Ganoderma_lingzhi_newGene_3940	--	0.984024	28	1.27642	45	1.25627	42	0.436111	18	0.566552	19	0.153995	5	0.00236062	-1.54964	down
g7984	g7984	0.987937	33	2.03154	83	1.42626	55	0.513313	25	0.534589	21	0.419146	16	0.00020713	-1.54943	down
Ganoderma_lingzhi_newGene_2318	--	12.2365	272	14.541	396	14.1419	362	3.84985	124	5.1658	134	5.21931	126	2.36e-18	-1.54833	down
g4297	g4297	79.2067	2659	90.987	3743	87.0888	3370	31.134	1507	29.0848	1134	29.7223	1079	9.84e-106	-1.54817	down
g6291	g6291	3.46971	107	3.15005	119	2.45207	87	1.09381	49	0.823035	30	1.1773	40	4.77e-07	-1.54644	down
Ganoderma_lingzhi_newGene_2236	--	8.21348	244	8.60459	310	7.96067	270	2.84737	119	3.00275	103	2.81819	91	3.14e-17	-1.54571	down
g93	g93	38.715	1038	48.2819	1586	46.1455	1426	13.3933	518	15.9528	497	17.3538	503	1.05e-43	-1.54392	down
g5506	g5506	3.86332	151	4.90679	234	4.52167	203	2.10526	119	1.40709	64	1.03059	44	8.94e-10	-1.54333	down
g1503	g1503	17.5987	960	18.5912	1243	19.5723	1231	6.40511	504	5.67484	360	7.48491	442	3.88e-45	-1.5433	down
g6296	g6296	15.9563	1113	15.2845	1315	14.7625	1138	5.4313	530	4.65797	378	6.05503	458	2.18e-40	-1.54264	down
Ganoderma_lingzhi_newGene_505	--	2.09884	76	3.30824	142	1.99541	86	1.27824	61	1.04879	41	0.441494	14	3.25e-05	-1.54228	down
Ganoderma_lingzhi_newGene_3369	--	0.901881	39	1.97546	99	1.23965	58	0.65268	31	0.599869	30	0.223285	11	0.000297986	-1.5417	down
g9507	g9507	118.422	3434	137.006	4867	122.447	4093	43.9725	1838	41.9028	1411	47.0567	1475	3.43e-96	-1.54128	down
Ganoderma_lingzhi_newGene_1237	--	1.74363	115	1.43555	110	1.57355	114	0.32065	32	0.555734	43	0.763367	51	9.85e-07	-1.54039	down
Ganoderma_lingzhi_newGene_3911	--	53.9409	986	60.0825	1362	65.6299	1390	19.8633	541	23.3875	516	18.1583	367	1.75e-42	-1.53948	down
Ganoderma_lingzhi_newGene_1914	--	13.572	1922	14.4959	2573	14.5722	2439	5.02941	1033	4.91301	808	5.3323	810	1.49e-91	-1.53911	down
g2718	g2718	92.9814	7724	99.4297	10119	101.392	9709	34.8531	4174	34.5373	3332	34.1164	3064	3.77e-181	-1.53839	down
g8109	g8109	141.302	7549	148.144	9700	148.515	9149	49.992	3847	54.0956	3351	50.5655	2913	1.11e-145	-1.53833	down
Ganoderma_lingzhi_newGene_602	--	5.55999	58	4.45728	57	5.59535	68	2.06934	32	1.95469	24	1.2216	14	7.54e-05	-1.53756	down
g10955	g10955	3.22754	89	4.94045	166	4.12144	130	1.22979	49	1.57688	50	1.46817	44	2.89e-08	-1.53714	down
g5549	g5549	16.5437	354	18.4165	483	18.6338	459	6.99471	216	6.15557	153	5.61035	130	4.72e-24	-1.53596	down
g5134	g5134	7.11568	222	7.75192	296	6.90733	248	2.18949	99	2.11895	77	3.34734	113	3.27e-13	-1.53569	down
g7290	g7290	12.1975	509	14.6464	748	14.8141	712	5.88301	354	4.3054	209	4.39211	198	2.43e-27	-1.5355	down
g7607	g7607	6.54992	307	7.20607	414	8.48641	459	2.7487	186	2.51201	137	2.53685	129	8.33e-22	-1.53411	down
g9159	g9159	210.108	2886	256.46	4315	253.855	4019	83.7389	1658	93.2137	1487	76.9434	1143	1.01e-72	-1.53379	down
g4194	g4194	13.0424	157	14.694	217	15.4858	215	3.49175	61	5.2492	74	6.39713	84	1.88e-10	-1.53347	down
g2830	g2830	2.77792	84	2.87176	107	2.33143	82	0.814497	36	0.929381	33	1.03573	34	1.05e-06	-1.53339	down
g5074	g5074	12.5113	660	10.1333	655	12.0275	732	3.82219	291	4.87488	299	3.53529	202	1.96e-24	-1.5321	down
g9615	g9615	9.26567	460	10.3519	629	10.1727	582	3.77471	270	3.35029	193	3.36573	181	7.47e-31	-1.53207	down
g9824	g9824	14.3791	346	12.8198	378	11.656	323	4.98822	173	3.8313	107	4.89305	128	2.61e-17	-1.5288	down
Ganoderma_lingzhi_newGene_3470	--	0.836786	35	1.71697	92	1.70028	90	0.543667	32	0.227968	14	0.620771	33	0.000229341	-1.5282	down
g4640	g4640	1.98817	65	2.09465	83	1.95777	73	0.832169	39	0.667592	26	0.54557	20	1.04e-05	-1.526	down
g7404	g7404	5.94332	277	4.92099	281	5.88729	316	1.77266	119	2.10577	114	2.0661	104	4.28e-16	-1.52549	down
g10805	g10805	1079.7	62911	1188.5	84848	1199.03	80537	415.876	34931	398.88	26988	417.939	26325	2.73e-235	-1.52545	down
g7718	g7718	75.6422	1147	86.0299	1599	89.6691	1568	28.4467	622	35.5149	626	25.0433	411	6.37e-39	-1.52518	down
Ganoderma_lingzhi_newGene_292	--	1.63126	47	2.69844	97	1.83893	58	1.04815	44	0.238109	9	0.748657	24	0.000504582	-1.52291	down
g10904	g10904	25.2077	952	28.2803	1309	28.7473	1252	9.65369	526	10.3185	453	9.26535	379	3.26e-53	-1.5215	down
g2541	g2541	3.60091	60	4.29751	88	2.30481	45	1.40724	34	0.936619	19	1.16405	21	0.000113303	-1.52071	down
g10897	g10897	37.5122	4555	39.8819	5932	37.5539	5256	13.647	2389	12.6441	1783	14.7477	1937	1.44e-102	-1.52054	down
g4774	g4774	75.4652	2016	80.0855	2621	73.1991	2254	25.7976	993	28.9581	898	26.9339	778	4.66e-71	-1.52042	down
g11485	g11485	1.48174	50	1.43053	59	2.60506	100	0.603559	29	0.40776	16	0.913918	33	0.000144393	-1.51932	down
g267	g267	194.496	8514	204.222	10953	202.563	10222	74.0948	4676	65.4489	3327	75.4495	3571	7.58e-130	-1.51823	down
g6966	g6966	2.70355	74	1.76063	60	3.80589	121	0.859763	34	0.904516	29	1.14535	34	2.48e-05	-1.51614	down
Ganoderma_lingzhi_newGene_810	--	1.29185	30	1.74371	49	1.40292	37	0.295444	10	0.55191	15	0.675375	17	0.00191441	-1.515	down
g11559	g11559	120.266	4531	133.502	6162	123.033	5343	47.7514	2593	45.3617	1985	41.7284	1700	4.48e-102	-1.51499	down
g1846	g1846	25.9287	174	28.8115	236	23.6055	182	10.3097	100	8.99308	70	8.34049	61	5.32e-12	-1.51484	down
Ganoderma_lingzhi_newGene_3875	--	3.76246	96	3.46655	108	3.14937	93	1.20257	44	0.738289	22	1.72881	48	4.57e-06	-1.51455	down
g10834	g10834	3.3074	96	4.38042	156	1.91448	64	1.14511	48	0.992667	34	1.21826	39	9.3e-06	-1.51199	down
Ganoderma_lingzhi_newGene_2401	--	3.78067	245	3.95708	311	3.77314	281	1.10714	103	1.59481	116	1.47476	103	3.56e-15	-1.51075	down
g11266	g11266	24.8799	940	27.951	1294	28.2075	1228	9.40668	513	10.2888	452	9.33606	382	5.99e-52	-1.51041	down
Ganoderma_lingzhi_newGene_745	--	5.84341	194	6.01668	245	5.70924	219	1.76693	85	3.04462	118	1.41548	51	1.98e-09	-1.50981	down
g5116	g5116	759.397	35485	737.939	42249	755.623	40703	274.068	18461	271.784	14748	265.599	13417	7.86e-167	-1.50884	down
Ganoderma_lingzhi_newGene_2069	--	2.27983	39	2.34183	49	3.92812	76	1.25278	31	0.702838	15	0.847385	17	0.000345637	-1.50857	down
g4635	g4635	51.5949	3351	53.8328	4284	53.4339	4001	18.8619	1766	19.3618	1461	18.9395	1330	1.21e-116	-1.5085	down
g10830	g10830	9.59464	239	11.2639	344	13.4785	387	4.06015	146	4.31253	125	3.89329	105	3.27e-17	-1.50657	down
Ganoderma_lingzhi_newGene_2086	--	585.973	35931	581.614	44351	572.74	42296	233.421	20483	191.344	13507	221	14513	7.51e-114	-1.50604	down
g8081	g8081	77.9726	1495	74.0746	1740	82.1025	1815	26.1054	722	27.9687	623	30.3875	630	1.85e-58	-1.50582	down
g2388	g2388	8.91077	425	9.54693	557	9.26487	509	3.56562	245	2.68335	149	3.70922	191	6.92e-24	-1.50564	down
Ganoderma_lingzhi_newGene_3616	--	4.0247	134	5.3161	255	4.57904	214	1.77969	97	1.77562	77	1.43697	59	5.9e-11	-1.5034	down
g9820	g9820	17.8775	812	16.3288	909	16.9526	888	6.51773	427	6.60973	349	5.28322	260	4.73e-34	-1.50279	down
g11187	g11187	3.26698	113	3.2819	139	3.38424	135	1.09117	55	1.02978	42	1.41343	53	1.2e-08	-1.50178	down
g2854	g2854	15.6893	339	17.2217	455	14.8628	370	5.99531	187	5.49123	138	5.67077	133	2.37e-21	-1.50124	down
g5047	g5047	25.2348	980	24.6831	1174	30.2415	1354	9.36633	525	9.60184	433	9.97615	419	1.42e-45	-1.50052	down
g158	g158	4.63146	64	7.43251	126	10.194	162	2.16955	43	2.67029	43	3.05832	46	2.6e-06	-1.49915	down
g10613	g10613	3.32203	83	5.86188	178	5.38741	157	1.851	67	1.21518	39	1.91509	54	1.27e-07	-1.49876	down
Ganoderma_lingzhi_newGene_4491	--	17.4844	318	18.4821	412	16.3742	343	5.88158	154	6.8879	146	6.14675	121	2.2e-19	-1.49721	down
g5288	g5288	48.8925	1632	56.9228	2328	57.8138	2225	19.6529	946	21.7445	843	17.8294	644	8.16e-60	-1.49543	down
g6421	g6421	29.6464	507	34.3227	718	31.7796	626	10.1019	249	12.9455	257	11.6954	216	4.89e-28	-1.49524	down
Ganoderma_lingzhi_newGene_593	--	0.923915	61	0.733241	59	0.739975	56	0.356191	34	0.308853	24	0.161071	12	0.000219427	-1.49517	down
g6167	g6167	11.102	378	11.3219	473	10.0743	396	3.96069	195	3.6511	145	4.13739	153	4.2e-22	-1.49466	down
Ganoderma_lingzhi_newGene_512	--	10.1241	616	10.9528	783	13.1384	922	4.36843	382	4.38414	311	3.50517	226	2.26e-28	-1.49451	down
g2552	g2552	30.6198	874	30.434	1064	27.5277	905	11.8805	489	9.94349	330	10.2736	317	3.78e-37	-1.49423	down
Ganoderma_lingzhi_newGene_1523	--	35.4337	1208	38.0274	1601	40.9294	1615	13.8459	689	13.6353	585	11.8788	474	2.33e-57	-1.49356	down
g4667	g4667	20.8034	1044	19.5424	1151	24.4191	1412	8.0615	588	7.45688	438	7.5252	409	1.49e-40	-1.49331	down
g10663	g10663	78.4335	1265	83.37	1647	85.7277	1593	33.7001	783	26.4533	496	29.5924	516	1.13e-52	-1.49306	down
g11598	g11598	2.17733	61	2.48209	84	1.24477	40	0.49688	20	0.624745	20	0.98727	30	0.000396542	-1.49231	down
g663	g663	7.17767	217	8.56292	318	6.67893	233	2.30653	101	2.99904	106	2.78976	92	1.63e-13	-1.49208	down
g9817	g9817	8.65274	265	10.5053	393	8.10825	286	3.03588	134	3.15637	112	3.72556	123	4.73e-16	-1.49154	down
g4598	g4598	13.1823	990	13.7754	1267	13.4247	1162	5.57612	604	4.42612	386	4.65899	378	1.21e-43	-1.4907	down
g7255	g7255	37.9917	446	40.4499	582	42.8972	581	15.8921	269	14.0466	192	14.0742	179	1.7e-28	-1.48822	down
Ganoderma_lingzhi_newGene_2885	--	2.01753	102	2.63942	135	2.60929	130	0.751327	51	0.720733	41	0.814999	51	3.69e-08	-1.48686	down
g11258	g11258	150.128	13123	160.923	17208	158.852	15983	59.5747	7498	52.2293	5305	59.941	5656	1.99e-135	-1.48602	down
g3042	g3042	5.60286	96	5.29645	111	4.88503	97	2.08616	52	1.81116	36	1.75293	33	4.31e-07	-1.48371	down
g2625	g2625	35.245	1184	35.513	1461	36.5855	1416	13.3084	644	13.323	520	12.5978	458	7.83e-59	-1.48354	down
g10450	g10450	3.06062	95	2.32539	88	2.41091	86	1.13104	51	0.526364	19	1.11399	38	1.93e-05	-1.48242	down
g1750	g1750	75.5708	10400	73.3427	12366	76.0632	12067	28.3766	5629	25.5591	4085	28.6448	4262	1.77e-122	-1.4814	down
g10543	g10543	10.3135	144	17.3857	297	12.0913	195	4.46251	90	4.24313	69	5.73298	87	6.1e-10	-1.48128	down
g11038	g11038	4.65473	277	4.55881	332	3.46848	238	1.41498	121	1.74862	121	1.46868	95	1.96e-13	-1.48107	down
g856	g856	36.3666	1124	41.0247	1554	41.8009	1489	14.5883	650	16.795	603	12.1626	407	5.28e-40	-1.48042	down
g635	g635	13.6646	569	14.9745	763	12.8295	615	5.40314	324	5.26041	254	4.51172	203	1.14e-28	-1.47925	down
g8973	g8973	21.9604	511	23.1654	661	21.1188	567	8.04228	270	7.82847	212	8.39323	212	1.41e-29	-1.47891	down
g16	g16	1.29947	97	1.69235	154	1.35594	116	0.612731	66	0.475664	41	0.480904	39	8.5e-08	-1.47545	down
g7015	g7015	36.8738	363	44.1912	532	55.4954	629	15.4365	219	16.6865	191	17.8619	190	7.92e-21	-1.47534	down
Ganoderma_lingzhi_newGene_971	--	2.41637	101	1.82383	104	2.26112	117	0.906587	61	0.638334	35	0.752506	34	4.67e-07	-1.47483	down
g5624	g5624	14.9731	462	17.5015	661	18.5092	658	6.16957	274	5.52477	198	7.04054	235	3.08e-27	-1.47477	down
Ganoderma_lingzhi_newGene_2320	--	16.1253	673	16.2893	833	18.2004	876	6.86374	413	5.28743	257	6.42459	290	3.57e-33	-1.47379	down
g998	g998	24.3346	1553	25.7341	2012	24.7766	1823	8.07607	743	8.3491	619	9.15524	774	1.86e-40	-1.47262	down
g4217	g4217	54.0892	2348	55.5389	2954	57.3886	2872	20.6618	1293	21.7199	1096	19.1417	899	1.68e-81	-1.47249	down
g11	g11	50.4159	3674	54.2277	4841	56.5323	4749	19.3705	2035	19.9706	1690	20.1061	1584	2.53e-119	-1.47232	down
Ganoderma_lingzhi_newGene_3013	--	1.36531	58	2.11988	112	1.76481	85	0.582382	37	0.641329	31	0.689938	31	7.69e-06	-1.47207	down
g5385	g5385	633.875	23756	655.809	30114	679.152	29342	233.74	12628	255.939	11139	236.844	9596	1.78e-149	-1.47192	down
Ganoderma_lingzhi_newGene_3962	--	14.7244	1421	16.4542	2023	16.1188	1697	6.57233	849	4.94722	526	6.99656	686	7.28e-41	-1.47149	down
g1274	g1274	9.87359	404	10.0054	502	9.83252	464	3.74506	221	3.05767	146	4.12059	183	2.72e-22	-1.47137	down
Ganoderma_lingzhi_newGene_1810	--	0.708898	30	1.27154	63	1.87684	88	0.344255	21	0.472276	23	0.544161	24	0.000529936	-1.47095	down
g5791	g5791	1216.2	13222	1323.3	17627	1379.12	17284	473.891	7427	523.412	6608	447.972	5265	3.61e-111	-1.47091	down
g3353	g3353	45.38	2428	50.9464	3340	51.7689	3193	18.6265	1437	17.7255	1102	18.3411	1061	3.77e-97	-1.46896	down
g2376	g2376	41.4664	606	49.4292	884	47.92	806	15.5084	327	17.5756	298	18.2367	288	4e-34	-1.46792	down
g2851	g2851	12.0065	607	13.0141	806	12.6155	736	4.8125	351	4.60596	271	4.47945	245	4.15e-36	-1.46602	down
Ganoderma_lingzhi_newGene_491	--	8.11731	639	8.38337	802	8.5591	774	3.53251	397	3.40064	307	2.31829	199	4.07e-25	-1.4658	down
g1988	g1988	44.8124	2187	47.5521	2840	47.6462	2683	17.3722	1222	18.4734	1035	16.1494	856	7.7e-81	-1.46527	down
g8748	g8748	14.5616	467	14.3199	563	17.9227	663	5.47751	254	6.71004	250	5.07134	176	9.96e-23	-1.46499	down
g5264	g5264	60.7355	3418	69.043	4760	72.2278	4685	24.6246	1998	27.4848	1796	22.7693	1385	5.5e-75	-1.46217	down
g5285	g5285	4.72398	279	4.03489	292	3.90485	266	1.34905	115	1.33034	92	2.02029	129	1.92e-12	-1.4615	down
Ganoderma_lingzhi_newGene_1010	--	4.57882	139	4.90452	191	3.23276	131	1.23633	61	1.50067	60	1.63486	62	9.68e-09	-1.46142	down
g9549	g9549	18.835	268	19.5121	340	15.2049	250	6.81621	140	5.62077	93	7.39704	114	6.05e-14	-1.46136	down
g302	g302	10.1103	438	8.97522	477	10.1493	507	3.97367	248	3.38937	171	3.44414	162	5.09e-23	-1.46074	down
g7149	g7149	3.99317	99	3.90215	119	5.31908	152	1.77003	64	1.58041	46	1.44694	39	9.45e-08	-1.4598	down
Ganoderma_lingzhi_newGene_4216	--	19.5703	681	24.4119	1047	27.6352	1118	9.39071	464	9.15952	363	8.59336	317	4.72e-33	-1.45937	down
g789	g789	430.184	17148	485.409	23708	502.279	23081	180.103	10349	182.265	8437	165.502	7132	2.68e-134	-1.45719	down
Ganoderma_lingzhi_newGene_4022	--	4.15463	343	4.35686	439	5.55453	525	1.97734	233	1.45216	140	1.74497	158	6.6e-19	-1.45672	down
g3868	g3868	140.416	6093	144.32	7673	151.158	7561	51.2821	3208	57.7839	2912	53.52	2511	1.66e-109	-1.45638	down
g10639	g10639	4.03136	99	5.44986	164	4.24032	120	2.0469	73	1.71534	49	1.22783	33	2.38e-07	-1.45606	down
g3103	g3103	26.9426	936	33.8792	1441	33.1543	1327	12.8452	643	10.6	428	11.472	431	2.56e-42	-1.45547	down
g7995	g7995	1.05971	67	1.41739	109	1.5845	115	0.468406	43	0.480713	35	0.546535	37	1.87e-06	-1.4542	down
g7143	g7143	86.1393	5085	83.4987	6040	86.0655	5857	36.2466	3085	27.6396	1895	31.6889	2023	5.48e-67	-1.454	down
g627	g627	34.9028	10269	34.1621	12314	36.0564	12229	13.4343	5698	12.2731	4193	13.6363	4337	1e-126	-1.45303	down
g6971	g6971	206.901	9787	220.638	12787	217.994	11887	78.0863	5325	83.3366	4578	80.1267	4098	1.71e-147	-1.45208	down
Ganoderma_lingzhi_newGene_3886	--	3.43547	263	3.3878	321	3.96544	352	1.30655	149	1.312	122	1.26687	109	2.2e-17	-1.45159	down
g3511	g3511	567.343	32192	572.63	39810	582.661	38112	220.557	18040	200.472	13209	224.58	13776	4.84e-148	-1.45126	down
Ganoderma_lingzhi_newGene_689	--	11.3764	251	11.9598	323	11.4937	292	3.43372	109	4.3318	111	5.29064	126	5.47e-14	-1.45125	down
g4117	g4117	305.71	16064	315.101	20287	336.866	20405	120.7	9143	118.786	7248	119.217	6772	4.47e-180	-1.45054	down
g3326	g3326	18.0248	207	23.9674	337	21.9247	290	6.86267	114	9.23974	123	7.75398	96	7.42e-14	-1.44951	down
g4773	g4773	5.42145	311	6.0325	424	6.48589	429	2.30061	191	1.83334	123	2.54317	158	8.35e-19	-1.44888	down
g7894	g7894	5.48338	50	6.14598	68	6.33855	66	1.51382	20	2.86929	30	2.22008	22	0.000167717	-1.44752	down
g1227	g1227	20.7274	926	20.38	1115	21.1509	1089	8.658	558	6.80315	353	7.8353	379	2.08e-39	-1.44716	down
g7663	g7663	134.985	4313	152.248	5960	150.429	5540	52.8982	2437	59.0614	2191	52.1948	1803	6.79e-95	-1.44695	down
g1311	g1311	3.13173	108	3.5277	148	2.56011	102	1.37671	68	1.33225	53	0.688603	26	2.05e-06	-1.44645	down
g10528	g10528	382.649	16385	404.6	21227	379.686	18742	135.032	8335	148.908	7404	154.771	7164	1.6e-109	-1.44633	down
g6238	g6238	8.82384	131	14.3571	261	12.8828	220	2.86881	62	5.93454	102	4.57859	74	4.86e-08	-1.44473	down
Ganoderma_lingzhi_newGene_4293	--	6.3806	194	8.57902	319	7.84104	275	2.77681	122	3.93559	139	1.719	57	2.41e-09	-1.44472	down
g6458	g6458	38.4571	653	37.9935	791	42.415	830	12.7662	313	17.4107	344	14.4323	265	1.23e-27	-1.44464	down
g2650	g2650	667.87	32546	715.593	42726	732.83	41167	264.071	18550	250.537	14177	282.287	14871	2.54e-157	-1.44305	down
g4161	g4161	109.641	6755	116.967	8829	109.34	7765	41.4658	3683	41.901	2998	43.3334	2886	6.74e-124	-1.44174	down
g7613	g7613	1037.86	68886	1078.62	87716	1075.63	82300	403.008	38560	397.671	30650	403.149	28926	5.19e-210	-1.44171	down
g10771	g10771	8.49833	295	8.50859	362	8.0407	322	2.93464	147	2.79536	113	3.70409	139	1.93e-16	-1.44104	down
g6900	g6900	61.1795	5491	65.7721	7232	64.6199	6685	24.1885	3129	23.7811	2479	24.2726	2355	1.96e-140	-1.44094	down
g10571	g10571	21.4351	1474	23.601	1989	23.1059	1832	7.90171	784	9.38812	750	8.38656	624	2.18e-56	-1.44074	down
g8521	g8521	52.9457	4136	54.9294	5257	57.1267	5144	20.979	2362	20.7369	1881	20.5051	1732	9.67e-124	-1.44049	down
Ganoderma_lingzhi_newGene_103	--	2.84773	178	3.08607	236	3.36232	242	0.975241	91	1.23857	92	1.17878	82	2.07e-12	-1.44044	down
g4708	g4708	13.3132	565	12.1647	632	16.4608	803	5.40995	332	4.85076	240	5.42702	250	1.14e-25	-1.44013	down
g10939	g10939	9.87351	270	9.09805	305	9.175	289	3.15312	124	3.16702	101	4.30073	127	3.11e-14	-1.43993	down
g6111	g6111	14.3052	627	13.5706	728	12.1113	612	5.05054	319	5.02134	256	5.0249	238	1.49e-27	-1.43773	down
g4782	g4782	137.629	8558	147.146	11210	147.721	10588	55.2904	4956	51.1936	3697	57.0007	3832	1.05e-139	-1.4376	down
Ganoderma_lingzhi_newGene_4381	--	2.27784	87	1.2272	60	1.45088	57	0.588742	35	0.676501	28	0.463247	22	0.000183519	-1.43675	down
g6476	g6476	21.4673	4289	21.1241	5171	23.3999	5390	8.44783	2433	7.98722	1853	8.53769	1844	3.72e-105	-1.43595	down
Ganoderma_lingzhi_newGene_3200	--	3.62059	260	3.50194	308	3.96194	329	1.34418	138	1.43971	118	1.43299	112	1.55e-16	-1.43405	down
g8780	g8780	23.7886	568	28.9367	846	24.3754	670	9.27118	319	8.77242	243	11.2043	289	1.14e-26	-1.43226	down
Ganoderma_lingzhi_newGene_2981	--	17.4526	706	17.0473	880	21.3126	973	6.81102	406	7.11473	329	7.32005	318	1.12e-36	-1.43202	down
g1323	g1323	3.99247	164	4.87953	245	6.63142	313	2.74421	162	1.46063	70	1.55247	69	1.22e-08	-1.43202	down
Ganoderma_lingzhi_newGene_3035	--	1.1202	61	1.12201	73	1.0527	66	0.37324	28	0.220596	15	0.612799	37	0.000257511	-1.4304	down
g1438	g1438	38.7281	983	46.9871	1461	38.8199	1136	15.8555	580	15.789	466	15.5824	428	1.23e-41	-1.43009	down
g6270	g6270	17.2997	365	19.5517	505	17.9146	436	7.31498	223	6.68943	164	6.68171	153	1.83e-22	-1.42918	down
Ganoderma_lingzhi_newGene_1691	--	6.77153	160	5.84156	169	6.9269	188	2.27066	78	2.77961	77	2.32583	58	6.75e-10	-1.42884	down
g8024	g8024	63.4834	8960	67.9936	11758	69.8731	11369	26.0306	5296	24.6117	4034	25.9348	3957	7.72e-160	-1.4284	down
g4159	g4159	18.0087	299	17.4456	355	16.8621	323	7.19676	173	5.93284	115	6.60548	119	5.12e-17	-1.42759	down
g7321	g7321	6.69379	376	7.88582	543	6.92748	449	2.52948	205	2.11245	138	3.53683	215	3.07e-16	-1.42702	down
g3681	g3681	1.85252	63	3.77743	154	3.69811	141	1.20735	57	1.18708	45	1.17566	41	2.93e-06	-1.4269	down
g9205	g9205	30.8698	1708	31.8884	2162	32.0046	2041	12.5857	1004	11.6463	748	11.8272	708	2.65e-71	-1.4262	down
g1947	g1947	7.70432	83	6.65385	88	6.3351	79	2.95569	46	2.53555	32	2.23398	26	1.09e-05	-1.42583	down
g7844	g7844	5.91666	122	7.56373	191	8.39264	199	2.58296	77	2.69349	65	2.97088	66	9.66e-10	-1.4251	down
g8533	g8533	25.5976	1348	28.7582	1855	27.4859	1668	9.58779	728	10.0736	616	11.6158	661	1.24e-51	-1.42275	down
g9999	g9999	18.3651	426	16.0659	457	21.2328	568	6.83216	229	6.86716	185	7.46845	188	5.83e-21	-1.42273	down
g4426	g4426	5.36605	391	5.41036	483	5.82211	489	1.81583	191	2.1355	181	2.38019	188	4.83e-21	-1.42229	down
g119	g119	6.80523	974	6.18502	1085	6.43325	1061	2.31125	477	2.44033	406	2.68104	415	1.09e-37	-1.42109	down
g9437	g9437	1352.98	20902	1431.31	27093	1513.22	26949	532.954	11869	578.409	10377	530.519	8860	3.52e-137	-1.42102	down
g11393	g11393	36.598	1184	42.7019	1692	45.1147	1682	15.7767	736	14.2626	536	17.435	610	1.66e-47	-1.42101	down
g7194	g7194	94.143	3520	98.9358	4532	102.003	4396	38.2474	2062	38.1419	1656	36.3554	1470	7.88e-109	-1.4207	down
g2591	g2591	3.87718	112	6.29217	223	5.33715	178	1.99141	83	2.00527	68	1.8343	58	5.64e-09	-1.41886	down
Ganoderma_lingzhi_newGene_3476	--	5.98919	438	5.38415	473	5.87297	486	1.93395	206	2.09332	179	2.49199	195	1.4e-20	-1.41868	down
g5171	g5171	161.503	4806	167.074	6091	166.472	5710	58.543	2511	66.1264	2285	65.0632	2093	1.07e-94	-1.41845	down
g3650	g3650	12.4264	761	13.4121	1007	13.5954	960	5.50096	486	5.03386	358	4.51688	299	2.08e-37	-1.41762	down
g3241	g3241	13.1107	696	12.7031	826	14.5548	890	5.9585	456	5.32078	328	4.09603	235	1.03e-25	-1.41752	down
g6709	g6709	5.8916	214	5.29353	236	4.38629	184	1.949	102	1.45364	62	2.537	100	2.38e-09	-1.41686	down
g5025	g5025	1.60625	31	2.79725	65	3.66854	80	0.883694	25	0.560078	13	1.5186	31	0.00127724	-1.41571	down
Ganoderma_lingzhi_newGene_2332	--	6.16649	1094	6.32877	1327	6.39154	1295	2.53785	643	2.22625	460	2.43838	457	3.05e-49	-1.41561	down
Ganoderma_lingzhi_newGene_3425	--	2.0386	113	1.6954	115	1.80719	116	0.726613	58	0.775457	50	0.601525	36	3.95e-07	-1.41464	down
g6803	g6803	34.2412	1199	36.6205	1571	41.9405	1693	12.822	647	16.2467	661	14.1885	537	2.23e-40	-1.41417	down
Ganoderma_lingzhi_newGene_2703	--	2.24614	40	3.42418	81	3.01912	64	1.02915	26	1.63029	36	0.607995	12	0.000788795	-1.41368	down
Ganoderma_lingzhi_newGene_3580	--	1.46152	50	1.41213	59	0.93786	37	0.630174	31	0.284078	12	0.463973	18	0.00139324	-1.41256	down
Ganoderma_lingzhi_newGene_1143	--	1.76193	134	1.78248	173	2.0847	196	1.04012	110	0.567542	52	0.610871	51	3.1e-08	-1.41152	down
g7863	g7863	50.3874	779	48.8143	924	52.6368	938	20.5562	458	18.0823	325	19.689	329	1.13e-37	-1.41084	down
g7735	g7735	37.5995	1514	40.4931	1997	39.7117	1843	15.2219	884	13.9134	651	16.2277	706	4.84e-61	-1.41031	down
g2659	g2659	147.828	5752	145.041	6915	150.721	6761	62.87	3527	50.3329	2275	57.7061	2428	6.89e-77	-1.41028	down
g9150	g9150	129.689	6493	164.715	10104	136.916	7902	49.9784	3607	62.0376	3607	53.8029	2912	7.59e-56	-1.41022	down
g2537	g2537	13.8062	347	13.6014	418	11.9506	346	5.44812	197	4.75106	139	4.87159	133	8.59e-18	-1.40973	down
g3836	g3836	11.3274	525	12.6986	722	12.4877	668	4.91522	329	4.73207	255	4.35176	219	3.78e-30	-1.40938	down
g11116	g11116	347.878	12574	362.774	16065	383.455	15977	134.444	7005	155.078	6509	131.797	5150	5.15e-93	-1.4093	down
g9193	g9193	67.7337	5291	76.9577	7365	75.8161	6827	27.55	3102	28.8241	2615	28.5836	2414	4.52e-120	-1.40903	down
g8459	g8459	237.077	4590	279.813	6637	281.635	6286	98.4309	2747	104.081	2340	104.967	2197	2.28e-99	-1.40898	down
Ganoderma_lingzhi_newGene_3988	--	3.10592	63	2.88453	70	3.04236	69	1.88151	55	0.588206	15	0.692229	17	0.000649422	-1.40884	down
g3624	g3624	25.2265	1288	25.8049	1614	28.3114	1666	10.358	762	9.94511	590	10.2469	566	1.27e-58	-1.40858	down
g1654	g1654	42.5927	1024	53.1785	1566	56.3902	1563	19.4941	676	18.532	518	20.4632	532	2.41e-43	-1.40835	down
g6788	g6788	4.80651	222	4.94367	280	5.27491	281	1.66978	112	2.37016	128	1.69179	85	1.29e-12	-1.40809	down
g9929	g9929	8.56784	292	7.76731	324	8.80624	346	3.51213	173	3.13414	124	2.96881	110	2.42e-16	-1.40731	down
g8826	g8826	49.8257	1771	53.6331	2374	54.0532	2266	20.1873	1073	21.7733	921	18.7437	701	2.87e-57	-1.40694	down
g4141	g4141	5.09004	181	4.19135	183	4.12312	169	1.86216	96	1.50963	63	1.72712	67	1.17e-09	-1.40691	down
g2777	g2777	1290.58	96736	1347.44	123746	1311.07	113285	539.515	58294	456.139	39702	532.312	43132	6.62e-111	-1.40538	down
g3580	g3580	64.5528	2235	67.3555	2857	67.0082	2674	26.9398	1345	24.8852	1001	25.0023	936	8.33e-81	-1.40461	down
g5359	g5359	23.9102	571	25.8565	756	27.295	751	9.6834	333	11.3662	315	8.65353	224	2.44e-27	-1.40338	down
g2298	g2298	11.0382	159	19.7522	349	13.4882	224	4.67526	98	5.19029	87	7.11855	111	4.5e-09	-1.40325	down
g333	g333	76.9735	6174	72.6264	7137	75.7971	7008	30.3955	3515	27.1325	2527	29.8498	2588	1.97e-92	-1.40271	down
g10836	g10836	19.494	2270	17.2685	2464	19.4567	2612	7.01882	1179	6.79852	920	7.97087	1004	1.5e-53	-1.40258	down
Ganoderma_lingzhi_newGene_1758	--	1.64812	53	1.48948	59	2.0024	75	0.72183	34	0.645373	25	0.539764	19	0.000158884	-1.40254	down
g5407	g5407	11.3451	594	13.0478	837	13.4402	812	4.82011	364	4.5393	276	5.27284	299	1.6e-32	-1.40175	down
g3381	g3381	5.02105	46	6.82845	77	7.10865	76	1.07456	15	2.94744	32	3.09402	31	0.000597605	-1.40156	down
Ganoderma_lingzhi_newGene_2335	--	8.6991	301	8.93219	386	8.41789	334	2.27276	126	2.96845	132	4.03036	163	4.68e-13	-1.40037	down
g4144	g4144	29.6791	1152	31.4813	1498	33.3443	1492	12.6938	711	12.7935	577	11.0561	464	4.72e-49	-1.40017	down
Ganoderma_lingzhi_newGene_1166	--	2.82584	38	3.44331	57	4.59397	72	1.33044	26	1.26942	20	1.51023	22	0.00042214	-1.40014	down
g2732	g2732	2.43369	47	4.4866	105	2.58726	57	1.2363	34	1.05873	24	1.26836	27	0.000206822	-1.39958	down
g6396	g6396	86.4142	4533	91.275	5866	89.4516	5409	33.8867	2563	34.0995	2077	35.8017	2030	4.88e-114	-1.39873	down
g3917	g3917	53.6858	3042	58.6272	4069	57.1046	3729	21.8942	1788	21.6351	1424	22.2469	1363	2.42e-101	-1.39842	down
g10622	g10622	17.8902	509	20.2664	706	19.2968	633	8.32302	341	6.62504	219	7.26445	224	8.54e-27	-1.39757	down
Ganoderma_lingzhi_newGene_2212	--	7.87451	516	7.56946	650	5.76395	553	2.7201	315	2.44297	243	2.04842	176	3.86e-22	-1.39683	down
Ganoderma_lingzhi_newGene_3168	--	10.9259	427	11.7337	586	14.3817	665	4.25114	260	5.02844	233	4.0149	209	4.09e-23	-1.39675	down
g3	g3	19.0043	234	17.0736	258	18.1245	258	7.3196	130	7.47274	107	6.10147	82	4.36e-13	-1.39669	down
Ganoderma_lingzhi_newGene_1336	--	6.79344	229	9.40568	381	8.72972	327	2.75316	132	2.16895	87	4.35225	165	4.62e-10	-1.39646	down
Ganoderma_lingzhi_newGene_950	--	2.54223	345	2.97338	495	2.34849	416	1.09	226	0.947217	139	1.18612	166	8.25e-19	-1.39612	down
g5894	g5894	354.846	26666	355.806	32760	355.011	30754	142.11	15394	126.233	11015	146.823	11927	5.85e-112	-1.39589	down
g3332	g3332	1.32571	45	1.29654	54	1.2264	48	0.441147	22	0.252442	10	0.752175	28	0.00179245	-1.39531	down
Ganoderma_lingzhi_newGene_4201	--	3.56249	180	3.28496	194	4.02151	232	1.52952	106	0.917047	55	1.70786	95	4.81e-09	-1.39448	down
g9509	g9509	21.1905	261	25.7138	388	29.5419	419	10.1354	180	10.4092	149	8.96497	120	2.32e-16	-1.39328	down
g6388	g6388	143.483	4598	167.551	6578	170.11	6284	63.8384	2949	61.3392	2283	62.1235	2152	4.54e-107	-1.39275	down
g9011	g9011	13.2901	4449	12.5162	5134	14.9504	5769	5.3474	2581	4.52502	1759	6.02071	2179	1.81e-52	-1.39255	down
g2465	g2465	9.15064	132	7.61499	135	12.0582	201	3.26744	68	4.26291	72	3.57737	56	7.17e-08	-1.39163	down
g7354	g7354	5.67023	194	6.47537	271	6.259	247	2.29803	114	1.76491	70	3.06547	114	9.67e-11	-1.39156	down
Ganoderma_lingzhi_newGene_3906	--	1.66515	46	2.15626	80	2.40425	84	0.601142	27	0.689641	25	1.01076	33	0.000144477	-1.3914	down
g1783	g1783	99.7915	10897	106.76	14283	110.989	13971	39.7081	6251	41.1526	5218	43.0579	5083	3.27e-139	-1.39123	down
Ganoderma_lingzhi_newGene_4452	--	4.40165	220	5.10895	286	4.50952	248	1.10988	81	2.75014	143	1.57445	87	8.98e-09	-1.39067	down
Ganoderma_lingzhi_newGene_2781	--	23.0245	1006	25.1485	1345	20.954	1354	9.78724	648	8.51302	466	9.34282	462	8.48e-48	-1.38941	down
g10089	g10089	2.95835	112	4.25801	197	3.80208	165	1.41022	77	1.62886	72	1.18358	49	2.07e-08	-1.38881	down
g11322	g11322	28.1215	966	32.2826	1358	30.2131	1196	10.8242	536	10.8732	434	13.7487	511	3.66e-36	-1.38808	down
Ganoderma_lingzhi_newGene_2844	--	10.1205	541	7.8731	515	8.60744	549	3.75565	278	3.51982	224	3.28087	190	3.07e-20	-1.3875	down
g4441	g4441	106.212	1902	135.306	2968	124.317	2564	46.4466	1198	53.4659	1111	42.8491	831	1.08e-46	-1.38665	down
Ganoderma_lingzhi_newGene_3550	--	47.1269	1808	43.4001	2036	50.0564	2204	20.4757	1139	14.1404	635	19.48	832	1.77e-33	-1.3863	down
g8269	g8269	53.782	1816	60.0838	2486	60.333	2348	21.2337	1034	23.1763	909	23.8005	869	1.1e-66	-1.3863	down
g2612	g2612	13.0535	385	16.1982	585	16.1891	550	5.81488	247	6.30874	216	5.59421	179	9.25e-23	-1.38551	down
g41	g41	692.544	40881	717.18	51871	736.262	50102	279.731	23803	280.636	19237	281.183	17943	1.62e-192	-1.38497	down
Ganoderma_lingzhi_newGene_3932	--	12.7638	286	14.7417	404	15.3976	397	5.41846	175	5.15804	134	6.17265	150	7.57e-18	-1.38465	down
Ganoderma_lingzhi_newGene_2373	--	38.5885	1724	40.5233	2209	41.7814	2151	15.5251	1005	15.2017	795	16.2327	793	1.96e-70	-1.38417	down
g9392	g9392	41.8274	1839	45.1372	2432	39.7568	2015	15.3251	972	16.3594	836	18.0719	859	1.53e-51	-1.38408	down
g10183	g10183	28.4724	867	31.7133	1183	33.6805	1182	11.0502	485	12.6396	447	13.1315	432	8.97e-39	-1.38401	down
g10761	g10761	29.0887	974	34.0662	1398	31.5242	1217	13.6346	658	10.8813	423	12.5352	454	1.73e-39	-1.384	down
g7287	g7287	6.63256	192	7.17773	255	5.5593	186	1.94698	82	2.80534	95	2.81514	88	8.36e-10	-1.38386	down
g8623	g8623	45.1819	608	50.832	838	55.2915	858	22.7999	442	18.5043	289	17.6877	258	5.86e-28	-1.38362	down
g187	g187	36.1987	1802	36.3024	2215	38.8315	2229	15.4164	1107	14.529	840	13.6642	736	2.26e-64	-1.38327	down
g10608	g10608	13.7062	1075	15.9291	1530	13.6151	1231	6.26101	708	4.89943	446	5.78829	491	1.49e-36	-1.38265	down
Ganoderma_lingzhi_newGene_555	--	25.5833	1533	25.7268	2261	23.7296	2025	10.4412	943	8.6266	735	9.50298	788	1.07e-55	-1.38207	down
g1406	g1406	7.92478	276	8.34616	356	9.0315	363	2.82227	142	2.64696	107	4.4426	168	1.72e-12	-1.38189	down
g2422	g2422	294.35	8908	299.368	11193	322.404	11252	116.792	5077	126.427	4307	118.942	3992	1.2e-130	-1.38182	down
g2517	g2517	6.26211	107	5.0118	105	5.90344	117	2.11407	53	1.34971	27	3.19445	59	1.35e-05	-1.38173	down
g6868	g6868	8.55041	249	7.99027	285	9.90897	333	3.53262	149	2.92571	99	3.86468	122	8.64e-14	-1.38128	down
Ganoderma_lingzhi_newGene_2784	--	1.58437	182	1.58304	228	1.34481	214	0.667476	132	0.3947	64	0.606533	74	5.61e-10	-1.38108	down
g8842	g8842	19.9372	674	23.8476	987	21.4003	833	7.79712	380	8.82581	346	9.00018	329	4.67e-32	-1.38073	down
g10957	g10957	13.2861	282	14.017	363	11.1368	268	5.38424	160	4.17806	98	5.87034	133	1.01e-12	-1.37903	down
Ganoderma_lingzhi_newGene_3570	--	5.60799	155	3.45335	121	5.16674	170	2.31978	94	1.97219	67	1.15236	35	2.45e-06	-1.37851	down
g6094	g6094	96.2007	5330	104.575	7098	106.458	6799	39.1854	3130	41.4402	2666	40.3331	2416	3.64e-119	-1.37815	down
g7273	g7273	8.66946	75	8.87959	105	8.7378	87	3.70524	46	3.19797	30	3.45436	37	8.46e-06	-1.37589	down
Ganoderma_lingzhi_newGene_583	--	4.17733	145	6.37752	291	5.3174	227	2.4207	120	1.83689	72	2.21363	88	1.18e-09	-1.37396	down
g11387	g11387	139.182	8190	144.12	10390	161.027	10923	60.838	5161	58.0306	3965	56.5664	3598	9.81e-114	-1.37323	down
g11357	g11357	12.6851	288	11.9578	333	13.5294	354	5.73655	188	4.5359	120	4.67073	115	1.54e-15	-1.3732	down
g6227	g6227	183.335	7955	183.309	9746	191.452	9577	76.7482	4801	68.0615	3430	76.1108	3571	3.73e-108	-1.37159	down
Ganoderma_lingzhi_newGene_4444	--	10.4166	300	10.2797	365	11.5907	391	5.12276	204	3.92957	133	4.05562	121	1.8e-16	-1.37143	down
g2101	g2101	21.1824	257	17.8221	265	14.7655	207	4.85118	85	8.25693	117	8.1468	107	9.32e-09	-1.37042	down
g11476	g11476	11.611	1718	13.4227	2433	12.7767	2179	5.289	1128	4.61611	793	5.04792	808	3.85e-62	-1.36989	down
Ganoderma_lingzhi_newGene_2975	--	1.6806	65	1.44074	68	1.99429	88	0.643027	35	0.824302	37	0.526432	22	8.87e-05	-1.36877	down
Ganoderma_lingzhi_newGene_2500	--	8.5743	200	11.2065	327	16.0227	425	5.20673	188	4.94262	147	2.71147	74	1.16e-08	-1.36843	down
g5879	g5879	2234.12	16405	2564.53	23073	2449.43	20734	926.74	9810	974.203	8307	974.162	7733	1.47e-134	-1.36704	down
g10991	g10991	26.5732	1508	29.9887	2085	26.2141	1715	10.7465	879	11.1777	737	10.9385	671	2.51e-53	-1.36657	down
Ganoderma_lingzhi_newGene_993	--	1.99745	143	2.43642	219	1.98473	171	0.53919	73	0.794492	83	0.827305	69	4.54e-09	-1.36656	down
Ganoderma_lingzhi_newGene_459	--	4.92255	80	5.99915	118	6.80602	126	3.02935	71	1.73459	33	2.06378	36	5.64e-06	-1.36652	down
g11388	g11388	2.78512	67	3.10561	91	2.22141	61	1.14834	40	1.37695	38	0.618124	16	0.0002383	-1.36611	down
Ganoderma_lingzhi_newGene_4140	--	1.67748	58	2.03271	88	2.65446	106	0.787389	41	0.667453	30	0.98399	35	2.97e-05	-1.36604	down
Ganoderma_lingzhi_newGene_114	--	7.73764	189	11.0803	340	8.47737	244	2.93077	113	3.16138	90	4.55586	122	2.26e-10	-1.36528	down
g4068	g4068	14.5316	1636	13.7031	1890	15.9418	2068	5.51817	896	5.75472	752	6.30087	767	1.49e-50	-1.36407	down
g7010	g7010	220.986	4855	249.978	6736	260.842	6613	89.8614	2851	112.671	2879	87.8753	2083	2.72e-53	-1.36372	down
g10981	g10981	37.0396	3066	40.4478	4103	39.3099	3751	14.7411	1759	15.782	1517	15.972	1430	3.31e-87	-1.36319	down
g2562	g2562	38.7682	1653	40.9505	2139	45.9708	2259	16.8323	1035	16.7996	832	16.2895	751	4.07e-62	-1.36305	down
g7049	g7049	63.403	4015	61.3724	4762	68.235	4981	27.1977	2483	24.1241	1774	25.5722	1751	3.34e-83	-1.36114	down
Ganoderma_lingzhi_newGene_1804	--	3.07198	135	2.5169	136	2.34004	120	0.93869	60	0.730259	39	1.71846	69	2.38e-06	-1.36084	down
g3327	g3327	134.301	5623	147.975	7591	147.773	7132	55.8168	3369	57.6466	2803	57.9209	2622	7.24e-123	-1.36077	down
Ganoderma_lingzhi_newGene_589	--	33.9465	600	39.4329	857	35.8121	733	15.1465	390	11.9711	254	15.4726	304	4.21e-27	-1.36024	down
g3390	g3390	12.8922	425	13.384	540	12.2632	466	3.32644	158	5.9171	227	6.1239	218	1.18e-12	-1.35986	down
g11036	g11036	20.8354	652	26.6426	1022	24.9114	899	10.3658	468	9.70327	353	8.6576	293	4.99e-30	-1.35985	down
g7645	g7645	30.4098	1645	32.5729	2158	32.2577	2011	13.1836	1028	12.1397	763	12.6231	738	3.78e-66	-1.35976	down
Ganoderma_lingzhi_newGene_873	--	4.38648	207	4.77739	264	3.70291	214	1.74408	112	1.6975	91	2.10535	93	7.31e-12	-1.35885	down
g3590	g3590	9.94204	314	12.0925	468	10.5641	385	4.16045	190	4.2832	157	4.53447	155	2.51e-18	-1.35884	down
g5261	g5261	23.1744	1726	25.1515	2296	24.169	2076	9.96723	1071	8.55627	740	10.4143	839	5.89e-55	-1.35844	down
Ganoderma_lingzhi_newGene_751	--	17.047	1060	16.6666	1262	19.7478	1412	6.70322	614	6.9368	518	7.17434	487	4.6e-42	-1.35836	down
g6566	g6566	50.868	481	64.4275	746	61.3714	668	22.2692	304	24.7749	272	23.245	238	9.04e-26	-1.35799	down
Ganoderma_lingzhi_newGene_461	--	56.2362	2528	66.9062	3685	63.0684	3268	23.8806	1548	26.4218	1380	23.9844	1166	2.97e-68	-1.35732	down
g7601	g7601	9.20705	300	9.82365	392	8.7727	329	3.06965	144	3.56315	135	4.47147	158	3.16e-14	-1.35719	down
g9588	g9588	8.232	112	11.0905	185	8.89369	139	3.75097	74	4.1017	65	3.21297	48	6.85e-08	-1.35706	down
Ganoderma_lingzhi_newGene_78	--	4.45303	334	3.81032	348	4.23046	362	1.61413	173	1.34519	118	1.95127	163	5.55e-14	-1.35681	down
g5996	g5996	7.50505	338	7.41382	409	8.05014	418	3.39517	221	2.78793	146	2.92286	143	2.78e-18	-1.35632	down
g1423	g1423	2.08956	76	3.28057	147	2.71655	114	1.01092	53	1.37394	58	0.801831	32	7.72e-06	-1.35288	down
g10898	g10898	68.3039	2157	74.848	2895	78.0985	2842	28.0158	1275	35.5971	1305	24.8322	848	1.57e-36	-1.35227	down
g1134	g1134	41.6172	350	48.795	502	49.785	482	18.0451	219	18.6334	182	19.3795	176	5.6e-21	-1.35166	down
g7319	g7319	8.91322	396	6.4795	353	8.47864	434	3.16359	203	3.15707	163	3.22992	155	3.43e-15	-1.3515	down
Ganoderma_lingzhi_newGene_2111	--	1.23596	99	0.899286	89	1.55426	143	0.530393	61	0.347812	33	0.574514	50	1.23e-05	-1.35122	down
Ganoderma_lingzhi_newGene_272	--	3.71054	86	5.14255	150	4.69451	128	1.30684	45	2.12577	58	1.90506	50	2.27e-06	-1.34967	down
g6288	g6288	18.1807	635	20.9304	896	20.6415	831	7.63655	385	8.19989	333	8.11944	307	4.31e-33	-1.34948	down
g9863	g9863	14.9503	591	17.4875	846	17.4704	796	6.81646	388	6.83182	314	6.32916	271	2.58e-31	-1.34891	down
g9102	g9102	567.997	19933	644.861	27728	612.723	24788	240.165	12150	257.318	10486	235.831	8947	4.19e-119	-1.34875	down
g1662	g1662	118.368	5080	118.569	6235	124.481	6158	50.5367	3127	43.9478	2190	50.8629	2360	1.85e-86	-1.34862	down
Ganoderma_lingzhi_newGene_367	--	10.0756	231	12.2484	347	12.185	330	4.03751	144	4.90461	137	4.20564	111	1.94e-14	-1.34811	down
g7583	g7583	23.9249	840	23.1301	995	23.6293	956	9.68429	490	8.75785	357	9.96557	379	9.24e-36	-1.34764	down
g10411	g10411	1555.7	28930	1760.01	40101	1750.15	37518	666.64	17870	722.071	15592	646.86	13004	4.07e-116	-1.34758	down
g8633	g8633	2.0664	38	3.3421	74	2.86283	60	0.920661	24	1.434	30	0.924289	18	0.000742897	-1.34757	down
g2982	g2982	11.2276	310	11.806	399	12.4119	395	6.04286	241	2.92082	94	5.14568	154	5.3e-11	-1.34753	down
Ganoderma_lingzhi_newGene_4	--	2.3486	56	2.62501	80	2.4345	69	0.986119	42	0.596897	21	0.90994	26	0.000149721	-1.3473	down
g1432	g1432	238.986	4855	280.901	6991	273.885	6414	105.479	3089	109.477	2583	104.035	2285	1.48e-98	-1.34715	down
g6459	g6459	26.881	1341	26.6541	1629	24.5869	1414	10.4671	753	9.38638	544	11.6242	627	2.45e-39	-1.34684	down
g3384	g3384	38.0918	2013	46.8682	3034	44.4451	2707	17.2367	1313	16.5318	1015	18.2548	1043	1.52e-62	-1.34658	down
Ganoderma_lingzhi_newGene_1556	--	4.21833	98	4.70551	132	4.71452	125	1.41022	50	1.74855	46	2.13876	56	9.21e-07	-1.34419	down
g10422	g10422	16.5065	559	18.0073	747	18.4019	719	7.51082	367	5.26402	207	8.5225	312	1.55e-19	-1.34404	down
Ganoderma_lingzhi_newGene_3092	--	6.61747	158	6.33267	185	5.13644	141	2.2137	76	2.12551	59	2.95453	76	5.36e-08	-1.34163	down
g8287	g8287	29.857	1029	34.7266	1466	35.4242	1407	13.6439	678	13.5916	544	13.07	487	8.49e-47	-1.34147	down
Ganoderma_lingzhi_newGene_1406	--	3.04684	149	3.35643	199	3.83411	218	1.55107	109	1.63103	90	0.909647	50	1.63e-08	-1.34131	down
g3156	g3156	16.9562	639	16.7192	772	18.0831	786	7.42611	404	6.93159	304	6.46145	264	3.96e-30	-1.34025	down
Ganoderma_lingzhi_newGene_1247	--	6.51993	218	11.3993	466	10.2748	395	3.63197	175	3.64308	141	4.029	146	3.17e-12	-1.3397	down
g9608	g9608	56.8239	3767	66.1141	5369	65.3544	4994	25.4511	2432	25.5046	1963	25.1937	1806	2.39e-96	-1.33829	down
Ganoderma_lingzhi_newGene_2883	--	10.3493	364	11.2585	488	12.334	501	4.27994	222	4.93401	206	4.18955	164	6.07e-20	-1.3381	down
Ganoderma_lingzhi_newGene_3871	--	2.28222	39	1.81964	38	1.66883	33	1.08341	27	0.682195	14	0.43273	8	0.007152	-1.33546	down
g9567	g9567	11.6153	1053	11.4195	1268	12.9354	1351	4.04482	529	5.44071	573	5.1005	500	1.54e-30	-1.33511	down
g1004	g1004	122.984	3460	150.531	5189	154.084	4997	56.4913	2291	66.9608	2188	49.4997	1506	1.18e-42	-1.33386	down
g1387	g1387	42.7402	473	45.2792	614	43.1616	551	18.7485	299	17.5687	226	16.7527	201	2.16e-24	-1.33368	down
g8376	g8376	91.2263	5238	86.8197	6107	94.6034	6261	38.773	3209	35.7287	2382	36.2844	2252	2.8e-89	-1.33363	down
Ganoderma_lingzhi_newGene_464	--	12.6309	100	10.6831	104	14.688	134	6.30064	72	5.26759	49	3.41313	30	7.47e-06	-1.33318	down
g7765	g7765	72.1014	4999	71.84	6103	74.9443	5990	29.5883	2958	28.3342	2282	31.076	2330	6.63e-99	-1.33293	down
g2493	g2493	48.0107	3523	46.9836	4252	49.7361	4309	19.3491	2044	17.6792	1638	20.8874	1662	6.23e-83	-1.33241	down
g8752	g8752	19.0189	735	18.6085	881	19.7406	879	7.46799	416	8.08277	363	7.7378	324	1.85e-33	-1.33224	down
Ganoderma_lingzhi_newGene_2568	--	205.457	21749	226.745	29408	222.009	27091	89.567	13667	88.3256	10857	88.4423	10121	1.06e-166	-1.33023	down
Ganoderma_lingzhi_newGene_258	--	11.4461	223	11.9902	279	15.3534	334	5.47591	152	5.19395	120	4.43245	98	8.38e-13	-1.32871	down
g5690	g5690	19.6645	599	14.8666	555	15.1525	532	6.8932	303	5.97735	212	7.38446	243	5.94e-17	-1.3287	down
Ganoderma_lingzhi_newGene_3581	--	5.89495	390	7.1992	572	8.65497	634	3.10798	295	2.84486	225	2.58719	185	2.08e-19	-1.32855	down
Ganoderma_lingzhi_newGene_966	--	7.73168	294	8.78798	415	8.31955	372	3.79461	216	3.21893	147	2.91672	119	1.45e-15	-1.32814	down
g10993	g10993	26.1	3276	30.6806	4386	30.0059	4341	10.9289	1978	12.4588	1816	11.08	1504	7.18e-72	-1.32777	down
g5684	g5684	17.6056	482	15.1808	510	19.4649	615	6.56326	259	8.28652	264	6.40001	190	5.82e-18	-1.32647	down
g1966	g1966	19.0082	1010	22.6826	1477	24.1283	1478	8.70108	667	9.51673	587	8.57965	493	5.65e-40	-1.32636	down
g6185	g6185	166.923	5588	181.341	7438	183.847	7094	71.4076	3446	77.17	3000	68.5231	2480	1.89e-93	-1.32599	down
g1342	g1342	57.005	1360	72.3032	2113	70.1531	1929	26.9681	927	28.774	797	25.5088	658	3.45e-45	-1.3256	down
g828	g828	40.9529	4531	39.2422	5319	42.0624	5364	17.5266	2795	16.307	2095	16.1288	1929	2.84e-85	-1.32514	down
Ganoderma_lingzhi_newGene_2180	--	5.4614	396	2.99412	264	7.11423	596	1.92698	198	2.09894	170	2.45424	189	1.62e-08	-1.32393	down
g357	g357	293.555	5039	304.934	6414	320.14	6335	127.283	3150	122.55	2443	125.893	2337	3.42e-115	-1.32331	down
g3027	g3027	5.49255	74	7.67846	127	4.99471	78	3.03809	59	1.46154	23	2.76564	41	0.000102972	-1.32273	down
Ganoderma_lingzhi_newGene_1124	--	1.81583	78	1.27567	68	1.27405	68	0.502704	27	0.630218	25	0.80459	41	0.000419431	-1.32255	down
g7195	g7195	263.792	15094	263.414	18467	272.752	17991	112.352	9267	105.282	6996	110.2	6817	3.93e-134	-1.32197	down
g10901	g10901	24.3375	751	25.891	978	28.7978	1002	10.8448	476	8.51819	302	13.0966	432	2.09e-23	-1.32133	down
g9636	g9636	7.23813	132	8.20304	183	9.7416	204	4.01475	105	2.89549	61	3.31787	65	1.32e-08	-1.32111	down
g7017	g7017	47.7763	4446	44.0872	5066	44.6537	4916	20.9258	2772	16.0933	1764	19.0209	1979	6.86e-54	-1.32047	down
g4954	g4954	9.33359	278	9.20502	336	8.94654	307	3.60188	155	3.85461	134	3.74584	121	6.02e-15	-1.32037	down
g9693	g9693	13.0995	382	14.9417	533	12.9412	434	6.10516	256	4.96277	168	5.68782	179	8.06e-19	-1.31969	down
g7661	g7661	34.4132	1622	34.6973	2003	32.0248	1740	13.8001	938	12.7068	696	15.0357	766	1.16e-45	-1.31882	down
g5725	g5725	200.226	9089	204.163	11355	209.205	10948	88.1226	5767	76.8519	4051	87.0837	4274	6.72e-100	-1.31823	down
g707	g707	14.1023	580	15.387	775	16.0386	760	5.00077	297	6.35482	304	7.33629	326	2.19e-21	-1.31786	down
g6129	g6129	25.917	712	35.8596	1207	29.9243	948	13.3734	530	12.2871	392	11.8271	352	1.6e-27	-1.31763	down
Ganoderma_lingzhi_newGene_2322	--	4.09107	132	4.33802	169	5.31633	199	1.88491	90	1.77733	69	1.756	63	9.05e-09	-1.31702	down
g9732	g9732	61.3372	1375	80.79	2219	79.9916	2067	30.815	996	30.717	800	29.4644	714	1.11e-43	-1.3162	down
g9445	g9445	8.62867	404	9.22075	528	10.4409	563	3.60211	243	3.89371	212	4.11561	208	3.35e-21	-1.31574	down
g1764	g1764	29.733	928	36.3342	1389	35.4854	1276	14.7799	665	13.0778	474	13.77	465	2.12e-39	-1.31559	down
g7018	g7018	151.761	5153	152.374	6339	163.009	6380	64.7659	3170	60.5045	2386	66.968	2458	5.65e-97	-1.31537	down
Ganoderma_lingzhi_newGene_2699	--	5.33678	86	5.12769	101	8.09918	150	3.70479	86	1.48324	28	2.24726	39	8.6e-05	-1.3143	down
g9684	g9684	5.14757	232	6.592	363	6.54591	339	2.45984	160	2.28557	120	2.73753	133	4.12e-14	-1.31409	down
Ganoderma_lingzhi_newGene_1208	--	1.89162	125	1.32998	154	1.15939	130	0.537226	70	0.258144	28	1.02753	82	3.81e-05	-1.31408	down
Ganoderma_lingzhi_newGene_4298	--	9.45055	197	10.9592	278	8.0086	194	3.95058	119	3.97504	99	3.60582	81	2.98e-10	-1.31292	down
g6952	g6952	2.58674	152	2.6238	189	2.47367	168	1.08593	92	0.748387	51	1.31074	84	7.04e-08	-1.31206	down
g11190	g11190	14.5305	490	13.5339	559	16.2484	631	6.15357	299	5.78246	227	6.28794	229	8.51e-23	-1.31156	down
g9298	g9298	45.2954	3149	47.4737	4044	48.5019	3887	19.5558	1960	19.0684	1540	19.6526	1477	1.5e-93	-1.31117	down
Ganoderma_lingzhi_newGene_336	--	4.89724	770	4.99992	966	6.22656	1123	2.56758	581	2.07633	380	1.99042	334	8.65e-26	-1.31101	down
g3001	g3001	22.0659	682	20.8655	790	21.1974	756	8.62775	385	9.879	355	7.89225	264	1.58e-25	-1.31072	down
g3119	g3119	30.4197	1550	31.0978	1941	30.0174	1763	13.1403	965	12.2046	722	12.4189	684	1.44e-54	-1.31067	down
Ganoderma_lingzhi_newGene_2099	--	9.00237	522	9.87806	698	10.1201	671	4.35022	362	3.72291	249	3.85186	241	3.96e-26	-1.30997	down
g3373	g3373	1.65603	51	1.39071	53	1.95982	70	0.814414	36	0.683248	25	0.488948	17	0.000707932	-1.30918	down
Ganoderma_lingzhi_newGene_3973	--	22.051	371	22.2378	458	24.4057	473	9.74671	236	9.66818	189	8.83838	161	1.15e-19	-1.30901	down
g6287	g6287	4.72298	96	5.29957	131	5.31595	124	2.80636	82	1.36471	32	2.06022	45	9.06e-06	-1.30834	down
g1517	g1517	20.8324	370	23.4682	511	19.6544	402	10.9501	280	7.55656	156	7.77044	149	1.38e-14	-1.30812	down
g4785	g4785	33.7352	666	47.3392	1145	39.1268	891	16.8784	481	15.1138	347	17.5315	375	1.91e-25	-1.30727	down
g10025	g10025	4.77479	132	5.83901	197	6.4994	206	2.18521	87	2.80993	90	1.98768	60	1.68e-08	-1.30669	down
g5398	g5398	2.89033	42	3.14458	56	2.34823	39	1.32964	28	0.945319	16	1.07882	17	0.00223366	-1.30582	down
Ganoderma_lingzhi_newGene_108	--	11.7219	817	11.9686	1017	13.516	1076	4.85773	488	5.17862	424	5.20553	394	1.79e-35	-1.30563	down
g6281	g6281	0.646729	30	0.927898	52	0.671203	36	0.208647	14	0.273058	15	0.420215	21	0.00578149	-1.30491	down
g8288	g8288	36.5883	287	41.6637	400	48.4761	437	17.6103	199	16.9358	154	17.7295	150	2.07e-16	-1.30489	down
Ganoderma_lingzhi_newGene_1239	--	43.2907	2772	42.5024	3334	42.8834	3165	19.2255	1775	15.2635	1135	18.862	1306	1.21e-50	-1.30451	down
g5236	g5236	9.58285	323	12.6611	523	14.7297	572	4.22689	206	5.98729	235	4.97899	182	4.64e-14	-1.30449	down
g9432	g9432	118.794	4657	119.98	5762	127.838	5776	50.0326	2827	47.9951	2185	54.0359	2290	1.65e-88	-1.30416	down
g3129	g3129	33.2038	982	33.3189	1207	34.1532	1164	15.6261	666	13.0922	450	12.9024	413	1.23e-35	-1.30316	down
Ganoderma_lingzhi_newGene_2954	--	1.69517	55	1.52706	61	1.74134	65	0.656352	31	0.411403	16	0.942324	33	0.000809165	-1.30277	down
Ganoderma_lingzhi_newGene_4211	--	12.7746	1090	15.7147	1554	14.2287	1391	5.29723	674	6.32144	627	5.44422	509	3.72e-40	-1.30222	down
g5540	g5540	32.037	3477	37.7712	5023	38.2788	4789	15.2433	2385	15.6361	1971	13.9037	1632	6.19e-71	-1.30159	down
g1451	g1451	2.0206	62	2.93872	111	1.59959	57	0.687261	31	1.07936	39	0.896909	30	0.000341666	-1.30143	down
Ganoderma_lingzhi_newGene_2435	--	2.77164	127	2.76151	152	4.88125	200	1.17113	82	1.1177	62	1.49719	70	7.23e-08	-1.30082	down
Ganoderma_lingzhi_newGene_1056	--	1.74053	72	2.23898	106	2.01353	94	0.707468	41	0.949257	43	0.928167	36	1.89e-05	-1.3008	down
g8487	g8487	23.0128	1118	23.0927	1374	28.0748	1571	10.1627	712	9.56604	540	11.0393	580	1.62e-37	-1.30049	down
Ganoderma_lingzhi_newGene_448	--	2.61593	219	4.02256	287	3.3624	245	1.00347	134	1.10781	73	1.20293	130	2.87e-09	-1.29999	down
Ganoderma_lingzhi_newGene_2828	--	1.82403	58	1.91044	74	3.13108	115	0.89965	41	0.969264	36	0.914218	32	0.000123641	-1.29983	down
g5902	g5902	75.653	4957	82.2366	6602	81.0024	6118	34.6377	3272	32.919	2505	31.765	2250	4.32e-101	-1.29908	down
Ganoderma_lingzhi_newGene_3548	--	4.93416	209	3.7979	198	4.06243	198	1.98176	121	1.56966	78	1.70872	79	3.5e-09	-1.29907	down
g2527	g2527	12.5841	575	13.3151	746	12.6371	666	5.78376	381	4.8657	259	5.33353	264	3.15e-26	-1.2982	down
g11137	g11137	5.44799	127	4.87335	139	5.22658	140	1.70656	58	2.08731	57	2.60966	66	5.86e-07	-1.29757	down
Ganoderma_lingzhi_newGene_754	--	11.2734	767	9.43416	770	9.3917	703	4.54803	452	3.93344	267	4.49653	316	9.52e-19	-1.29683	down
Ganoderma_lingzhi_newGene_3177	--	1.05222	53	1.64979	101	1.62354	88	0.687498	50	0.563627	33	0.470627	25	0.00012012	-1.29672	down
Ganoderma_lingzhi_newGene_2476	--	1.41297	48	1.13893	47	1.46788	57	0.404859	20	0.811209	32	0.387648	15	0.00245458	-1.29569	down
g5992	g5992	13.9566	599	16.2322	854	17.476	865	6.22663	386	6.57827	328	7.03171	327	3.58e-28	-1.29516	down
Ganoderma_lingzhi_newGene_3554	--	3.16044	97	3.08691	115	4.10942	146	1.59632	71	1.19435	43	1.43711	48	2.22e-06	-1.29481	down
g10784	g10784	5.28907	153	5.97426	212	6.45685	216	2.80976	118	2.09618	71	2.38508	75	1.8e-09	-1.29298	down
Ganoderma_lingzhi_newGene_3342	--	27.2262	2183	24.0334	2962	24.2869	2817	8.73048	1283	10.7071	1226	10.1418	1079	7.15e-56	-1.29228	down
Ganoderma_lingzhi_newGene_3783	--	26.3101	1316	31.9847	1960	25.9321	1495	12.8739	928	11.7318	682	10.5174	569	4.08e-34	-1.2919	down
Ganoderma_lingzhi_newGene_2605	--	0.752451	31	1.33559	65	0.787679	36	0.290786	19	0.285946	18	0.452985	20	0.00424161	-1.28979	down
Ganoderma_lingzhi_newGene_343	--	2.32999	192	1.56634	205	2.47616	303	1.03811	132	0.949719	99	0.89105	88	1.8e-09	-1.28911	down
g8706	g8706	14.9054	667	14.328	786	15.9608	823	7.09911	458	4.75636	248	7.01731	340	5.41e-20	-1.28851	down
g328	g328	13.6704	500	17.4341	781	17.8545	752	6.96791	367	5.99349	255	7.47901	296	1.37e-22	-1.28837	down
g11269	g11269	13.9902	437	15.7015	600	13.0053	468	6.94885	313	6.14513	223	4.67018	158	9.76e-16	-1.28824	down
g9855	g9855	52.388	1444	56.3513	1903	52.3418	1663	20.2205	804	23.0514	738	24.3017	725	1.85e-42	-1.28806	down
g1075	g1075	15.5448	398	17.3116	543	15.3129	452	6.27886	232	6.84543	204	7.03303	195	2.15e-19	-1.28796	down
g9352	g9352	67.0365	4672	68.4716	5850	73.057	5871	29.8438	3002	28.3807	2301	29.1162	2197	1.04e-101	-1.28762	down
g8681	g8681	3.04231	117	5.34666	252	5.29659	238	2.17724	117	2.02004	91	1.57481	64	1.49e-07	-1.28654	down
g3247	g3247	31.5016	2990	33.8803	3939	35.0516	3835	14.1144	1931	13.9895	1542	14.0361	1440	1.11e-88	-1.28614	down
g1725	g1725	73.1227	3585	69.3719	4167	74.9807	4237	29.5868	2091	29.9879	1707	31.8406	1688	6.65e-73	-1.2856	down
g10447	g10447	2.93447	58	2.09616	51	3.24591	74	1.15238	33	1.17836	27	1.04287	23	0.000586453	-1.28498	down
g8708	g8708	31.632	1077	35.0322	1462	36.1422	1419	13.8871	682	13.5641	537	15.7852	581	1.28e-41	-1.28308	down
Ganoderma_lingzhi_newGene_3518	--	1.63148	27	3.01309	61	3.91046	74	0.946247	23	1.51595	29	0.989215	18	0.00305808	-1.28249	down
g1720	g1720	52.7693	685	64.7357	1029	63.2665	946	24.9197	466	28.7066	433	22.1421	311	5.63e-26	-1.28204	down
g6669	g6669	20.6793	182	21.6737	233	26.5962	269	10.2378	130	9.86104	101	8.62671	82	1.4e-10	-1.28039	down
g6473	g6473	69.5803	5541	73.6522	7186	77.0486	7073	30.9849	3557	32.586	3014	29.2624	2519	1.11e-90	-1.27933	down
Ganoderma_lingzhi_newGene_1631	--	5.19815	135	5.25605	168	4.28514	129	1.91619	72	2.22179	68	1.99484	57	2.33e-07	-1.27842	down
g2619	g2619	30.301	3922	31.807	5044	32.919	4911	13.3993	2500	13.3304	2004	13.3938	1874	2.24e-99	-1.27751	down
Ganoderma_lingzhi_newGene_2248	--	1.52146	57	2.1182	96	1.94608	83	0.65815	36	0.790739	34	0.85691	35	0.000100303	-1.27694	down
g2900	g2900	2.19593	56	2.31792	72	2.3721	70	1.09767	40	0.61885	19	1.1189	31	0.000423273	-1.27672	down
Ganoderma_lingzhi_newGene_3685	--	7.78958	599	6.93511	662	8.39672	744	3.0071	348	2.8571	263	3.64565	310	6.64e-22	-1.27577	down
g3550	g3550	19.0355	482	21.5132	667	24.3783	711	9.88287	361	9.7153	286	7.67783	210	2.74e-20	-1.27474	down
g8703	g8703	37.7664	2993	42.5997	4137	42.8843	3918	18.212	2081	17.5985	1620	16.2574	1393	2.62e-73	-1.27442	down
g7116	g7116	18.7491	460	21.9797	661	21.7458	615	8.53407	302	9.40286	268	8.42034	224	4.92e-23	-1.27402	down
g9892	g9892	188.632	5397	213.851	7497	220.437	7270	84.5512	3487	92.4624	3072	86.3848	2672	5.22e-86	-1.27396	down
Ganoderma_lingzhi_newGene_2403	--	1.49022	77	2.17589	168	2.22709	143	0.837138	71	0.685608	51	0.850568	52	4.55e-06	-1.27394	down
g8700	g8700	351.696	24718	361.264	31110	373.839	30289	153.251	15527	148.713	12137	158.69	12057	9.17e-143	-1.27305	down
Ganoderma_lingzhi_newGene_1078	--	7.86644	715	8.56275	990	9.31983	1013	3.6135	513	2.85959	315	3.94767	420	1.67e-23	-1.27244	down
g6752	g6752	9.15072	512	7.20227	494	8.2018	529	3.30224	267	3.28294	214	3.81244	231	4.29e-17	-1.27136	down
g6515	g6515	17.1963	540	15.4441	594	15.8315	573	6.83536	310	6.64657	243	7.0346	239	9.67e-22	-1.27087	down
g739	g739	42.7265	1003	38.6788	1112	41.4376	1121	19.1292	647	14.9323	407	18.0359	458	6.39e-29	-1.27003	down
g10618	g10618	13.7799	386	14.4752	496	16.4969	532	5.94886	240	7.17001	233	5.80368	176	6.25e-18	-1.26993	down
g9124	g9124	4.79147	218	5.1161	284	6.35712	332	2.11559	139	2.44605	129	2.30195	113	5.44e-12	-1.26905	down
g5012	g5012	1.21085	74	1.39323	104	1.50645	105	0.35155	31	0.641984	45	0.738032	49	0.000100513	-1.26854	down
g3781	g3781	22.8026	668	18.5076	664	24.0423	812	10.3789	439	8.07476	275	9.21864	292	1.06e-19	-1.26816	down
Ganoderma_lingzhi_newGene_3718	--	2.54683	142	2.06879	198	2.17105	222	0.85068	82	0.882912	95	1.31226	77	2.67e-08	-1.26758	down
g3023	g3023	1518.25	28233	1698.09	38690	1699.06	36423	697.857	18707	720.854	15566	671.643	13502	1.16e-126	-1.2663	down
g1382	g1382	9.11464	133	6.77826	122	7.67202	130	3.30751	70	3.05625	52	3.55301	57	1.53e-06	-1.2659	down
g1953	g1953	23.9114	1266	24.1952	1569	25.0517	1529	10.3867	793	9.58119	589	11.2007	641	5.45e-44	-1.26513	down
g5461	g5461	3.3483	220	3.53672	285	3.6581	277	1.53589	146	0.770486	59	2.14706	153	8.54e-07	-1.26493	down
g3671	g3671	77.698	1749	94.4855	2606	91.0459	2363	35.9851	1168	38.7628	1014	37.2021	906	3.75e-53	-1.26488	down
g8781	g8781	122.317	4375	148.825	6521	134.744	5555	55.5181	2862	57.6573	2395	59.6468	2306	8.95e-73	-1.26471	down
g8725	g8725	10.9994	882	11.3814	1118	10.2032	943	4.72536	546	4.84225	451	4.30409	373	7.01e-31	-1.26461	down
g1738	g1738	14.1539	200	18.6597	323	17.1871	280	7.29251	149	7.36825	121	6.47261	99	8.62e-12	-1.26448	down
Ganoderma_lingzhi_newGene_4468	--	4.28908	126	3.80041	136	3.74982	127	2.34793	99	1.24833	43	1.35478	43	9.97e-06	-1.26442	down
g8392	g8392	5.60073	363	5.05526	402	5.49178	410	1.93093	181	2.52218	190	2.42762	170	8.52e-15	-1.26403	down
g6977	g6977	64.8816	3317	77.0689	4827	74.3869	4384	30.2405	2229	31.4939	1870	30.37	1679	5.47e-76	-1.26391	down
g9103	g9103	34.8036	286	48.2052	485	46.6254	441	15.074	179	23.0465	220	16.7354	149	4.76e-12	-1.26379	down
g1219	g1219	24.002	255	23.5888	306	27.6281	338	9.51592	146	12.8725	159	9.44987	109	8.81e-12	-1.26266	down
g7130	g7130	20.2653	808	21.0296	1028	20.525	944	9.56983	550	8.90152	413	7.82375	338	2.26e-30	-1.26162	down
g6576	g6576	71.7952	2595	80.4357	3562	80.6826	3362	30.9832	1615	34.9963	1469	33.4371	1307	1.34e-64	-1.26126	down
Ganoderma_lingzhi_newGene_4277	--	2.92665	52	2.54137	56	2.77601	57	1.43652	37	1.17659	25	0.751903	15	0.00141835	-1.26107	down
g4776	g4776	65.7512	2051	79.7571	3048	82.2005	2955	31.6478	1423	32.383	1173	33.0655	1115	1.61e-56	-1.26101	down
Ganoderma_lingzhi_newGene_1587	--	2.285	75	4.32551	166	2.26434	83	1.14904	55	1.29712	47	1.36641	44	7.07e-05	-1.25962	down
g3840	g3840	47.5008	2012	54.6934	2838	53.2304	2599	22.5654	1378	21.4037	1053	22.416	1027	3.74e-65	-1.25946	down
Ganoderma_lingzhi_newGene_3978	--	2.33191	175	3.31747	355	3.21993	311	1.11228	142	1.03934	117	1.2584	122	4.78e-10	-1.25935	down
g3846	g3846	63.0501	2814	80.0202	4376	66.7175	3433	29.0379	1869	29.005	1504	31.6168	1526	3.74e-50	-1.25893	down
g8447	g8447	18.3462	1629	19.9916	2175	20.3462	2083	9.07459	1162	8.39051	866	7.57478	727	1.25e-48	-1.25861	down
g5478	g5478	61.5511	6621	62.4636	8233	61.9554	7683	27.4445	4256	24.811	3100	27.4147	3188	5.93e-91	-1.25806	down
Ganoderma_lingzhi_newGene_4260	--	38.6817	1666	44.6136	2369	41.148	2204	19.3592	1267	16.9144	924	14.6972	733	6.92e-40	-1.25721	down
Ganoderma_lingzhi_newGene_4494	--	5.10925	155	5.3433	199	4.72299	165	2.05094	90	1.96577	70	2.44122	80	1.79e-08	-1.25683	down
g4563	g4563	118.252	13273	115.527	15888	116.856	15120	51.4239	8321	46.9319	6117	52.182	6332	1.22e-93	-1.25585	down
g7736	g7736	155.306	8013	172.555	10908	151.431	9007	65.2954	4856	67.851	4065	72.5903	4049	8.77e-74	-1.25522	down
g6683	g6683	5.36657	112	4.34183	111	3.92375	95	1.79844	54	1.86031	45	2.15726	49	1.44e-05	-1.25514	down
g4317	g4317	2.8461	126	2.1248	115	4.20642	215	1.40347	90	0.948177	49	1.51295	73	1.27e-05	-1.25469	down
g11558	g11558	22.4406	1167	23.3503	1487	21.0152	1260	10.9475	821	8.06168	487	9.62196	541	6.63e-29	-1.25422	down
g7960	g7960	8.35188	339	10.2404	509	8.72527	408	3.38483	198	3.61421	171	4.71279	207	2.52e-14	-1.25395	down
Ganoderma_lingzhi_newGene_173	--	7.55202	242	6.34373	249	7.83947	290	2.85554	132	3.90207	146	2.48916	87	1.79e-09	-1.25209	down
Ganoderma_lingzhi_newGene_736	--	4.57968	486	6.20263	801	5.45805	614	4.77359	375	2.46422	242	3.69812	268	3.96e-19	-1.25207	down
g8158	g8158	80.9613	6887	86.4893	9015	88.0669	8636	38.5044	4722	35.2061	3478	36.1647	3326	1.95e-107	-1.25092	down
g3753	g3753	80.12	7580	84.4479	9789	83.5858	9116	37.1214	5063	32.6295	3585	37.0983	3794	7.13e-90	-1.25026	down
g4193	g4193	9.30831	250	8.51391	280	11.5365	357	4.04109	157	3.84126	120	4.67368	136	1.1e-11	-1.25022	down
g1627	g1627	1052.01	12541	1254.94	18329	1189.1	16340	476.925	8196	546.675	7568	478.822	6171	7.77e-72	-1.24975	down
Ganoderma_lingzhi_newGene_1665	--	2.23719	191	2.7147	279	3.42921	338	1.36076	167	1.47014	131	0.848562	80	5.74e-09	-1.24919	down
Ganoderma_lingzhi_newGene_1495	--	6.35398	171	7.10858	220	8.50104	267	3.18994	139	2.52847	82	2.94003	88	3.41e-09	-1.2479	down
g638	g638	37.4469	697	40.2776	918	41.2686	885	17.9082	481	18.5793	402	14.5498	293	5.54e-26	-1.2479	down
Ganoderma_lingzhi_newGene_2827	--	9.2357	207	9.48278	261	8.66472	224	3.3287	108	3.58965	94	4.8378	118	1.39e-09	-1.24763	down
g8292	g8292	25.8139	877	25.9345	1079	24.5361	961	12.6071	617	10.3684	409	9.84817	362	6.11e-27	-1.2465	down
g265	g265	33.9573	2254	32.9978	2684	36.0007	2755	15.0079	1436	14.3522	1107	15.0895	1083	2.79e-62	-1.2455	down
g6624	g6624	131.317	2267	145.479	3077	147.048	2926	61.4575	1530	64.0266	1284	57.2636	1069	2.02e-62	-1.24512	down
g7365	g7365	3.48933	446	3.69306	579	3.50873	517	1.52073	281	1.56364	233	1.51423	210	3.77e-21	-1.24458	down
g9039	g9039	49.3528	476	46.056	544	46.3468	515	22.0472	307	18.5267	208	20.4797	214	3.41e-19	-1.24245	down
g11174	g11174	15.1433	451	15.7308	574	17.0432	585	6.77926	291	7.29566	253	6.61192	213	2.28e-21	-1.24074	down
g8249	g8249	16.459	787	15.7822	924	18.6613	1028	6.53029	450	8.45629	470	7.0345	364	7.49e-24	-1.23955	down
g5752	g5752	129.69	1064	160.706	1615	182.429	1725	69.188	818	73.1546	697	61.6178	547	2e-29	-1.23954	down
g2806	g2806	24.5814	1876	21.515	2012	23.8273	2096	10.2813	1131	9.19854	815	10.8778	898	5.43e-39	-1.23926	down
g5450	g5450	2.89403	98	2.18136	91	3.63264	142	1.13834	56	0.98214	39	1.61181	59	4.66e-05	-1.23888	down
g9157	g9157	162.095	2273	186.008	3195	176.94	2860	66.8909	1352	80.0156	1303	80.9675	1227	1.98e-46	-1.23822	down
g2670	g2670	147.436	6299	170.828	8943	165.941	8173	72.3813	4458	68.6764	3407	68.9036	3183	9.38e-98	-1.23801	down
Ganoderma_lingzhi_newGene_184	--	4.11128	560	3.84773	653	4.30882	712	2.2409	399	1.78099	276	1.65542	243	1.27e-21	-1.23786	down
g3673	g3673	14.6742	839	18.2472	1278	19.4989	1284	6.58687	543	7.98907	530	8.1296	503	2.01e-26	-1.23763	down
g3630	g3630	45.4332	3805	52.569	5393	48.7059	4702	21.6892	2618	19.1887	1866	22.8241	2066	1.5e-62	-1.23738	down
g73	g73	35.5987	1908	36.7817	2416	35.9761	2223	14.8853	1150	13.2995	828	18.9604	1099	1.49e-31	-1.23615	down
g8386	g8386	163.203	9712	166.895	12169	172.628	11842	74.765	6414	70.5374	4875	73.2939	4715	1.23e-118	-1.23592	down
g3916	g3916	7.97198	370	12.1369	691	11.8447	634	4.4841	300	5.02131	271	4.31448	216	1.74e-15	-1.23546	down
Ganoderma_lingzhi_newGene_600	--	7.46374	276	7.94633	360	8.66825	366	3.07485	163	4.33322	185	3.05329	121	6.24e-12	-1.23527	down
g9247	g9247	9.02463	71	9.86013	95	10.8356	98	4.20264	48	3.53661	33	4.86203	42	5.39e-05	-1.23392	down
Ganoderma_lingzhi_newGene_3769	--	0.562067	75	0.625015	101	0.576135	94	0.233322	53	0.218974	42	0.179002	32	3.89e-05	-1.23352	down
g4136	g4136	5.8582	318	7.21225	479	8.72896	546	3.28389	257	3.1342	198	2.99289	176	4.73e-15	-1.23344	down
g11467	g11467	3.36535	156	2.70616	154	3.32302	178	1.30916	88	0.895733	49	1.84814	93	3.17e-06	-1.23232	down
Ganoderma_lingzhi_newGene_3788	--	2.90897	55	3.15324	72	2.69047	58	1.62273	44	1.06117	23	1.00546	21	0.000925023	-1.23223	down
g3416	g3416	12.3682	606	15.9196	955	13.7919	778	5.7138	403	5.36295	305	7.2712	385	4e-20	-1.23102	down
g6357	g6357	196.704	19959	191.121	23761	186.783	21848	85.7472	12542	77.2696	9105	88.1512	9669	6.57e-79	-1.23072	down
Ganoderma_lingzhi_newGene_845	--	2.12639	52	2.36769	66	1.71689	45	0.604987	23	0.78915	24	0.984322	28	0.00200344	-1.22983	down
g3278	g3278	267.253	6601	289.008	8746	275.306	7839	119.719	4263	119.212	3420	124.358	3321	1.31e-100	-1.22919	down
Ganoderma_lingzhi_newGene_2400	--	4.89739	325	4.83956	409	5.8323	459	2.42327	240	2.5076	196	1.71734	133	1.2e-13	-1.22895	down
Ganoderma_lingzhi_newGene_1435	--	2.18339	201	2.61386	291	3.20726	315	0.923805	114	0.77322	75	1.86763	179	3.74e-06	-1.22891	down
Ganoderma_lingzhi_newGene_830	--	20.1308	229	24.8482	346	24.0434	315	8.80477	145	10.7466	142	10.5031	129	3.14e-12	-1.22851	down
Ganoderma_lingzhi_newGene_2302	--	1.92631	39	3.34886	82	3.25545	75	1.43806	41	1.34152	31	0.871164	19	0.00117765	-1.22825	down
Ganoderma_lingzhi_newGene_282	--	0.59511	39	1.07811	79	0.887874	66	0.44769	42	0.336819	24	0.288072	20	0.00137837	-1.22821	down
g4711	g4711	73.044	3295	83.4086	4610	85.9602	4470	35.2865	2295	36.4434	1909	34.1011	1663	3.73e-73	-1.22746	down
Ganoderma_lingzhi_newGene_3672	--	6.67249	634	6.99229	825	6.45313	706	3.13743	425	3.12927	314	2.81859	295	1.17e-25	-1.22724	down
Ganoderma_lingzhi_newGene_2270	--	7.65916	356	6.8463	394	8.16795	439	3.51981	236	2.42271	142	3.74738	190	1.84e-13	-1.22696	down
g330	g330	144.988	6582	149.455	8313	164.244	8595	65.555	4290	68.481	3610	66.5893	3268	2.76e-93	-1.2263	down
g7710	g7710	646.338	18923	721.19	25870	684.827	23113	310.485	13104	274.972	9348	313.009	9907	4.29e-94	-1.22597	down
g1963	g1963	91.922	877	121.024	1415	130.227	1432	53.0387	730	52.9167	586	43.4277	448	9.27e-25	-1.22528	down
Ganoderma_lingzhi_newGene_3311	--	45.959	2709	50.697	3649	52.2576	3535	22.5584	1890	20.926	1427	22.0539	1397	1.5e-74	-1.22453	down
g2834	g2834	1.78681	58	2.25173	89	2.52375	94	1.14689	53	0.904205	34	0.756015	27	0.000189582	-1.22414	down
Ganoderma_lingzhi_newGene_886	--	3.60396	154	3.92929	205	5.08327	250	1.85769	114	1.93595	96	1.67835	78	9.52e-09	-1.22378	down
g5282	g5282	60.3373	8114	60.1422	9909	61.8666	9590	27.9942	5427	26.1338	4081	25.875	3762	2.24e-95	-1.22305	down
g2888	g2888	13.9233	821	15.0424	1087	14.9056	1013	5.89308	501	6.33356	434	7.02714	448	6.41e-31	-1.22304	down
g3740	g3740	66.7285	1890	70.0118	2430	70.6307	2307	28.8102	1177	31.2181	1027	30.9684	949	1.42e-56	-1.22246	down
g9095	g9095	14.9047	315	15.3274	396	17.9745	437	6.81355	207	6.83913	168	7.43112	170	1.8e-15	-1.22179	down
Ganoderma_lingzhi_newGene_39	--	9.12517	321	10.8374	450	11.3457	441	3.77139	191	4.0675	166	5.6231	211	3.36e-13	-1.2203	down
g7725	g7725	212.185	9753	219.131	12341	216.705	11483	101.162	6703	86.5338	4619	97.3411	4837	3.53e-82	-1.21991	down
g286	g286	184.722	7804	191.891	9933	200.794	9779	81.4179	4959	85.5349	4196	86.8726	3968	3.31e-102	-1.21991	down
g10188	g10188	10.5153	515	12.0299	722	12.2324	690	4.44183	314	5.37269	306	5.4597	289	2.48e-21	-1.21962	down
g7561	g7561	98.4704	8292	96.744	9982	99.5263	9661	41.2283	5005	44.9436	4395	43.532	3963	3.47e-84	-1.21937	down
Ganoderma_lingzhi_newGene_138	--	3.11618	264	2.27137	243	2.36336	236	1.40078	178	0.973417	96	1.24587	92	2.82e-08	-1.21932	down
Ganoderma_lingzhi_newGene_153	--	6.98911	157	7.38446	201	6.90163	181	3.77648	126	2.69712	70	2.6366	65	9.2e-08	-1.21909	down
Ganoderma_lingzhi_newGene_3834	--	15.7941	680	18.0462	937	18.1363	899	7.67201	469	8.71214	419	6.41509	313	7.5e-26	-1.21874	down
g2059	g2059	35.8045	697	34.5607	824	34.5261	775	15.1976	427	16.771	379	14.1191	297	1.27e-24	-1.21839	down
Ganoderma_lingzhi_newGene_4177	--	2.00831	88	1.97635	122	1.95179	81	0.879236	71	0.631101	42	0.448953	28	0.000147865	-1.21795	down
g8837	g8837	6.84316	428	5.74632	440	5.76707	416	2.72314	246	2.80458	204	2.5301	171	6.74e-15	-1.21786	down
Ganoderma_lingzhi_newGene_3890	--	3.76984	228	3.88088	317	4.89632	365	1.61966	164	1.61595	137	1.77517	130	5.04e-12	-1.2176	down
g10984	g10984	35.0328	1694	35.1761	2084	36.5989	2040	15.0836	1052	15.8245	889	16.1407	844	3.05e-52	-1.2169	down
Ganoderma_lingzhi_newGene_457	--	2.95874	144	3.43612	224	3.31641	196	1.14427	97	1.35389	89	1.33472	80	1.16e-08	-1.21651	down
Ganoderma_lingzhi_newGene_2895	--	29.147	1824	29.9861	2327	31.733	2224	12.7559	1215	12.7224	933	11.8279	912	4.46e-59	-1.21649	down
g10997	g10997	36.0934	1763	33.2851	1992	34.6316	1950	15.9487	1123	14.2545	809	15.6526	827	4.56e-43	-1.21575	down
Ganoderma_lingzhi_newGene_1942	--	13.5666	1215	13.8765	1530	14.2985	1525	6.39845	856	4.87487	546	6.32302	653	3.69e-33	-1.21558	down
g7348	g7348	23.3033	2789	26.1126	3830	25.7925	3559	11.2948	1949	10.3926	1445	11.4515	1482	2.73e-70	-1.21548	down
g569	g569	454.813	18477	518.405	25804	544.008	25477	214.774	12578	233.978	11038	219.172	9626	2.53e-90	-1.21511	down
g7304	g7304	5.2993	167	5.13741	199	7.10725	258	2.03083	93	3.79284	139	1.80545	62	4.3e-06	-1.2131	down
g11027	g11027	5.80583	273	5.71291	330	6.3158	343	3.4467	234	1.73419	95	2.62757	134	5.75e-09	-1.21222	down
g1456	g1456	248.572	12750	269.996	17005	278.994	16618	114.613	8632	121.575	7376	110.701	6251	4.98e-98	-1.21205	down
g6575	g6575	17.0746	563	15.509	629	18.3081	701	7.90828	379	6.81534	263	7.6176	274	3.65e-21	-1.21176	down
g898	g898	219.667	9741	229.795	12486	218.344	11162	98.9767	6327	92.6439	4771	103.935	4983	3.98e-87	-1.21148	down
g10773	g10773	25.7888	817	28.0507	1089	25.7609	941	13.5523	619	8.94923	330	12.5943	432	4.94e-20	-1.21136	down
g7951	g7951	40.6674	1404	45.9729	1945	44.7868	1783	16.6434	829	22.5537	905	18.8125	703	5.5e-30	-1.2112	down
g2123	g2123	2.04508	41	1.96565	49	1.75793	41	0.846965	25	0.748082	18	0.845166	19	0.00413839	-1.21101	down
g9531	g9531	238.338	13751	237.227	16770	253.986	16893	109.466	9105	99.5252	6668	113.894	7104	9.7e-89	-1.21092	down
g8936	g8936	17.1752	623	16.9055	751	21.0825	881	8.38372	438	6.89856	291	9.04417	355	1.75e-20	-1.21088	down
g8453	g8453	14.7831	2477	15.4861	3180	15.7736	3047	6.84202	1653	6.93327	1349	6.5842	1193	1.84e-68	-1.21051	down
g6708	g6708	7.72786	106	8.83905	148	6.15936	97	2.24673	45	2.94908	47	4.80654	71	0.000100663	-1.20971	down
g4595	g4595	289.493	14356	309.058	18778	302.761	17308	136.972	9792	131.525	7574	130.726	7008	1.6e-123	-1.20912	down
g6351	g6351	20.7394	236	21.5379	300	22.6802	297	12.4946	205	7.26291	96	8.70807	107	2.63e-09	-1.20907	down
g5916	g5916	101.024	2833	106.693	3666	107.524	3476	46.0515	1862	52.0856	1696	41.4113	1256	1.66e-46	-1.20773	down
g1381	g1381	9.90863	158	12.295	240	13.1771	242	6.28285	145	5.85417	109	3.23618	56	4.91e-07	-1.2075	down
g5974	g5974	30.9258	1224	31.9401	1549	29.3716	1340	13.2724	758	14.0639	647	13.5527	580	6.8e-38	-1.20731	down
Ganoderma_lingzhi_newGene_3791	--	22.4522	568	26.5902	804	28.6429	843	12.0837	393	13.4249	365	11.7708	302	1.07e-22	-1.2048	down
Ganoderma_lingzhi_newGene_649	--	1.84991	61	2.58308	93	2.94063	95	0.90819	45	1.26251	51	0.603132	22	0.000445866	-1.20472	down
Ganoderma_lingzhi_newGene_1453	--	5.50433	323	5.89908	411	5.60511	369	2.62721	224	2.37655	154	2.47865	157	6.41e-15	-1.20453	down
g11496	g11496	11.7085	621	9.59835	624	10.9764	671	4.98145	381	4.26483	263	5.08782	292	1.01e-18	-1.2036	down
[truncated: 2,602 more rows]
