# Supplementary material for: The bHLH-zip transcription factor SREBP regulates triterpenoid and lipid metabolisms in the medicinal fungus Ganoderma lingzhi
Source: Commun Biol. 2023 Jan 3;6:1. doi: 10.1038/s42003-022-04154-6 (PMC9810662; doi:10.1038/s42003-022-04154-6)
Supplement: Supplementary file 11 — Supplementary Data 8 [file 42003_2022_4154_MOESM11_ESM.xls]

## Sheet: new KEGG_pathway_enrich_dotplot
ID	Description	GeneRatio	BgRatio	enrich_factor	pvalue	qvalue	geneID	Count
ko03050	Proteasome	25/509	40/2471	3.03	7.39e-09	8.4e-07	g10914/g11117/g1360/g1363/g1704/g2499/g3206/g4673/g4674/g4675/g5081/g5611/g5962/g6101/g6204/g6205/g6366/g6903/g8078/g8110/g815/g8224/g8227/g857/g858	25
ko03030	DNA replication	19/509	31/2471	2.98	7.94e-07	4.51e-05	g10809/g11585/g1803/g2783/g353/g373/g3808/g3938/g4749/g5755/g5986/g6041/g645/g7096/g7751/g8046/g8888/g8889/g8919	19
ko00100	Steroid biosynthesis	15/509	27/2471	2.7	6.18e-05	0.00234194	Ganoderma_lingzhi_newGene_633/g10004/g10017/g10485/g10931/g1634/g1847/g1881/g288/g3089/g3236/g3908/g3976/g7576/g7787	15
ko00920	Sulfur metabolism	12/509	23/2471	2.53	0.000744239	0.021152	g3248/g3249/g3250/g4337/g437/g5676/g6781/g6964/g6989/g8988/g8992/g9826	12
ko00240	Pyrimidine metabolism	14/509	35/2471	1.94	0.00653924	0.123626	g10980/g11563/g1827/g2434/g4323/g4338/g4490/g4648/g4751/g8074/g829/g9407/g9449/g9463	14
ko03430	Mismatch repair	10/509	22/2471	2.21	0.00737627	0.123626	g10181/g11585/g2450/g3938/g472/g5755/g5986/g645/g7096/g8046	10
ko00531	Glycosaminoglycan degradation	7/509	13/2471	2.61	0.00813082	0.123626	g11227/g11230/g11366/g1240/g2491/g6525/g8003	7
ko00909	Sesquiterpenoid and triterpenoid biosynthesis	3/509	3/2471	4.85	0.00869959	0.123626	g10485/g1847/g3089	3
ko04712	Circadian rhythm - plant	4/509	6/2471	3.24	0.0187379	0.220315	g1863/g384/g385/g4513	4
ko00230	Purine metabolism	19/509	58/2471	1.59	0.0193795	0.220315	g10155/g1078/g10980/g11008/g1303/g249/g3707/g4648/g5947/g6157/g6158/g6781/g6989/g7070/g8506/g9407/g9449/g9463/g9826	19
ko00511	Other glycan degradation	7/509	16/2471	2.12	0.0305613	0.289528	g10059/g11227/g11230/g11366/g1240/g1275/g8003	7
ko00903	Limonene and pinene degradation	7/509	16/2471	2.12	0.0305613	0.289528	g11175/g11186/g23/g25/g27/g5801/g8226	7
ko00565	Ether lipid metabolism	5/509	10/2471	2.43	0.0366039	0.320099	g1088/g1208/g36/g4309/g6031	5
ko00604	Glycosphingolipid biosynthesis - ganglio series	5/509	11/2471	2.21	0.0560217	0.454913	g11227/g11230/g11366/g1240/g8003	5
ko00760	Nicotinate and nicotinamide metabolism	9/509	27/2471	1.62	0.0847636	0.617283	g10734/g10820/g4099/g4506/g4751/g5735/g731/g9407/g9449	9
ko00071	Fatty acid degradation	13/509	43/2471	1.47	0.0868769	0.617283	g10227/g11129/g11175/g11186/g23/g25/g27/g5643/g5644/g6661/g804/g8226/g8260	13
ko00620	Pyruvate metabolism	15/509	53/2471	1.37	0.111699	0.722869	Ganoderma_lingzhi_newGene_2366/g11175/g11186/g11577/g1285/g1545/g23/g25/g27/g5626/g6009/g6042/g8226/g8260/g9888	15
ko03420	Nucleotide excision repair	11/509	37/2471	1.44	0.121299	0.722869	g11585/g1722/g3938/g5613/g5755/g5986/g645/g6830/g7087/g7096/g8046	11
ko00340	Histidine metabolism	9/509	29/2471	1.51	0.123712	0.722869	g11175/g11186/g23/g25/g27/g5231/g6093/g8001/g8226	9
ko00270	Cysteine and methionine metabolism	13/509	46/2471	1.37	0.13398	0.722869	Ganoderma_lingzhi_newGene_381/g2394/g3248/g3249/g3250/g3941/g437/g5793/g693/g6964/g7071/g7796/g7990	13
ko00940	Phenylpropanoid biosynthesis	19/509	72/2471	1.28	0.139652	0.722869	g10223/g11473/g1169/g1228/g2288/g2533/g4069/g4291/g4294/g467/g6225/g6241/g6243/g6698/g7179/g8335/g8874/g9351/g9714	19
ko00750	Vitamin B6 metabolism	5/509	14/2471	1.73	0.142442	0.722869	g10727/g11063/g5269/g5679/g7037	5
ko00900	Terpenoid backbone biosynthesis	9/509	30/2471	1.46	0.146247	0.722869	g10485/g11591/g1941/g3512/g640/g6933/g3089/g3941/g8260	9
ko00051	Fructose and mannose metabolism	9/509	31/2471	1.41	0.170682	0.790789	g11538/g11542/g11545/g2433/g5144/g6011/g668/g9335/g9376	9
ko00030	Pentose phosphate pathway	7/509	23/2471	1.48	0.177916	0.790789	g2693/g2956/g4022/g4585/g619/g861/g9465	7
ko00965	Betalain biosynthesis	2/509	4/2471	2.43	0.189947	0.790789	g5158/g7024	2
ko01501	beta-Lactam resistance	1/509	1/2471	4.85	0.205989	0.790789	g6525	1
ko03410	Base excision repair	7/509	24/2471	1.42	0.209433	0.790789	g11585/g1556/g292/g645/g7096/g8441/g8919	7
ko00500	Starch and sucrose metabolism	16/509	63/2471	1.23	0.20982	0.790789	g10043/g10788/g1128/g1908/g2693/g3194/g3669/g3821/g4336/g467/g6777/g753/g8335/g9063/g9351/g9830	16
ko00603	Glycosphingolipid biosynthesis - globo and isoglobo series	4/509	12/2471	1.62	0.221173	0.790789	g11366/g1240/g451/g8003	4
ko00941	Flavonoid biosynthesis	14/509	55/2471	1.24	0.227665	0.790789	g10223/g11473/g2288/g2706/g2820/g4164/g4291/g5222/g5453/g5501/g5522/g6243/g8972/g9054	14
ko00860	Porphyrin and chlorophyll metabolism	6/509	21/2471	1.39	0.252376	0.790789	g10822/g122/g125/g6088/g7271/g8245	6
ko03440	Homologous recombination	8/509	30/2471	1.29	0.265301	0.790789	g11046/g1121/g5744/g5755/g5986/g692/g9397/g9472	8
ko00730	Thiamine metabolism	4/509	13/2471	1.49	0.27093	0.790789	g2621/g4004/g8506/g963	4
ko00590	Arachidonic acid metabolism	4/509	13/2471	1.49	0.27093	0.790789	g11414/g217/g2347/g4419	4
ko00053	Ascorbate and aldarate metabolism	10/509	39/2471	1.24	0.271013	0.790789	g11175/g11186/g23/g25/g27/g2956/g3633/g7889/g8199/g8226	10
ko00908	Zeatin biosynthesis	2/509	5/2471	1.94	0.274957	0.790789	g1794/g9405	2
ko00072	Synthesis and degradation of ketone bodies	2/509	5/2471	1.94	0.274957	0.790789	g1941/g8260	2
ko00061	Fatty acid biosynthesis	7/509	26/2471	1.31	0.277763	0.790789	g11208/g1545/g2764/g5643/g5644/g6661/g8351	7
ko00480	Glutathione metabolism	12/509	49/2471	1.19	0.299262	0.790789	Ganoderma_lingzhi_newGene_4502/g10980/g11158/g1452/g2747/g3267/g4585/g4648/g5119/g5793/g8223/g8689	12
ko00970	Aminoacyl-tRNA biosynthesis	10/509	40/2471	1.21	0.299974	0.790789	g10691/g2771/g3226/g3864/g4369/g5283/g6088/g8076/g9254/g9572	10
ko00380	Tryptophan metabolism	17/509	72/2471	1.15	0.303682	0.790789	g10034/g10384/g1048/g11129/g11175/g11186/g23/g25/g27/g375/g4450/g4661/g5158/g593/g8226/g8260/g9709	17
ko00300	Lysine biosynthesis	5/509	18/2471	1.35	0.306065	0.790789	g2394/g2425/g4277/g471/g7796	5
ko00790	Folate biosynthesis	5/509	18/2471	1.35	0.306065	0.790789	g11563/g4795/g5907/g9137/g9341	5
ko00513	Various types of N-glycan biosynthesis	8/509	32/2471	1.21	0.331993	0.802854	g10279/g11366/g1240/g7011/g7534/g8003/g8178/g983	8
ko00770	Pantothenate and CoA biosynthesis	8/509	32/2471	1.21	0.331993	0.802854	g11175/g11186/g23/g25/g27/g5957/g6050/g8226	8
ko00562	Inositol phosphate metabolism	8/509	32/2471	1.21	0.331993	0.802854	g1367/g152/g369/g5832/g5937/g7889/g8586/g9259	8
ko00260	Glycine, serine and threonine metabolism	16/509	69/2471	1.13	0.340213	0.802854	g1040/g2394/g2397/g256/g3175/g4744/g4967/g5269/g664/g693/g7796/g8651/g8894/g8948/g9393/g9394	16
ko00520	Amino sugar and nucleotide sugar metabolism	17/509	74/2471	1.12	0.348357	0.802854	g10032/g11366/g1240/g2644/g2645/g2693/g2945/g3633/g4947/g5144/g6525/g6827/g7167/g7497/g8003/g8493/g9335	17
ko00905	Brassinosteroid biosynthesis	2/509	6/2471	1.62	0.359372	0.802854	g1993/g5115	2
ko00591	Linoleic acid metabolism	1/509	2/2471	2.43	0.369614	0.802854	g1576	1
ko00330	Arginine and proline metabolism	11/509	47/2471	1.14	0.371058	0.802854	g10035/g1048/g11175/g11186/g23/g25/g27/g3977/g593/g8226/g9168	11
ko00910	Nitrogen metabolism	4/509	15/2471	1.29	0.374293	0.802854	g347/g47/g5135/g5954	4
ko00945	Stilbenoid, diarylheptanoid and gingerol biosynthesis	5/509	20/2471	1.21	0.396491	0.832019	g10223/g11473/g2288/g4291/g6243	5
ko00943	Isoflavonoid biosynthesis	3/509	11/2471	1.32	0.402528	0.832019	g2836/g5233/g5453	3
ko00944	Flavone and flavonol biosynthesis	7/509	30/2471	1.13	0.425331	0.863454	g2820/g4164/g5222/g5501/g5522/g8972/g9054	7
ko00514	Other types of O-glycan biosynthesis	2/509	7/2471	1.39	0.439835	0.87318	g1641/g8694	2
ko00310	Lysine degradation	10/509	45/2471	1.08	0.451897	0.87318	g11175/g11186/g23/g25/g27/g270/g6992/g8226/g8260/g8651	10
ko00600	Sphingolipid metabolism	6/509	26/2471	1.12	0.453164	0.87318	g1122/g11227/g11230/g2377/g4387/g451	6
ko01230	Biosynthesis of amino acids	26/509	123/2471	1.03	0.477041	0.887397	g11035/g221/g2394/g2425/g256/g3248/g3249/g3250/g3941/g3959/g4277/g4536/g471/g5269/g5852/g5877/g5954/g6093/g619/g6508/g693/g6964/g7796/g861/g9465/g9497	26
ko00740	Riboflavin metabolism	5/509	22/2471	1.1	0.485715	0.887397	g1133/g2621/g2924/g6878/g963	5
ko00440	Phosphonate and phosphinate metabolism	1/509	3/2471	1.62	0.499572	0.887397	g1208	1
ko00261	Monobactam biosynthesis	1/509	3/2471	1.62	0.499572	0.887397	g2394	1
ko00515	Mannose type O-glycan biosynthesis	1/509	3/2471	1.62	0.499572	0.887397	g1641	1
ko00670	One carbon pool by folate	3/509	13/2471	1.12	0.520594	0.904295	g11563/g1837/g5918	3
ko03060	Protein export	4/509	18/2471	1.08	0.524994	0.904295	g1195/g5768/g8104/g9647	4
ko03015	mRNA surveillance pathway	10/509	48/2471	1.01	0.541991	0.919046	g1180/g1599/g3215/g3605/g3803/g4409/g5840/g615/g7219/g9333	10
ko00410	beta-Alanine metabolism	7/509	34/2471	1	0.569258	0.919046	g10035/g11175/g11186/g23/g25/g27/g8226	7
ko00220	Arginine biosynthesis	4/509	19/2471	1.02	0.571356	0.919046	g221/g3388/g5877/g5954	4
ko00010	Glycolysis / Gluconeogenesis	12/509	59/2471	0.99	0.572599	0.919046	g10227/g11175/g11186/g23/g25/g256/g2693/g27/g5094/g6042/g804/g8226	12
ko03450	Non-homologous end-joining	2/509	9/2471	1.08	0.582062	0.919046	g11046/g8919	2
ko00280	Valine, leucine and isoleucine degradation	9/509	45/2471	0.97	0.599715	0.933946	g11175/g11186/g1941/g23/g25/g27/g4579/g8226/g8260	9
ko00950	Isoquinoline alkaloid biosynthesis	3/509	15/2471	0.97	0.62476	0.939513	g5158/g6858/g7024	3
ko00630	Glyoxylate and dicarboxylate metabolism	9/509	46/2471	0.95	0.62826	0.939513	g1066/g2397/g375/g3877/g5201/g5954/g8260/g8624/g8626	9
ko00710	Carbon fixation in photosynthetic organisms	4/509	21/2471	0.92	0.655906	0.939513	g1285/g4022/g861/g9465	4
ko00780	Biotin metabolism	4/509	21/2471	0.92	0.655906	0.939513	g11208/g409/g5136/g8351	4
ko04120	Ubiquitin mediated proteolysis	13/509	68/2471	0.93	0.66825	0.939513	g11011/g11575/g2828/g4037/g4583/g4894/g5086/g5266/g5950/g7012/g7197/g9300/g9487	13
ko00904	Diterpenoid biosynthesis	1/509	5/2471	0.97	0.684736	0.939513	Ganoderma_lingzhi_newGene_631	1
ko03018	RNA degradation	10/509	54/2471	0.9	0.701563	0.939513	g1023/g2712/g4862/g5815/g582/g704/g854/g9105/g9273/g949	10
ko00400	Phenylalanine, tyrosine and tryptophan biosynthesis	4/509	23/2471	0.84	0.728488	0.939513	g11035/g3959/g6508/g9497	4
ko00564	Glycerophospholipid metabolism	12/509	66/2471	0.88	0.735299	0.939513	Ganoderma_lingzhi_newGene_965/g1088/g1208/g1982/g231/g36/g388/g4138/g4280/g4309/g5443/g9345	12
ko04070	Phosphatidylinositol signaling system	5/509	29/2471	0.84	0.743632	0.939513	g1367/g152/g369/g5832/g5937	5
ko01212	Fatty acid metabolism	10/509	57/2471	0.85	0.766729	0.939513	g11208/g1545/g2764/g297/g4131/g5643/g5644/g6661/g8260/g8351	10
ko00563	Glycosylphosphatidylinositol (GPI)-anchor biosynthesis	3/509	19/2471	0.77	0.783198	0.939513	g10313/g10353/g5180	3
ko00350	Tyrosine metabolism	4/509	25/2471	0.78	0.788995	0.939513	g10227/g5158/g7024/g804	4
ko04626	Plant-pathogen interaction	4/509	25/2471	0.78	0.788995	0.939513	g10046/g1246/g4436/g7632	4
ko04122	Sulfur relay system	1/509	7/2471	0.69	0.801471	0.939513	g437	1
ko00561	Glycerolipid metabolism	10/509	59/2471	0.82	0.804242	0.939513	g11175/g11186/g1982/g23/g25/g27/g4309/g4363/g451/g8226	10
ko00040	Pentose and glucuronate interconversions	6/509	37/2471	0.79	0.804911	0.939513	g2433/g5208/g539/g774/g8161/g861	6
ko00460	Cyanoamino acid metabolism	3/509	20/2471	0.73	0.812867	0.939513	g467/g8335/g9351	3
ko01200	Carbon metabolism	21/509	120/2471	0.85	0.835409	0.939513	g1285/g1837/g2397/g256/g2693/g2956/g3248/g3249/g3250/g375/g4536/g4585/g5201/g6042/g619/g693/g6964/g804/g8260/g861/g9465	21
ko03008	Ribosome biogenesis in eukaryotes	11/509	68/2471	0.79	0.858141	0.939513	g10704/g10940/g1863/g384/g385/g4513/g4574/g4644/g5727/g8883/g919	11
ko00250	Alanine, aspartate and glutamate metabolism	4/509	28/2471	0.69	0.858998	0.939513	g221/g5852/g5877/g5954	4
ko00073	Cutin, suberine and wax biosynthesis	1/509	9/2471	0.54	0.875034	0.939513	Ganoderma_lingzhi_newGene_1941	1
ko03022	Basal transcription factors	4/509	29/2471	0.67	0.877457	0.939513	g1722/g5613/g6798/g7087	4
ko00650	Butanoate metabolism	3/509	23/2471	0.63	0.881992	0.939513	g1941/g4579/g8260	3
ko04145	Phagosome	5/509	36/2471	0.67	0.891745	0.939513	g11075/g152/g3268/g4360/g8861	5
ko00510	N-Glycan biosynthesis	5/509	36/2471	0.67	0.891745	0.939513	g10279/g7011/g7534/g8178/g983	5
ko00906	Carotenoid biosynthesis	4/509	30/2471	0.65	0.893788	0.939513	Ganoderma_lingzhi_newGene_3856/Ganoderma_lingzhi_newGene_532/g1096/g4290	4
ko04016	MAPK signaling pathway - plant	4/509	32/2471	0.61	0.920815	0.939513	g10046/g11231/g375/g9463	4
ko03013	RNA transport	14/509	92/2471	0.74	0.92822	0.939513	g10940/g11610/g1599/g3605/g3803/g3997/g4669/g4672/g5727/g575/g6546/g6979/g6987/g8167	14
ko04146	Peroxisome	10/509	70/2471	0.69	0.935235	0.939513	g11414/g2347/g297/g375/g4010/g4419/g5643/g5644/g6661/g8651	10
ko00052	Galactose metabolism	4/509	34/2471	0.57	0.941513	0.939513	g11227/g11230/g451/g5094	4
ko03040	Spliceosome	18/509	118/2471	0.74	0.947965	0.939513	g11627/g1298/g1599/g1774/g370/g4253/g4634/g4683/g4803/g4862/g534/g5817/g6054/g6138/g6726/g6901/g7839/g854	18
ko00020	Citrate cycle (TCA cycle)	3/509	28/2471	0.52	0.948118	0.939513	g2695/g4536/g6042	3
ko04136	Autophagy - other	2/509	21/2471	0.46	0.949892	0.939513	g1318/g6896	2
ko04075	Plant hormone signal transduction	1/509	13/2471	0.37	0.950549	0.939513	g10343	1
ko00130	Ubiquinone and other terpenoid-quinone biosynthesis	3/509	29/2471	0.5	0.956271	0.939513	g1758/g6243/g8874	3
ko00062	Fatty acid elongation	1/509	14/2471	0.35	0.96079	0.939513	g4131	1
ko00360	Phenylalanine metabolism	3/509	30/2471	0.49	0.963213	0.939513	g1048/g5158/g593	3
ko00960	Tropane, piperidine and pyridine alkaloid biosynthesis	1/509	16/2471	0.3	0.975355	0.939513	g9149	1
ko00640	Propanoate metabolism	2/509	25/2471	0.39	0.977052	0.939513	g1545/g8260	2
ko01040	Biosynthesis of unsaturated fatty acids	2/509	25/2471	0.39	0.977052	0.939513	g297/g4131	2
ko02010	ABC transporters	4/509	41/2471	0.47	0.980968	0.939513	g3670/g3921/g5079/g59	4
ko04141	Protein processing in endoplasmic reticulum	15/509	112/2471	0.65	0.983623	0.939513	g10279/g11011/g11437/g1900/g2330/g4307/g4371/g4436/g5950/g6022/g6830/g6979/g7534/g8104/g9300	15
ko01210	2-Oxocarboxylic acid metabolism	4/509	43/2471	0.45	0.986399	0.939513	g2394/g4277/g4536/g471	4
ko04144	Endocytosis	9/509	85/2471	0.51	0.995764	0.939513	g1021/g10835/g4091/g4716/g5672/g6013/g7204/g9126/g9359	9
ko00592	alpha-Linolenic acid metabolism	1/509	25/2471	0.19	0.996967	0.939513	g4138	1
ko00190	Oxidative phosphorylation	3/509	57/2471	0.26	0.999787	0.939513	g1068/g11075/g8861	3
ko03010	Ribosome	8/509	109/2471	0.36	0.999972	0.939513	g10690/g10970/g2804/g3186/g3538/g4964/g5759/g690	8
