# Supplementary material for: The bHLH-zip transcription factor SREBP regulates triterpenoid and lipid metabolisms in the medicinal fungus Ganoderma lingzhi
Source: Commun Biol. 2023 Jan 3;6:1. doi: 10.1038/s42003-022-04154-6 (PMC9810662; doi:10.1038/s42003-022-04154-6)
Supplement: Supplementary file 12 — Supplementary Data 9 [file 42003_2022_4154_MOESM12_ESM.xls]

## Sheet: WT_vs_SREBP_Sterol and GAs
Index	Compounds	Class	WT-1	WT-2	WT-3	SREBP-1	SREBP-2	SREBP-3	VIP	Fold_Change	Log2FC	Type
kz001100	Nicotinic Acid Methyl Ester(Methyl Nicotinate)	Alkaloids	421000	403000	388000	277000	246000	267000	1.36771	0.651815	-0.617465	down
kz000315	2-Aminoisobutyric acid	Alkaloids	3110000	3410000	3330000	3350000	3380000	3370000	0.589372	1.02538	0.0361597	insig
kz000374	2,6-Diaminooimelic acid	Alkaloids	2960000	3630000	3640000	4640000	3980000	4960000	1.15631	1.32747	0.408677	insig
km0772	L-Tryptamine	Alkaloids	3490000	3310000	3250000	4610000	4290000	4710000	1.35427	1.35423	0.437472	insig
kz000229	Piperidine	Alkaloids	11700000	10500000	11900000	11000000	11400000	10700000	0.433724	0.970674	-0.0429405	insig
kz001198	Indole	Alkaloids	96400	114000	98000	118000	119000	129000	1.14144	1.18677	0.247041	insig
km0466	Betaine	Alkaloids	481000	731000	746000	592000	583000	554000	0.475665	0.883044	-0.179443	insig
kz000231	5-Aminolevulinate	Alkaloids	69500000	78900000	76500000	77600000	73100000	74200000	0.0169933	1	0	insig
kz001101	Trigonelline	Alkaloids	87600	99800	94200	70700	68400	73900	1.32883	0.756392	-0.402794	insig
kz001103	6-Hydroxynicotinic acid	Alkaloids	61300	82000	61600	92200	76400	80700	0.935323	1.21669	0.282963	insig
kz001199	Indole-3-carboxaldehyde	Alkaloids	370000	399000	353000	304000	285000	297000	1.31847	0.789661	-0.340694	insig
kz001200	Tryptamine	Alkaloids	3320000	3120000	3050000	4200000	4070000	4480000	1.34727	1.34352	0.426017	insig
kz001203	Indole-3-carboxylic acid	Alkaloids	101000	99400	104000	110000	103000	108000	1.03379	1.05453	0.0766049	insig
kz001201	Indole-5-carboxylic acid	Alkaloids	59700	63600	57700	63900	60700	62700	0.658194	1.03481	0.0493612	insig
kz001108	DL-2-Aminoadipic acid	Alkaloids	654000	841000	803000	881000	998000	988000	1.10454	1.24761	0.319163	insig
km1299	Hordenine	Alkaloids	890000	1020000	979000	1050000	1050000	1070000	1.05313	1.09727	0.133913	insig
kz001109	N-Methyltryptamine	Alkaloids	3200	4490	3140	4720	3380	6350	0.732161	1.33426	0.416036	insig
km0961	serotonin	Alkaloids	800000	698000	763000	709000	658000	681000	1.02316	0.905794	-0.142745	insig
kz000232	O-Phosphocholine	Alkaloids	62400	61900	65900	78500	86600	73900	1.27611	1.25657	0.329493	insig
kz001207	3-Indolepropionic acid	Alkaloids	60400	69400	68900	84700	65200	61600	0.33877	1.06442	0.0900658	insig
km0356	3-Indolebutyric acid	Alkaloids	17600	16200	13700	20100	20900	20500	1.21192	1.29474	0.372659	insig
kz000283	Methoxyindoleacetic acid	Alkaloids	3310000	3590000	3240000	3560000	3500000	3640000	0.882049	1.05523	0.0775531	insig
kz001112	N-Acetyl-5-hydroxytryptamine	Alkaloids	86000	74300	72700	98400	94900	104000	1.2532	1.27597	0.35159	insig
kz001113	Lumichrome	Alkaloids	125000	125000	147000	141000	147000	127000	0.4377	1.04534	0.0639723	insig
kz001118	L-Palmitoylcarnitine	Alkaloids	5130	3250	3510	3250	3260	2350	0.86891	0.745164	-0.42437	insig
kz000242	Azoxystrobin acid	Alkaloids	622000	586000	697000	558000	567000	547000	1.07985	0.87769	-0.188216	insig
km0129	5-Hydroxyindole-3-acetic acid	Alkaloids	86900	89300	85700	66500	55900	56900	1.33684	0.684612	-0.546641	insig
km1304	Indole carboxylic acid	Alkaloids	37100	40400	43000	54900	51700	53100	1.32352	1.32531	0.406331	insig
kz000276	4-Aminoindole	Alkaloids	8490	6830	7980	56500	55500	68200	1.38657	7.73391	2.9512	up
kz001111	Camalexin	Alkaloids	1290	1710	2130	3050	2700	3640	1.22052	1.83041	0.872166	up
km0373	4-Hydroxybenzaldehyde	Benzoic acid derivatives	258000	282000	254000	302000	271000	315000	0.980939	1.11839	0.161421	insig
km0462	Benzoic acid	Benzoic acid derivatives	768000	821000	998000	769000	906000	626000	0.576629	0.889447	-0.169019	insig
km0136	Anthranilic acid	Benzoic acid derivatives	18300	19900	15300	21900	21600	24400	1.13212	1.26916	0.343873	insig
km1006	Vanillin	Benzoic acid derivatives	460000	424000	254000	440000	440000	419000	0.560456	1.14148	0.190901	insig
km0807	Methyl gallate	Benzoic acid derivatives	13100	10100	9590	12600	10200	10400	0.0980581	1.0125	0.0179273	insig
km0128	4-Methylcatechol	Catechin derivatives	7250	2020	4290	6740	8890	5740	0.816787	1.57596	0.65623	insig
km1029	Choline	Cholines	15900000	16600000	17700000	17600000	16400000	16000000	0.0639577	0.996016	-0.00575927	insig
km0427	Acetylcholine	Cholines	82400	107000	109000	124000	145000	120000	1.09205	1.30362	0.382523	insig
km1475	sn-Glycero-3-phosphocholine	Cholines	11400000	12600000	12700000	11500000	12200000	17400000	0.472563	1.11989	0.163358	insig
kz001169	6-MethylCoumarin	Coumarins	3870	3030	3880	2850	4230	3560	0.0903225	0.987013	-0.018859	insig
km0334	3,4-Dihydrocoumarin	Coumarins	115000	118000	120000	153000	160000	155000	1.38204	1.32578	0.40684	insig
kz001297	(Rs)-Mevalonic acid	Organic acids	651000	662000	631000	1040000	1020000	981000	1.38577	1.5643	0.645518	up
kz005415	Succinic anhydride	Organic acids	165000	172000	148000	108000	127000	124000	1.26932	0.740206	-0.434001	insig
kz001261	γ-Aminobutyric acid	Organic acids	3090000	3540000	3430000	2990000	2980000	3170000	1.00193	0.908549	-0.138364	insig
kz000311	Malonic acid	Organic acids	1610000	1460000	1410000	1250000	1140000	1250000	1.25575	0.8125	-0.29956	insig
kz001265	2-Hydroxybutanoic acid	Organic acids	228000	234000	208000	211000	178000	244000	0.438212	0.944776	-0.0819556	insig
kz001264	3-Hydroxybutyrate	Organic acids	1360000	1150000	1220000	965000	901000	1020000	1.25947	0.773727	-0.370104	insig
kz001262	α-Hydroxyisobutyric acid	Organic acids	52700	66100	61300	63700	58200	46600	0.409274	0.935591	-0.0960496	insig
kz001268	2-Furanoic acid	Organic acids	65300	76300	73100	111000	74900	96000	1.00609	1.31299	0.392861	insig
km0794	Maleic acid	Organic acids	8040000	8460000	9050000	9120000	9160000	8950000	0.947854	1.06575	0.0918737	insig
km0598	Fumaric acid	Organic acids	178000	167000	154000	146000	119000	103000	1.14199	0.737475	-0.439334	insig
kz001276	Succinic acid	Organic acids	62700000	59800000	59900000	53900000	50300000	52500000	1.32292	0.859101	-0.219101	insig
km0813	Methylmalonic acid	Organic acids	63100000	62700000	65500000	56800000	51800000	55100000	1.30066	0.855724	-0.224783	insig
km0444	Aminomalonic acid	Organic acids	2630000	2410000	2610000	2160000	2110000	2090000	1.32598	0.831373	-0.266433	insig
km0075	2-Picolinic acid	Organic acids	216000	259000	316000	285000	316000	283000	0.653618	1.11757	0.160369	insig
km0305	2-Aminoethanesulfonic acid	Organic acids	252000	313000	284000	406000	355000	370000	1.23769	1.33216	0.413762	insig
kz001281	Citraconic acid	Organic acids	175000	160000	163000	175000	139000	173000	0.24115	0.977912	-0.032224	insig
km0496	Creatine	Organic acids	908000	811000	800000	719000	594000	754000	1.0784	0.820564	-0.285313	insig
kz001283	6-Aminocaproic acid	Organic acids	26000000	32600000	28100000	32600000	33100000	33700000	1.00976	1.14648	0.197214	insig
km0325	2-Methylsuccinic acid	Organic acids	2350000	2290000	2130000	2210000	2090000	2270000	0.510726	0.970458	-0.0432625	insig
km0614	Glutaric acid	Organic acids	2220000	2290000	2110000	2140000	2160000	2200000	0.464422	0.981873	-0.0263915	insig
km0587	ethylmalonate	Organic acids	10400	15900	14800	10900	19200	18100	0.437917	1.17275	0.229895	insig
kz000294	2-Hydroxyisocaproic acid	Organic acids	5240	7710	4320	7860	8970	7520	1.00457	1.40996	0.495654	insig
km0393	5-hydroxyhexanoic acid	Organic acids	305000	316000	306000	259000	262000	274000	1.34571	0.857605	-0.221614	insig
kz001289	Malic acid	Organic acids	10500000	11200000	11400000	10800000	9450000	11500000	0.468072	0.959215	-0.0600746	insig
km0376	4-Hydroxybenzoic acid	Organic acids	1320000	1190000	1120000	1100000	1150000	1160000	0.713408	0.939394	-0.0901978	insig
km0953	Salicylic acid (SA)	Organic acids	133000	167000	153000	136000	126000	131000	0.980229	0.86755	-0.204982	insig
km0988	trans,trans-Muconic acid	Organic acids	13200000	13700000	14500000	15300000	16800000	16100000	1.24568	1.16425	0.219402	insig
kz001292	4-Acetamidobutyric acid	Organic acids	58100	70000	32900	44500	41700	38900	0.568593	0.777019	-0.363979	insig
km0371	4-Guanidinobutyric acid	Organic acids	2560000	2350000	2170000	2580000	2460000	2450000	0.693432	1.05791	0.0812164	insig
km0437	A-Ketoglutaric acid	Organic acids	629000	654000	713000	730000	797000	616000	0.519226	1.07365	0.10252	insig
km0324	2-Methylglutaric acid	Organic acids	315000	286000	287000	313000	291000	304000	0.394733	1.02252	0.0321326	insig
kz001294	Adipic Acid	Organic acids	262000	286000	281000	271000	301000	303000	0.714669	1.05549	0.0779109	insig
kz000295	Methylglutaric acid	Organic acids	78600	72400	70500	83000	71700	83700	0.710938	1.0763	0.106078	insig
kz001296	Ureidoisobutyric acid	Organic acids	14100	14600	20300	18900	21800	23800	1.01413	1.31633	0.396517	insig
kz000296	Citramalate	Organic acids	56600	58600	59200	80600	72100	77300	1.34753	1.31881	0.399234	insig
kz001298	L-(+)-Tartaric acid	Organic acids	9670000	11800000	10700000	10700000	13500000	11400000	0.680494	1.10662	0.146161	insig
kz001299	Benzoylformic acid	Organic acids	11100	5260	14100	6460	7660	12000	0.215013	0.857518	-0.221761	insig
kz001303	Diethyl phosphate	Organic acids	150000	126000	20100	140000	131000	127000	0.590746	1.34414	0.426684	insig
km0552	Dl-2-Aminooctanoic acid	Organic acids	22300	21300	25100	22300	24800	19000	0.306154	0.962154	-0.0556598	insig
km0295	2-(Formylamino)benzoic acid	Organic acids	150000	151000	136000	152000	143000	162000	0.567353	1.04577	0.0645609	insig
km0983	Terephthalic acid	Organic acids	367000	301000	426000	340000	338000	311000	0.557736	0.904022	-0.14557	insig
kz001307	Phthalic acid	Organic acids	5880	5750	5500	7390	7390	7520	1.37572	1.30181	0.380519	insig
kz004909	2-hydroxy-3-phenylpropanoic acid	Organic acids	24300	22700	19900	24800	20700	25100	0.408166	1.05531	0.077662	insig
km0992	trans-Citridic acid	Organic acids	146000	160000	151000	153000	169000	182000	0.899065	1.10284	0.14123	insig
kz001313	SubericAcid	Organic acids	93200	99200	87900	99900	100000	108000	1.02331	1.09847	0.13549	insig
kz000302	2-Isopropylmalate	Organic acids	21300	21400	20600	20300	15600	18400	1.0013	0.85782	-0.221253	insig
kz001315	Anchoic Acid	Organic acids	22300000	21600000	20800000	26500000	24400000	26400000	1.2997	1.19474	0.256703	insig
km0490	Citric acid	Organic acids	47000000	50200000	46600000	53400000	46700000	43900000	0.0180221	1.00139	0.00200514	insig
kz001319	D-Galacturonic acid(Gal A)	Organic acids	1040000	1050000	1190000	1160000	1180000	1240000	0.949396	1.09146	0.126264	insig
kz001322	(R)-Lipoic acid	Organic acids	560	520	692	375	417	492	1.12672	0.724605	-0.464733	insig
kz001325	Dodecanedioic aicd	Organic acids	2010	1810	1550	1390	1060	1300	1.18867	0.698324	-0.518031	insig
km0232	5-Aminovaleric acid	Organic acids	879000	831000	950000	860000	885000	870000	0.26666	0.983083	-0.0246153	insig
km0258	(+)-cis,trans-Abscisic acid (ABA)	Organic acids	93100	81300	85900	130000	100000	115000	1.18211	1.32539	0.406421	insig
km0274	(S)-(-)-2-Hydroxyisocaproic acid	Organic acids	49200	33800	41600	67300	57500	56200	1.17068	1.45265	0.538686	insig
km0313	2–furanoic acid	Organic acids	82800	62600	76400	105000	83300	90700	1.0188	1.25789	0.331006	insig
kz001288	L-(-)-Malic acid	Organic acids	25200000	25500000	25700000	25400000	22600000	19000000	0.881278	0.876963	-0.189412	insig
kz001326	(S)-2-(4-Aminobutanamido)-3-(1-methyl-1H-imidazol-5-yl)propanoic acid	Organic acids	40100	53100	50000	35400	59200	47300	0.0894465	0.990922	-0.0131569	insig
km0906	p–Hydroxyphenyl acetic acid	Organic acids	12800	15000	10400	15600	10600	10200	0.228077	0.95288	-0.0696342	insig
km1168	Argininosuccinate	Organic acids	71500	59300	48600	60000	51800	52800	0.421183	0.917503	-0.124216	insig
km0960	Sebacate	Organic acids	152000	158000	160000	300000	260000	300000	1.37238	1.82979	0.871676	up
km1153	Aminopurine	Others	2970000	3340000	3550000	1880000	1850000	1980000	1.36383	0.579108	-0.788097	down
kz001018	3-Amino-1-propionic sulfonic acid	Others	25100	30400	23400	14800	17600	18400	1.26036	0.643853	-0.635197	down
kz001139	Pantothenol	Others	9230	7260	11300	4190	7350	4920	1.09128	0.592299	-0.755601	down
km1238	Cocamidopropyl betaine	Others	46400	48000	44300	25800	24800	23600	1.38409	0.534968	-0.902477	down
kz002239	ganoderiol F	Others	4950	6380	4200	2860	2710	1790	1.24	0.473921	-1.07728	down
kz001008	1-Aminocyclopropane-1-carboxylic acid	Others	280000	456000	542000	390000	545000	433000	0.297559	1.07042	0.0981804	insig
km0543	Diethanolamine	Others	182000	215000	258000	234000	215000	238000	0.36125	1.04885	0.0688152	insig
kz001010	Pyrrole-2-carboxylic acid	Others	30900	24100	32400	44600	38900	39200	1.19813	1.40389	0.48943	insig
km0461	Benzamidine	Others	1740000	2020000	1990000	2230000	2150000	2240000	1.14664	1.1513	0.203269	insig
km1172	Benzamide	Others	36600000	35800000	34800000	30100000	29300000	30300000	1.36657	0.836754	-0.257125	insig
km0897	Phenethylamine	Others	65000000	64500000	62600000	58700000	57800000	58500000	1.34682	0.910984	-0.134503	insig
kz001154	Nicotinamide	Others	372000	358000	344000	478000	461000	483000	1.36711	1.32402	0.404927	insig
km1294	Histidinol	Others	17400000	17400000	17000000	17800000	16200000	16900000	0.433277	0.982625	-0.0252864	insig
kz001020	4-Methyl-5-thiazoleethanol	Others	546000	532000	518000	401000	393000	388000	1.38291	0.740602	-0.433231	insig
km0720	L-Carnitine	Others	65300	67200	72200	83900	86800	80200	1.30811	1.2257	0.293601	insig
km0365	4-(Aminomethyl)-5-(hydroxymethyl)-2-methylpyridin-3-ol	Others	502000	513000	525000	486000	465000	483000	1.2326	0.931169	-0.102885	insig
kz001156	Pyridoxine	Others	61900	72300	64400	86800	67400	84300	0.963509	1.20091	0.264124	insig
km0555	Dl-Glyceraldehyde3-phosphate	Others	7970	11800	14300	7490	10400	6350	0.824065	0.711476	-0.491112	insig
kz004133	L-Ascorbic acid	Others	292000	304000	281000	254000	260000	244000	1.29041	0.86431	-0.210379	insig
kz001026	N-Hydroxy tryptamine	Others	560000	478000	483000	504000	478000	522000	0.116739	0.988823	-0.0162156	insig
kz001132	Inositol	Others	216000	146000	148000	270000	212000	256000	1.09721	1.44706	0.533124	insig
kz001157	4-Pyridoxic acid	Others	31300	35600	35800	41500	41200	40400	1.25254	1.19864	0.261395	insig
kz001029	D-Pinitol	Others	38000	41500	42600	46900	58200	38400	0.716887	1.17527	0.232988	insig
kz000203	Gallic acid trimethyl ether	Others	227000	349000	321000	277000	344000	277000	0.062684	1.00111	0.00160746	insig
kz001159	Biotin	Others	60000	58200	60100	45400	39200	53800	1.14266	0.77622	-0.365463	insig
kz000258	Nicotinate D-ribonucleoside	Others	8830000	10700000	10900000	8820000	11100000	9780000	0.170774	0.976011	-0.0350314	insig
kz000259	Thiamine	Others	502000	547000	498000	473000	418000	478000	1.06404	0.884939	-0.176351	insig
kz000191	N-Lauryldiethanolamine	Others	703000	650000	376000	617000	513000	580000	0.0718082	0.989011	-0.0159415	insig
kz001036	(R)-Pantetheine	Others	55000	61400	61500	42100	57200	42900	1.02453	0.799325	-0.323145	insig
kz001037	Octadecenoic amide	Others	43400	34200	28400	34700	39100	39700	0.417655	1.07075	0.098628	insig
kz001163	Riboflavin	Others	10600000	10200000	9610000	10800000	10100000	11500000	0.766935	1.06544	0.091448	insig
kz002236	ergosterol peroxide	Others	39400	35600	41800	58100	57300	52500	1.33028	1.4375	0.523562	insig
kz002238	12-Ganoderic?Acid F	Others	17000000	16600000	16300000	14500000	13300000	15200000	1.22634	0.861723	-0.214703	insig
kz002242	7-Oxo-Ganoderic?Acid?Z	Others	8480	7610	5390	5730	2580	4540	0.991513	0.598231	-0.741226	insig
kz000204	Ergothioneine	Others	42500	72900	48200	40900	40700	61300	0.401162	0.873472	-0.195167	insig
kz001350	2,3,5,4'-Tetrahydroxy-stilbene-2-O-D-xylose pyranoside	Others	75600	81900	102000	91400	91000	68600	0.175484	0.967245	-0.0480472	insig
km1301	Hydroxyphenethylamine	Others	113000	111000	118000	204000	201000	194000	1.3878	1.75146	0.80856	up
km1381	"N',N"",N""'-p-coumaroyl-cinnamoyl-caffeoyl spermidine"	Phenolamides	3740000	3830000	3690000	2990000	2990000	3020000	1.38554	0.79929	-0.32321	insig
km0920	Putrescine	Phenolamides	1990000	1710000	1740000	1640000	1310000	1460000	1.11199	0.810662	-0.302828	insig
kz000041	Cadaverine	Phenolamides	5710000	5950000	6000000	4710000	4660000	4700000	1.37952	0.796716	-0.327863	insig
kz000443	N-Acetylputrescine	Phenolamides	39500	35800	62400	41300	29000	39100	0.644863	0.794481	-0.331916	insig
kz000444	Agmatine	Phenolamides	30900	34500	50700	24200	35800	36200	0.571179	0.828596	-0.271259	insig
km0973	Spermine	Phenolamides	8350000	8780000	8590000	8290000	7910000	8960000	0.399808	0.978227	-0.0317587	insig
kz000449	p-Coumaroylagmatine	Phenolamides	413000	381000	387000	474000	446000	459000	1.29522	1.16765	0.223613	insig
kz000044	Feruloylspermidine	Phenolamides	184000	166000	164000	194000	194000	209000	1.19924	1.16148	0.215963	insig
kz000463	N',N'',N'''-p-Coumaroyl-cinnamoyl-caffeoyl spermidine	Phenolamides	3460000	3820000	3400000	3010000	2670000	2910000	1.264	0.804307	-0.314182	insig
kz000445	Spermidine	Phenolamides	9010	12500	14800	21200	21200	22700	1.25171	1.79289	0.842291	up
kz000029	Acetryptine	Phenolamides	3030	3830	4070	5410	6080	5120	1.25411	1.51967	0.603759	up
kz000031	N-p-Coumaroyl hydroxydehydroagmatine	Phenolamides	2090	2430	2200	7690	5820	5300	1.35474	2.79911	1.48497	up
kz000459	N-Feruloyl serotonin	Phenolamides	421	100	664	7720	10700	5930	1.30876	20.5485	4.36096	up
kz001634	3,4-Dihydroxybenzaldehyde	Phenolic acids	810000	744000	718000	748000	755000	761000	0.0450171	0.996479	-0.00508888	insig
kz004712	Phthalic anhydride	Phenolic acids	218000	250000	285000	302000	289000	273000	0.910468	1.14741	0.198381	insig
km0486	Cinnamic acid	Phenolic acids	11700	13000	12300	16300	15500	15100	1.32679	1.26757	0.342063	insig
km0889	p-Coumaraldehyde	Phenolic acids	51500	56300	64300	45400	41200	42000	1.24956	0.74724	-0.420356	insig
kz000047	Mandelic acid	Phenolic acids	22500	16800	15700	18300	16600	21800	0.180407	1.03091	0.0439171	insig
kz000485	p-Hydroxyphenyl acetic acid	Phenolic acids	14000	14800	10900	13100	11900	12000	0.423575	0.93199	-0.101614	insig
kz000048	o-Anisic acid (2-Methoxybenzoic acid)	Phenolic acids	15000	17100	16600	13600	18600	17300	0.0680658	1.01643	0.0235068	insig
kz000490	4-MethoxycinnaMaldehyde	Phenolic acids	28000	28000	23700	30800	32200	29400	1.07881	1.15935	0.213313	insig
kz000495	3-(4-Hydroxyphenyl)-propionic acid	Phenolic acids	43100	41500	37900	42100	39100	46600	0.423384	1.04327	0.0611061	insig
kz000498	Ethyl cinnamate	Phenolic acids	3200	3160	1870	3120	3180	5410	0.786551	1.42284	0.508777	insig
kz000500	Riboprine	Phenolic acids	20300	17900	3170	23900	38900	23200	0.860679	2.0788	1.05575	insig
km0493	Coniferylaldehyde	Phenolic acids	30800	22300	2740	33500	49400	31200	0.810301	2.04334	1.03093	insig
kz000504	Caffeic acid	Phenolic acids	19300	20500	18800	25100	21400	21500	1.08699	1.16041	0.214634	insig
kz000507	Syringic Aldehyde	Phenolic acids	19600	17000	1100	16300	21700	15100	0.59534	1.40849	0.494147	insig
kz000508	Homovanillic acid	Phenolic acids	8780	8450	5710	5540	7670	5970	0.624859	0.836094	-0.258263	insig
kz001318	Quinic Acid	Phenolic acids	4710000	4740000	4870000	4540000	4010000	4980000	0.605082	0.944832	-0.0818697	insig
kz000534	Caffeyl alcohol	Phenolic acids	99200	104000	109000	129000	122000	120000	1.29091	1.18834	0.248949	insig
km1115	5-O-p-Coumaroylquinic acid	Phenolic acids	7840	7170	5170	7910	5920	6990	0.174786	1.03171	0.0450439	insig
km1239	Coumarin O-rutinoside	Phenolic acids	15000	11700	12600	11700	9930	13400	0.642598	0.891349	-0.165938	insig
kz000593	Glucopyranosyl Rosmarinic acid	Phenolic acids	2780	2630	2700	3380	2660	3360	0.914151	1.15906	0.212959	insig
kz000597	β-D-Furanofructosyl-α-D-(3-mustard acyl)glucoside	Phenolic acids	1950	2300	2360	2840	2100	3140	0.797104	1.22239	0.289705	insig
km0329	3-(4-Hydroxyphenyl)propionic acid	Phenolic acids	40300	43200	40800	44100	42500	48700	0.933506	1.0885	0.122336	insig
kz000491	p-Coumaric acid	Phenolic acids	19100	16400	14000	59100	55300	45500	1.36474	3.2303	1.69167	up
km1058	Vanillic acid	Phenolic acids	60200	18400	7890	84300	98200	69800	1.05797	2.9171	1.54453	up
kz000542	1-O-Galloyl-β-D-glucose	Phenolic acids	12500	15800	14500	77800	55600	79200	1.37222	4.96729	2.31246	up
kzlp1260	Lanosterol	sterol	754000	904000	727000	1443000	1254500	1352000	1.14702	1.6979	0.385243	up
kzlp1261	Ergosterol	sterol	434000	448000	485000	721500	651300	773500	1.05848	1.57008	0.182185	up
kz000313	Cholesterol	sterol	28100	25000	26900	47190	38220	38350	1.02213	1.547	0.250962	up
lztp000125	Ganochlearic acid A	triterpenoid	894000	644000	630000	845000	641000	612000	0.140782	0.967712	-0.0473501	insig
kz002245	Ganoderic Acid SZ	triterpenoid	24800	24300	22500	25400	24300	25100	0.782607	1.04469	0.0630787	insig
kz002248	Ganoderic Acid F	triterpenoid	20500	29500	24000	21100	16000	16100	1.06191	0.718919	-0.476099	insig
kz002252	Ganoderic Acid Jb	triterpenoid	6210	6840	6440	3920	4450	6190	1.03729	0.74705	-0.420724	insig
LZGA0042	Ganoderic acid A	triterpenoid	1520	1700	1160	1770	3840	2030	0.971178	1.74429	0.802642	insig
LZGA0071	Ganoderic acid GS-3	triterpenoid	4640	5280	3520	6220	6110	6240	1.13452	1.3817	0.466441	insig
LZGA0109	Ganoderic acid W	triterpenoid	874	1090	634	464	112	865	0.799498	0.554657	-0.850331	insig
kz002255	Ganodermanontriol	triterpenoid	2750	2070	2060	3670	3260	3940	1.25525	1.57994	0.659871	up
kz002270	Ganoderic Acid T-Q	triterpenoid	1510	1250	900	5410	5520	5500	1.36563	4.48907	2.16642	up
kz002273	Ganoderic Acid Mf	triterpenoid	99.9	123	162	1090	1670	1240	1.37595	10.3923	3.37744	up
kz002278	Ganoderenic Acid C	triterpenoid	100	100	100	1910	1800	2230	1.39102	19.8	4.30743	up
kz002279	Ganoderic Acid C2	triterpenoid	100	100	100	1880	2180	2930	1.38763	23.3	4.54226	up
LZGA0029	Deacetyl Ganoderic acid F	triterpenoid	296	844	236	1200	762	1050	1.03723	2.18895	1.13024	up
kz002283	Ganoderic Acid V	triterpenoid	1200	1650	2350	14700	11900	13100	1.36614	7.63462	2.93256	up
kz002288	Ganoderic Acid Mj	triterpenoid	4060	4160	3500	14900	16100	16700	1.3869	4.06997	2.02502	up
kz002290	Ganoderic Acid Me	triterpenoid	344	844	732	3370	4150	3140	1.3246	5.55208	2.47303	up
kz002289	Ganoderic Acid R	triterpenoid	154	599	237	4230	4220	4120	1.3355	12.697	3.66641	up
kz002291	Ganoderic Acid Mk	triterpenoid	556	472	380	697	908	535	1.02586	1.51989	0.603963	up
kz002293	Ganoderic Acid AP2	triterpenoid	1610	1440	1390	4470	4880	4650	1.38731	3.15315	1.6568	up
kz002294	Ganoderic Acid T	triterpenoid	537	437	249	1300	1300	1240	1.29881	3.13982	1.65068	up
km0880	Orotic acid	Vitamins	3030000	3090000	3310000	3060000	3180000	3110000	0.184022	0.991516	-0.0122914	insig
km0921	Pyridoxal 5'-phosphate	Vitamins	4130000	4380000	3950000	3070000	3350000	2530000	1.23106	0.718299	-0.477344	insig
km0884	Pantetheine	Vitamins	56700	65300	60700	44900	42300	41700	1.34517	0.705528	-0.503224	insig
km1049	Niacinamide	Vitamins	352000	309000	317000	414000	425000	418000	1.32579	1.28528	0.362078	insig
km0251	Nicotinic acid	Vitamins	180000	259000	262000	313000	328000	282000	1.03146	1.31669	0.396916	insig
km0715	L-ascorbate	Vitamins	265000	243000	207000	370000	305000	551000	1.11866	1.71469	0.777944	up

## Sheet: WT_vs_SREBP_LIPID
Index	Compounds	Class	WT-1	WT-2	WT-3	SREBP-1	SREBP-2	SREBP-3	VIP	Fold_Change	Log2FC	Type
kzlp0117	Cer(d18:0/16:0)	Cer	3550000	3630000	3490000	9590000	8790000	8430000	1.23016	2.51265	1.32921	up
kzlp0118	Cer(d18:0/18:0)	Cer	2870000	2840000	2990000	6630000	6230000	6380000	1.23333	2.21149	1.14502	up
kzlp0120	Cer(d18:0/22:0)	Cer	25100	20800	25400	39600	42800	33300	1.1434	1.62272	0.698415	up
kzlp0121	Cer(d18:0/24:0)	Cer	228000	203000	229000	363000	328000	339000	1.20835	1.56061	0.642106	up
kzlp0123	Cer(d18:1/14:0)	Cer	252000	244000	285000	313000	367000	308000	1.04456	1.26504	0.339188	insig
kzlp0124	Cer(d18:1/16:0)	Cer	3410000	3270000	3170000	3590000	3530000	3400000	0.961372	1.06802	0.0949391	insig
kzlp0125	Cer(d18:1/17:0)	Cer	563000	560000	509000	472000	412000	424000	1.1148	0.801471	-0.319279	insig
kzlp0126	Cer(d18:1/18:0)	Cer	2610000	2760000	2840000	2740000	2380000	2650000	0.607425	0.946407	-0.0794676	insig
kzlp0127	Cer(d18:1/19:0)	Cer	16200	14300	11500	9760	14100	14100	0.392522	0.90381	-0.145909	insig
kzlp0128	Cer(d18:1/20:0)	Cer	50600	41900	34100	40600	33400	30700	0.674755	0.827014	-0.274016	insig
kzlp0129	Cer(d18:1/21:0)	Cer	11400	13000	5230	10400	7620	6050	0.301431	0.812352	-0.299822	insig
kzlp0131	Cer(d18:1/23:0)	Cer	25800	25300	23900	21000	22000	20700	1.16459	0.849333	-0.235597	insig
kzlp0132	Cer(d18:1/24:0)	Cer	156000	130000	122000	127000	111000	135000	0.512779	0.914216	-0.129394	insig
kzlp0133	Cer(d18:1/25:0)	Cer	33900	33300	32100	33300	35100	28200	0.289335	0.97281	-0.0397705	insig
kzlp0134	Cer(d18:1/26:0)	Cer	109000	81800	65200	51500	82300	65700	0.645773	0.779297	-0.359755	insig
kzlp0135	Cer(d18:1/16:1)	Cer	14900000	14800000	16400000	12100000	9650000	9060000	1.12214	0.66833	-0.581368	insig
kzlp0137	Cer(d18:1/20:1)	Cer	16200	23700	17000	12300	12400	8620	1.05057	0.585589	-0.77204	down
kzlp0138	Cer(d18:1/22:1)	Cer	135000	135000	142000	91300	55600	89500	1.07127	0.573786	-0.801414	down
kzlp0139	Cer(d18:1/24:1)	Cer	796000	745000	669000	473000	441000	515000	1.1772	0.646606	-0.62904	down
kzlp0140	Cer(d18:1/26:1)	Cer	327000	399000	338000	327000	416000	264000	0.298157	0.946429	-0.0794345	insig
kzlp0141	Cer(d16:1/16:0)	Cer	9000	15900	8760	18900	22700	20400	1.04192	1.84195	0.881233	up
kzlp0142	Cer(d16:1/18:0)	Cer	11100	10800	6000	10600	10100	11900	0.516652	1.16846	0.224607	insig
kzlp0143	Cer(d16:1/20:0)	Cer	9870	7870	6140	6200	4190	7190	0.72602	0.736181	-0.441868	insig
kzlp0144	Cer(d16:1/22:0)	Cer	14900	10900	8120	9980	12700	11400	0.0987397	1.00472	0.00678917	insig
kzlp0145	Cer(d16:1/23:0)	Cer	10300	8850	7950	7210	10200	9990	0.0201568	1.01107	0.015883	insig
kzlp0146	Cer(d16:1/24:0)	Cer	28500	20400	19900	16800	21000	13800	0.808096	0.75	-0.415037	insig
kzlp0149	Cer(d18:2/16:0)	Cer	331000	391000	377000	764000	935000	886000	1.21285	2.35214	1.23397	up
kzlp0150	Cer(d18:2/17:0)	Cer	78200	80200	79300	160000	168000	139000	1.21561	1.96466	0.974281	up
kzlp0151	Cer(d18:2/18:0)	Cer	466000	485000	487000	1130000	993000	1070000	1.22942	2.22045	1.15085	up
kzlp0157	Cer(d18:2/24:1)	Cer	359000	460000	369000	395000	355000	361000	0.429643	0.935185	-0.096676	insig
kzlp0165	CerP(d18:1/24:0)	Cer	14700	11400	18200	13100	13200	11200	0.565633	0.846501	-0.240416	insig
kzlp0167	CerP(d18:1/16:1)	Cer	11200	10500	12900	29000	33000	28700	1.22005	2.62139	1.39033	up
kzlp0179	DG(14:0_14:0)	DG	166000	132000	133000	141000	129000	145000	0.231352	0.962877	-0.0545765	insig
kzlp0180	DG(12:0_16:0)	DG	23500	19500	22400	23000	23200	22400	0.511143	1.04893	0.0689179	insig
kzlp0182	DG(14:0_16:0)	DG	430000	367000	386000	476000	388000	418000	0.579925	1.08369	0.115946	insig
kzlp0183	DG(15:0_16:0)	DG	40000	55800	48400	65100	51600	61300	0.826141	1.2344	0.303806	insig
kzlp0184	DG(16:0_16:0)	DG	25700000	19700000	24400000	30000000	27300000	24400000	0.773353	1.17049	0.227109	insig
kzlp0185	DG(14:0_18:0)	DG	253000	262000	234000	271000	237000	205000	0.374855	0.951936	-0.0710636	insig
kzlp0186	DG(12:0_20:0)	DG	185000	164000	153000	195000	149000	180000	0.256984	1.04382	0.0618794	insig
kzlp0187	DG(17:0_16:0)	DG	138000	116000	125000	181000	140000	132000	0.766059	1.19525	0.257313	insig
kzlp0188	DG(15:0_18:0)	DG	38900	38000	28500	36300	43600	34000	0.37522	1.08065	0.111893	insig
kzlp0189	DG(16:0_18:0)	DG	17200000	13200000	15600000	17600000	14100000	16600000	0.310561	1.05	0.0703893	insig
kzlp0190	DG(14:0_20:0)	DG	67500	84400	74200	91400	61300	69200	0.131637	0.981424	-0.0270513	insig
kzlp0192	DG(17:0_18:0)	DG	63700	66600	57200	57300	55100	70200	0.205275	0.973867	-0.0382038	insig
kzlp0193	DG(18:0_18:0)	DG	6580000	6590000	6770000	6760000	6230000	7190000	0.160618	1.01204	0.0172608	insig
kzlp0194	DG(16:0_20:0)	DG	110000	129000	108000	112000	104000	158000	0.266166	1.07781	0.108103	insig
kzlp0195	DG(14:0_22:0)	DG	28200	47600	39200	54100	37900	37000	0.360456	1.12174	0.165737	insig
kzlp0196	DG(19:0_18:0)	DG	21300	20400	14200	19400	16200	13100	0.456457	0.871199	-0.198927	insig
kzlp0197	DG(21:0_16:0)	DG	48300	35600	38200	53100	52200	43100	0.815324	1.2154	0.281428	insig
kzlp0198	DG(20:0_18:0)	DG	95300	155000	81800	123000	118000	142000	0.494061	1.15327	0.205727	insig
kzlp0199	DG(18:0_22:0)	DG	45200	36100	37500	45100	47300	45100	0.901804	1.15741	0.210897	insig
kzlp0203	DG(14:0_16:1)	DG	3250000	2250000	2410000	2380000	2400000	2790000	0.154193	0.957016	-0.0633844	insig
kzlp0205	DG(15:0_16:1)	DG	37900	23300	21800	22200	20300	34000	0.185601	0.921687	-0.117652	insig
kzlp0206	DG(14:0_18:1)	DG	53900	33400	45100	105000	102000	86600	1.1592	2.21752	1.14895	up
kzlp0207	DG(16:0_16:1)	DG	26400	22800	23400	104000	114000	84100	1.22205	4.16116	2.05698	up
kzlp0209	DG(15:0_18:1)	DG	39200	44900	39800	123000	98500	118000	1.21988	2.74011	1.45424	up
kzlp0211	DG(16:0_18:1)	DG	263000	263000	294000	882000	953000	891000	1.23153	3.32439	1.73309	up
kzlp0212	DG(17:0_18:1)	DG	47400	39600	42500	140000	108000	118000	1.21772	2.82625	1.49889	up
kzlp0216	DG(18:0_18:1)	DG	64500	79600	80100	123000	115000	115000	1.17251	1.57449	0.654882	up
kzlp0219	DG(16:0_22:1)	DG	6850	3750	7100	6140	4600	7430	0.130563	1.02655	0.0378091	insig
kzlp0220	DG(18:1_20:0)	DG	7920	9080	6430	8470	9810	13200	0.812802	1.34358	0.426079	insig
kzlp0222	DG(18:1_24:0)	DG	40300	43800	37700	55900	54000	57900	1.18287	1.37767	0.462229	insig
kzlp0225	DG(14:0_18:2)	DG	461000	455000	432000	1800000	1820000	1750000	1.23415	3.98368	1.9941	up
kzlp0226	DG(16:1_16:1)	DG	69800	66200	63400	47900	50700	77300	0.530222	0.882146	-0.18091	insig
kzlp0228	DG(16:1_18:1)	DG	175000	147000	173000	579000	474000	575000	1.22444	3.28889	1.7176	up
kzlp0229	DG(16:0_18:2)	DG	3020000	2830000	3570000	12600000	11400000	11700000	1.22817	3.78981	1.92213	up
kzlp0232	DG(18:0_18:2)	DG	1560000	1550000	1660000	4590000	3950000	4300000	1.23005	2.69182	1.42858	up
kzlp0233	DG(18:1_18:1)	DG	147000	148000	183000	367000	124000	365000	0.680449	1.79079	0.8406	insig
kzlp0234	DG(18:1_20:1)	DG	7400	3680	7160	12400	10500	13100	1.04038	1.97368	0.980891	up
kzlp0239	DG(16:1_18:2)	DG	1920000	2050000	1810000	7970000	7720000	7790000	1.23295	4.06228	2.02229	up
kzlp0240	DG(16:0_18:3)	DG	53700	45000	51700	182000	159000	184000	1.22888	3.49069	1.80351	up
kzlp0241	DG(17:1_18:2)	DG	122000	88800	91100	312000	303000	381000	1.21156	3.29911	1.72207	up
kzlp0242	DG(16:1_20:2)	DG	11400	9090	13700	50900	48000	52700	1.22098	4.43405	2.14862	up
kzlp0244	DG(18:1_18:2)	DG	737000	799000	793000	2940000	2550000	2760000	1.23163	3.54229	1.82468	up
kzlp0245	DG(14:1_22:2)	DG	9040	9280	8880	41700	33100	37400	1.22996	4.125	2.04439	up
kzlp0247	DG(18:2_20:1)	DG	43200	39600	45000	150000	140000	134000	1.2313	3.31768	1.73018	up
kzlp0248	DG(18:1_20:2)	DG	18000	16900	18500	49000	34200	38300	1.19446	2.27528	1.18604	up
kzlp0251	DG(18:2_22:1)	DG	12800	18800	17900	41900	51500	49300	1.19454	2.88283	1.52748	up
kzlp0253	DG(16:1_18:3)	DG	21700	27000	19000	87200	78000	104000	1.21297	3.97637	1.99145	up
kzlp0254	DG(16:0_20:4)	DG	21200	18100	18900	87100	84100	86800	1.2332	4.43299	2.14828	up
kzlp0255	DG(18:2_18:2)	DG	7800000	7600000	8580000	27600000	28400000	28700000	1.23311	3.53211	1.82053	up
kzlp0256	DG(16:1_20:3)	DG	158000	151000	146000	609000	650000	663000	1.23376	4.22418	2.07867	up
kzlp0257	DG(18:1_20:3)	DG	12700	14000	13200	8940	15400	10100	0.581577	0.863158	-0.212304	insig
kzlp0262	DG(18:2_18:3)	DG	254000	220000	251000	904000	869000	949000	1.23238	3.75448	1.90861	up
kzlp0271	DG(18:0_22:5)	DG	32600	27300	33100	28000	36300	34800	0.358793	1.06559	0.0916543	insig
kzlp0274	DG(18:2_20:4)	DG	22900	24000	33500	35700	24100	26500	0.260826	1.07338	0.102165	insig
kzln0029	13-oxoODE	FFA	1910000	1840000	1880000	2170000	1830000	1870000	0.419914	1.04263	0.0602256	insig
kzln0030	9-oxoODE	FFA	2730000	2670000	2860000	3270000	2970000	2980000	1.02216	1.11622	0.158625	insig
kzln0032	9-HOTrE	FFA	51600	41000	44000	71000	45500	53900	0.725059	1.24744	0.318968	insig
kzln0033	12,13-EpOME	FFA	3690000	4000000	4340000	5140000	5000000	4720000	1.103	1.23525	0.304797	insig
kzln0034	9,10-EpOME	FFA	5170000	3520000	3480000	6140000	5770000	5780000	1.0286	1.45357	0.539605	insig
kzln0037	9,10-DiHOME	FFA	193000	194000	193000	168000	132000	154000	1.07128	0.782759	-0.353361	insig
kzln0078	FFA(10:0)	FFA	2030000	1600000	1820000	1640000	1450000	1600000	0.833946	0.86055	-0.216668	insig
kzln0082	FFA(14:0)	FFA	1990000	1930000	1900000	2340000	1950000	2460000	0.880926	1.15979	0.213868	insig
kzln0083	FFA(15:0)	FFA	5500000	5440000	4900000	4880000	4380000	4900000	0.901617	0.893939	-0.161751	insig
kzln0084	FFA(16:0)	FFA	33500000	35100000	35400000	35500000	34700000	33200000	0.146228	0.994231	-0.00834734	insig
kzln0085	FFA(17:0)	FFA	4770000	5530000	4800000	6390000	4450000	4870000	0.153726	1.0404	0.0571346	insig
kzln0086	FFA(18:0)	FFA	9410000	8600000	9520000	10400000	11400000	9530000	0.891045	1.13803	0.18654	insig
kzln0087	FFA(20:0)	FFA	2150000	1570000	2440000	2550000	2540000	3250000	0.888252	1.3539	0.437117	insig
kzln0088	FFA(21:0)	FFA	214000	170000	152000	156000	125000	175000	0.602522	0.850746	-0.233199	insig
kzln0089	FFA(22:0)	FFA	921000	771000	1020000	799000	677000	1210000	0.0953615	0.990413	-0.0138979	insig
kzln0090	FFA(24:0)	FFA	3640000	3760000	4420000	4900000	4330000	3330000	0.239398	1.06261	0.0876064	insig
kzln0093	FFA(16:1)	FFA	9520000	9320000	9520000	12800000	11800000	11900000	1.2093	1.28702	0.364039	insig
kzln0094	FFA(17:1)	FFA	912000	1000000	1080000	1320000	1220000	1130000	1.03397	1.2266	0.29467	insig
kzln0095	FFA(18:1)	FFA	24600000	26200000	25700000	29900000	28300000	30500000	1.14997	1.15948	0.213474	insig
kzln0097	FFA(20:1)	FFA	629000	657000	621000	793000	819000	502000	0.29093	1.10855	0.148671	insig
kzln0098	FFA(22:1)	FFA	163000	142000	181000	202000	172000	244000	0.863065	1.2716	0.346651	insig
kzln0099	FFA(24:1)	FFA	557000	471000	501000	694000	665000	875000	1.09937	1.46109	0.547041	insig
kzln0100	FFA(16:2)	FFA	694000	701000	522000	841000	800000	511000	0.315753	1.12259	0.166828	insig
kzln0101	FFA(18:2)	FFA	88800000	86700000	88200000	90700000	90800000	83500000	0.0848887	1.00493	0.00709479	insig
kzln0102	FFA(20:2)	FFA	1720000	1510000	1640000	1780000	1680000	2050000	0.818127	1.13142	0.178131	insig
kzln0103	FFA(22:2)	FFA	271000	281000	270000	236000	306000	265000	0.201124	0.981752	-0.0265697	insig
kzln0105	FFA(18:3)	FFA	1800000	1950000	2010000	2790000	2510000	2690000	1.19118	1.38715	0.472127	insig
kzln0107	FFA(22:3)	FFA	100000	83500	67200	55400	43300	82600	0.755999	0.723175	-0.467583	insig
kzln0110	FFA(22:4)	FFA	49500	63000	50700	34600	38600	79100	0.293979	0.933211	-0.0997251	insig
kzln0113	FFA(22:5)	FFA	981000	912000	953000	1010000	992000	1180000	0.846758	1.11806	0.160998	insig
kzln0012	taurolithocholic acid-3-sulfate	Others	42900	33200	39400	43700	44200	41700	0.764978	1.12208	0.166173	insig
kzlp0017	Carnitine C2:0	Others	29700	34400	32900	31800	32600	28800	0.413113	0.960825	-0.0576548	insig
kzlp0018	Carnitine C3:0	Others	218000	218000	219000	619000	557000	565000	1.23249	2.65802	1.41035	up
kzlp0020	Carnitine C5:0	Others	124000	123000	112000	131000	117000	109000	0.0763155	0.994429	-0.00805977	insig
kzlp0024	Carnitine C6-OH	Others	7120	8700	8490	7600	6770	8150	0.509473	0.926368	-0.110343	insig
kzlp0025	Carnitine C8:0	Others	79000	78000	70700	64100	73600	82200	0.289501	0.965744	-0.0502867	insig
kzlp0026	Carnitine C6-2OH	Others	61000	50600	40900	38400	59700	47500	0.179839	0.954754	-0.0667989	insig
kzlp0027	Carnitine C9:0	Others	641000	614000	584000	611000	544000	507000	0.802045	0.903752	-0.146001	insig
kzlp0034	Carnitine C12:1-2OH	Others	166000	154000	130000	154000	150000	145000	0.0201821	0.997778	-0.00320956	insig
kzlp0037	Carnitine C16-OH	Others	101000	108000	96100	133000	92400	130000	0.620675	1.16486	0.220162	insig
kzlp0039	Carnitine C20:0	Others	584000	521000	752000	273000	293000	294000	1.18346	0.463113	-1.11057	down
kzlp0045	Carnitine C5:1-2OH	Others	903000	868000	841000	922000	867000	876000	0.422276	1.02029	0.0289806	insig
kzlp0047	Carnitine C8:1-OH	Others	672000	771000	727000	772000	869000	794000	0.896693	1.12212	0.166227	insig
kzlp0049	Carnitine C10:1-OH	Others	308000	327000	364000	339000	303000	297000	0.533496	0.93994	-0.0893595	insig
kzlp0061	Carnitine C10:2	Others	26700	24000	41400	24900	36000	39600	0.271773	1.09121	0.125922	insig
kzlp0174	Coenzyme Q8	Others	1400000	1420000	1200000	1320000	1230000	1250000	0.522842	0.945274	-0.0811961	insig
kzlp0175	Coenzyme Q9	Others	15300000	18300000	16600000	20300000	20100000	20300000	1.08264	1.20916	0.274009	insig
kzlp0176	Coenzyme Q10	Others	18800	16900	17200	14600	16500	20300	0.213747	0.971645	-0.0414994	insig
kzlp0307	HexCer(d18:1/16:0)	Others	35000	56000	53400	48700	57200	45100	0.212205	1.04571	0.0644778	insig
kzlp0315	HexCer(d18:1/25:0)	Others	18200	16200	14500	15400	10400	8640	0.886337	0.704294	-0.505749	insig
kzlp0324	HexCer(d18:2/18:0)	Others	5500	4860	5870	17800	20200	14700	1.21396	3.24707	1.69914	up
kzlp0328	HexCer(d18:2/24:1)	Others	7020	5510	9680	13700	9180	5590	0.401123	1.28186	0.358233	insig
kzlp0287	MG(14:0)	Others	28200	47500	38400	37100	43000	52000	0.493802	1.15776	0.211332	insig
kzlp0289	MG(16:0)	Others	4760000	5770000	6100000	5230000	5140000	6170000	0.0203007	0.994588	-0.00782893	insig
kzlp0290	MG(17:0)	Others	26900	23500	27700	24800	23300	26800	0.357554	0.959027	-0.0603568	insig
kzlp0291	MG(18:0)	Others	2320000	2570000	2970000	2400000	2430000	3340000	0.156429	1.03944	0.0558068	insig
kzlp0292	MG(20:0)	Others	19000	28300	24600	26000	20300	30600	0.242756	1.06954	0.0969918	insig
kzlp0297	MG(18:1)	Others	66800	63100	67300	86100	91600	90600	1.21619	1.36055	0.444188	insig
kzlp0298	MG(18:2)	Others	430000	424000	445000	596000	552000	559000	1.21164	1.31409	0.394062	insig
kzlp0747	SM(d18:0/18:0)	Others	26300	16900	25000	49800	43100	65900	1.136	2.32845	1.21937	up
kzlp0750	SM(d18:1/12:0)	Others	2230	2130	2790	8570	6300	5620	1.18702	2.86573	1.5189	up
kzlp0756	SM(d18:1/19:0)	Others	260000	259000	265000	539000	503000	481000	1.22856	1.9426	0.95799	up
kzlp0763	SM(d20:0/24:1)	Others	25100	30100	28700	43100	39800	41500	1.18207	1.48272	0.568244	insig
kzlp0769	SM(d18:1/20:1)	Others	120000	113000	131000	375000	339000	382000	1.22993	3.01099	1.59024	up
kzlp0777	SM(d18:2/20:1)	Others	10400	7920	7880	24000	25800	19900	1.19945	2.66031	1.41159	up
kzlp0778	SM(d18:2/22:1)	Others	2660000	2690000	2750000	6740000	6330000	6300000	1.2333	2.39136	1.25783	up
kzlp0783	SM(d18:2/24:3)	Others	23300	25200	19100	58300	47500	51200	1.20027	2.32249	1.21567	up
kzlp0109	SPH(d18:0)	Others	642000	483000	548000	541000	665000	590000	0.426027	1.07352	0.10235	insig
kzlp0110	SPH(d16:1)	Others	3360000	3310000	3340000	3540000	3270000	3360000	0.387793	1.01598	0.0228777	insig
kzln0126	LPC(22:0/0:0)	PC	3750	3220	3680	4690	4620	4320	1.13458	1.27981	0.355932	insig
kzlp0370	LPC(0:0/17:0)	PC	25500	28100	25600	16800	13400	14500	1.19652	0.564394	-0.825226	down
kzlp0376	LPC(0:0/20:0)	PC	13000	9860	13400	9070	10000	7920	0.954592	0.744346	-0.425954	insig
kzlp0377	LPC(20:0/0:0)	PC	11600	12600	9910	10800	9090	8760	0.834828	0.83993	-0.25166	insig
kzlp0379	LPC(24:0/0:0)	PC	55900	63300	71400	72200	69500	59000	0.328488	1.05299	0.0744925	insig
kzlp0421	LPC(O-20:3)	PC	9360	8780	7900	11400	10500	9980	1.05002	1.22427	0.291922	insig
kzln0217	PC(16:0_16:0)	PC	8020	4100	7610	21400	19000	17200	1.14868	2.91941	1.54568	up
kzln0223	PC(16:0_24:0)	PC	5930	6040	5570	6220	5320	5540	0.316696	0.973774	-0.0383408	insig
kzln0231	PC(18:0_18:1)	PC	3620	2800	2040	7940	5360	4920	1.07131	2.15366	1.10679	up
kzln0247	PC(18:0_18:2)	PC	11700	18600	14700	31300	26400	15900	0.850495	1.63556	0.709781	insig
kzln0258	PC(16:1_16:2)	PC	26900	30300	30300	56600	49600	45300	1.18846	1.73143	0.791963	up
kzln0261	PC(16:1_18:2)	PC	14200	10300	11000	26300	21200	17000	1.08802	1.8169	0.86148	up
kzln0281	PC(18:2_18:2)	PC	99700	109000	84700	302000	279000	257000	1.21708	2.85617	1.51408	up
kzlp0488	PC(15:0_16:0)	PC	41100	43100	42400	105000	96800	93100	1.22964	2.32938	1.21995	up
kzlp0490	PC(16:0_18:0)	PC	138000	141000	138000	359000	259000	283000	1.19727	2.16067	1.11148	up
kzlp0491	PC(18:0_18:0)	PC	22900	23800	27800	42600	35100	31600	1.07859	1.46711	0.552981	insig
kzlp0492	PC(16:0_22:0)	PC	7870	7510	7970	14700	12000	14800	1.20158	1.7773	0.829689	up
kzlp0497	PC(16:0_18:1)	PC	3240	5750	4280	11600	10000	10400	1.15185	2.41145	1.2699	up
kzlp0498	PC(17:0_18:1)	PC	86100	105000	103000	134000	119000	110000	0.955694	1.23427	0.303663	insig
kzlp0501	PC(16:0_22:1)	PC	13100	14300	17700	19900	15300	11600	0.0693653	1.03769	0.0533811	insig
kzlp0502	PC(18:1_22:0)	PC	35100	39800	40900	51800	57900	40100	0.884922	1.29361	0.371402	insig
kzlp0503	PC(24:0_18:1)	PC	32900	21500	26400	41800	45400	37900	1.06468	1.54827	0.630655	up
kzlp0504	PC(14:0_18:2)	PC	158000	176000	173000	450000	446000	453000	1.23167	2.66075	1.41183	up
kzlp0505	PC(16:0_18:2)	PC	34900	32300	32200	72000	67700	79300	1.22574	2.20322	1.13961	up
kzlp0506	PC(17:1_18:1)	PC	294000	304000	272000	644000	606000	532000	1.21347	2.04828	1.03441	up
kzlp0510	PC(18:1_22:1)	PC	133000	121000	140000	205000	186000	174000	1.16536	1.43401	0.520055	insig
kzlp0511	PC(18:1_24:1)	PC	251000	254000	229000	411000	364000	405000	1.20909	1.60763	0.684935	up
kzlp0513	PC(16:0_18:3)	PC	466000	482000	516000	1390000	1490000	1500000	1.23196	2.9918	1.58102	up
kzlp0514	PC(17:1_18:2)	PC	126000	136000	120000	343000	347000	346000	1.23104	2.71204	1.43938	up
kzlp0515	PC(16:0_20:3)	PC	4660	3500	4960	15700	17100	21900	1.21229	4.16921	2.05977	up
kzlp0518	PC(18:2_22:1)	PC	8500	7570	3780	19100	16000	18900	1.10843	2.7204	1.44382	up
kzlp0519	PC(18:0_24:3)	PC	29100	31200	37600	96200	89300	86300	1.21929	2.7763	1.47316	up
kzlp0520	PC(14:0_20:4)	PC	30700	26100	33100	81100	72600	63500	1.20562	2.41602	1.27263	up
kzlp0521	PC(15:0_20:4)	PC	50300	48500	49200	117000	107000	117000	1.23255	2.30405	1.20417	up
kzlp0522	PC(16:0_20:4)	PC	39800	43100	46800	111000	123000	109000	1.22474	2.64456	1.40303	up
kzlp0530	PC(16:0_20:5)	PC	81300	84400	98400	133000	115000	103000	1.02659	1.32904	0.410387	insig
kzlp0547	PC(O-16:0_16:0)	PC	49000	31800	37600	125000	85400	107000	1.17406	2.68074	1.42263	up
kzlp0551	PC(O-16:0_14:1)	PC	4640	6160	4130	11200	12500	7470	1.07993	2.08774	1.06194	up
kzlp0553	PC(O-18:1_16:0)	PC	50700	34200	48800	81700	68300	61900	1.04615	1.58489	0.664384	up
kzlp0554	PC(O-18:0_18:1)	PC	105000	90300	87100	120000	107000	106000	0.950181	1.17918	0.237782	insig
kzlp0559	PC(O-16:0_18:2)	PC	20300	18900	21700	56900	51200	63600	1.22452	2.81938	1.49538	up
kzlp0560	PC(O-18:0_18:2)	PC	327000	296000	317000	630000	584000	592000	1.22827	1.92128	0.942065	up
kzlp0563	PC(O-18:1_24:1)	PC	63500	71700	72400	87000	74900	80300	0.971943	1.16667	0.222392	insig
kzlp0565	PC(O-18:1_18:2)	PC	119000	144000	116000	358000	368000	345000	1.22207	2.82586	1.49869	up
kzlp0570	PC(O-18:0_20:4)	PC	18300	18300	13000	13800	9730	24800	0.176164	0.974395	-0.0374211	insig
kzln0150	LPE(0:0/16:0)	PE	20100	14600	17600	20000	17800	18600	0.489021	1.07839	0.108884	insig
kzln0153	LPE(0:0/18:0)	PE	33600	31500	27200	43300	42900	41200	1.14791	1.38028	0.464963	insig
kzln0156	LPE(22:0/0:0)	PE	5780	4680	4750	7640	10200	6260	1.00452	1.58448	0.664013	up
kzln0160	LPE(0:0/18:1)	PE	7120	14700	10700	8870	12500	14200	0.262966	1.09379	0.129334	insig
kzln0161	LPE(18:1/0:0)	PE	12300	10600	9270	16900	13200	12100	0.889611	1.31178	0.391527	insig
kzln0162	LPE(0:0/20:1)	PE	2880	878	866	1300	1010	829	0.325509	0.678849	-0.558836	insig
kzlp0423	LPE(16:0/0:0)	PE	13700	12800	16200	17000	11100	11200	0.364835	0.920375	-0.119707	insig
kzlp0426	LPE(18:0/0:0)	PE	76500	67300	72100	113000	107000	111000	1.2162	1.53312	0.616468	up
kzlp0427	LPE(20:0/0:0)	PE	2820	2530	2890	3880	3650	4220	1.17738	1.42597	0.511945	insig
kzlp0429	LPE(24:0/0:0)	PE	10600	14300	10400	25200	19700	21300	1.14553	1.87535	0.907163	up
kzlp0438	LPE(0:0/18:2)	PE	55900	58700	41600	76200	60200	76600	0.943149	1.36364	0.447459	insig
kzlp0439	LPE(18:2/0:0)	PE	59400	56900	39300	62200	61200	56900	0.638351	1.15874	0.212557	insig
kzln0349	PE(18:1_18:0)	PE	58800	63300	64200	116000	109000	104000	1.2211	1.76597	0.82046	up
kzln0361	PE(18:2_16:0)	PE	3360000	3630000	3810000	6930000	6200000	7130000	1.2169	1.87593	0.907603	up
kzln0364	PE(18:0_18:2)	PE	157000	151000	152000	304000	278000	308000	1.22978	1.93478	0.952171	up
kzln0365	PE(20:2_16:0)	PE	3120	1910	2160	7330	5850	5330	1.16254	2.57441	1.36424	up
kzln0368	PE(20:0_18:2)	PE	6560	5510	7110	6310	8080	9440	0.747065	1.24244	0.313176	insig
kzln0376	PE(18:3_16:0)	PE	34400	38600	45100	69500	57200	66000	1.14974	1.63167	0.706348	up
kzln0393	PE(18:2_18:2)	PE	944000	1080000	1120000	3300000	2750000	3270000	1.22287	2.96438	1.56773	up
kzlp0585	PE(16:0_14:0)	PE	37300	40200	47900	79400	75100	75800	1.19906	1.83652	0.876977	up
kzlp0586	PE(16:0_16:0)	PE	338000	362000	368000	670000	639000	603000	1.22259	1.79026	0.840171	up
kzlp0587	PE(16:0_18:0)	PE	145000	148000	154000	182000	187000	165000	1.11201	1.19463	0.256565	insig
kzlp0588	PE(18:0_18:0)	PE	23700	22800	26100	36800	35100	35300	1.20802	1.47658	0.562263	insig
kzlp0590	PE(16:1_14:0)	PE	2840	3120	4570	11100	5300	9170	1.05715	2.4283	1.27995	up
kzlp0591	PE(17:0_14:1)	PE	40800	36000	40200	58500	63800	54600	1.18585	1.51197	0.596426	up
kzlp0592	PE(16:1_16:0)	PE	257000	272000	292000	512000	448000	464000	1.21216	1.73447	0.794495	up
kzlp0593	PE(15:0_18:1)	PE	419000	481000	486000	712000	616000	615000	1.14413	1.40188	0.487359	insig
kzlp0594	PE(16:0_18:1)	PE	1560000	1590000	1660000	2600000	2450000	2420000	1.22472	1.55301	0.635071	up
kzlp0595	PE(17:0_18:1)	PE	483000	501000	501000	822000	731000	745000	1.21658	1.54747	0.629916	up
kzlp0596	PE(20:1_16:0)	PE	158000	166000	173000	270000	259000	257000	1.22414	1.58149	0.661283	up
kzlp0597	PE(20:1_18:0)	PE	4280	3080	3470	8420	7810	6560	1.17611	2.10434	1.07337	up
kzlp0598	PE(24:0_16:1)	PE	3500	4940	4680	8840	5970	6900	1.04648	1.65473	0.726592	up
kzlp0599	PE(24:0_18:1)	PE	5730	7270	6720	13600	13800	14700	1.21115	2.13489	1.09416	up
kzlp0600	PE(18:2_14:0)	PE	320000	343000	385000	727000	685000	689000	1.21895	2.00477	1.00344	up
kzlp0601	PE(16:1_17:1)	PE	2480000	2730000	2550000	4380000	4490000	3850000	1.20176	1.63918	0.71297	up
kzlp0602	PE(18:1_16:1)	PE	14100000	14200000	14000000	26700000	25700000	24800000	1.2315	1.82506	0.867943	up
kzlp0603	PE(17:1_18:1)	PE	1250000	1290000	1280000	2370000	2230000	2180000	1.22938	1.77487	0.827713	up
kzlp0604	PE(18:1_18:1)	PE	46000	57500	54700	95200	95500	98200	1.20317	1.82617	0.868821	up
kzlp0605	PE(19:0_18:2)	PE	9630	10300	7840	8980	13500	11200	0.662874	1.21282	0.278365	insig
kzlp0607	PE(22:2_18:0)	PE	11200	14200	17100	24500	22500	17100	0.965321	1.50824	0.592862	insig
kzlp0608	PE(18:1_24:1)	PE	20400	23900	24900	39900	43800	38500	1.19503	1.7659	0.8204	up
kzlp0609	PE(14:0_18:3)	PE	4470	2960	1930	9720	7180	8660	1.11147	2.73077	1.44931	up
kzlp0610	PE(16:1_18:2)	PE	474000	501000	512000	915000	843000	857000	1.22623	1.75857	0.814406	up
kzlp0611	PE(17:1_18:2)	PE	30100	35900	31500	108000	119000	103000	1.22575	3.38462	1.75899	up
kzlp0612	PE(18:1_18:2)	PE	114000	112000	117000	344000	302000	301000	1.23043	2.76093	1.46516	up
kzlp0613	PE(18:2_19:1)	PE	8180	8210	10000	41100	43500	35600	1.22613	4.55476	2.18737	up
kzlp0614	PE(20:3_18:0)	PE	4180	5220	2990	14700	12900	13500	1.19012	3.31719	1.72996	up
kzlp0617	PE(18:0_24:3)	PE	2160	4090	4760	10100	11600	9490	1.12014	2.83288	1.50227	up
kzlp0632	PE(14:0_22:6)	PE	6590	6380	6290	7440	8890	8730	1.12648	1.30114	0.379779	insig
kzlp0639	PE(16:1_22:6)	PE	7590	6960	9800	30500	22100	26900	1.20479	3.26489	1.70703	up
kzlp0642	PE(19:2_22:5)	PE	667000	702000	687000	670000	662000	665000	0.856329	0.971304	-0.0420059	insig
kzlp0645	PE(P-18:0_16:0)	PE	452000	486000	510000	649000	681000	665000	1.20106	1.37776	0.462327	insig
kzlp0656	PE(P-18:1_17:1)	PE	730000	722000	735000	1750000	1580000	1590000	1.23122	2.24966	1.16971	up
kzlp0661	PE(P-15:0_20:3)	PE	11100	13900	15600	38600	34100	32000	1.20021	2.57882	1.36671	up
kzlp0662	PE(P-18:1_18:2)	PE	14800	15400	20600	36300	31300	32700	1.17493	1.97441	0.981421	up
kzlp0668	PE(P-17:0_20:4)	PE	45500	44900	42200	72600	79700	73500	1.22177	1.70287	0.767965	up
kzln0629	LPA(0:0/18:2)	PL	47800	76400	41200	126000	160000	111000	1.10829	2.40024	1.26318	up
kzln0636	PA(18:0_18:0)	PL	12800	12000	13800	14600	16200	12900	0.759261	1.13212	0.179032	insig
kzln0659	PA(14:1_22:6)	PL	15100	17400	12300	13000	12200	9700	0.844243	0.779018	-0.360272	insig
kzln0447	PG(16:0_16:1)	PL	31900	27100	24800	15100	15100	4580	0.967799	0.415036	-1.26869	insig
kzln0451	PG(18:0_18:1)	PL	5160	2600	4810	8410	9710	4280	0.796894	1.78202	0.833514	insig
kzln0455	PG(18:2_16:0)	PL	11700	15500	15100	80600	69100	78100	1.22599	5.38534	2.42904	up
kzln0457	PG(18:1_18:1)	PL	37100	46100	34900	57300	59200	60100	1.13553	1.49534	0.580476	insig
kzln0460	PG(20:1_18:1)	PL	7240	13000	4010	18000	21800	22400	1.02589	2.56495	1.35893	up
kzln0464	PG(18:2_18:2)	PL	44400	42800	52400	174000	149000	166000	1.22701	3.50287	1.80854	up
kzlp0684	PG(16:1_16:0)	PL	34300	48400	53200	18100	17400	13900	1.18121	0.363503	-1.45996	down
kzlp0685	PG(16:0_18:1)	PL	33300	27200	20400	56900	45100	69700	1.10752	2.12237	1.08568	up
kzlp0689	PG(18:1_16:1)	PL	26400	24400	33100	71100	80600	52800	1.16383	2.43743	1.28536	up
kzlp0693	PG(18:2_16:1)	PL	30700	29800	14400	36200	32000	32700	0.707886	1.34713	0.429889	insig
kzlp0694	PG(18:2_18:1)	PL	28400	37100	21200	84700	65100	77400	1.15917	2.62053	1.38986	up
kzln0489	PI(16:0_18:1)	PL	24700	17000	22900	36200	42100	58200	1.11512	2.113	1.07929	up
kzln0501	PI(18:2_16:0)	PL	88000	57200	77500	179000	187000	232000	1.18597	2.68523	1.42504	up
kzln0532	PI(18:2_18:2)	PL	13400	12300	12100	71000	60600	76600	1.23131	5.50794	2.46151	up
kzlp0707	PS(16:0_16:0)	PL	161000	183000	158000	131000	154000	176000	0.52319	0.918327	-0.122921	insig
kzlp0708	PS(18:0_16:0)	PL	23600	27700	22500	37300	29700	41100	1.05607	1.46477	0.550674	insig
kzlp0710	PS(18:1_14:0)	PL	6270	5470	4750	9340	9560	7710	1.12949	1.61371	0.690377	up
kzlp0711	PS(17:0_16:1)	PL	31400	32300	31200	38300	34000	32400	0.845076	1.10327	0.141781	insig
kzlp0712	PS(16:0_18:1)	PL	277000	284000	301000	431000	397000	438000	1.21199	1.46868	0.554518	insig
kzlp0713	PS(18:0_17:1)	PL	15400	13000	13500	15300	20500	20200	0.983648	1.33652	0.418477	insig
kzlp0714	PS(18:0_18:1)	PL	17300	19400	19800	23100	18800	22000	0.77913	1.13097	0.177565	insig
kzlp0718	PS(18:2_16:0)	PL	966000	976000	945000	1570000	1520000	1530000	1.23286	1.60028	0.678322	up
kzlp0719	PS(18:0_17:2)	PL	104000	125000	109000	164000	163000	139000	1.10698	1.3787	0.463307	insig
kzlp0720	PS(18:0_18:2)	PL	47900	35900	40700	80900	73100	64800	1.15972	1.75743	0.813467	up
kzlp0724	PS(18:2_18:1)	PL	8890	7180	9980	21500	14900	23300	1.14848	2.29175	1.19645	up
kzlp0786	TG(10:0_16:0_12:0)	TG	19700	11100	14500	9740	14000	24500	0.0437087	1.0649	0.0907189	insig
kzlp0787	TG(8:0_16:0_16:0)	TG	60900	53200	56400	59600	55700	65900	0.547181	1.06276	0.0878112	insig
kzlp0790	TG(8:0_14:0_18:0)	TG	17800	19400	16900	22300	21600	18900	0.922883	1.16081	0.215136	insig
kzlp0793	TG(12:0_12:0_18:0)	TG	21500	19200	24000	19300	16400	23800	0.409031	0.919629	-0.120876	insig
kzlp0797	TG(14:0_14:0_16:0)	TG	595000	410000	457000	374000	376000	427000	0.800941	0.805062	-0.312829	insig
kzlp0799	TG(12:0_16:0_16:0)	TG	158000	140000	135000	117000	102000	145000	0.765618	0.840647	-0.250429	insig
kzlp0801	TG(14:0_16:0_16:0)	TG	746000	522000	636000	608000	596000	621000	0.175739	0.958508	-0.061137	insig
kzlp0802	TG(15:0_16:0_16:0)	TG	392000	336000	367000	361000	298000	424000	0.0923548	0.989041	-0.0158976	insig
kzlp0803	TG(16:0_16:0_16:0)	TG	7370000	7710000	6640000	9760000	7780000	8480000	0.922332	1.19797	0.260597	insig
kzlp0804	TG(14:0_16:0_18:0)	TG	257000	231000	201000	250000	235000	216000	0.150412	1.01742	0.0249105	insig
kzlp0806	TG(16:0_16:0_17:0)	TG	244000	170000	186000	242000	214000	231000	0.674687	1.145	0.195348	insig
kzlp0807	TG(15:0_16:0_18:0)	TG	83000	73000	70200	75500	64000	69200	0.609419	0.922635	-0.116168	insig
kzlp0808	TG(16:0_16:0_18:0)	TG	7540000	7960000	7890000	9330000	8400000	8740000	1.07485	1.13168	0.178466	insig
kzlp0811	TG(16:0_17:0_18:0)	TG	101000	97300	115000	111000	110000	95000	0.0734197	1.00862	0.0123798	insig
kzlp0813	TG(14:0_18:0_20:0)	TG	24600	25500	24200	32200	26500	29400	1.016	1.18573	0.24578	insig
kzlp0815	TG(16:0_18:0_18:0)	TG	5750000	5890000	6090000	7070000	6180000	6980000	1.01457	1.141	0.190304	insig
kzlp0816	TG(15:0_18:0_20:0)	TG	67100	82900	80400	82300	59800	54200	0.643027	0.851997	-0.231081	insig
kzlp0817	TG(17:0_18:0_18:0)	TG	53800	55100	52800	51100	50100	45700	0.992198	0.908472	-0.138485	insig
kzlp0819	TG(18:0_18:0_18:0)	TG	2840000	2790000	2750000	3720000	2750000	3290000	0.790614	1.16468	0.219931	insig
kzlp0820	TG(16:0_18:0_20:0)	TG	35600	40800	32700	42600	29200	38900	0.0329948	1.01467	0.0210041	insig
kzlp0824	TG(16:0_18:0_22:0)	TG	49700	44600	48100	60300	43500	35200	0.183207	0.976124	-0.0348643	insig
kzlp0825	TG(16:0_16:0_24:0)	TG	27600	27900	33500	35100	32900	30900	0.737167	1.11124	0.152165	insig
kzlp0826	TG(16:0_18:0_23:0)	TG	35900	39400	29000	43700	47800	45200	1.0165	1.31064	0.390274	insig
kzlp0829	TG(16:0_18:0_24:0)	TG	51700	50600	39400	74200	78800	70300	1.14242	1.57586	0.656143	up
kzlp0831	TG(18:0_20:0_22:0)	TG	15200	11500	14100	23300	20000	21900	1.1524	1.59804	0.676303	up
kzlp0834	TG(8:0_16:0_16:1)	TG	9070	18200	16200	11400	13800	19700	0.109019	1.0329	0.0466953	insig
kzlp0835	TG(8:0_14:0_18:1)	TG	20700	11800	5620	10800	12800	18200	0.299944	1.09654	0.132955	insig
kzlp0837	TG(8:0_16:0_18:1)	TG	16200	22400	21200	37800	19900	33100	0.825341	1.51839	0.602547	insig
kzlp0838	TG(12:0_14:0_16:1)	TG	149000	81500	99800	88900	72400	116000	0.40578	0.83954	-0.252329	insig
kzlp0840	TG(12:0_15:0_16:1)	TG	220000	184000	190000	170000	120000	187000	0.762378	0.80303	-0.316474	insig
kzlp0842	TG(12:0_16:0_16:1)	TG	781000	446000	447000	394000	339000	549000	0.572013	0.76583	-0.384903	insig
kzlp0843	TG(10:0_16:0_18:1)	TG	20600	14800	21700	43400	42900	43200	1.18988	2.26795	1.18139	up
kzlp0844	TG(12:0_14:0_18:1)	TG	710000	406000	503000	473000	312000	587000	0.391507	0.847437	-0.238823	insig
kzlp0848	TG(12:0_16:0_18:1)	TG	305000	206000	238000	238000	234000	301000	0.178982	1.03204	0.0455027	insig
kzlp0849	TG(14:0_16:0_16:1)	TG	1150000	880000	695000	749000	694000	856000	0.531866	0.84367	-0.24525	insig
kzlp0850	TG(15:0_16:0_16:1)	TG	969000	717000	543000	568000	493000	674000	0.634902	0.778376	-0.361461	insig
kzlp0852	TG(16:0_16:0_16:1)	TG	1680000	1910000	1770000	2150000	1740000	2250000	0.744891	1.14552	0.196006	insig
kzlp0853	TG(14:0_16:0_18:1)	TG	679000	493000	610000	657000	637000	728000	0.686051	1.13468	0.182286	insig
kzlp0855	TG(15:0_16:0_18:1)	TG	321000	251000	271000	371000	294000	423000	0.869552	1.29063	0.368074	insig
kzlp0857	TG(16:0_16:0_18:1)	TG	674000	672000	656000	1390000	1100000	1220000	1.20691	1.85315	0.889977	up
kzlp0859	TG(16:0_17:0_18:1)	TG	263000	248000	228000	397000	402000	397000	1.21705	1.6184	0.694571	up
kzlp0862	TG(16:0_18:0_18:1)	TG	1330000	1110000	1450000	2540000	1960000	2310000	1.15553	1.75064	0.807885	up
kzlp0864	TG(17:0_18:0_18:1)	TG	140000	161000	156000	200000	197000	186000	1.14659	1.27571	0.351302	insig
kzlp0866	TG(16:0_18:0_20:1)	TG	4620	3730	5030	6560	5760	7080	1.07943	1.44993	0.535979	insig
kzlp0867	TG(18:0_18:0_18:1)	TG	535000	612000	594000	778000	756000	859000	1.16466	1.3745	0.458904	insig
kzlp0868	TG(16:0_20:0_18:1)	TG	37600	33800	29900	47800	43300	56300	1.09017	1.45508	0.541102	insig
kzlp0870	TG(16:0_18:1_21:0)	TG	21500	22300	18700	24500	22900	23500	0.920832	1.1344	0.181929	insig
kzlp0871	TG(18:0_18:1_20:0)	TG	27900	32000	30000	52400	35100	41400	1.01094	1.43382	0.519859	insig
kzlp0873	TG(16:0_18:1_22:0)	TG	67200	64700	68900	123000	80800	91200	1.02315	1.46912	0.554956	insig
kzlp0874	TG(16:0_24:0_16:1)	TG	22400	23900	21400	37100	33300	40000	1.19798	1.63072	0.705512	up
kzlp0875	TG(14:0_20:5_22:6)	TG	15100	18100	14000	27300	25200	19900	1.06605	1.5339	0.617203	up
kzlp0876	TG(15:0_24:0_18:1)	TG	30700	28300	21400	49300	44300	42000	1.12658	1.68657	0.75409	up
kzlp0877	TG(16:0_23:0_18:1)	TG	31100	31400	35900	49200	34100	43200	0.895017	1.28557	0.362407	insig
kzlp0880	TG(16:0_24:0_18:1)	TG	151000	139000	95500	226000	215000	215000	1.09683	1.70169	0.766965	up
kzlp0882	TG(16:0_20:1_22:0)	TG	30600	29400	34200	52800	49100	45600	1.1911	1.56582	0.646916	up
kzlp0883	TG(16:0_25:0_18:1)	TG	38800	30200	40600	59600	49000	56300	1.09931	1.50456	0.589344	up
kzlp0886	TG(16:0_26:0_18:1)	TG	113000	92200	97700	179000	157000	122000	1.04426	1.51205	0.596506	up
kzlp0887	TG(18:0_20:1_22:0)	TG	75800	71200	89100	130000	135000	140000	1.19772	1.71537	0.778524	up
kzlp0890	TG(8:0_14:0_18:2)	TG	6120	6380	8800	12500	12200	12500	1.1469	1.74648	0.804449	up
kzlp0891	TG(8:0_16:1_16:1)	TG	9690	7510	8060	15000	12100	14700	1.1499	1.65479	0.726648	up
kzlp0894	TG(8:0_16:1_18:1)	TG	40300	28600	23100	20300	32500	39500	0.0143606	1.00326	0.00469679	insig
kzlp0895	TG(8:0_16:0_18:2)	TG	89000	88400	86100	156000	159000	135000	1.2098	1.70778	0.772122	up
kzlp0896	TG(15:0_14:1_14:1)	TG	31600	26000	32600	30200	26500	26700	0.503062	0.924612	-0.11308	insig
kzlp0897	TG(9:0_16:0_18:2)	TG	172000	171000	200000	343000	330000	320000	1.21567	1.82873	0.870842	up
kzlp0899	TG(14:0_14:1_16:1)	TG	333000	213000	213000	213000	189000	290000	0.252505	0.911726	-0.133328	insig
kzlp0901	TG(12:0_14:0_18:2)	TG	128000	122000	111000	148000	127000	156000	0.946657	1.19391	0.255689	insig
kzlp0903	TG(10:0_16:0_18:2)	TG	120000	113000	114000	253000	231000	218000	1.22425	2.02305	1.01654	up
kzlp0905	TG(15:0_14:1_16:1)	TG	126000	79600	92700	102000	95600	95200	0.0074833	0.981562	-0.0268484	insig
kzlp0906	TG(12:0_15:0_18:2)	TG	35700	36800	33600	67600	75300	51300	1.14399	1.83035	0.872119	up
kzlp0907	TG(14:1_16:0_16:1)	TG	407000	418000	397000	718000	688000	680000	1.23032	1.70704	0.771495	up
kzlp0908	TG(12:0_16:0_18:2)	TG	355000	342000	268000	634000	596000	674000	1.19068	1.97306	0.980433	up
kzlp0909	TG(14:0_14:1_18:1)	TG	152000	131000	130000	128000	89400	156000	0.409137	0.904116	-0.14542	insig
kzlp0911	TG(15:0_16:1_16:1)	TG	1250000	847000	890000	657000	613000	880000	0.858874	0.719786	-0.474361	insig
kzlp0913	TG(14:0_15:0_18:2)	TG	68900	82400	81600	161000	143000	151000	1.21032	1.95363	0.966156	up
kzlp0915	TG(14:0_16:1_17:1)	TG	292000	232000	203000	235000	255000	234000	0.037184	0.995873	-0.00596567	insig
kzlp0916	TG(16:0_16:1_16:1)	TG	1520000	1340000	1500000	2340000	2240000	2020000	1.18846	1.51376	0.598138	up
kzlp0917	TG(14:0_16:0_18:2)	TG	876000	983000	963000	1640000	1490000	1510000	1.2133	1.64422	0.717407	up
kzlp0920	TG(14:0_16:1_18:1)	TG	2360000	1690000	1610000	1520000	1460000	1580000	0.779224	0.805654	-0.311768	insig
kzlp0921	TG(16:0_16:1_17:1)	TG	367000	293000	335000	267000	207000	304000	0.850972	0.78191	-0.354926	insig
kzlp0922	TG(15:0_16:0_18:2)	TG	932000	1050000	849000	1370000	1330000	1310000	1.15986	1.41646	0.50229	insig
kzlp0923	TG(15:0_16:1_18:1)	TG	1270000	1230000	1320000	1930000	1910000	1880000	1.22858	1.49738	0.582443	insig
kzlp0924	TG(16:0_16:1_18:1)	TG	223000	196000	202000	295000	230000	277000	1.03344	1.29147	0.369009	insig
kzlp0926	TG(14:0_18:0_18:2)	TG	21400	29000	36100	51900	48500	35700	0.949774	1.57341	0.653895	insig
kzlp0927	TG(16:0_17:1_18:1)	TG	542000	524000	403000	439000	472000	518000	0.125546	0.972771	-0.0398285	insig
kzlp0928	TG(15:0_17:0_19:2)	TG	435000	424000	436000	449000	517000	524000	0.998873	1.15058	0.20236	insig
kzlp0930	TG(16:0_18:1_18:1)	TG	3940000	2870000	3060000	5800000	4640000	5830000	1.11657	1.64843	0.721092	up
kzlp0931	TG(16:0_18:0_18:2)	TG	1410000	1720000	1740000	2730000	2320000	2520000	1.15647	1.55441	0.636372	up
kzlp0932	TG(16:0_16:1_20:1)	TG	2590000	2580000	2680000	3320000	3180000	3170000	1.21541	1.23185	0.300823	insig
kzlp0936	TG(17:0_18:1_18:1)	TG	246000	242000	249000	292000	251000	323000	0.905974	1.17503	0.232702	insig
kzlp0937	TG(16:0_18:1_19:1)	TG	19700	24400	26000	38700	42600	23300	0.824386	1.49215	0.577397	insig
kzlp0939	TG(16:0_18:1_20:1)	TG	80400	68600	76000	116000	96200	103000	1.14058	1.40089	0.486343	insig
kzlp0940	TG(16:1_18:0_20:1)	TG	32900	31700	26500	64700	48900	65500	1.16937	1.96597	0.975242	up
kzlp0941	TG(18:0_18:1_18:1)	TG	954000	727000	727000	1410000	1240000	1340000	1.15702	1.65698	0.728553	up
kzlp0946	TG(16:0_18:1_21:1)	TG	23200	23200	20800	30100	28500	21700	0.758053	1.19494	0.256939	insig
kzlp0948	TG(18:0_18:1_20:1)	TG	17400	17000	20000	31800	27700	31700	1.19711	1.67647	0.745427	up
kzlp0949	TG(18:0_18:2_20:0)	TG	27600	36900	28000	45200	38000	32500	0.783406	1.25081	0.322864	insig
kzlp0950	TG(16:0_18:1_22:1)	TG	11900	11800	13200	29900	28300	31800	1.22877	2.43902	1.2863	up
kzlp0954	TG(22:0_18:1_18:1)	TG	37000	56500	60000	51200	66400	57400	0.483382	1.14007	0.189116	insig
kzlp0955	TG(18:0_22:0_18:2)	TG	93500	97200	107000	138000	122000	126000	1.14061	1.29661	0.374742	insig
kzlp0956	TG(16:0_18:1_24:1)	TG	35700	38100	43100	84200	106000	75600	1.18669	2.27374	1.18507	up
kzlp0958	TG(16:0_17:1_26:1)	TG	141000	170000	163000	201000	277000	213000	1.04523	1.45781	0.543799	insig
kzlp0960	TG(24:0_18:1_18:1)	TG	79700	103000	92100	147000	130000	88300	0.75417	1.32933	0.4107	insig
kzlp0962	TG(16:0_18:1_26:1)	TG	140000	126000	170000	276000	323000	199000	1.07269	1.83028	0.872061	up
kzlp0964	TG(24:0_18:1_20:1)	TG	19100	17000	16600	58600	55900	45900	1.21985	3.04364	1.6058	up
kzlp0967	TG(8:0_16:1_18:2)	TG	29000	26100	23300	47300	46100	55600	1.19484	1.90051	0.926387	up
kzlp0969	TG(8:0_16:0_18:3)	TG	21500	22000	20900	91300	82400	86700	1.23382	4.04348	2.0156	up
kzlp0970	TG(14:1_14:1_16:1)	TG	61600	49600	57300	86100	104000	95800	1.17855	1.69674	0.762762	up
kzlp0971	TG(8:0_18:1_18:2)	TG	62600	53200	46200	127000	120000	106000	1.19446	2.17901	1.12367	up
kzlp0974	TG(14:1_15:1_16:1)	TG	30600	29000	29500	31200	27300	31800	0.151402	1.01347	0.0193006	insig
kzlp0975	TG(14:1_16:1_16:1)	TG	171000	116000	130000	120000	106000	149000	0.381308	0.899281	-0.153157	insig
kzlp0976	TG(12:0_16:1_18:2)	TG	191000	161000	166000	401000	395000	375000	1.22425	2.26062	1.17672	up
kzlp0977	TG(10:0_18:1_18:2)	TG	52100	41500	40100	108000	100000	106000	1.2131	2.34854	1.23177	up
kzlp0980	TG(14:1_16:1_18:1)	TG	212000	186000	230000	372000	333000	358000	1.19734	1.69268	0.759305	up
kzlp0982	TG(14:0_16:1_18:2)	TG	506000	484000	516000	1060000	933000	962000	1.22626	1.96215	0.972436	up
kzlp0983	TG(16:0_14:1_18:2)	TG	144000	130000	191000	128000	141000	169000	0.219858	0.941935	-0.0862998	insig
kzlp0985	TG(16:1_16:1_17:1)	TG	754000	716000	628000	772000	760000	881000	0.867758	1.15014	0.201813	insig
kzlp0986	TG(15:0_16:1_18:2)	TG	257000	286000	317000	531000	480000	538000	1.20224	1.80116	0.848929	up
kzlp0987	TG(14:0_17:1_18:2)	TG	36300	35900	34500	52800	75900	45600	1.02867	1.63355	0.708012	up
kzlp0988	TG(16:1_16:1_18:1)	TG	891000	806000	860000	1430000	1340000	1390000	1.22454	1.62691	0.702131	up
kzlp0990	TG(16:0_16:1_18:2)	TG	2650000	3190000	3210000	6320000	5980000	5920000	1.21262	2.01326	1.00953	up
kzlp0992	TG(16:1_17:1_18:1)	TG	508000	479000	472000	682000	729000	804000	1.19866	1.51816	0.602327	up
kzlp0993	TG(15:0_18:1_18:2)	TG	728000	802000	768000	1310000	1200000	1240000	1.21999	1.63185	0.706512	up
kzlp0994	TG(16:0_17:1_18:2)	TG	307000	300000	321000	556000	560000	587000	1.23139	1.83513	0.875882	up
kzlp0995	TG(16:0_18:1_18:2)	TG	7810000	7620000	7400000	13300000	12100000	13000000	1.22665	1.682	0.750175	up
kzlp0996	TG(16:1_18:1_18:1)	TG	392000	395000	406000	600000	597000	631000	1.23014	1.53227	0.615672	up
kzlp0998	TG(14:0_18:1_20:2)	TG	30200	26400	28000	39000	44800	51600	1.15515	1.60047	0.678498	up
kzlp0999	TG(17:1_18:1_18:1)	TG	251000	241000	216000	448000	388000	388000	1.20121	1.72881	0.789782	up
kzlp1002	TG(17:0_18:1_18:2)	TG	546000	575000	723000	1220000	1100000	1050000	1.17709	1.82755	0.86991	up
kzlp1003	TG(18:1_18:1_18:1)	TG	2420000	993000	1440000	2300000	1260000	2090000	0.360579	1.16423	0.219374	insig
kzlp1004	TG(18:0_18:1_18:2)	TG	1090000	1110000	1200000	2170000	1760000	1930000	1.20022	1.72353	0.785366	up
kzlp1006	TG(16:0_18:1_20:2)	TG	168000	171000	193000	403000	346000	381000	1.21981	2.12406	1.08682	up
kzlp1008	TG(17:1_18:1_20:1)	TG	8060	8710	6630	13900	13200	7700	0.818995	1.48718	0.572579	insig
kzlp1012	TG(18:1_18:2_20:0)	TG	100000	98700	110000	202000	176000	178000	1.21438	1.8011	0.848879	up
kzlp1014	TG(18:1_18:1_20:1)	TG	24100	13300	10700	29200	18000	24100	0.764001	1.48233	0.567865	insig
kzlp1016	TG(20:1_18:2_18:0)	TG	67300	51000	51800	88100	93700	95300	1.15883	1.62904	0.704024	up
kzlp1017	TG(16:1_18:1_22:1)	TG	63400	61300	66900	125000	115000	106000	1.21495	1.80585	0.852674	up
kzlp1020	TG(21:0_18:1_18:2)	TG	6160	6470	6100	9060	12500	11300	1.16339	1.7544	0.810982	up
kzlp1022	TG(16:1_18:1_24:1)	TG	177000	187000	193000	306000	266000	267000	1.19614	1.50628	0.590993	up
kzlp1023	TG(18:1_18:2_22:0)	TG	54700	47500	52500	96200	76600	77800	1.16714	1.61991	0.695913	up
kzlp1027	TG(23:0_18:1_18:2)	TG	26600	30100	27200	38500	32500	30500	0.938262	1.20977	0.274737	insig
kzlp1030	TG(17:1_18:1_24:1)	TG	10800	12800	12900	20300	15900	11800	0.739922	1.31507	0.395138	insig
kzlp1031	TG(18:1_20:1_22:1)	TG	121000	127000	141000	338000	259000	210000	1.14312	2.07455	1.0528	up
kzlp1032	TG(18:1_18:1_24:1)	TG	20300	18600	21500	43300	34300	33200	1.18073	1.83444	0.875337	up
kzlp1035	TG(24:0_18:1_18:2)	TG	119000	138000	126000	243000	257000	247000	1.22159	1.95039	0.963764	up
kzlp1037	TG(17:1_18:1_26:1)	TG	30400	22900	26200	47300	57200	54200	1.18891	1.99623	0.997275	up
kzlp1040	TG(18:1_18:1_26:1)	TG	12000	14400	17400	23300	26100	20700	1.08791	1.60046	0.678484	up
kzlp1041	TG(10:0_16:2_18:2)	TG	359000	377000	335000	804000	750000	802000	1.22833	2.19981	1.13738	up
kzlp1043	TG(10:0_18:1_18:3)	TG	7720	7830	6040	18000	20900	20200	1.21245	2.73738	1.45279	up
kzlp1044	TG(16:1_16:1_16:2)	TG	53000	68600	57600	127000	124000	123000	1.20725	2.08705	1.06147	up
kzlp1045	TG(14:1_16:1_18:2)	TG	56200	60900	62100	106000	104000	96900	1.21969	1.71261	0.776198	up
kzlp1046	TG(12:0_18:2_18:2)	TG	1050000	1080000	1130000	3300000	2960000	3060000	1.23205	2.8589	1.51546	up
kzlp1047	TG(12:0_18:1_18:3)	TG	34800	33700	43600	97800	88900	80100	1.20446	2.38002	1.25097	up
kzlp1048	TG(14:0_16:1_18:3)	TG	105000	76600	80800	118000	119000	108000	1.00349	1.31479	0.394829	insig
kzlp1051	TG(14:0_18:2_18:2)	TG	3420000	3660000	3540000	7590000	7200000	7270000	1.23171	2.07721	1.05465	up
kzlp1052	TG(16:1_16:1_18:2)	TG	1500000	1480000	1470000	3160000	2830000	3230000	1.22847	2.07191	1.05096	up
kzlp1056	TG(16:0_16:1_18:3)	TG	167000	179000	189000	349000	351000	321000	1.22167	1.90841	0.932372	up
kzlp1057	TG(15:0_18:2_18:2)	TG	5530000	5990000	6090000	10100000	10700000	9440000	1.2148	1.71721	0.780063	up
kzlp1058	TG(16:1_17:1_18:2)	TG	158000	111000	110000	217000	204000	205000	1.12163	1.65172	0.723965	up
kzlp1062	TG(16:1_18:1_18:2)	TG	227000	225000	248000	464000	480000	467000	1.22984	2.01571	1.01129	up
kzlp1063	TG(16:0_18:2_18:2)	TG	8740000	10900000	9540000	19300000	16900000	17500000	1.19754	1.8403	0.879942	up
kzlp1065	TG(15:0_19:2_19:2)	TG	17500	14300	20200	42600	54500	53600	1.20235	2.89808	1.5351	up
kzlp1066	TG(17:1_18:1_18:2)	TG	214000	179000	204000	363000	380000	372000	1.21809	1.86767	0.901241	up
kzlp1068	TG(18:1_18:1_18:2)	TG	4480000	3630000	4080000	6660000	6170000	6330000	1.19113	1.57178	0.652399	up
kzlp1071	TG(16:0_18:0_20:4)	TG	489000	455000	519000	878000	828000	913000	1.22125	1.79016	0.840086	up
kzlp1075	TG(16:0_18:1_22:3)	TG	90000	80300	75300	186000	174000	162000	1.21691	2.12541	1.08774	up
kzlp1077	TG(18:0_18:1_20:3)	TG	88600	79800	93000	140000	143000	145000	1.21587	1.63734	0.711352	up
kzlp1080	TG(18:1_18:2_20:1)	TG	254000	280000	229000	511000	370000	511000	1.14397	1.82438	0.867404	up
kzlp1083	TG(18:1_18:1_22:2)	TG	18800	17000	17800	32700	31300	33400	1.22849	1.81716	0.861689	up
kzlp1084	TG(18:1_22:1_18:2)	TG	13900	13300	14800	38900	33300	26900	1.19404	2.35952	1.2385	up
kzlp1088	TG(17:1_18:1_24:2)	TG	7900	8060	7500	11900	7780	7900	0.557747	1.17562	0.233419	insig
kzlp1090	TG(18:1_24:1_18:2)	TG	35500	42300	42100	71800	79700	57100	1.1351	1.73978	0.798907	up
kzlp1093	TG(21:1_22:1_18:2)	TG	257000	313000	363000	645000	522000	509000	1.13646	1.79636	0.845073	up
kzlp1094	TG(20:1_24:1_18:2)	TG	308000	386000	317000	986000	803000	681000	1.18392	2.44313	1.28873	up
kzlp1097	TG(12:0_18:2_18:3)	TG	111000	101000	118000	366000	348000	367000	1.23201	3.27576	1.71183	up
kzlp1101	TG(16:1_16:1_18:3)	TG	166000	160000	159000	417000	391000	367000	1.23011	2.42268	1.2766	up
kzlp1102	TG(14:0_18:2_18:3)	TG	385000	452000	450000	1150000	1050000	943000	1.21526	2.44211	1.28813	up
kzlp1103	TG(14:1_18:2_18:2)	TG	215000	250000	234000	682000	630000	623000	1.22783	2.76824	1.46897	up
kzlp1106	TG(15:0_16:1_20:4)	TG	93200	98500	99900	204000	224000	214000	1.22962	2.20165	1.13858	up
kzlp1107	TG(15:0_18:2_18:3)	TG	428000	446000	469000	1080000	973000	996000	1.22913	2.27029	1.18288	up
kzlp1109	TG(16:1_17:1_18:3)	TG	55500	59300	62700	129000	127000	102000	1.19906	2.0169	1.01214	up
kzlp1110	TG(16:1_18:2_18:2)	TG	14500000	15200000	15600000	28700000	29100000	25500000	1.21901	1.83885	0.878805	up
kzlp1111	TG(16:0_18:2_18:3)	TG	769000	732000	810000	1530000	1570000	1570000	1.23111	2.02077	1.01491	up
kzlp1112	TG(16:1_18:1_18:3)	TG	755000	643000	747000	1460000	1470000	1440000	1.22351	2.0373	1.02666	up
kzlp1114	TG(14:0_16:0_22:5)	TG	10200	10600	13300	21500	16400	22900	1.1272	1.78299	0.8343	up
kzlp1118	TG(17:1_18:2_18:2)	TG	713000	798000	829000	1770000	1580000	1530000	1.21656	2.08547	1.06037	up
kzlp1119	TG(18:1_18:2_18:2)	TG	17600000	19200000	18500000	35200000	31400000	31800000	1.22037	1.77939	0.831379	up
kzlp1121	TG(16:1_18:1_20:3)	TG	138000	139000	147000	273000	280000	231000	1.20758	1.84906	0.886789	up
kzlp1124	TG(19:1_18:2_18:2)	TG	183000	263000	240000	565000	579000	562000	1.19948	2.48688	1.31434	up
kzlp1125	TG(17:0_18:1_20:4)	TG	22300	9510	11600	45300	44800	43200	1.13682	3.07072	1.61858	up
kzlp1126	TG(18:1_18:2_20:2)	TG	363000	365000	305000	845000	763000	735000	1.21571	2.26815	1.18152	up
kzlp1127	TG(18:0_18:3_20:2)	TG	13000	21000	13000	23600	31800	32100	1.05726	1.8617	0.896622	up
kzlp1132	TG(18:2_18:2_20:1)	TG	200000	182000	214000	544000	383000	494000	1.19656	2.38423	1.25352	up
kzlp1137	TG(18:2_18:2_22:1)	TG	98000	116000	118000	335000	321000	314000	1.2261	2.92169	1.5468	up
kzlp1138	TG(18:1_18:2_22:2)	TG	7540	11900	8030	20900	20100	25000	1.16248	2.40262	1.26461	up
kzlp1142	TG(14:1_18:2_18:3)	TG	59400	65500	58200	197000	159000	169000	1.22307	2.86729	1.51969	up
kzlp1143	TG(16:0_18:2_16:4)	TG	9070	13700	11000	8490	6610	6420	1.0312	0.637252	-0.650064	down
kzlp1150	TG(16:0_16:1_20:5)	TG	30900	28700	31600	19000	27600	30900	0.640872	0.849781	-0.234838	insig
kzlp1154	TG(17:1_18:2_18:3)	TG	1360000	1290000	1420000	3510000	3060000	3110000	1.22735	2.37838	1.24998	up
kzlp1156	TG(16:0_18:2_20:4)	TG	35300000	37600000	36900000	53400000	53100000	50800000	1.22213	1.4326	0.518641	insig
kzlp1157	TG(18:1_18:2_18:3)	TG	3110000	3120000	3680000	8180000	7800000	7550000	1.22366	2.37437	1.24754	up
kzlp1160	TG(16:0_16:1_22:5)	TG	155000	149000	146000	329000	302000	331000	1.23105	2.13778	1.09611	up
kzlp1167	TG(18:2_18:2_20:2)	TG	1440000	1740000	1580000	4160000	3210000	3130000	1.19124	2.20588	1.14136	up
kzlp1184	TG(18:2_18:2_18:3)	TG	4170000	4050000	4130000	9950000	9860000	9630000	1.23459	2.38381	1.25327	up
kzlp1193	TG(18:1_18:2_20:4)	TG	30300	40100	29700	88800	98600	84300	1.2048	2.71429	1.44057	up
kzlp1211	TG(18:2_18:3_18:3)	TG	114000	94400	105000	235000	204000	209000	1.21492	2.06765	1.04799	up
kzlp1227	TG(18:2_18:3_18:4)	TG	12400	11300	10000	10400	11700	10800	0.186578	0.976261	-0.034661	insig
kzlp1239	TG(16:1_20:4_20:5)	TG	72800	69000	78200	94500	50600	59800	0.324791	0.931364	-0.102584	insig
