# Supplementary material for: The bHLH-zip transcription factor SREBP regulates triterpenoid and lipid metabolisms in the medicinal fungus Ganoderma lingzhi
Source: Commun Biol. 2023 Jan 3;6:1. doi: 10.1038/s42003-022-04154-6 (PMC9810662; doi:10.1038/s42003-022-04154-6)
Supplement: Supplementary file 15 — Supplementary Data 12 [file 42003_2022_4154_MOESM15_ESM.txt]

ctg1	AUGUSTUS	gene	13489	15099	0.86	-	.	g1
ctg1	AUGUSTUS	transcript	13489	15099	0.86	-	.	g1.t1
ctg1	AUGUSTUS	stop_codon	13489	13491	.	-	0	transcript_id "g1.t1"; gene_id "g1";
ctg1	AUGUSTUS	CDS	13489	13686	1	-	0	transcript_id "g1.t1"; gene_id "g1";
ctg1	AUGUSTUS	exon	13489	13686	.	-	.	transcript_id "g1.t1"; gene_id "g1";
ctg1	AUGUSTUS	intron	13687	13751	1	-	.	transcript_id "g1.t1"; gene_id "g1";
ctg1	AUGUSTUS	CDS	13752	13871	0.92	-	0	transcript_id "g1.t1"; gene_id "g1";
ctg1	AUGUSTUS	exon	13752	13871	.	-	.	transcript_id "g1.t1"; gene_id "g1";
ctg1	AUGUSTUS	intron	13872	13968	0.92	-	.	transcript_id "g1.t1"; gene_id "g1";
ctg1	AUGUSTUS	CDS	13969	14071	0.92	-	1	transcript_id "g1.t1"; gene_id "g1";
ctg1	AUGUSTUS	exon	13969	14071	.	-	.	transcript_id "g1.t1"; gene_id "g1";
ctg1	AUGUSTUS	intron	14072	14147	1	-	.	transcript_id "g1.t1"; gene_id "g1";
ctg1	AUGUSTUS	CDS	14148	14322	1	-	2	transcript_id "g1.t1"; gene_id "g1";
ctg1	AUGUSTUS	exon	14148	14322	.	-	.	transcript_id "g1.t1"; gene_id "g1";
ctg1	AUGUSTUS	intron	14323	14393	1	-	.	transcript_id "g1.t1"; gene_id "g1";
ctg1	AUGUSTUS	CDS	14394	14499	1	-	0	transcript_id "g1.t1"; gene_id "g1";
ctg1	AUGUSTUS	exon	14394	14499	.	-	.	transcript_id "g1.t1"; gene_id "g1";
ctg1	AUGUSTUS	intron	14500	14572	1	-	.	transcript_id "g1.t1"; gene_id "g1";
ctg1	AUGUSTUS	CDS	14573	14825	1	-	1	transcript_id "g1.t1"; gene_id "g1";
ctg1	AUGUSTUS	exon	14573	14825	.	-	.	transcript_id "g1.t1"; gene_id "g1";
ctg1	AUGUSTUS	intron	14826	14890	1	-	.	transcript_id "g1.t1"; gene_id "g1";
ctg1	AUGUSTUS	CDS	14891	14936	0.98	-	2	transcript_id "g1.t1"; gene_id "g1";
ctg1	AUGUSTUS	exon	14891	14936	.	-	.	transcript_id "g1.t1"; gene_id "g1";
ctg1	AUGUSTUS	intron	14937	14996	0.98	-	.	transcript_id "g1.t1"; gene_id "g1";
ctg1	AUGUSTUS	CDS	14997	15099	0.94	-	0	transcript_id "g1.t1"; gene_id "g1";
ctg1	AUGUSTUS	exon	14997	15099	.	-	.	transcript_id "g1.t1"; gene_id "g1";
ctg1	AUGUSTUS	start_codon	15097	15099	.	-	0	transcript_id "g1.t1"; gene_id "g1";
ctg1	AUGUSTUS	gene	15679	17140	0.97	-	.	g2
ctg1	AUGUSTUS	transcript	15679	17140	0.97	-	.	g2.t1
ctg1	AUGUSTUS	stop_codon	15679	15681	.	-	0	transcript_id "g2.t1"; gene_id "g2";
ctg1	AUGUSTUS	CDS	15679	16188	0.97	-	0	transcript_id "g2.t1"; gene_id "g2";
ctg1	AUGUSTUS	exon	15679	16188	.	-	.	transcript_id "g2.t1"; gene_id "g2";
ctg1	AUGUSTUS	intron	16189	16247	1	-	.	transcript_id "g2.t1"; gene_id "g2";
ctg1	AUGUSTUS	CDS	16248	16344	1	-	1	transcript_id "g2.t1"; gene_id "g2";
ctg1	AUGUSTUS	exon	16248	16344	.	-	.	transcript_id "g2.t1"; gene_id "g2";
ctg1	AUGUSTUS	intron	16345	16399	1	-	.	transcript_id "g2.t1"; gene_id "g2";
ctg1	AUGUSTUS	CDS	16400	16595	1	-	2	transcript_id "g2.t1"; gene_id "g2";
ctg1	AUGUSTUS	exon	16400	16595	.	-	.	transcript_id "g2.t1"; gene_id "g2";
ctg1	AUGUSTUS	intron	16596	16655	1	-	.	transcript_id "g2.t1"; gene_id "g2";
ctg1	AUGUSTUS	CDS	16656	16758	1	-	0	transcript_id "g2.t1"; gene_id "g2";
ctg1	AUGUSTUS	exon	16656	16758	.	-	.	transcript_id "g2.t1"; gene_id "g2";
ctg1	AUGUSTUS	intron	16759	16810	1	-	.	transcript_id "g2.t1"; gene_id "g2";
ctg1	AUGUSTUS	CDS	16811	17140	1	-	0	transcript_id "g2.t1"; gene_id "g2";
ctg1	AUGUSTUS	exon	16811	17140	.	-	.	transcript_id "g2.t1"; gene_id "g2";
ctg1	AUGUSTUS	start_codon	17138	17140	.	-	0	transcript_id "g2.t1"; gene_id "g2";
ctg1	AUGUSTUS	gene	17230	17616	0.91	-	.	g3
ctg1	AUGUSTUS	transcript	17230	17616	0.91	-	.	g3.t1
ctg1	AUGUSTUS	stop_codon	17230	17232	.	-	0	transcript_id "g3.t1"; gene_id "g3";
ctg1	AUGUSTUS	CDS	17230	17616	0.91	-	0	transcript_id "g3.t1"; gene_id "g3";
ctg1	AUGUSTUS	exon	17230	17616	.	-	.	transcript_id "g3.t1"; gene_id "g3";
ctg1	AUGUSTUS	start_codon	17614	17616	.	-	0	transcript_id "g3.t1"; gene_id "g3";
ctg1	AUGUSTUS	gene	20071	20619	0.82	+	.	g4
ctg1	AUGUSTUS	transcript	20071	20619	0.82	+	.	g4.t1
ctg1	AUGUSTUS	start_codon	20071	20073	.	+	0	transcript_id "g4.t1"; gene_id "g4";
ctg1	AUGUSTUS	CDS	20071	20619	0.82	+	0	transcript_id "g4.t1"; gene_id "g4";
ctg1	AUGUSTUS	exon	20071	20619	.	+	.	transcript_id "g4.t1"; gene_id "g4";
ctg1	AUGUSTUS	stop_codon	20617	20619	.	+	0	transcript_id "g4.t1"; gene_id "g4";
ctg1	AUGUSTUS	gene	21417	23940	1	-	.	g5
ctg1	AUGUSTUS	transcript	21417	23940	1	-	.	g5.t1
ctg1	AUGUSTUS	stop_codon	21417	21419	.	-	0	transcript_id "g5.t1"; gene_id "g5";
ctg1	AUGUSTUS	CDS	21417	21456	1	-	1	transcript_id "g5.t1"; gene_id "g5";
ctg1	AUGUSTUS	exon	21417	21456	.	-	.	transcript_id "g5.t1"; gene_id "g5";
ctg1	AUGUSTUS	intron	21457	21534	1	-	.	transcript_id "g5.t1"; gene_id "g5";
ctg1	AUGUSTUS	CDS	21535	21587	1	-	0	transcript_id "g5.t1"; gene_id "g5";
ctg1	AUGUSTUS	exon	21535	21587	.	-	.	transcript_id "g5.t1"; gene_id "g5";
ctg1	AUGUSTUS	intron	21588	21661	1	-	.	transcript_id "g5.t1"; gene_id "g5";
ctg1	AUGUSTUS	CDS	21662	21796	1	-	0	transcript_id "g5.t1"; gene_id "g5";
ctg1	AUGUSTUS	exon	21662	21796	.	-	.	transcript_id "g5.t1"; gene_id "g5";
ctg1	AUGUSTUS	intron	21797	21894	1	-	.	transcript_id "g5.t1"; gene_id "g5";
ctg1	AUGUSTUS	CDS	21895	22020	1	-	0	transcript_id "g5.t1"; gene_id "g5";
ctg1	AUGUSTUS	exon	21895	22020	.	-	.	transcript_id "g5.t1"; gene_id "g5";
ctg1	AUGUSTUS	intron	22021	22101	1	-	.	transcript_id "g5.t1"; gene_id "g5";
ctg1	AUGUSTUS	CDS	22102	22147	1	-	1	transcript_id "g5.t1"; gene_id "g5";
ctg1	AUGUSTUS	exon	22102	22147	.	-	.	transcript_id "g5.t1"; gene_id "g5";
ctg1	AUGUSTUS	intron	22148	22212	1	-	.	transcript_id "g5.t1"; gene_id "g5";
ctg1	AUGUSTUS	CDS	22213	22279	1	-	2	transcript_id "g5.t1"; gene_id "g5";
ctg1	AUGUSTUS	exon	22213	22279	.	-	.	transcript_id "g5.t1"; gene_id "g5";
ctg1	AUGUSTUS	intron	22280	22339	1	-	.	transcript_id "g5.t1"; gene_id "g5";
ctg1	AUGUSTUS	CDS	22340	22410	1	-	1	transcript_id "g5.t1"; gene_id "g5";
ctg1	AUGUSTUS	exon	22340	22410	.	-	.	transcript_id "g5.t1"; gene_id "g5";
ctg1	AUGUSTUS	intron	22411	22475	1	-	.	transcript_id "g5.t1"; gene_id "g5";
ctg1	AUGUSTUS	CDS	22476	22547	1	-	1	transcript_id "g5.t1"; gene_id "g5";
ctg1	AUGUSTUS	exon	22476	22547	.	-	.	transcript_id "g5.t1"; gene_id "g5";
ctg1	AUGUSTUS	intron	22548	22600	1	-	.	transcript_id "g5.t1"; gene_id "g5";
ctg1	AUGUSTUS	CDS	22601	22655	1	-	2	transcript_id "g5.t1"; gene_id "g5";
ctg1	AUGUSTUS	exon	22601	22655	.	-	.	transcript_id "g5.t1"; gene_id "g5";
ctg1	AUGUSTUS	intron	22656	22716	1	-	.	transcript_id "g5.t1"; gene_id "g5";
ctg1	AUGUSTUS	CDS	22717	22744	1	-	0	transcript_id "g5.t1"; gene_id "g5";
ctg1	AUGUSTUS	exon	22717	22744	.	-	.	transcript_id "g5.t1"; gene_id "g5";
ctg1	AUGUSTUS	intron	22745	22824	1	-	.	transcript_id "g5.t1"; gene_id "g5";
ctg1	AUGUSTUS	CDS	22825	22921	1	-	1	transcript_id "g5.t1"; gene_id "g5";
ctg1	AUGUSTUS	exon	22825	22921	.	-	.	transcript_id "g5.t1"; gene_id "g5";
ctg1	AUGUSTUS	intron	22922	22975	1	-	.	transcript_id "g5.t1"; gene_id "g5";
ctg1	AUGUSTUS	CDS	22976	23031	1	-	0	transcript_id "g5.t1"; gene_id "g5";
ctg1	AUGUSTUS	exon	22976	23031	.	-	.	transcript_id "g5.t1"; gene_id "g5";
ctg1	AUGUSTUS	intron	23032	23091	1	-	.	transcript_id "g5.t1"; gene_id "g5";
ctg1	AUGUSTUS	CDS	23092	23114	1	-	2	transcript_id "g5.t1"; gene_id "g5";
ctg1	AUGUSTUS	exon	23092	23114	.	-	.	transcript_id "g5.t1"; gene_id "g5";
ctg1	AUGUSTUS	intron	23115	23168	1	-	.	transcript_id "g5.t1"; gene_id "g5";
ctg1	AUGUSTUS	CDS	23169	23238	1	-	0	transcript_id "g5.t1"; gene_id "g5";
ctg1	AUGUSTUS	exon	23169	23238	.	-	.	transcript_id "g5.t1"; gene_id "g5";
ctg1	AUGUSTUS	intron	23239	23296	1	-	.	transcript_id "g5.t1"; gene_id "g5";
ctg1	AUGUSTUS	CDS	23297	23332	1	-	0	transcript_id "g5.t1"; gene_id "g5";
ctg1	AUGUSTUS	exon	23297	23332	.	-	.	transcript_id "g5.t1"; gene_id "g5";
ctg1	AUGUSTUS	intron	23333	23384	1	-	.	transcript_id "g5.t1"; gene_id "g5";
ctg1	AUGUSTUS	CDS	23385	23560	1	-	2	transcript_id "g5.t1"; gene_id "g5";
ctg1	AUGUSTUS	exon	23385	23560	.	-	.	transcript_id "g5.t1"; gene_id "g5";
ctg1	AUGUSTUS	intron	23561	23615	1	-	.	transcript_id "g5.t1"; gene_id "g5";
ctg1	AUGUSTUS	CDS	23616	23940	1	-	0	transcript_id "g5.t1"; gene_id "g5";
ctg1	AUGUSTUS	exon	23616	23940	.	-	.	transcript_id "g5.t1"; gene_id "g5";
ctg1	AUGUSTUS	start_codon	23938	23940	.	-	0	transcript_id "g5.t1"; gene_id "g5";
ctg1	AUGUSTUS	gene	25576	27426	0.94	+	.	g6
ctg1	AUGUSTUS	transcript	25576	27426	0.94	+	.	g6.t1
ctg1	AUGUSTUS	start_codon	25576	25578	.	+	0	transcript_id "g6.t1"; gene_id "g6";
ctg1	AUGUSTUS	CDS	25576	26783	0.94	+	0	transcript_id "g6.t1"; gene_id "g6";
ctg1	AUGUSTUS	exon	25576	26783	.	+	.	transcript_id "g6.t1"; gene_id "g6";
ctg1	AUGUSTUS	intron	26784	26861	1	+	.	transcript_id "g6.t1"; gene_id "g6";
ctg1	AUGUSTUS	CDS	26862	27426	1	+	1	transcript_id "g6.t1"; gene_id "g6";
ctg1	AUGUSTUS	exon	26862	27426	.	+	.	transcript_id "g6.t1"; gene_id "g6";
ctg1	AUGUSTUS	stop_codon	27424	27426	.	+	0	transcript_id "g6.t1"; gene_id "g6";
ctg1	AUGUSTUS	gene	28341	33844	0.96	-	.	g7
ctg1	AUGUSTUS	transcript	28341	33844	0.96	-	.	g7.t1
ctg1	AUGUSTUS	stop_codon	28341	28343	.	-	0	transcript_id "g7.t1"; gene_id "g7";
ctg1	AUGUSTUS	CDS	28341	28639	1	-	2	transcript_id "g7.t1"; gene_id "g7";
ctg1	AUGUSTUS	exon	28341	28639	.	-	.	transcript_id "g7.t1"; gene_id "g7";
ctg1	AUGUSTUS	intron	28640	28698	1	-	.	transcript_id "g7.t1"; gene_id "g7";
ctg1	AUGUSTUS	CDS	28699	28772	1	-	1	transcript_id "g7.t1"; gene_id "g7";
ctg1	AUGUSTUS	exon	28699	28772	.	-	.	transcript_id "g7.t1"; gene_id "g7";
ctg1	AUGUSTUS	intron	28773	28824	1	-	.	transcript_id "g7.t1"; gene_id "g7";
ctg1	AUGUSTUS	CDS	28825	29056	1	-	2	transcript_id "g7.t1"; gene_id "g7";
ctg1	AUGUSTUS	exon	28825	29056	.	-	.	transcript_id "g7.t1"; gene_id "g7";
ctg1	AUGUSTUS	intron	29057	29131	1	-	.	transcript_id "g7.t1"; gene_id "g7";
ctg1	AUGUSTUS	CDS	29132	30633	0.96	-	1	transcript_id "g7.t1"; gene_id "g7";
ctg1	AUGUSTUS	exon	29132	30633	.	-	.	transcript_id "g7.t1"; gene_id "g7";
ctg1	AUGUSTUS	intron	30634	30701	1	-	.	transcript_id "g7.t1"; gene_id "g7";
ctg1	AUGUSTUS	CDS	30702	33529	1	-	0	transcript_id "g7.t1"; gene_id "g7";
ctg1	AUGUSTUS	exon	30702	33529	.	-	.	transcript_id "g7.t1"; gene_id "g7";
ctg1	AUGUSTUS	intron	33530	33581	1	-	.	transcript_id "g7.t1"; gene_id "g7";
ctg1	AUGUSTUS	CDS	33582	33635	1	-	0	transcript_id "g7.t1"; gene_id "g7";
ctg1	AUGUSTUS	exon	33582	33635	.	-	.	transcript_id "g7.t1"; gene_id "g7";
ctg1	AUGUSTUS	intron	33636	33727	1	-	.	transcript_id "g7.t1"; gene_id "g7";
ctg1	AUGUSTUS	CDS	33728	33844	1	-	0	transcript_id "g7.t1"; gene_id "g7";
ctg1	AUGUSTUS	exon	33728	33844	.	-	.	transcript_id "g7.t1"; gene_id "g7";
ctg1	AUGUSTUS	start_codon	33842	33844	.	-	0	transcript_id "g7.t1"; gene_id "g7";
ctg1	AUGUSTUS	gene	35990	41727	0	-	.	g8
ctg1	AUGUSTUS	transcript	35990	41727	.	-	.	g8.t1
ctg1	AUGUSTUS	stop_codon	35990	35992	.	-	0	transcript_id "g8.t1"; gene_id "g8";
ctg1	AUGUSTUS	CDS	35990	36266	0.71	-	1	transcript_id "g8.t1"; gene_id "g8";
ctg1	AUGUSTUS	exon	35990	36266	.	-	.	transcript_id "g8.t1"; gene_id "g8";
ctg1	AUGUSTUS	intron	36267	36323	0.72	-	.	transcript_id "g8.t1"; gene_id "g8";
ctg1	AUGUSTUS	CDS	36324	36439	0.28	-	0	transcript_id "g8.t1"; gene_id "g8";
ctg1	AUGUSTUS	exon	36324	36439	.	-	.	transcript_id "g8.t1"; gene_id "g8";
ctg1	AUGUSTUS	intron	36440	41721	.	-	.	transcript_id "g8.t1"; gene_id "g8";
ctg1	AUGUSTUS	CDS	41722	41727	0.77	-	0	transcript_id "g8.t1"; gene_id "g8";
ctg1	AUGUSTUS	exon	41722	41727	.	-	.	transcript_id "g8.t1"; gene_id "g8";
ctg1	AUGUSTUS	start_codon	41725	41727	.	-	0	transcript_id "g8.t1"; gene_id "g8";
ctg1	AUGUSTUS	gene	43144	43799	0.66	+	.	g9
ctg1	AUGUSTUS	transcript	43144	43799	0.66	+	.	g9.t1
ctg1	AUGUSTUS	start_codon	43144	43146	.	+	0	transcript_id "g9.t1"; gene_id "g9";
ctg1	AUGUSTUS	CDS	43144	43485	0.66	+	0	transcript_id "g9.t1"; gene_id "g9";
ctg1	AUGUSTUS	exon	43144	43485	.	+	.	transcript_id "g9.t1"; gene_id "g9";
ctg1	AUGUSTUS	intron	43486	43559	0.89	+	.	transcript_id "g9.t1"; gene_id "g9";
ctg1	AUGUSTUS	CDS	43560	43799	0.89	+	0	transcript_id "g9.t1"; gene_id "g9";
ctg1	AUGUSTUS	exon	43560	43799	.	+	.	transcript_id "g9.t1"; gene_id "g9";
ctg1	AUGUSTUS	stop_codon	43797	43799	.	+	0	transcript_id "g9.t1"; gene_id "g9";
ctg1	AUGUSTUS	gene	47239	50183	0.06	-	.	g10
ctg1	AUGUSTUS	transcript	47239	50183	0.06	-	.	g10.t1
ctg1	AUGUSTUS	stop_codon	47239	47241	.	-	0	transcript_id "g10.t1"; gene_id "g10";
ctg1	AUGUSTUS	CDS	47239	47391	1	-	0	transcript_id "g10.t1"; gene_id "g10";
ctg1	AUGUSTUS	exon	47239	47391	.	-	.	transcript_id "g10.t1"; gene_id "g10";
ctg1	AUGUSTUS	intron	47392	47458	1	-	.	transcript_id "g10.t1"; gene_id "g10";
ctg1	AUGUSTUS	CDS	47459	47674	1	-	0	transcript_id "g10.t1"; gene_id "g10";
ctg1	AUGUSTUS	exon	47459	47674	.	-	.	transcript_id "g10.t1"; gene_id "g10";
ctg1	AUGUSTUS	intron	47675	47740	1	-	.	transcript_id "g10.t1"; gene_id "g10";
ctg1	AUGUSTUS	CDS	47741	47810	1	-	1	transcript_id "g10.t1"; gene_id "g10";
ctg1	AUGUSTUS	exon	47741	47810	.	-	.	transcript_id "g10.t1"; gene_id "g10";
ctg1	AUGUSTUS	intron	47811	47992	0.52	-	.	transcript_id "g10.t1"; gene_id "g10";
ctg1	AUGUSTUS	CDS	47993	48200	0.83	-	2	transcript_id "g10.t1"; gene_id "g10";
ctg1	AUGUSTUS	exon	47993	48200	.	-	.	transcript_id "g10.t1"; gene_id "g10";
ctg1	AUGUSTUS	intron	48201	48344	0.58	-	.	transcript_id "g10.t1"; gene_id "g10";
ctg1	AUGUSTUS	CDS	48345	48474	0.64	-	0	transcript_id "g10.t1"; gene_id "g10";
ctg1	AUGUSTUS	exon	48345	48474	.	-	.	transcript_id "g10.t1"; gene_id "g10";
ctg1	AUGUSTUS	intron	48475	48534	0.85	-	.	transcript_id "g10.t1"; gene_id "g10";
ctg1	AUGUSTUS	CDS	48535	48568	0.86	-	1	transcript_id "g10.t1"; gene_id "g10";
ctg1	AUGUSTUS	exon	48535	48568	.	-	.	transcript_id "g10.t1"; gene_id "g10";
ctg1	AUGUSTUS	intron	48569	48638	1	-	.	transcript_id "g10.t1"; gene_id "g10";
ctg1	AUGUSTUS	CDS	48639	48718	1	-	0	transcript_id "g10.t1"; gene_id "g10";
ctg1	AUGUSTUS	exon	48639	48718	.	-	.	transcript_id "g10.t1"; gene_id "g10";
ctg1	AUGUSTUS	intron	48719	48784	1	-	.	transcript_id "g10.t1"; gene_id "g10";
ctg1	AUGUSTUS	CDS	48785	48808	1	-	0	transcript_id "g10.t1"; gene_id "g10";
ctg1	AUGUSTUS	exon	48785	48808	.	-	.	transcript_id "g10.t1"; gene_id "g10";
ctg1	AUGUSTUS	intron	48809	48858	0.98	-	.	transcript_id "g10.t1"; gene_id "g10";
ctg1	AUGUSTUS	CDS	48859	48953	0.5	-	2	transcript_id "g10.t1"; gene_id "g10";
ctg1	AUGUSTUS	exon	48859	48953	.	-	.	transcript_id "g10.t1"; gene_id "g10";
ctg1	AUGUSTUS	intron	48954	49019	0.56	-	.	transcript_id "g10.t1"; gene_id "g10";
ctg1	AUGUSTUS	CDS	49020	49146	0.83	-	0	transcript_id "g10.t1"; gene_id "g10";
ctg1	AUGUSTUS	exon	49020	49146	.	-	.	transcript_id "g10.t1"; gene_id "g10";
ctg1	AUGUSTUS	intron	49147	49215	1	-	.	transcript_id "g10.t1"; gene_id "g10";
ctg1	AUGUSTUS	CDS	49216	49493	0.55	-	2	transcript_id "g10.t1"; gene_id "g10";
ctg1	AUGUSTUS	exon	49216	49493	.	-	.	transcript_id "g10.t1"; gene_id "g10";
ctg1	AUGUSTUS	intron	49494	49561	0.55	-	.	transcript_id "g10.t1"; gene_id "g10";
ctg1	AUGUSTUS	CDS	49562	49587	0.68	-	1	transcript_id "g10.t1"; gene_id "g10";
ctg1	AUGUSTUS	exon	49562	49587	.	-	.	transcript_id "g10.t1"; gene_id "g10";
ctg1	AUGUSTUS	intron	49588	49645	0.68	-	.	transcript_id "g10.t1"; gene_id "g10";
ctg1	AUGUSTUS	CDS	49646	49694	0.93	-	2	transcript_id "g10.t1"; gene_id "g10";
ctg1	AUGUSTUS	exon	49646	49694	.	-	.	transcript_id "g10.t1"; gene_id "g10";
ctg1	AUGUSTUS	intron	49695	49748	0.93	-	.	transcript_id "g10.t1"; gene_id "g10";
ctg1	AUGUSTUS	CDS	49749	49775	0.97	-	2	transcript_id "g10.t1"; gene_id "g10";
ctg1	AUGUSTUS	exon	49749	49775	.	-	.	transcript_id "g10.t1"; gene_id "g10";
ctg1	AUGUSTUS	intron	49776	49830	0.93	-	.	transcript_id "g10.t1"; gene_id "g10";
ctg1	AUGUSTUS	CDS	49831	49845	0.94	-	2	transcript_id "g10.t1"; gene_id "g10";
ctg1	AUGUSTUS	exon	49831	49845	.	-	.	transcript_id "g10.t1"; gene_id "g10";
ctg1	AUGUSTUS	intron	49846	49901	0.94	-	.	transcript_id "g10.t1"; gene_id "g10";
ctg1	AUGUSTUS	CDS	49902	49956	0.95	-	0	transcript_id "g10.t1"; gene_id "g10";
ctg1	AUGUSTUS	exon	49902	49956	.	-	.	transcript_id "g10.t1"; gene_id "g10";
ctg1	AUGUSTUS	intron	49957	50012	0.95	-	.	transcript_id "g10.t1"; gene_id "g10";
ctg1	AUGUSTUS	CDS	50013	50183	0.78	-	0	transcript_id "g10.t1"; gene_id "g10";
ctg1	AUGUSTUS	exon	50013	50183	.	-	.	transcript_id "g10.t1"; gene_id "g10";
ctg1	AUGUSTUS	start_codon	50181	50183	.	-	0	transcript_id "g10.t1"; gene_id "g10";
ctg1	AUGUSTUS	gene	50802	53951	0.61	-	.	g11
ctg1	AUGUSTUS	transcript	50802	53951	0.61	-	.	g11.t1
ctg1	AUGUSTUS	stop_codon	50802	50804	.	-	0	transcript_id "g11.t1"; gene_id "g11";
ctg1	AUGUSTUS	CDS	50802	50864	0.92	-	0	transcript_id "g11.t1"; gene_id "g11";
ctg1	AUGUSTUS	exon	50802	50864	.	-	.	transcript_id "g11.t1"; gene_id "g11";
ctg1	AUGUSTUS	intron	50865	50928	1	-	.	transcript_id "g11.t1"; gene_id "g11";
ctg1	AUGUSTUS	CDS	50929	51076	1	-	1	transcript_id "g11.t1"; gene_id "g11";
ctg1	AUGUSTUS	exon	50929	51076	.	-	.	transcript_id "g11.t1"; gene_id "g11";
ctg1	AUGUSTUS	intron	51077	51144	1	-	.	transcript_id "g11.t1"; gene_id "g11";
ctg1	AUGUSTUS	CDS	51145	51258	0.99	-	1	transcript_id "g11.t1"; gene_id "g11";
ctg1	AUGUSTUS	exon	51145	51258	.	-	.	transcript_id "g11.t1"; gene_id "g11";
ctg1	AUGUSTUS	intron	51259	51320	0.99	-	.	transcript_id "g11.t1"; gene_id "g11";
ctg1	AUGUSTUS	CDS	51321	51343	1	-	0	transcript_id "g11.t1"; gene_id "g11";
ctg1	AUGUSTUS	exon	51321	51343	.	-	.	transcript_id "g11.t1"; gene_id "g11";
ctg1	AUGUSTUS	intron	51344	51477	0.8	-	.	transcript_id "g11.t1"; gene_id "g11";
ctg1	AUGUSTUS	CDS	51478	51524	1	-	2	transcript_id "g11.t1"; gene_id "g11";
ctg1	AUGUSTUS	exon	51478	51524	.	-	.	transcript_id "g11.t1"; gene_id "g11";
ctg1	AUGUSTUS	intron	51525	51592	1	-	.	transcript_id "g11.t1"; gene_id "g11";
ctg1	AUGUSTUS	CDS	51593	52056	1	-	1	transcript_id "g11.t1"; gene_id "g11";
ctg1	AUGUSTUS	exon	51593	52056	.	-	.	transcript_id "g11.t1"; gene_id "g11";
ctg1	AUGUSTUS	intron	52057	52126	1	-	.	transcript_id "g11.t1"; gene_id "g11";
ctg1	AUGUSTUS	CDS	52127	52271	1	-	2	transcript_id "g11.t1"; gene_id "g11";
ctg1	AUGUSTUS	exon	52127	52271	.	-	.	transcript_id "g11.t1"; gene_id "g11";
ctg1	AUGUSTUS	intron	52272	52325	1	-	.	transcript_id "g11.t1"; gene_id "g11";
ctg1	AUGUSTUS	CDS	52326	52381	1	-	1	transcript_id "g11.t1"; gene_id "g11";
ctg1	AUGUSTUS	exon	52326	52381	.	-	.	transcript_id "g11.t1"; gene_id "g11";
ctg1	AUGUSTUS	intron	52382	52437	1	-	.	transcript_id "g11.t1"; gene_id "g11";
ctg1	AUGUSTUS	CDS	52438	52600	1	-	2	transcript_id "g11.t1"; gene_id "g11";
ctg1	AUGUSTUS	exon	52438	52600	.	-	.	transcript_id "g11.t1"; gene_id "g11";
ctg1	AUGUSTUS	intron	52601	52664	1	-	.	transcript_id "g11.t1"; gene_id "g11";
ctg1	AUGUSTUS	CDS	52665	52767	1	-	0	transcript_id "g11.t1"; gene_id "g11";
ctg1	AUGUSTUS	exon	52665	52767	.	-	.	transcript_id "g11.t1"; gene_id "g11";
ctg1	AUGUSTUS	intron	52768	52827	1	-	.	transcript_id "g11.t1"; gene_id "g11";
ctg1	AUGUSTUS	CDS	52828	52930	1	-	1	transcript_id "g11.t1"; gene_id "g11";
ctg1	AUGUSTUS	exon	52828	52930	.	-	.	transcript_id "g11.t1"; gene_id "g11";
ctg1	AUGUSTUS	intron	52931	52998	1	-	.	transcript_id "g11.t1"; gene_id "g11";
ctg1	AUGUSTUS	CDS	52999	53134	0.84	-	2	transcript_id "g11.t1"; gene_id "g11";
ctg1	AUGUSTUS	exon	52999	53134	.	-	.	transcript_id "g11.t1"; gene_id "g11";
ctg1	AUGUSTUS	intron	53135	53224	0.84	-	.	transcript_id "g11.t1"; gene_id "g11";
ctg1	AUGUSTUS	CDS	53225	53951	0.8	-	0	transcript_id "g11.t1"; gene_id "g11";
ctg1	AUGUSTUS	exon	53225	53951	.	-	.	transcript_id "g11.t1"; gene_id "g11";
ctg1	AUGUSTUS	start_codon	53949	53951	.	-	0	transcript_id "g11.t1"; gene_id "g11";
ctg1	AUGUSTUS	gene	54665	55370	1	-	.	g12
ctg1	AUGUSTUS	transcript	54665	55370	1	-	.	g12.t1
ctg1	AUGUSTUS	stop_codon	54665	54667	.	-	0	transcript_id "g12.t1"; gene_id "g12";
ctg1	AUGUSTUS	CDS	54665	54726	1	-	2	transcript_id "g12.t1"; gene_id "g12";
ctg1	AUGUSTUS	exon	54665	54726	.	-	.	transcript_id "g12.t1"; gene_id "g12";
ctg1	AUGUSTUS	intron	54727	54781	1	-	.	transcript_id "g12.t1"; gene_id "g12";
ctg1	AUGUSTUS	CDS	54782	54878	1	-	0	transcript_id "g12.t1"; gene_id "g12";
ctg1	AUGUSTUS	exon	54782	54878	.	-	.	transcript_id "g12.t1"; gene_id "g12";
ctg1	AUGUSTUS	intron	54879	54985	1	-	.	transcript_id "g12.t1"; gene_id "g12";
ctg1	AUGUSTUS	CDS	54986	55087	1	-	0	transcript_id "g12.t1"; gene_id "g12";
ctg1	AUGUSTUS	exon	54986	55087	.	-	.	transcript_id "g12.t1"; gene_id "g12";
ctg1	AUGUSTUS	intron	55088	55159	1	-	.	transcript_id "g12.t1"; gene_id "g12";
ctg1	AUGUSTUS	CDS	55160	55315	1	-	0	transcript_id "g12.t1"; gene_id "g12";
ctg1	AUGUSTUS	exon	55160	55315	.	-	.	transcript_id "g12.t1"; gene_id "g12";
ctg1	AUGUSTUS	intron	55316	55367	1	-	.	transcript_id "g12.t1"; gene_id "g12";
ctg1	AUGUSTUS	CDS	55368	55370	1	-	0	transcript_id "g12.t1"; gene_id "g12";
ctg1	AUGUSTUS	exon	55368	55370	.	-	.	transcript_id "g12.t1"; gene_id "g12";
ctg1	AUGUSTUS	start_codon	55368	55370	.	-	0	transcript_id "g12.t1"; gene_id "g12";
ctg1	AUGUSTUS	gene	102352	104334	0.78	+	.	g13
ctg1	AUGUSTUS	transcript	102352	104334	0.78	+	.	g13.t1
ctg1	AUGUSTUS	start_codon	102352	102354	.	+	0	transcript_id "g13.t1"; gene_id "g13";
ctg1	AUGUSTUS	CDS	102352	102700	0.86	+	0	transcript_id "g13.t1"; gene_id "g13";
ctg1	AUGUSTUS	exon	102352	102700	.	+	.	transcript_id "g13.t1"; gene_id "g13";
ctg1	AUGUSTUS	intron	102701	102750	1	+	.	transcript_id "g13.t1"; gene_id "g13";
ctg1	AUGUSTUS	CDS	102751	102873	1	+	2	transcript_id "g13.t1"; gene_id "g13";
ctg1	AUGUSTUS	exon	102751	102873	.	+	.	transcript_id "g13.t1"; gene_id "g13";
ctg1	AUGUSTUS	intron	102874	102920	0.91	+	.	transcript_id "g13.t1"; gene_id "g13";
ctg1	AUGUSTUS	CDS	102921	103317	0.91	+	2	transcript_id "g13.t1"; gene_id "g13";
ctg1	AUGUSTUS	exon	102921	103317	.	+	.	transcript_id "g13.t1"; gene_id "g13";
ctg1	AUGUSTUS	intron	103318	103365	1	+	.	transcript_id "g13.t1"; gene_id "g13";
ctg1	AUGUSTUS	CDS	103366	104015	1	+	1	transcript_id "g13.t1"; gene_id "g13";
ctg1	AUGUSTUS	exon	103366	104015	.	+	.	transcript_id "g13.t1"; gene_id "g13";
ctg1	AUGUSTUS	intron	104016	104074	1	+	.	transcript_id "g13.t1"; gene_id "g13";
ctg1	AUGUSTUS	CDS	104075	104171	1	+	2	transcript_id "g13.t1"; gene_id "g13";
ctg1	AUGUSTUS	exon	104075	104171	.	+	.	transcript_id "g13.t1"; gene_id "g13";
ctg1	AUGUSTUS	intron	104172	104225	1	+	.	transcript_id "g13.t1"; gene_id "g13";
ctg1	AUGUSTUS	CDS	104226	104334	1	+	1	transcript_id "g13.t1"; gene_id "g13";
ctg1	AUGUSTUS	exon	104226	104334	.	+	.	transcript_id "g13.t1"; gene_id "g13";
ctg1	AUGUSTUS	stop_codon	104332	104334	.	+	0	transcript_id "g13.t1"; gene_id "g13";
ctg1	AUGUSTUS	gene	112475	114243	0.45	+	.	g14
ctg1	AUGUSTUS	transcript	112475	114243	0.45	+	.	g14.t1
ctg1	AUGUSTUS	start_codon	112475	112477	.	+	0	transcript_id "g14.t1"; gene_id "g14";
ctg1	AUGUSTUS	CDS	112475	112806	0.45	+	0	transcript_id "g14.t1"; gene_id "g14";
ctg1	AUGUSTUS	exon	112475	112806	.	+	.	transcript_id "g14.t1"; gene_id "g14";
ctg1	AUGUSTUS	intron	112807	112871	0.54	+	.	transcript_id "g14.t1"; gene_id "g14";
ctg1	AUGUSTUS	CDS	112872	114243	0.54	+	1	transcript_id "g14.t1"; gene_id "g14";
ctg1	AUGUSTUS	exon	112872	114243	.	+	.	transcript_id "g14.t1"; gene_id "g14";
ctg1	AUGUSTUS	stop_codon	114241	114243	.	+	0	transcript_id "g14.t1"; gene_id "g14";
ctg1	AUGUSTUS	gene	114386	116406	0.3	-	.	g15
ctg1	AUGUSTUS	transcript	114386	116406	0.3	-	.	g15.t1
ctg1	AUGUSTUS	stop_codon	114386	114388	.	-	0	transcript_id "g15.t1"; gene_id "g15";
ctg1	AUGUSTUS	CDS	114386	115231	0.6	-	0	transcript_id "g15.t1"; gene_id "g15";
ctg1	AUGUSTUS	exon	114386	115231	.	-	.	transcript_id "g15.t1"; gene_id "g15";
ctg1	AUGUSTUS	intron	115232	115325	0.73	-	.	transcript_id "g15.t1"; gene_id "g15";
ctg1	AUGUSTUS	CDS	115326	115926	0.75	-	1	transcript_id "g15.t1"; gene_id "g15";
ctg1	AUGUSTUS	exon	115326	115926	.	-	.	transcript_id "g15.t1"; gene_id "g15";
ctg1	AUGUSTUS	intron	115927	115987	0.93	-	.	transcript_id "g15.t1"; gene_id "g15";
ctg1	AUGUSTUS	CDS	115988	116406	0.56	-	0	transcript_id "g15.t1"; gene_id "g15";
ctg1	AUGUSTUS	exon	115988	116406	.	-	.	transcript_id "g15.t1"; gene_id "g15";
ctg1	AUGUSTUS	start_codon	116404	116406	.	-	0	transcript_id "g15.t1"; gene_id "g15";
ctg1	AUGUSTUS	gene	122023	126545	0.08	-	.	g16
ctg1	AUGUSTUS	transcript	122023	126545	0.08	-	.	g16.t1
ctg1	AUGUSTUS	stop_codon	122023	122025	.	-	0	transcript_id "g16.t1"; gene_id "g16";
ctg1	AUGUSTUS	CDS	122023	122423	0.99	-	2	transcript_id "g16.t1"; gene_id "g16";
ctg1	AUGUSTUS	exon	122023	122423	.	-	.	transcript_id "g16.t1"; gene_id "g16";
ctg1	AUGUSTUS	intron	122424	122478	0.7	-	.	transcript_id "g16.t1"; gene_id "g16";
ctg1	AUGUSTUS	CDS	122479	122673	0.7	-	2	transcript_id "g16.t1"; gene_id "g16";
ctg1	AUGUSTUS	exon	122479	122673	.	-	.	transcript_id "g16.t1"; gene_id "g16";
ctg1	AUGUSTUS	intron	122674	122735	0.7	-	.	transcript_id "g16.t1"; gene_id "g16";
ctg1	AUGUSTUS	CDS	122736	122865	0.98	-	0	transcript_id "g16.t1"; gene_id "g16";
ctg1	AUGUSTUS	exon	122736	122865	.	-	.	transcript_id "g16.t1"; gene_id "g16";
ctg1	AUGUSTUS	intron	122866	122925	0.89	-	.	transcript_id "g16.t1"; gene_id "g16";
ctg1	AUGUSTUS	CDS	122926	123140	0.47	-	2	transcript_id "g16.t1"; gene_id "g16";
ctg1	AUGUSTUS	exon	122926	123140	.	-	.	transcript_id "g16.t1"; gene_id "g16";
ctg1	AUGUSTUS	intron	123141	123188	0.53	-	.	transcript_id "g16.t1"; gene_id "g16";
ctg1	AUGUSTUS	CDS	123189	123356	0.92	-	2	transcript_id "g16.t1"; gene_id "g16";
ctg1	AUGUSTUS	exon	123189	123356	.	-	.	transcript_id "g16.t1"; gene_id "g16";
ctg1	AUGUSTUS	intron	123357	123412	0.93	-	.	transcript_id "g16.t1"; gene_id "g16";
ctg1	AUGUSTUS	CDS	123413	123670	1	-	2	transcript_id "g16.t1"; gene_id "g16";
ctg1	AUGUSTUS	exon	123413	123670	.	-	.	transcript_id "g16.t1"; gene_id "g16";
ctg1	AUGUSTUS	intron	123671	123724	0.73	-	.	transcript_id "g16.t1"; gene_id "g16";
ctg1	AUGUSTUS	CDS	123725	123837	0.73	-	1	transcript_id "g16.t1"; gene_id "g16";
ctg1	AUGUSTUS	exon	123725	123837	.	-	.	transcript_id "g16.t1"; gene_id "g16";
ctg1	AUGUSTUS	intron	123838	123890	1	-	.	transcript_id "g16.t1"; gene_id "g16";
ctg1	AUGUSTUS	CDS	123891	124212	0.63	-	2	transcript_id "g16.t1"; gene_id "g16";
ctg1	AUGUSTUS	exon	123891	124212	.	-	.	transcript_id "g16.t1"; gene_id "g16";
ctg1	AUGUSTUS	intron	124213	126016	0.24	-	.	transcript_id "g16.t1"; gene_id "g16";
ctg1	AUGUSTUS	CDS	126017	126545	0.64	-	0	transcript_id "g16.t1"; gene_id "g16";
ctg1	AUGUSTUS	exon	126017	126545	.	-	.	transcript_id "g16.t1"; gene_id "g16";
ctg1	AUGUSTUS	start_codon	126543	126545	.	-	0	transcript_id "g16.t1"; gene_id "g16";
ctg1	AUGUSTUS	gene	128688	129981	0.58	-	.	g17
ctg1	AUGUSTUS	transcript	128688	129981	0.58	-	.	g17.t1
ctg1	AUGUSTUS	stop_codon	128688	128690	.	-	0	transcript_id "g17.t1"; gene_id "g17";
ctg1	AUGUSTUS	CDS	128688	128761	1	-	2	transcript_id "g17.t1"; gene_id "g17";
ctg1	AUGUSTUS	exon	128688	128761	.	-	.	transcript_id "g17.t1"; gene_id "g17";
ctg1	AUGUSTUS	intron	128762	128821	0.94	-	.	transcript_id "g17.t1"; gene_id "g17";
ctg1	AUGUSTUS	CDS	128822	128884	0.94	-	2	transcript_id "g17.t1"; gene_id "g17";
ctg1	AUGUSTUS	exon	128822	128884	.	-	.	transcript_id "g17.t1"; gene_id "g17";
ctg1	AUGUSTUS	intron	128885	128978	1	-	.	transcript_id "g17.t1"; gene_id "g17";
ctg1	AUGUSTUS	CDS	128979	129329	1	-	2	transcript_id "g17.t1"; gene_id "g17";
ctg1	AUGUSTUS	exon	128979	129329	.	-	.	transcript_id "g17.t1"; gene_id "g17";
ctg1	AUGUSTUS	intron	129330	129411	1	-	.	transcript_id "g17.t1"; gene_id "g17";
ctg1	AUGUSTUS	CDS	129412	129527	1	-	1	transcript_id "g17.t1"; gene_id "g17";
ctg1	AUGUSTUS	exon	129412	129527	.	-	.	transcript_id "g17.t1"; gene_id "g17";
ctg1	AUGUSTUS	intron	129528	129620	0.94	-	.	transcript_id "g17.t1"; gene_id "g17";
ctg1	AUGUSTUS	CDS	129621	129653	0.94	-	1	transcript_id "g17.t1"; gene_id "g17";
ctg1	AUGUSTUS	exon	129621	129653	.	-	.	transcript_id "g17.t1"; gene_id "g17";
ctg1	AUGUSTUS	intron	129654	129716	0.94	-	.	transcript_id "g17.t1"; gene_id "g17";
ctg1	AUGUSTUS	CDS	129717	129881	1	-	1	transcript_id "g17.t1"; gene_id "g17";
ctg1	AUGUSTUS	exon	129717	129881	.	-	.	transcript_id "g17.t1"; gene_id "g17";
ctg1	AUGUSTUS	intron	129882	129949	1	-	.	transcript_id "g17.t1"; gene_id "g17";
ctg1	AUGUSTUS	CDS	129950	129981	0.65	-	0	transcript_id "g17.t1"; gene_id "g17";
ctg1	AUGUSTUS	exon	129950	129981	.	-	.	transcript_id "g17.t1"; gene_id "g17";
ctg1	AUGUSTUS	start_codon	129979	129981	.	-	0	transcript_id "g17.t1"; gene_id "g17";
ctg1	AUGUSTUS	gene	131209	134642	0.23	-	.	g18
ctg1	AUGUSTUS	transcript	131209	134642	0.23	-	.	g18.t1
ctg1	AUGUSTUS	stop_codon	131209	131211	.	-	0	transcript_id "g18.t1"; gene_id "g18";
ctg1	AUGUSTUS	CDS	131209	131535	0.96	-	0	transcript_id "g18.t1"; gene_id "g18";
ctg1	AUGUSTUS	exon	131209	131535	.	-	.	transcript_id "g18.t1"; gene_id "g18";
ctg1	AUGUSTUS	intron	131536	131595	0.96	-	.	transcript_id "g18.t1"; gene_id "g18";
ctg1	AUGUSTUS	CDS	131596	131734	0.89	-	1	transcript_id "g18.t1"; gene_id "g18";
ctg1	AUGUSTUS	exon	131596	131734	.	-	.	transcript_id "g18.t1"; gene_id "g18";
ctg1	AUGUSTUS	intron	131735	131817	0.93	-	.	transcript_id "g18.t1"; gene_id "g18";
ctg1	AUGUSTUS	CDS	131818	132113	1	-	0	transcript_id "g18.t1"; gene_id "g18";
ctg1	AUGUSTUS	exon	131818	132113	.	-	.	transcript_id "g18.t1"; gene_id "g18";
ctg1	AUGUSTUS	intron	132114	132173	1	-	.	transcript_id "g18.t1"; gene_id "g18";
ctg1	AUGUSTUS	CDS	132174	132286	1	-	2	transcript_id "g18.t1"; gene_id "g18";
ctg1	AUGUSTUS	exon	132174	132286	.	-	.	transcript_id "g18.t1"; gene_id "g18";
ctg1	AUGUSTUS	intron	132287	132334	0.99	-	.	transcript_id "g18.t1"; gene_id "g18";
ctg1	AUGUSTUS	CDS	132335	132406	0.99	-	2	transcript_id "g18.t1"; gene_id "g18";
ctg1	AUGUSTUS	exon	132335	132406	.	-	.	transcript_id "g18.t1"; gene_id "g18";
ctg1	AUGUSTUS	intron	132407	132475	0.99	-	.	transcript_id "g18.t1"; gene_id "g18";
ctg1	AUGUSTUS	CDS	132476	133004	0.94	-	0	transcript_id "g18.t1"; gene_id "g18";
ctg1	AUGUSTUS	exon	132476	133004	.	-	.	transcript_id "g18.t1"; gene_id "g18";
ctg1	AUGUSTUS	intron	133005	133064	0.94	-	.	transcript_id "g18.t1"; gene_id "g18";
ctg1	AUGUSTUS	CDS	133065	133169	0.47	-	0	transcript_id "g18.t1"; gene_id "g18";
ctg1	AUGUSTUS	exon	133065	133169	.	-	.	transcript_id "g18.t1"; gene_id "g18";
ctg1	AUGUSTUS	intron	133170	133513	0.49	-	.	transcript_id "g18.t1"; gene_id "g18";
ctg1	AUGUSTUS	CDS	133514	133924	0.96	-	0	transcript_id "g18.t1"; gene_id "g18";
ctg1	AUGUSTUS	exon	133514	133924	.	-	.	transcript_id "g18.t1"; gene_id "g18";
ctg1	AUGUSTUS	intron	133925	133991	1	-	.	transcript_id "g18.t1"; gene_id "g18";
ctg1	AUGUSTUS	CDS	133992	134247	1	-	1	transcript_id "g18.t1"; gene_id "g18";
ctg1	AUGUSTUS	exon	133992	134247	.	-	.	transcript_id "g18.t1"; gene_id "g18";
ctg1	AUGUSTUS	intron	134248	134305	1	-	.	transcript_id "g18.t1"; gene_id "g18";
ctg1	AUGUSTUS	CDS	134306	134529	0.77	-	0	transcript_id "g18.t1"; gene_id "g18";
ctg1	AUGUSTUS	exon	134306	134529	.	-	.	transcript_id "g18.t1"; gene_id "g18";
ctg1	AUGUSTUS	intron	134530	134597	0.74	-	.	transcript_id "g18.t1"; gene_id "g18";
ctg1	AUGUSTUS	CDS	134598	134642	0.56	-	0	transcript_id "g18.t1"; gene_id "g18";
ctg1	AUGUSTUS	exon	134598	134642	.	-	.	transcript_id "g18.t1"; gene_id "g18";
ctg1	AUGUSTUS	start_codon	134640	134642	.	-	0	transcript_id "g18.t1"; gene_id "g18";
ctg1	AUGUSTUS	gene	137942	141748	0.19	+	.	g19
ctg1	AUGUSTUS	transcript	137942	141748	0.19	+	.	g19.t1
ctg1	AUGUSTUS	start_codon	137942	137944	.	+	0	transcript_id "g19.t1"; gene_id "g19";
ctg1	AUGUSTUS	CDS	137942	138049	0.95	+	0	transcript_id "g19.t1"; gene_id "g19";
ctg1	AUGUSTUS	exon	137942	138049	.	+	.	transcript_id "g19.t1"; gene_id "g19";
ctg1	AUGUSTUS	intron	138050	138102	0.99	+	.	transcript_id "g19.t1"; gene_id "g19";
ctg1	AUGUSTUS	CDS	138103	138146	0.99	+	0	transcript_id "g19.t1"; gene_id "g19";
ctg1	AUGUSTUS	exon	138103	138146	.	+	.	transcript_id "g19.t1"; gene_id "g19";
ctg1	AUGUSTUS	intron	138147	138197	0.99	+	.	transcript_id "g19.t1"; gene_id "g19";
ctg1	AUGUSTUS	CDS	138198	138243	0.99	+	1	transcript_id "g19.t1"; gene_id "g19";
ctg1	AUGUSTUS	exon	138198	138243	.	+	.	transcript_id "g19.t1"; gene_id "g19";
ctg1	AUGUSTUS	intron	138244	138296	0.99	+	.	transcript_id "g19.t1"; gene_id "g19";
ctg1	AUGUSTUS	CDS	138297	138355	0.99	+	0	transcript_id "g19.t1"; gene_id "g19";
ctg1	AUGUSTUS	exon	138297	138355	.	+	.	transcript_id "g19.t1"; gene_id "g19";
ctg1	AUGUSTUS	intron	138356	138414	0.99	+	.	transcript_id "g19.t1"; gene_id "g19";
ctg1	AUGUSTUS	CDS	138415	138470	1	+	1	transcript_id "g19.t1"; gene_id "g19";
ctg1	AUGUSTUS	exon	138415	138470	.	+	.	transcript_id "g19.t1"; gene_id "g19";
ctg1	AUGUSTUS	intron	138471	138519	1	+	.	transcript_id "g19.t1"; gene_id "g19";
ctg1	AUGUSTUS	CDS	138520	138598	1	+	2	transcript_id "g19.t1"; gene_id "g19";
ctg1	AUGUSTUS	exon	138520	138598	.	+	.	transcript_id "g19.t1"; gene_id "g19";
ctg1	AUGUSTUS	intron	138599	138660	1	+	.	transcript_id "g19.t1"; gene_id "g19";
ctg1	AUGUSTUS	CDS	138661	139100	1	+	1	transcript_id "g19.t1"; gene_id "g19";
ctg1	AUGUSTUS	exon	138661	139100	.	+	.	transcript_id "g19.t1"; gene_id "g19";
ctg1	AUGUSTUS	intron	139101	139189	1	+	.	transcript_id "g19.t1"; gene_id "g19";
ctg1	AUGUSTUS	CDS	139190	139365	1	+	2	transcript_id "g19.t1"; gene_id "g19";
ctg1	AUGUSTUS	exon	139190	139365	.	+	.	transcript_id "g19.t1"; gene_id "g19";
ctg1	AUGUSTUS	intron	139366	139446	0.98	+	.	transcript_id "g19.t1"; gene_id "g19";
ctg1	AUGUSTUS	CDS	139447	139540	0.57	+	0	transcript_id "g19.t1"; gene_id "g19";
ctg1	AUGUSTUS	exon	139447	139540	.	+	.	transcript_id "g19.t1"; gene_id "g19";
ctg1	AUGUSTUS	intron	139541	140487	0.39	+	.	transcript_id "g19.t1"; gene_id "g19";
ctg1	AUGUSTUS	CDS	140488	140587	0.43	+	2	transcript_id "g19.t1"; gene_id "g19";
ctg1	AUGUSTUS	exon	140488	140587	.	+	.	transcript_id "g19.t1"; gene_id "g19";
ctg1	AUGUSTUS	intron	140588	140668	0.53	+	.	transcript_id "g19.t1"; gene_id "g19";
ctg1	AUGUSTUS	CDS	140669	140837	0.53	+	1	transcript_id "g19.t1"; gene_id "g19";
ctg1	AUGUSTUS	exon	140669	140837	.	+	.	transcript_id "g19.t1"; gene_id "g19";
ctg1	AUGUSTUS	intron	140838	140897	0.33	+	.	transcript_id "g19.t1"; gene_id "g19";
ctg1	AUGUSTUS	CDS	140898	140930	0.32	+	0	transcript_id "g19.t1"; gene_id "g19";
ctg1	AUGUSTUS	exon	140898	140930	.	+	.	transcript_id "g19.t1"; gene_id "g19";
ctg1	AUGUSTUS	intron	140931	141227	0.32	+	.	transcript_id "g19.t1"; gene_id "g19";
ctg1	AUGUSTUS	CDS	141228	141498	0.7	+	0	transcript_id "g19.t1"; gene_id "g19";
ctg1	AUGUSTUS	exon	141228	141498	.	+	.	transcript_id "g19.t1"; gene_id "g19";
ctg1	AUGUSTUS	intron	141499	141550	1	+	.	transcript_id "g19.t1"; gene_id "g19";
ctg1	AUGUSTUS	CDS	141551	141607	1	+	2	transcript_id "g19.t1"; gene_id "g19";
ctg1	AUGUSTUS	exon	141551	141607	.	+	.	transcript_id "g19.t1"; gene_id "g19";
ctg1	AUGUSTUS	intron	141608	141674	1	+	.	transcript_id "g19.t1"; gene_id "g19";
ctg1	AUGUSTUS	CDS	141675	141748	1	+	2	transcript_id "g19.t1"; gene_id "g19";
ctg1	AUGUSTUS	exon	141675	141748	.	+	.	transcript_id "g19.t1"; gene_id "g19";
ctg1	AUGUSTUS	stop_codon	141746	141748	.	+	0	transcript_id "g19.t1"; gene_id "g19";
ctg1	AUGUSTUS	gene	143856	145350	0.32	+	.	g20
ctg1	AUGUSTUS	transcript	143856	145350	0.32	+	.	g20.t1
ctg1	AUGUSTUS	start_codon	143856	143858	.	+	0	transcript_id "g20.t1"; gene_id "g20";
ctg1	AUGUSTUS	CDS	143856	144004	0.97	+	0	transcript_id "g20.t1"; gene_id "g20";
ctg1	AUGUSTUS	exon	143856	144004	.	+	.	transcript_id "g20.t1"; gene_id "g20";
ctg1	AUGUSTUS	intron	144005	144077	1	+	.	transcript_id "g20.t1"; gene_id "g20";
ctg1	AUGUSTUS	CDS	144078	144242	1	+	1	transcript_id "g20.t1"; gene_id "g20";
ctg1	AUGUSTUS	exon	144078	144242	.	+	.	transcript_id "g20.t1"; gene_id "g20";
ctg1	AUGUSTUS	intron	144243	144330	0.61	+	.	transcript_id "g20.t1"; gene_id "g20";
ctg1	AUGUSTUS	CDS	144331	144363	0.61	+	1	transcript_id "g20.t1"; gene_id "g20";
ctg1	AUGUSTUS	exon	144331	144363	.	+	.	transcript_id "g20.t1"; gene_id "g20";
ctg1	AUGUSTUS	intron	144364	144443	0.61	+	.	transcript_id "g20.t1"; gene_id "g20";
ctg1	AUGUSTUS	CDS	144444	144490	1	+	1	transcript_id "g20.t1"; gene_id "g20";
ctg1	AUGUSTUS	exon	144444	144490	.	+	.	transcript_id "g20.t1"; gene_id "g20";
ctg1	AUGUSTUS	intron	144491	144717	0.53	+	.	transcript_id "g20.t1"; gene_id "g20";
ctg1	AUGUSTUS	CDS	144718	145068	0.72	+	2	transcript_id "g20.t1"; gene_id "g20";
ctg1	AUGUSTUS	exon	144718	145068	.	+	.	transcript_id "g20.t1"; gene_id "g20";
ctg1	AUGUSTUS	intron	145069	145155	1	+	.	transcript_id "g20.t1"; gene_id "g20";
ctg1	AUGUSTUS	CDS	145156	145218	1	+	2	transcript_id "g20.t1"; gene_id "g20";
ctg1	AUGUSTUS	exon	145156	145218	.	+	.	transcript_id "g20.t1"; gene_id "g20";
ctg1	AUGUSTUS	intron	145219	145276	1	+	.	transcript_id "g20.t1"; gene_id "g20";
ctg1	AUGUSTUS	CDS	145277	145350	1	+	2	transcript_id "g20.t1"; gene_id "g20";
ctg1	AUGUSTUS	exon	145277	145350	.	+	.	transcript_id "g20.t1"; gene_id "g20";
ctg1	AUGUSTUS	stop_codon	145348	145350	.	+	0	transcript_id "g20.t1"; gene_id "g20";
ctg1	AUGUSTUS	gene	145825	147459	0.68	-	.	g21
ctg1	AUGUSTUS	transcript	145825	147459	0.68	-	.	g21.t1
ctg1	AUGUSTUS	stop_codon	145825	145827	.	-	0	transcript_id "g21.t1"; gene_id "g21";
ctg1	AUGUSTUS	CDS	145825	147459	0.68	-	0	transcript_id "g21.t1"; gene_id "g21";
ctg1	AUGUSTUS	exon	145825	147459	.	-	.	transcript_id "g21.t1"; gene_id "g21";
ctg1	AUGUSTUS	start_codon	147457	147459	.	-	0	transcript_id "g21.t1"; gene_id "g21";
ctg1	AUGUSTUS	gene	149164	150174	0.48	-	.	g22
ctg1	AUGUSTUS	transcript	149164	150174	0.48	-	.	g22.t1
ctg1	AUGUSTUS	stop_codon	149164	149166	.	-	0	transcript_id "g22.t1"; gene_id "g22";
ctg1	AUGUSTUS	CDS	149164	150174	0.48	-	0	transcript_id "g22.t1"; gene_id "g22";
ctg1	AUGUSTUS	exon	149164	150174	.	-	.	transcript_id "g22.t1"; gene_id "g22";
ctg1	AUGUSTUS	start_codon	150172	150174	.	-	0	transcript_id "g22.t1"; gene_id "g22";
ctg1	AUGUSTUS	gene	151336	153320	1	-	.	g23
ctg1	AUGUSTUS	transcript	151336	153320	1	-	.	g23.t1
ctg1	AUGUSTUS	stop_codon	151336	151338	.	-	0	transcript_id "g23.t1"; gene_id "g23";
ctg1	AUGUSTUS	CDS	151336	151384	1	-	1	transcript_id "g23.t1"; gene_id "g23";
ctg1	AUGUSTUS	exon	151336	151384	.	-	.	transcript_id "g23.t1"; gene_id "g23";
ctg1	AUGUSTUS	intron	151385	151449	1	-	.	transcript_id "g23.t1"; gene_id "g23";
ctg1	AUGUSTUS	CDS	151450	151847	1	-	0	transcript_id "g23.t1"; gene_id "g23";
ctg1	AUGUSTUS	exon	151450	151847	.	-	.	transcript_id "g23.t1"; gene_id "g23";
ctg1	AUGUSTUS	intron	151848	151914	1	-	.	transcript_id "g23.t1"; gene_id "g23";
ctg1	AUGUSTUS	CDS	151915	152083	1	-	1	transcript_id "g23.t1"; gene_id "g23";
ctg1	AUGUSTUS	exon	151915	152083	.	-	.	transcript_id "g23.t1"; gene_id "g23";
ctg1	AUGUSTUS	intron	152084	152136	1	-	.	transcript_id "g23.t1"; gene_id "g23";
ctg1	AUGUSTUS	CDS	152137	152506	1	-	2	transcript_id "g23.t1"; gene_id "g23";
ctg1	AUGUSTUS	exon	152137	152506	.	-	.	transcript_id "g23.t1"; gene_id "g23";
ctg1	AUGUSTUS	intron	152507	152566	1	-	.	transcript_id "g23.t1"; gene_id "g23";
ctg1	AUGUSTUS	CDS	152567	152964	1	-	1	transcript_id "g23.t1"; gene_id "g23";
ctg1	AUGUSTUS	exon	152567	152964	.	-	.	transcript_id "g23.t1"; gene_id "g23";
ctg1	AUGUSTUS	intron	152965	153201	1	-	.	transcript_id "g23.t1"; gene_id "g23";
ctg1	AUGUSTUS	CDS	153202	153320	1	-	0	transcript_id "g23.t1"; gene_id "g23";
ctg1	AUGUSTUS	exon	153202	153320	.	-	.	transcript_id "g23.t1"; gene_id "g23";
ctg1	AUGUSTUS	start_codon	153318	153320	.	-	0	transcript_id "g23.t1"; gene_id "g23";
ctg1	AUGUSTUS	gene	154418	155700	0.79	-	.	g24
ctg1	AUGUSTUS	transcript	154418	155700	0.79	-	.	g24.t1
ctg1	AUGUSTUS	stop_codon	154418	154420	.	-	0	transcript_id "g24.t1"; gene_id "g24";
ctg1	AUGUSTUS	CDS	154418	154644	0.93	-	2	transcript_id "g24.t1"; gene_id "g24";
ctg1	AUGUSTUS	exon	154418	154644	.	-	.	transcript_id "g24.t1"; gene_id "g24";
ctg1	AUGUSTUS	intron	154645	154787	0.93	-	.	transcript_id "g24.t1"; gene_id "g24";
ctg1	AUGUSTUS	CDS	154788	155012	0.94	-	2	transcript_id "g24.t1"; gene_id "g24";
ctg1	AUGUSTUS	exon	154788	155012	.	-	.	transcript_id "g24.t1"; gene_id "g24";
ctg1	AUGUSTUS	intron	155013	155379	0.95	-	.	transcript_id "g24.t1"; gene_id "g24";
ctg1	AUGUSTUS	CDS	155380	155467	0.95	-	0	transcript_id "g24.t1"; gene_id "g24";
ctg1	AUGUSTUS	exon	155380	155467	.	-	.	transcript_id "g24.t1"; gene_id "g24";
ctg1	AUGUSTUS	intron	155468	155552	0.94	-	.	transcript_id "g24.t1"; gene_id "g24";
ctg1	AUGUSTUS	CDS	155553	155568	0.92	-	1	transcript_id "g24.t1"; gene_id "g24";
ctg1	AUGUSTUS	exon	155553	155568	.	-	.	transcript_id "g24.t1"; gene_id "g24";
ctg1	AUGUSTUS	intron	155569	155641	0.92	-	.	transcript_id "g24.t1"; gene_id "g24";
ctg1	AUGUSTUS	CDS	155642	155700	0.85	-	0	transcript_id "g24.t1"; gene_id "g24";
ctg1	AUGUSTUS	exon	155642	155700	.	-	.	transcript_id "g24.t1"; gene_id "g24";
ctg1	AUGUSTUS	start_codon	155698	155700	.	-	0	transcript_id "g24.t1"; gene_id "g24";
ctg1	AUGUSTUS	gene	169854	171728	0.23	-	.	g25
ctg1	AUGUSTUS	transcript	169854	171728	0.23	-	.	g25.t1
ctg1	AUGUSTUS	stop_codon	169854	169856	.	-	0	transcript_id "g25.t1"; gene_id "g25";
ctg1	AUGUSTUS	CDS	169854	170255	0.67	-	0	transcript_id "g25.t1"; gene_id "g25";
ctg1	AUGUSTUS	exon	169854	170255	.	-	.	transcript_id "g25.t1"; gene_id "g25";
ctg1	AUGUSTUS	intron	170256	170322	1	-	.	transcript_id "g25.t1"; gene_id "g25";
ctg1	AUGUSTUS	CDS	170323	170491	1	-	1	transcript_id "g25.t1"; gene_id "g25";
ctg1	AUGUSTUS	exon	170323	170491	.	-	.	transcript_id "g25.t1"; gene_id "g25";
ctg1	AUGUSTUS	intron	170492	170544	1	-	.	transcript_id "g25.t1"; gene_id "g25";
ctg1	AUGUSTUS	CDS	170545	171372	0.33	-	1	transcript_id "g25.t1"; gene_id "g25";
ctg1	AUGUSTUS	exon	170545	171372	.	-	.	transcript_id "g25.t1"; gene_id "g25";
ctg1	AUGUSTUS	intron	171373	171609	0.55	-	.	transcript_id "g25.t1"; gene_id "g25";
ctg1	AUGUSTUS	CDS	171610	171728	0.98	-	0	transcript_id "g25.t1"; gene_id "g25";
ctg1	AUGUSTUS	exon	171610	171728	.	-	.	transcript_id "g25.t1"; gene_id "g25";
ctg1	AUGUSTUS	start_codon	171726	171728	.	-	0	transcript_id "g25.t1"; gene_id "g25";
ctg1	AUGUSTUS	gene	172825	174108	0.44	-	.	g26
ctg1	AUGUSTUS	transcript	172825	174108	0.44	-	.	g26.t1
ctg1	AUGUSTUS	stop_codon	172825	172827	.	-	0	transcript_id "g26.t1"; gene_id "g26";
ctg1	AUGUSTUS	CDS	172825	173096	0.89	-	2	transcript_id "g26.t1"; gene_id "g26";
ctg1	AUGUSTUS	exon	172825	173096	.	-	.	transcript_id "g26.t1"; gene_id "g26";
ctg1	AUGUSTUS	intron	173097	173195	0.88	-	.	transcript_id "g26.t1"; gene_id "g26";
ctg1	AUGUSTUS	CDS	173196	173420	0.96	-	2	transcript_id "g26.t1"; gene_id "g26";
ctg1	AUGUSTUS	exon	173196	173420	.	-	.	transcript_id "g26.t1"; gene_id "g26";
ctg1	AUGUSTUS	intron	173421	173787	0.91	-	.	transcript_id "g26.t1"; gene_id "g26";
ctg1	AUGUSTUS	CDS	173788	173875	0.92	-	0	transcript_id "g26.t1"; gene_id "g26";
ctg1	AUGUSTUS	exon	173788	173875	.	-	.	transcript_id "g26.t1"; gene_id "g26";
ctg1	AUGUSTUS	intron	173876	173960	0.88	-	.	transcript_id "g26.t1"; gene_id "g26";
ctg1	AUGUSTUS	CDS	173961	173976	0.84	-	1	transcript_id "g26.t1"; gene_id "g26";
ctg1	AUGUSTUS	exon	173961	173976	.	-	.	transcript_id "g26.t1"; gene_id "g26";
ctg1	AUGUSTUS	intron	173977	174049	0.73	-	.	transcript_id "g26.t1"; gene_id "g26";
ctg1	AUGUSTUS	CDS	174050	174108	0.54	-	0	transcript_id "g26.t1"; gene_id "g26";
ctg1	AUGUSTUS	exon	174050	174108	.	-	.	transcript_id "g26.t1"; gene_id "g26";
ctg1	AUGUSTUS	start_codon	174106	174108	.	-	0	transcript_id "g26.t1"; gene_id "g26";
ctg1	AUGUSTUS	gene	188262	190136	0.27	-	.	g27
ctg1	AUGUSTUS	transcript	188262	190136	0.27	-	.	g27.t1
ctg1	AUGUSTUS	stop_codon	188262	188264	.	-	0	transcript_id "g27.t1"; gene_id "g27";
ctg1	AUGUSTUS	CDS	188262	188663	0.75	-	0	transcript_id "g27.t1"; gene_id "g27";
ctg1	AUGUSTUS	exon	188262	188663	.	-	.	transcript_id "g27.t1"; gene_id "g27";
ctg1	AUGUSTUS	intron	188664	188730	1	-	.	transcript_id "g27.t1"; gene_id "g27";
ctg1	AUGUSTUS	CDS	188731	188899	1	-	1	transcript_id "g27.t1"; gene_id "g27";
ctg1	AUGUSTUS	exon	188731	188899	.	-	.	transcript_id "g27.t1"; gene_id "g27";
ctg1	AUGUSTUS	intron	188900	188952	1	-	.	transcript_id "g27.t1"; gene_id "g27";
ctg1	AUGUSTUS	CDS	188953	189780	0.34	-	1	transcript_id "g27.t1"; gene_id "g27";
ctg1	AUGUSTUS	exon	188953	189780	.	-	.	transcript_id "g27.t1"; gene_id "g27";
ctg1	AUGUSTUS	intron	189781	190017	0.57	-	.	transcript_id "g27.t1"; gene_id "g27";
ctg1	AUGUSTUS	CDS	190018	190136	1	-	0	transcript_id "g27.t1"; gene_id "g27";
ctg1	AUGUSTUS	exon	190018	190136	.	-	.	transcript_id "g27.t1"; gene_id "g27";
ctg1	AUGUSTUS	start_codon	190134	190136	.	-	0	transcript_id "g27.t1"; gene_id "g27";
ctg1	AUGUSTUS	gene	191234	192362	0.4	-	.	g28
ctg1	AUGUSTUS	transcript	191234	192362	0.4	-	.	g28.t1
ctg1	AUGUSTUS	stop_codon	191234	191236	.	-	0	transcript_id "g28.t1"; gene_id "g28";
ctg1	AUGUSTUS	CDS	191234	191505	0.73	-	2	transcript_id "g28.t1"; gene_id "g28";
ctg1	AUGUSTUS	exon	191234	191505	.	-	.	transcript_id "g28.t1"; gene_id "g28";
ctg1	AUGUSTUS	intron	191506	191628	0.44	-	.	transcript_id "g28.t1"; gene_id "g28";
ctg1	AUGUSTUS	CDS	191629	191865	0.61	-	2	transcript_id "g28.t1"; gene_id "g28";
ctg1	AUGUSTUS	exon	191629	191865	.	-	.	transcript_id "g28.t1"; gene_id "g28";
ctg1	AUGUSTUS	intron	191866	192232	0.59	-	.	transcript_id "g28.t1"; gene_id "g28";
ctg1	AUGUSTUS	CDS	192233	192362	0.93	-	0	transcript_id "g28.t1"; gene_id "g28";
ctg1	AUGUSTUS	exon	192233	192362	.	-	.	transcript_id "g28.t1"; gene_id "g28";
ctg1	AUGUSTUS	start_codon	192360	192362	.	-	0	transcript_id "g28.t1"; gene_id "g28";
ctg1	AUGUSTUS	gene	196173	197453	0.95	+	.	g29
ctg1	AUGUSTUS	transcript	196173	197453	0.95	+	.	g29.t1
ctg1	AUGUSTUS	start_codon	196173	196175	.	+	0	transcript_id "g29.t1"; gene_id "g29";
ctg1	AUGUSTUS	CDS	196173	196285	0.95	+	0	transcript_id "g29.t1"; gene_id "g29";
ctg1	AUGUSTUS	exon	196173	196285	.	+	.	transcript_id "g29.t1"; gene_id "g29";
ctg1	AUGUSTUS	intron	196286	196356	1	+	.	transcript_id "g29.t1"; gene_id "g29";
ctg1	AUGUSTUS	CDS	196357	196529	1	+	1	transcript_id "g29.t1"; gene_id "g29";
ctg1	AUGUSTUS	exon	196357	196529	.	+	.	transcript_id "g29.t1"; gene_id "g29";
ctg1	AUGUSTUS	intron	196530	196711	1	+	.	transcript_id "g29.t1"; gene_id "g29";
ctg1	AUGUSTUS	CDS	196712	196865	1	+	2	transcript_id "g29.t1"; gene_id "g29";
ctg1	AUGUSTUS	exon	196712	196865	.	+	.	transcript_id "g29.t1"; gene_id "g29";
ctg1	AUGUSTUS	intron	196866	197133	1	+	.	transcript_id "g29.t1"; gene_id "g29";
ctg1	AUGUSTUS	CDS	197134	197213	1	+	1	transcript_id "g29.t1"; gene_id "g29";
ctg1	AUGUSTUS	exon	197134	197213	.	+	.	transcript_id "g29.t1"; gene_id "g29";
ctg1	AUGUSTUS	intron	197214	197283	1	+	.	transcript_id "g29.t1"; gene_id "g29";
ctg1	AUGUSTUS	CDS	197284	197453	1	+	2	transcript_id "g29.t1"; gene_id "g29";
ctg1	AUGUSTUS	exon	197284	197453	.	+	.	transcript_id "g29.t1"; gene_id "g29";
ctg1	AUGUSTUS	stop_codon	197451	197453	.	+	0	transcript_id "g29.t1"; gene_id "g29";
ctg1	AUGUSTUS	gene	199952	202834	0.79	+	.	g30
ctg1	AUGUSTUS	transcript	199952	202834	0.79	+	.	g30.t1
ctg1	AUGUSTUS	start_codon	199952	199954	.	+	0	transcript_id "g30.t1"; gene_id "g30";
ctg1	AUGUSTUS	CDS	199952	200277	1	+	0	transcript_id "g30.t1"; gene_id "g30";
ctg1	AUGUSTUS	exon	199952	200277	.	+	.	transcript_id "g30.t1"; gene_id "g30";
ctg1	AUGUSTUS	intron	200278	200351	1	+	.	transcript_id "g30.t1"; gene_id "g30";
ctg1	AUGUSTUS	CDS	200352	200376	1	+	1	transcript_id "g30.t1"; gene_id "g30";
ctg1	AUGUSTUS	exon	200352	200376	.	+	.	transcript_id "g30.t1"; gene_id "g30";
ctg1	AUGUSTUS	intron	200377	200436	1	+	.	transcript_id "g30.t1"; gene_id "g30";
ctg1	AUGUSTUS	CDS	200437	200890	0.99	+	0	transcript_id "g30.t1"; gene_id "g30";
ctg1	AUGUSTUS	exon	200437	200890	.	+	.	transcript_id "g30.t1"; gene_id "g30";
ctg1	AUGUSTUS	intron	200891	200966	1	+	.	transcript_id "g30.t1"; gene_id "g30";
ctg1	AUGUSTUS	CDS	200967	201154	0.97	+	2	transcript_id "g30.t1"; gene_id "g30";
ctg1	AUGUSTUS	exon	200967	201154	.	+	.	transcript_id "g30.t1"; gene_id "g30";
ctg1	AUGUSTUS	intron	201155	201288	0.84	+	.	transcript_id "g30.t1"; gene_id "g30";
ctg1	AUGUSTUS	CDS	201289	201551	0.85	+	0	transcript_id "g30.t1"; gene_id "g30";
ctg1	AUGUSTUS	exon	201289	201551	.	+	.	transcript_id "g30.t1"; gene_id "g30";
ctg1	AUGUSTUS	intron	201552	201605	0.98	+	.	transcript_id "g30.t1"; gene_id "g30";
ctg1	AUGUSTUS	CDS	201606	201687	0.99	+	1	transcript_id "g30.t1"; gene_id "g30";
ctg1	AUGUSTUS	exon	201606	201687	.	+	.	transcript_id "g30.t1"; gene_id "g30";
ctg1	AUGUSTUS	intron	201688	201751	1	+	.	transcript_id "g30.t1"; gene_id "g30";
ctg1	AUGUSTUS	CDS	201752	201931	1	+	0	transcript_id "g30.t1"; gene_id "g30";
ctg1	AUGUSTUS	exon	201752	201931	.	+	.	transcript_id "g30.t1"; gene_id "g30";
ctg1	AUGUSTUS	intron	201932	201991	1	+	.	transcript_id "g30.t1"; gene_id "g30";
ctg1	AUGUSTUS	CDS	201992	202287	1	+	0	transcript_id "g30.t1"; gene_id "g30";
ctg1	AUGUSTUS	exon	201992	202287	.	+	.	transcript_id "g30.t1"; gene_id "g30";
ctg1	AUGUSTUS	intron	202288	202372	1	+	.	transcript_id "g30.t1"; gene_id "g30";
ctg1	AUGUSTUS	CDS	202373	202473	1	+	1	transcript_id "g30.t1"; gene_id "g30";
ctg1	AUGUSTUS	exon	202373	202473	.	+	.	transcript_id "g30.t1"; gene_id "g30";
ctg1	AUGUSTUS	intron	202474	202565	0.99	+	.	transcript_id "g30.t1"; gene_id "g30";
ctg1	AUGUSTUS	CDS	202566	202662	0.97	+	2	transcript_id "g30.t1"; gene_id "g30";
ctg1	AUGUSTUS	exon	202566	202662	.	+	.	transcript_id "g30.t1"; gene_id "g30";
ctg1	AUGUSTUS	intron	202663	202725	0.97	+	.	transcript_id "g30.t1"; gene_id "g30";
ctg1	AUGUSTUS	CDS	202726	202834	0.97	+	1	transcript_id "g30.t1"; gene_id "g30";
ctg1	AUGUSTUS	exon	202726	202834	.	+	.	transcript_id "g30.t1"; gene_id "g30";
ctg1	AUGUSTUS	stop_codon	202832	202834	.	+	0	transcript_id "g30.t1"; gene_id "g30";
ctg1	AUGUSTUS	gene	205116	210603	0.51	+	.	g31
ctg1	AUGUSTUS	transcript	205116	210603	0.51	+	.	g31.t1
ctg1	AUGUSTUS	start_codon	205116	205118	.	+	0	transcript_id "g31.t1"; gene_id "g31";
ctg1	AUGUSTUS	CDS	205116	206018	1	+	0	transcript_id "g31.t1"; gene_id "g31";
ctg1	AUGUSTUS	exon	205116	206018	.	+	.	transcript_id "g31.t1"; gene_id "g31";
ctg1	AUGUSTUS	intron	206019	207510	0.53	+	.	transcript_id "g31.t1"; gene_id "g31";
ctg1	AUGUSTUS	CDS	207511	208250	0.97	+	0	transcript_id "g31.t1"; gene_id "g31";
ctg1	AUGUSTUS	exon	207511	208250	.	+	.	transcript_id "g31.t1"; gene_id "g31";
ctg1	AUGUSTUS	intron	208251	208301	1	+	.	transcript_id "g31.t1"; gene_id "g31";
ctg1	AUGUSTUS	CDS	208302	208466	1	+	1	transcript_id "g31.t1"; gene_id "g31";
ctg1	AUGUSTUS	exon	208302	208466	.	+	.	transcript_id "g31.t1"; gene_id "g31";
ctg1	AUGUSTUS	intron	208467	208523	1	+	.	transcript_id "g31.t1"; gene_id "g31";
ctg1	AUGUSTUS	CDS	208524	210603	0.99	+	1	transcript_id "g31.t1"; gene_id "g31";
ctg1	AUGUSTUS	exon	208524	210603	.	+	.	transcript_id "g31.t1"; gene_id "g31";
ctg1	AUGUSTUS	stop_codon	210601	210603	.	+	0	transcript_id "g31.t1"; gene_id "g31";
ctg1	AUGUSTUS	gene	214229	215188	0.48	-	.	g32
ctg1	AUGUSTUS	transcript	214229	215188	0.48	-	.	g32.t1
ctg1	AUGUSTUS	stop_codon	214229	214231	.	-	0	transcript_id "g32.t1"; gene_id "g32";
ctg1	AUGUSTUS	CDS	214229	215188	0.48	-	0	transcript_id "g32.t1"; gene_id "g32";
ctg1	AUGUSTUS	exon	214229	215188	.	-	.	transcript_id "g32.t1"; gene_id "g32";
ctg1	AUGUSTUS	start_codon	215186	215188	.	-	0	transcript_id "g32.t1"; gene_id "g32";
ctg1	AUGUSTUS	gene	217053	219170	0.49	-	.	g33
ctg1	AUGUSTUS	transcript	217053	219170	0.49	-	.	g33.t1
ctg1	AUGUSTUS	stop_codon	217053	217055	.	-	0	transcript_id "g33.t1"; gene_id "g33";
ctg1	AUGUSTUS	CDS	217053	217059	0.54	-	1	transcript_id "g33.t1"; gene_id "g33";
ctg1	AUGUSTUS	exon	217053	217059	.	-	.	transcript_id "g33.t1"; gene_id "g33";
ctg1	AUGUSTUS	intron	217060	217127	0.53	-	.	transcript_id "g33.t1"; gene_id "g33";
ctg1	AUGUSTUS	CDS	217128	217713	0.54	-	2	transcript_id "g33.t1"; gene_id "g33";
ctg1	AUGUSTUS	exon	217128	217713	.	-	.	transcript_id "g33.t1"; gene_id "g33";
ctg1	AUGUSTUS	intron	217714	217789	1	-	.	transcript_id "g33.t1"; gene_id "g33";
ctg1	AUGUSTUS	CDS	217790	218021	0.99	-	0	transcript_id "g33.t1"; gene_id "g33";
ctg1	AUGUSTUS	exon	217790	218021	.	-	.	transcript_id "g33.t1"; gene_id "g33";
ctg1	AUGUSTUS	intron	218022	218083	0.99	-	.	transcript_id "g33.t1"; gene_id "g33";
ctg1	AUGUSTUS	CDS	218084	218513	1	-	1	transcript_id "g33.t1"; gene_id "g33";
ctg1	AUGUSTUS	exon	218084	218513	.	-	.	transcript_id "g33.t1"; gene_id "g33";
ctg1	AUGUSTUS	intron	218514	218583	1	-	.	transcript_id "g33.t1"; gene_id "g33";
ctg1	AUGUSTUS	CDS	218584	218741	0.92	-	0	transcript_id "g33.t1"; gene_id "g33";
ctg1	AUGUSTUS	exon	218584	218741	.	-	.	transcript_id "g33.t1"; gene_id "g33";
ctg1	AUGUSTUS	intron	218742	218800	0.92	-	.	transcript_id "g33.t1"; gene_id "g33";
ctg1	AUGUSTUS	CDS	218801	218974	1	-	0	transcript_id "g33.t1"; gene_id "g33";
ctg1	AUGUSTUS	exon	218801	218974	.	-	.	transcript_id "g33.t1"; gene_id "g33";
ctg1	AUGUSTUS	intron	218975	219032	1	-	.	transcript_id "g33.t1"; gene_id "g33";
ctg1	AUGUSTUS	CDS	219033	219170	1	-	0	transcript_id "g33.t1"; gene_id "g33";
ctg1	AUGUSTUS	exon	219033	219170	.	-	.	transcript_id "g33.t1"; gene_id "g33";
ctg1	AUGUSTUS	start_codon	219168	219170	.	-	0	transcript_id "g33.t1"; gene_id "g33";
ctg1	AUGUSTUS	gene	221299	222657	0.86	-	.	g34
ctg1	AUGUSTUS	transcript	221299	222657	0.86	-	.	g34.t1
ctg1	AUGUSTUS	stop_codon	221299	221301	.	-	0	transcript_id "g34.t1"; gene_id "g34";
ctg1	AUGUSTUS	CDS	221299	222357	0.86	-	0	transcript_id "g34.t1"; gene_id "g34";
ctg1	AUGUSTUS	exon	221299	222357	.	-	.	transcript_id "g34.t1"; gene_id "g34";
ctg1	AUGUSTUS	intron	222358	222419	1	-	.	transcript_id "g34.t1"; gene_id "g34";
ctg1	AUGUSTUS	CDS	222420	222533	1	-	0	transcript_id "g34.t1"; gene_id "g34";
ctg1	AUGUSTUS	exon	222420	222533	.	-	.	transcript_id "g34.t1"; gene_id "g34";
ctg1	AUGUSTUS	intron	222534	222591	1	-	.	transcript_id "g34.t1"; gene_id "g34";
ctg1	AUGUSTUS	CDS	222592	222657	1	-	0	transcript_id "g34.t1"; gene_id "g34";
ctg1	AUGUSTUS	exon	222592	222657	.	-	.	transcript_id "g34.t1"; gene_id "g34";
ctg1	AUGUSTUS	start_codon	222655	222657	.	-	0	transcript_id "g34.t1"; gene_id "g34";
ctg1	AUGUSTUS	gene	223214	225924	0.35	-	.	g35
ctg1	AUGUSTUS	transcript	223214	225924	0.35	-	.	g35.t1
ctg1	AUGUSTUS	stop_codon	223214	223216	.	-	0	transcript_id "g35.t1"; gene_id "g35";
ctg1	AUGUSTUS	CDS	223214	223572	0.98	-	2	transcript_id "g35.t1"; gene_id "g35";
ctg1	AUGUSTUS	exon	223214	223572	.	-	.	transcript_id "g35.t1"; gene_id "g35";
ctg1	AUGUSTUS	intron	223573	223660	0.98	-	.	transcript_id "g35.t1"; gene_id "g35";
ctg1	AUGUSTUS	CDS	223661	223786	0.79	-	2	transcript_id "g35.t1"; gene_id "g35";
ctg1	AUGUSTUS	exon	223661	223786	.	-	.	transcript_id "g35.t1"; gene_id "g35";
ctg1	AUGUSTUS	intron	223787	223901	0.79	-	.	transcript_id "g35.t1"; gene_id "g35";
ctg1	AUGUSTUS	CDS	223902	224125	0.96	-	1	transcript_id "g35.t1"; gene_id "g35";
ctg1	AUGUSTUS	exon	223902	224125	.	-	.	transcript_id "g35.t1"; gene_id "g35";
ctg1	AUGUSTUS	intron	224126	224196	0.96	-	.	transcript_id "g35.t1"; gene_id "g35";
ctg1	AUGUSTUS	CDS	224197	224275	0.67	-	2	transcript_id "g35.t1"; gene_id "g35";
ctg1	AUGUSTUS	exon	224197	224275	.	-	.	transcript_id "g35.t1"; gene_id "g35";
ctg1	AUGUSTUS	intron	224276	224331	0.71	-	.	transcript_id "g35.t1"; gene_id "g35";
ctg1	AUGUSTUS	CDS	224332	224474	0.66	-	1	transcript_id "g35.t1"; gene_id "g35";
ctg1	AUGUSTUS	exon	224332	224474	.	-	.	transcript_id "g35.t1"; gene_id "g35";
ctg1	AUGUSTUS	intron	224475	224527	0.94	-	.	transcript_id "g35.t1"; gene_id "g35";
ctg1	AUGUSTUS	CDS	224528	224706	1	-	0	transcript_id "g35.t1"; gene_id "g35";
ctg1	AUGUSTUS	exon	224528	224706	.	-	.	transcript_id "g35.t1"; gene_id "g35";
ctg1	AUGUSTUS	intron	224707	224762	1	-	.	transcript_id "g35.t1"; gene_id "g35";
ctg1	AUGUSTUS	CDS	224763	224840	0.99	-	0	transcript_id "g35.t1"; gene_id "g35";
ctg1	AUGUSTUS	exon	224763	224840	.	-	.	transcript_id "g35.t1"; gene_id "g35";
ctg1	AUGUSTUS	intron	224841	224903	0.99	-	.	transcript_id "g35.t1"; gene_id "g35";
ctg1	AUGUSTUS	CDS	224904	225001	0.95	-	2	transcript_id "g35.t1"; gene_id "g35";
ctg1	AUGUSTUS	exon	224904	225001	.	-	.	transcript_id "g35.t1"; gene_id "g35";
ctg1	AUGUSTUS	intron	225002	225082	0.94	-	.	transcript_id "g35.t1"; gene_id "g35";
ctg1	AUGUSTUS	CDS	225083	225156	0.95	-	1	transcript_id "g35.t1"; gene_id "g35";
ctg1	AUGUSTUS	exon	225083	225156	.	-	.	transcript_id "g35.t1"; gene_id "g35";
ctg1	AUGUSTUS	intron	225157	225229	0.95	-	.	transcript_id "g35.t1"; gene_id "g35";
ctg1	AUGUSTUS	CDS	225230	225299	0.99	-	2	transcript_id "g35.t1"; gene_id "g35";
ctg1	AUGUSTUS	exon	225230	225299	.	-	.	transcript_id "g35.t1"; gene_id "g35";
ctg1	AUGUSTUS	intron	225300	225353	0.97	-	.	transcript_id "g35.t1"; gene_id "g35";
ctg1	AUGUSTUS	CDS	225354	225427	0.85	-	1	transcript_id "g35.t1"; gene_id "g35";
ctg1	AUGUSTUS	exon	225354	225427	.	-	.	transcript_id "g35.t1"; gene_id "g35";
ctg1	AUGUSTUS	intron	225428	225514	0.73	-	.	transcript_id "g35.t1"; gene_id "g35";
ctg1	AUGUSTUS	CDS	225515	225558	0.66	-	0	transcript_id "g35.t1"; gene_id "g35";
ctg1	AUGUSTUS	exon	225515	225558	.	-	.	transcript_id "g35.t1"; gene_id "g35";
ctg1	AUGUSTUS	intron	225559	225619	0.66	-	.	transcript_id "g35.t1"; gene_id "g35";
ctg1	AUGUSTUS	CDS	225620	225681	0.66	-	2	transcript_id "g35.t1"; gene_id "g35";
ctg1	AUGUSTUS	exon	225620	225681	.	-	.	transcript_id "g35.t1"; gene_id "g35";
ctg1	AUGUSTUS	intron	225682	225752	0.79	-	.	transcript_id "g35.t1"; gene_id "g35";
ctg1	AUGUSTUS	CDS	225753	225924	1	-	0	transcript_id "g35.t1"; gene_id "g35";
ctg1	AUGUSTUS	exon	225753	225924	.	-	.	transcript_id "g35.t1"; gene_id "g35";
ctg1	AUGUSTUS	start_codon	225922	225924	.	-	0	transcript_id "g35.t1"; gene_id "g35";
ctg1	AUGUSTUS	gene	227617	228459	0.57	+	.	g36
ctg1	AUGUSTUS	transcript	227617	228459	0.57	+	.	g36.t1
ctg1	AUGUSTUS	start_codon	227617	227619	.	+	0	transcript_id "g36.t1"; gene_id "g36";
ctg1	AUGUSTUS	CDS	227617	227761	0.98	+	0	transcript_id "g36.t1"; gene_id "g36";
ctg1	AUGUSTUS	exon	227617	227761	.	+	.	transcript_id "g36.t1"; gene_id "g36";
ctg1	AUGUSTUS	intron	227762	227815	0.63	+	.	transcript_id "g36.t1"; gene_id "g36";
ctg1	AUGUSTUS	CDS	227816	228459	0.57	+	2	transcript_id "g36.t1"; gene_id "g36";
ctg1	AUGUSTUS	exon	227816	228459	.	+	.	transcript_id "g36.t1"; gene_id "g36";
ctg1	AUGUSTUS	stop_codon	228457	228459	.	+	0	transcript_id "g36.t1"; gene_id "g36";
ctg1	AUGUSTUS	gene	229603	231866	0.18	+	.	g37
ctg1	AUGUSTUS	transcript	229603	231866	0.18	+	.	g37.t1
ctg1	AUGUSTUS	start_codon	229603	229605	.	+	0	transcript_id "g37.t1"; gene_id "g37";
ctg1	AUGUSTUS	CDS	229603	229657	0.62	+	0	transcript_id "g37.t1"; gene_id "g37";
ctg1	AUGUSTUS	exon	229603	229657	.	+	.	transcript_id "g37.t1"; gene_id "g37";
ctg1	AUGUSTUS	intron	229658	229722	0.78	+	.	transcript_id "g37.t1"; gene_id "g37";
ctg1	AUGUSTUS	CDS	229723	229904	0.85	+	2	transcript_id "g37.t1"; gene_id "g37";
ctg1	AUGUSTUS	exon	229723	229904	.	+	.	transcript_id "g37.t1"; gene_id "g37";
ctg1	AUGUSTUS	intron	229905	229966	1	+	.	transcript_id "g37.t1"; gene_id "g37";
ctg1	AUGUSTUS	CDS	229967	230133	0.61	+	0	transcript_id "g37.t1"; gene_id "g37";
ctg1	AUGUSTUS	exon	229967	230133	.	+	.	transcript_id "g37.t1"; gene_id "g37";
ctg1	AUGUSTUS	intron	230134	230203	0.61	+	.	transcript_id "g37.t1"; gene_id "g37";
ctg1	AUGUSTUS	CDS	230204	230385	0.97	+	1	transcript_id "g37.t1"; gene_id "g37";
ctg1	AUGUSTUS	exon	230204	230385	.	+	.	transcript_id "g37.t1"; gene_id "g37";
ctg1	AUGUSTUS	intron	230386	230441	0.97	+	.	transcript_id "g37.t1"; gene_id "g37";
ctg1	AUGUSTUS	CDS	230442	230719	0.98	+	2	transcript_id "g37.t1"; gene_id "g37";
ctg1	AUGUSTUS	exon	230442	230719	.	+	.	transcript_id "g37.t1"; gene_id "g37";
ctg1	AUGUSTUS	intron	230720	230799	1	+	.	transcript_id "g37.t1"; gene_id "g37";
ctg1	AUGUSTUS	CDS	230800	231028	1	+	0	transcript_id "g37.t1"; gene_id "g37";
ctg1	AUGUSTUS	exon	230800	231028	.	+	.	transcript_id "g37.t1"; gene_id "g37";
ctg1	AUGUSTUS	intron	231029	231095	1	+	.	transcript_id "g37.t1"; gene_id "g37";
ctg1	AUGUSTUS	CDS	231096	231771	0.61	+	2	transcript_id "g37.t1"; gene_id "g37";
ctg1	AUGUSTUS	exon	231096	231771	.	+	.	transcript_id "g37.t1"; gene_id "g37";
ctg1	AUGUSTUS	intron	231772	231838	0.58	+	.	transcript_id "g37.t1"; gene_id "g37";
ctg1	AUGUSTUS	CDS	231839	231866	0.58	+	1	transcript_id "g37.t1"; gene_id "g37";
ctg1	AUGUSTUS	exon	231839	231866	.	+	.	transcript_id "g37.t1"; gene_id "g37";
ctg1	AUGUSTUS	stop_codon	231864	231866	.	+	0	transcript_id "g37.t1"; gene_id "g37";
ctg1	AUGUSTUS	gene	233259	235297	0.17	+	.	g38
ctg1	AUGUSTUS	transcript	233259	235297	0.17	+	.	g38.t1
ctg1	AUGUSTUS	start_codon	233259	233261	.	+	0	transcript_id "g38.t1"; gene_id "g38";
ctg1	AUGUSTUS	CDS	233259	233396	0.74	+	0	transcript_id "g38.t1"; gene_id "g38";
ctg1	AUGUSTUS	exon	233259	233396	.	+	.	transcript_id "g38.t1"; gene_id "g38";
ctg1	AUGUSTUS	intron	233397	233447	0.85	+	.	transcript_id "g38.t1"; gene_id "g38";
ctg1	AUGUSTUS	CDS	233448	233627	0.58	+	0	transcript_id "g38.t1"; gene_id "g38";
ctg1	AUGUSTUS	exon	233448	233627	.	+	.	transcript_id "g38.t1"; gene_id "g38";
ctg1	AUGUSTUS	intron	233628	233680	0.58	+	.	transcript_id "g38.t1"; gene_id "g38";
ctg1	AUGUSTUS	CDS	233681	233841	1	+	0	transcript_id "g38.t1"; gene_id "g38";
ctg1	AUGUSTUS	exon	233681	233841	.	+	.	transcript_id "g38.t1"; gene_id "g38";
ctg1	AUGUSTUS	intron	233842	233990	0.82	+	.	transcript_id "g38.t1"; gene_id "g38";
ctg1	AUGUSTUS	CDS	233991	234330	0.82	+	1	transcript_id "g38.t1"; gene_id "g38";
ctg1	AUGUSTUS	exon	233991	234330	.	+	.	transcript_id "g38.t1"; gene_id "g38";
ctg1	AUGUSTUS	intron	234331	234392	0.93	+	.	transcript_id "g38.t1"; gene_id "g38";
ctg1	AUGUSTUS	CDS	234393	234624	0.93	+	0	transcript_id "g38.t1"; gene_id "g38";
ctg1	AUGUSTUS	exon	234393	234624	.	+	.	transcript_id "g38.t1"; gene_id "g38";
ctg1	AUGUSTUS	intron	234625	234697	1	+	.	transcript_id "g38.t1"; gene_id "g38";
ctg1	AUGUSTUS	CDS	234698	235223	0.65	+	2	transcript_id "g38.t1"; gene_id "g38";
ctg1	AUGUSTUS	exon	234698	235223	.	+	.	transcript_id "g38.t1"; gene_id "g38";
ctg1	AUGUSTUS	intron	235224	235290	0.63	+	.	transcript_id "g38.t1"; gene_id "g38";
ctg1	AUGUSTUS	CDS	235291	235297	0.63	+	1	transcript_id "g38.t1"; gene_id "g38";
ctg1	AUGUSTUS	exon	235291	235297	.	+	.	transcript_id "g38.t1"; gene_id "g38";
ctg1	AUGUSTUS	stop_codon	235295	235297	.	+	0	transcript_id "g38.t1"; gene_id "g38";
ctg1	AUGUSTUS	gene	236016	238630	0.91	-	.	g39
ctg1	AUGUSTUS	transcript	236016	238630	0.91	-	.	g39.t1
ctg1	AUGUSTUS	stop_codon	236016	236018	.	-	0	transcript_id "g39.t1"; gene_id "g39";
ctg1	AUGUSTUS	CDS	236016	236130	1	-	1	transcript_id "g39.t1"; gene_id "g39";
ctg1	AUGUSTUS	exon	236016	236130	.	-	.	transcript_id "g39.t1"; gene_id "g39";
ctg1	AUGUSTUS	intron	236131	236193	1	-	.	transcript_id "g39.t1"; gene_id "g39";
ctg1	AUGUSTUS	CDS	236194	236264	1	-	0	transcript_id "g39.t1"; gene_id "g39";
ctg1	AUGUSTUS	exon	236194	236264	.	-	.	transcript_id "g39.t1"; gene_id "g39";
ctg1	AUGUSTUS	intron	236265	236364	1	-	.	transcript_id "g39.t1"; gene_id "g39";
ctg1	AUGUSTUS	CDS	236365	236729	1	-	2	transcript_id "g39.t1"; gene_id "g39";
ctg1	AUGUSTUS	exon	236365	236729	.	-	.	transcript_id "g39.t1"; gene_id "g39";
ctg1	AUGUSTUS	intron	236730	236807	1	-	.	transcript_id "g39.t1"; gene_id "g39";
ctg1	AUGUSTUS	CDS	236808	237230	1	-	2	transcript_id "g39.t1"; gene_id "g39";
ctg1	AUGUSTUS	exon	236808	237230	.	-	.	transcript_id "g39.t1"; gene_id "g39";
ctg1	AUGUSTUS	intron	237231	237301	1	-	.	transcript_id "g39.t1"; gene_id "g39";
ctg1	AUGUSTUS	CDS	237302	237542	1	-	0	transcript_id "g39.t1"; gene_id "g39";
ctg1	AUGUSTUS	exon	237302	237542	.	-	.	transcript_id "g39.t1"; gene_id "g39";
ctg1	AUGUSTUS	intron	237543	237618	1	-	.	transcript_id "g39.t1"; gene_id "g39";
ctg1	AUGUSTUS	CDS	237619	237635	1	-	2	transcript_id "g39.t1"; gene_id "g39";
ctg1	AUGUSTUS	exon	237619	237635	.	-	.	transcript_id "g39.t1"; gene_id "g39";
ctg1	AUGUSTUS	intron	237636	237696	1	-	.	transcript_id "g39.t1"; gene_id "g39";
ctg1	AUGUSTUS	CDS	237697	237901	1	-	0	transcript_id "g39.t1"; gene_id "g39";
ctg1	AUGUSTUS	exon	237697	237901	.	-	.	transcript_id "g39.t1"; gene_id "g39";
ctg1	AUGUSTUS	intron	237902	237958	1	-	.	transcript_id "g39.t1"; gene_id "g39";
ctg1	AUGUSTUS	CDS	237959	238065	1	-	2	transcript_id "g39.t1"; gene_id "g39";
ctg1	AUGUSTUS	exon	237959	238065	.	-	.	transcript_id "g39.t1"; gene_id "g39";
ctg1	AUGUSTUS	intron	238066	238117	1	-	.	transcript_id "g39.t1"; gene_id "g39";
ctg1	AUGUSTUS	CDS	238118	238211	1	-	0	transcript_id "g39.t1"; gene_id "g39";
ctg1	AUGUSTUS	exon	238118	238211	.	-	.	transcript_id "g39.t1"; gene_id "g39";
ctg1	AUGUSTUS	intron	238212	238269	1	-	.	transcript_id "g39.t1"; gene_id "g39";
ctg1	AUGUSTUS	CDS	238270	238333	1	-	1	transcript_id "g39.t1"; gene_id "g39";
ctg1	AUGUSTUS	exon	238270	238333	.	-	.	transcript_id "g39.t1"; gene_id "g39";
ctg1	AUGUSTUS	intron	238334	238394	1	-	.	transcript_id "g39.t1"; gene_id "g39";
ctg1	AUGUSTUS	CDS	238395	238630	0.91	-	0	transcript_id "g39.t1"; gene_id "g39";
ctg1	AUGUSTUS	exon	238395	238630	.	-	.	transcript_id "g39.t1"; gene_id "g39";
ctg1	AUGUSTUS	start_codon	238628	238630	.	-	0	transcript_id "g39.t1"; gene_id "g39";
ctg1	AUGUSTUS	gene	240238	241282	0.96	+	.	g40
ctg1	AUGUSTUS	transcript	240238	241282	0.96	+	.	g40.t1
ctg1	AUGUSTUS	start_codon	240238	240240	.	+	0	transcript_id "g40.t1"; gene_id "g40";
ctg1	AUGUSTUS	CDS	240238	240402	1	+	0	transcript_id "g40.t1"; gene_id "g40";
ctg1	AUGUSTUS	exon	240238	240402	.	+	.	transcript_id "g40.t1"; gene_id "g40";
ctg1	AUGUSTUS	intron	240403	240865	0.96	+	.	transcript_id "g40.t1"; gene_id "g40";
ctg1	AUGUSTUS	CDS	240866	241282	0.96	+	0	transcript_id "g40.t1"; gene_id "g40";
ctg1	AUGUSTUS	exon	240866	241282	.	+	.	transcript_id "g40.t1"; gene_id "g40";
ctg1	AUGUSTUS	stop_codon	241280	241282	.	+	0	transcript_id "g40.t1"; gene_id "g40";
ctg1	AUGUSTUS	gene	241811	244216	1	-	.	g41
ctg1	AUGUSTUS	transcript	241811	244216	1	-	.	g41.t1
ctg1	AUGUSTUS	stop_codon	241811	241813	.	-	0	transcript_id "g41.t1"; gene_id "g41";
ctg1	AUGUSTUS	CDS	241811	242263	1	-	0	transcript_id "g41.t1"; gene_id "g41";
ctg1	AUGUSTUS	exon	241811	242263	.	-	.	transcript_id "g41.t1"; gene_id "g41";
ctg1	AUGUSTUS	intron	242264	242325	1	-	.	transcript_id "g41.t1"; gene_id "g41";
ctg1	AUGUSTUS	CDS	242326	242386	1	-	1	transcript_id "g41.t1"; gene_id "g41";
ctg1	AUGUSTUS	exon	242326	242386	.	-	.	transcript_id "g41.t1"; gene_id "g41";
ctg1	AUGUSTUS	intron	242387	242449	1	-	.	transcript_id "g41.t1"; gene_id "g41";
ctg1	AUGUSTUS	CDS	242450	242489	1	-	2	transcript_id "g41.t1"; gene_id "g41";
ctg1	AUGUSTUS	exon	242450	242489	.	-	.	transcript_id "g41.t1"; gene_id "g41";
ctg1	AUGUSTUS	intron	242490	242544	1	-	.	transcript_id "g41.t1"; gene_id "g41";
ctg1	AUGUSTUS	CDS	242545	242893	1	-	0	transcript_id "g41.t1"; gene_id "g41";
ctg1	AUGUSTUS	exon	242545	242893	.	-	.	transcript_id "g41.t1"; gene_id "g41";
ctg1	AUGUSTUS	intron	242894	242955	1	-	.	transcript_id "g41.t1"; gene_id "g41";
ctg1	AUGUSTUS	CDS	242956	243096	1	-	0	transcript_id "g41.t1"; gene_id "g41";
ctg1	AUGUSTUS	exon	242956	243096	.	-	.	transcript_id "g41.t1"; gene_id "g41";
ctg1	AUGUSTUS	intron	243097	243169	1	-	.	transcript_id "g41.t1"; gene_id "g41";
ctg1	AUGUSTUS	CDS	243170	243274	1	-	0	transcript_id "g41.t1"; gene_id "g41";
ctg1	AUGUSTUS	exon	243170	243274	.	-	.	transcript_id "g41.t1"; gene_id "g41";
ctg1	AUGUSTUS	intron	243275	243350	1	-	.	transcript_id "g41.t1"; gene_id "g41";
ctg1	AUGUSTUS	CDS	243351	243575	1	-	0	transcript_id "g41.t1"; gene_id "g41";
ctg1	AUGUSTUS	exon	243351	243575	.	-	.	transcript_id "g41.t1"; gene_id "g41";
ctg1	AUGUSTUS	intron	243576	243664	1	-	.	transcript_id "g41.t1"; gene_id "g41";
ctg1	AUGUSTUS	CDS	243665	243815	1	-	1	transcript_id "g41.t1"; gene_id "g41";
ctg1	AUGUSTUS	exon	243665	243815	.	-	.	transcript_id "g41.t1"; gene_id "g41";
ctg1	AUGUSTUS	intron	243816	243884	1	-	.	transcript_id "g41.t1"; gene_id "g41";
ctg1	AUGUSTUS	CDS	243885	244216	1	-	0	transcript_id "g41.t1"; gene_id "g41";
ctg1	AUGUSTUS	exon	243885	244216	.	-	.	transcript_id "g41.t1"; gene_id "g41";
ctg1	AUGUSTUS	start_codon	244214	244216	.	-	0	transcript_id "g41.t1"; gene_id "g41";
ctg1	AUGUSTUS	gene	246298	250623	0.06	+	.	g42
ctg1	AUGUSTUS	transcript	246298	250623	0.06	+	.	g42.t1
ctg1	AUGUSTUS	start_codon	246298	246300	.	+	0	transcript_id "g42.t1"; gene_id "g42";
ctg1	AUGUSTUS	CDS	246298	246541	1	+	0	transcript_id "g42.t1"; gene_id "g42";
ctg1	AUGUSTUS	exon	246298	246541	.	+	.	transcript_id "g42.t1"; gene_id "g42";
ctg1	AUGUSTUS	intron	246542	246622	1	+	.	transcript_id "g42.t1"; gene_id "g42";
ctg1	AUGUSTUS	CDS	246623	246747	1	+	2	transcript_id "g42.t1"; gene_id "g42";
ctg1	AUGUSTUS	exon	246623	246747	.	+	.	transcript_id "g42.t1"; gene_id "g42";
ctg1	AUGUSTUS	intron	246748	246821	1	+	.	transcript_id "g42.t1"; gene_id "g42";
ctg1	AUGUSTUS	CDS	246822	246906	0.18	+	0	transcript_id "g42.t1"; gene_id "g42";
ctg1	AUGUSTUS	exon	246822	246906	.	+	.	transcript_id "g42.t1"; gene_id "g42";
ctg1	AUGUSTUS	intron	246907	248390	0.13	+	.	transcript_id "g42.t1"; gene_id "g42";
ctg1	AUGUSTUS	CDS	248391	248503	0.19	+	2	transcript_id "g42.t1"; gene_id "g42";
ctg1	AUGUSTUS	exon	248391	248503	.	+	.	transcript_id "g42.t1"; gene_id "g42";
ctg1	AUGUSTUS	intron	248504	248561	0.65	+	.	transcript_id "g42.t1"; gene_id "g42";
ctg1	AUGUSTUS	CDS	248562	248735	0.67	+	0	transcript_id "g42.t1"; gene_id "g42";
ctg1	AUGUSTUS	exon	248562	248735	.	+	.	transcript_id "g42.t1"; gene_id "g42";
ctg1	AUGUSTUS	intron	248736	248791	0.99	+	.	transcript_id "g42.t1"; gene_id "g42";
ctg1	AUGUSTUS	CDS	248792	248952	0.99	+	0	transcript_id "g42.t1"; gene_id "g42";
ctg1	AUGUSTUS	exon	248792	248952	.	+	.	transcript_id "g42.t1"; gene_id "g42";
ctg1	AUGUSTUS	intron	248953	249018	1	+	.	transcript_id "g42.t1"; gene_id "g42";
ctg1	AUGUSTUS	CDS	249019	249146	1	+	1	transcript_id "g42.t1"; gene_id "g42";
ctg1	AUGUSTUS	exon	249019	249146	.	+	.	transcript_id "g42.t1"; gene_id "g42";
ctg1	AUGUSTUS	intron	249147	249200	1	+	.	transcript_id "g42.t1"; gene_id "g42";
ctg1	AUGUSTUS	CDS	249201	249526	1	+	2	transcript_id "g42.t1"; gene_id "g42";
ctg1	AUGUSTUS	exon	249201	249526	.	+	.	transcript_id "g42.t1"; gene_id "g42";
ctg1	AUGUSTUS	intron	249527	249600	1	+	.	transcript_id "g42.t1"; gene_id "g42";
ctg1	AUGUSTUS	CDS	249601	249832	1	+	0	transcript_id "g42.t1"; gene_id "g42";
ctg1	AUGUSTUS	exon	249601	249832	.	+	.	transcript_id "g42.t1"; gene_id "g42";
ctg1	AUGUSTUS	intron	249833	249910	1	+	.	transcript_id "g42.t1"; gene_id "g42";
ctg1	AUGUSTUS	CDS	249911	250623	0.44	+	2	transcript_id "g42.t1"; gene_id "g42";
ctg1	AUGUSTUS	exon	249911	250623	.	+	.	transcript_id "g42.t1"; gene_id "g42";
ctg1	AUGUSTUS	stop_codon	250621	250623	.	+	0	transcript_id "g42.t1"; gene_id "g42";
ctg1	AUGUSTUS	gene	251754	253768	0.45	+	.	g43
ctg1	AUGUSTUS	transcript	251754	253768	0.45	+	.	g43.t1
ctg1	AUGUSTUS	start_codon	251754	251756	.	+	0	transcript_id "g43.t1"; gene_id "g43";
ctg1	AUGUSTUS	CDS	251754	251894	0.54	+	0	transcript_id "g43.t1"; gene_id "g43";
ctg1	AUGUSTUS	exon	251754	251894	.	+	.	transcript_id "g43.t1"; gene_id "g43";
ctg1	AUGUSTUS	intron	251895	251958	0.95	+	.	transcript_id "g43.t1"; gene_id "g43";
ctg1	AUGUSTUS	CDS	251959	252132	0.99	+	0	transcript_id "g43.t1"; gene_id "g43";
ctg1	AUGUSTUS	exon	251959	252132	.	+	.	transcript_id "g43.t1"; gene_id "g43";
ctg1	AUGUSTUS	intron	252133	252191	1	+	.	transcript_id "g43.t1"; gene_id "g43";
ctg1	AUGUSTUS	CDS	252192	252352	0.85	+	0	transcript_id "g43.t1"; gene_id "g43";
ctg1	AUGUSTUS	exon	252192	252352	.	+	.	transcript_id "g43.t1"; gene_id "g43";
ctg1	AUGUSTUS	intron	252353	252406	0.85	+	.	transcript_id "g43.t1"; gene_id "g43";
ctg1	AUGUSTUS	CDS	252407	252836	0.84	+	1	transcript_id "g43.t1"; gene_id "g43";
ctg1	AUGUSTUS	exon	252407	252836	.	+	.	transcript_id "g43.t1"; gene_id "g43";
ctg1	AUGUSTUS	intron	252837	252896	0.97	+	.	transcript_id "g43.t1"; gene_id "g43";
ctg1	AUGUSTUS	CDS	252897	253131	0.97	+	0	transcript_id "g43.t1"; gene_id "g43";
ctg1	AUGUSTUS	exon	252897	253131	.	+	.	transcript_id "g43.t1"; gene_id "g43";
ctg1	AUGUSTUS	intron	253132	253184	1	+	.	transcript_id "g43.t1"; gene_id "g43";
ctg1	AUGUSTUS	CDS	253185	253768	1	+	2	transcript_id "g43.t1"; gene_id "g43";
ctg1	AUGUSTUS	exon	253185	253768	.	+	.	transcript_id "g43.t1"; gene_id "g43";
ctg1	AUGUSTUS	stop_codon	253766	253768	.	+	0	transcript_id "g43.t1"; gene_id "g43";
ctg1	AUGUSTUS	gene	255692	256443	0.15	+	.	g44
ctg1	AUGUSTUS	transcript	255692	256443	0.15	+	.	g44.t1
ctg1	AUGUSTUS	start_codon	255692	255694	.	+	0	transcript_id "g44.t1"; gene_id "g44";
ctg1	AUGUSTUS	CDS	255692	255996	0.38	+	0	transcript_id "g44.t1"; gene_id "g44";
ctg1	AUGUSTUS	exon	255692	255996	.	+	.	transcript_id "g44.t1"; gene_id "g44";
ctg1	AUGUSTUS	intron	255997	256166	0.39	+	.	transcript_id "g44.t1"; gene_id "g44";
ctg1	AUGUSTUS	CDS	256167	256443	0.31	+	1	transcript_id "g44.t1"; gene_id "g44";
ctg1	AUGUSTUS	exon	256167	256443	.	+	.	transcript_id "g44.t1"; gene_id "g44";
ctg1	AUGUSTUS	stop_codon	256441	256443	.	+	0	transcript_id "g44.t1"; gene_id "g44";
ctg1	AUGUSTUS	gene	257068	258614	1	-	.	g45
ctg1	AUGUSTUS	transcript	257068	258614	1	-	.	g45.t1
ctg1	AUGUSTUS	stop_codon	257068	257070	.	-	0	transcript_id "g45.t1"; gene_id "g45";
ctg1	AUGUSTUS	CDS	257068	257743	1	-	1	transcript_id "g45.t1"; gene_id "g45";
ctg1	AUGUSTUS	exon	257068	257743	.	-	.	transcript_id "g45.t1"; gene_id "g45";
ctg1	AUGUSTUS	intron	257744	257799	1	-	.	transcript_id "g45.t1"; gene_id "g45";
ctg1	AUGUSTUS	CDS	257800	257999	1	-	0	transcript_id "g45.t1"; gene_id "g45";
ctg1	AUGUSTUS	exon	257800	257999	.	-	.	transcript_id "g45.t1"; gene_id "g45";
ctg1	AUGUSTUS	intron	258000	258051	1	-	.	transcript_id "g45.t1"; gene_id "g45";
ctg1	AUGUSTUS	CDS	258052	258228	1	-	0	transcript_id "g45.t1"; gene_id "g45";
ctg1	AUGUSTUS	exon	258052	258228	.	-	.	transcript_id "g45.t1"; gene_id "g45";
ctg1	AUGUSTUS	intron	258229	258293	1	-	.	transcript_id "g45.t1"; gene_id "g45";
ctg1	AUGUSTUS	CDS	258294	258614	1	-	0	transcript_id "g45.t1"; gene_id "g45";
ctg1	AUGUSTUS	exon	258294	258614	.	-	.	transcript_id "g45.t1"; gene_id "g45";
ctg1	AUGUSTUS	start_codon	258612	258614	.	-	0	transcript_id "g45.t1"; gene_id "g45";
ctg1	AUGUSTUS	gene	262989	267060	1.91	+	.	g46
ctg1	AUGUSTUS	transcript	262989	267060	0.96	+	.	g46.t1
ctg1	AUGUSTUS	start_codon	262989	262991	.	+	0	transcript_id "g46.t1"; gene_id "g46";
ctg1	AUGUSTUS	CDS	262989	263025	0.96	+	0	transcript_id "g46.t1"; gene_id "g46";
ctg1	AUGUSTUS	exon	262989	263025	.	+	.	transcript_id "g46.t1"; gene_id "g46";
ctg1	AUGUSTUS	intron	263026	263145	0.97	+	.	transcript_id "g46.t1"; gene_id "g46";
ctg1	AUGUSTUS	CDS	263146	263316	1	+	2	transcript_id "g46.t1"; gene_id "g46";
ctg1	AUGUSTUS	exon	263146	263316	.	+	.	transcript_id "g46.t1"; gene_id "g46";
ctg1	AUGUSTUS	intron	263317	263373	1	+	.	transcript_id "g46.t1"; gene_id "g46";
ctg1	AUGUSTUS	CDS	263374	263598	1	+	2	transcript_id "g46.t1"; gene_id "g46";
ctg1	AUGUSTUS	exon	263374	263598	.	+	.	transcript_id "g46.t1"; gene_id "g46";
ctg1	AUGUSTUS	intron	263599	263653	1	+	.	transcript_id "g46.t1"; gene_id "g46";
ctg1	AUGUSTUS	CDS	263654	263949	1	+	2	transcript_id "g46.t1"; gene_id "g46";
ctg1	AUGUSTUS	exon	263654	263949	.	+	.	transcript_id "g46.t1"; gene_id "g46";
ctg1	AUGUSTUS	intron	263950	264005	1	+	.	transcript_id "g46.t1"; gene_id "g46";
ctg1	AUGUSTUS	CDS	264006	264153	1	+	0	transcript_id "g46.t1"; gene_id "g46";
ctg1	AUGUSTUS	exon	264006	264153	.	+	.	transcript_id "g46.t1"; gene_id "g46";
ctg1	AUGUSTUS	intron	264154	264204	1	+	.	transcript_id "g46.t1"; gene_id "g46";
ctg1	AUGUSTUS	CDS	264205	265634	1	+	2	transcript_id "g46.t1"; gene_id "g46";
ctg1	AUGUSTUS	exon	264205	265634	.	+	.	transcript_id "g46.t1"; gene_id "g46";
ctg1	AUGUSTUS	intron	265635	265715	1	+	.	transcript_id "g46.t1"; gene_id "g46";
ctg1	AUGUSTUS	CDS	265716	265779	1	+	0	transcript_id "g46.t1"; gene_id "g46";
ctg1	AUGUSTUS	exon	265716	265779	.	+	.	transcript_id "g46.t1"; gene_id "g46";
ctg1	AUGUSTUS	intron	265780	265831	1	+	.	transcript_id "g46.t1"; gene_id "g46";
ctg1	AUGUSTUS	CDS	265832	265929	1	+	2	transcript_id "g46.t1"; gene_id "g46";
ctg1	AUGUSTUS	exon	265832	265929	.	+	.	transcript_id "g46.t1"; gene_id "g46";
ctg1	AUGUSTUS	intron	265930	265978	1	+	.	transcript_id "g46.t1"; gene_id "g46";
ctg1	AUGUSTUS	CDS	265979	266329	1	+	0	transcript_id "g46.t1"; gene_id "g46";
ctg1	AUGUSTUS	exon	265979	266329	.	+	.	transcript_id "g46.t1"; gene_id "g46";
ctg1	AUGUSTUS	intron	266330	266385	1	+	.	transcript_id "g46.t1"; gene_id "g46";
ctg1	AUGUSTUS	CDS	266386	267060	1	+	0	transcript_id "g46.t1"; gene_id "g46";
ctg1	AUGUSTUS	exon	266386	267060	.	+	.	transcript_id "g46.t1"; gene_id "g46";
ctg1	AUGUSTUS	stop_codon	267058	267060	.	+	0	transcript_id "g46.t1"; gene_id "g46";
ctg1	AUGUSTUS	transcript	262989	267060	0.95	+	.	g46.t2
ctg1	AUGUSTUS	start_codon	262989	262991	.	+	0	transcript_id "g46.t2"; gene_id "g46";
ctg1	AUGUSTUS	CDS	262989	263025	0.95	+	0	transcript_id "g46.t2"; gene_id "g46";
ctg1	AUGUSTUS	exon	262989	263025	.	+	.	transcript_id "g46.t2"; gene_id "g46";
ctg1	AUGUSTUS	intron	263026	263145	0.97	+	.	transcript_id "g46.t2"; gene_id "g46";
ctg1	AUGUSTUS	CDS	263146	263316	1	+	2	transcript_id "g46.t2"; gene_id "g46";
ctg1	AUGUSTUS	exon	263146	263316	.	+	.	transcript_id "g46.t2"; gene_id "g46";
ctg1	AUGUSTUS	intron	263317	263373	1	+	.	transcript_id "g46.t2"; gene_id "g46";
ctg1	AUGUSTUS	CDS	263374	263598	1	+	2	transcript_id "g46.t2"; gene_id "g46";
ctg1	AUGUSTUS	exon	263374	263598	.	+	.	transcript_id "g46.t2"; gene_id "g46";
ctg1	AUGUSTUS	intron	263599	263653	1	+	.	transcript_id "g46.t2"; gene_id "g46";
ctg1	AUGUSTUS	CDS	263654	263965	1	+	2	transcript_id "g46.t2"; gene_id "g46";
ctg1	AUGUSTUS	exon	263654	263965	.	+	.	transcript_id "g46.t2"; gene_id "g46";
ctg1	AUGUSTUS	intron	263966	264015	1	+	.	transcript_id "g46.t2"; gene_id "g46";
ctg1	AUGUSTUS	CDS	264016	264153	1	+	2	transcript_id "g46.t2"; gene_id "g46";
ctg1	AUGUSTUS	exon	264016	264153	.	+	.	transcript_id "g46.t2"; gene_id "g46";
ctg1	AUGUSTUS	intron	264154	264204	1	+	.	transcript_id "g46.t2"; gene_id "g46";
ctg1	AUGUSTUS	CDS	264205	265634	1	+	2	transcript_id "g46.t2"; gene_id "g46";
ctg1	AUGUSTUS	exon	264205	265634	.	+	.	transcript_id "g46.t2"; gene_id "g46";
ctg1	AUGUSTUS	intron	265635	265715	1	+	.	transcript_id "g46.t2"; gene_id "g46";
ctg1	AUGUSTUS	CDS	265716	265779	1	+	0	transcript_id "g46.t2"; gene_id "g46";
ctg1	AUGUSTUS	exon	265716	265779	.	+	.	transcript_id "g46.t2"; gene_id "g46";
ctg1	AUGUSTUS	intron	265780	265831	1	+	.	transcript_id "g46.t2"; gene_id "g46";
ctg1	AUGUSTUS	CDS	265832	265929	1	+	2	transcript_id "g46.t2"; gene_id "g46";
ctg1	AUGUSTUS	exon	265832	265929	.	+	.	transcript_id "g46.t2"; gene_id "g46";
ctg1	AUGUSTUS	intron	265930	265978	1	+	.	transcript_id "g46.t2"; gene_id "g46";
ctg1	AUGUSTUS	CDS	265979	266329	1	+	0	transcript_id "g46.t2"; gene_id "g46";
ctg1	AUGUSTUS	exon	265979	266329	.	+	.	transcript_id "g46.t2"; gene_id "g46";
ctg1	AUGUSTUS	intron	266330	266385	1	+	.	transcript_id "g46.t2"; gene_id "g46";
ctg1	AUGUSTUS	CDS	266386	267060	1	+	0	transcript_id "g46.t2"; gene_id "g46";
ctg1	AUGUSTUS	exon	266386	267060	.	+	.	transcript_id "g46.t2"; gene_id "g46";
ctg1	AUGUSTUS	stop_codon	267058	267060	.	+	0	transcript_id "g46.t2"; gene_id "g46";
ctg1	AUGUSTUS	gene	267488	274913	0.01	-	.	g47
ctg1	AUGUSTUS	transcript	267488	274913	0.01	-	.	g47.t1
ctg1	AUGUSTUS	stop_codon	267488	267490	.	-	0	transcript_id "g47.t1"; gene_id "g47";
ctg1	AUGUSTUS	CDS	267488	267813	0.49	-	2	transcript_id "g47.t1"; gene_id "g47";
ctg1	AUGUSTUS	exon	267488	267813	.	-	.	transcript_id "g47.t1"; gene_id "g47";
ctg1	AUGUSTUS	intron	267814	267877	0.85	-	.	transcript_id "g47.t1"; gene_id "g47";
ctg1	AUGUSTUS	CDS	267878	267959	0.84	-	0	transcript_id "g47.t1"; gene_id "g47";
ctg1	AUGUSTUS	exon	267878	267959	.	-	.	transcript_id "g47.t1"; gene_id "g47";
ctg1	AUGUSTUS	intron	267960	268028	0.57	-	.	transcript_id "g47.t1"; gene_id "g47";
ctg1	AUGUSTUS	CDS	268029	268107	0.57	-	1	transcript_id "g47.t1"; gene_id "g47";
ctg1	AUGUSTUS	exon	268029	268107	.	-	.	transcript_id "g47.t1"; gene_id "g47";
ctg1	AUGUSTUS	intron	268108	268151	0.88	-	.	transcript_id "g47.t1"; gene_id "g47";
ctg1	AUGUSTUS	CDS	268152	268333	0.87	-	0	transcript_id "g47.t1"; gene_id "g47";
ctg1	AUGUSTUS	exon	268152	268333	.	-	.	transcript_id "g47.t1"; gene_id "g47";
ctg1	AUGUSTUS	intron	268334	268394	0.99	-	.	transcript_id "g47.t1"; gene_id "g47";
ctg1	AUGUSTUS	CDS	268395	268547	0.98	-	0	transcript_id "g47.t1"; gene_id "g47";
ctg1	AUGUSTUS	exon	268395	268547	.	-	.	transcript_id "g47.t1"; gene_id "g47";
ctg1	AUGUSTUS	intron	268548	268606	0.99	-	.	transcript_id "g47.t1"; gene_id "g47";
ctg1	AUGUSTUS	CDS	268607	268782	1	-	2	transcript_id "g47.t1"; gene_id "g47";
ctg1	AUGUSTUS	exon	268607	268782	.	-	.	transcript_id "g47.t1"; gene_id "g47";
ctg1	AUGUSTUS	intron	268783	268850	1	-	.	transcript_id "g47.t1"; gene_id "g47";
ctg1	AUGUSTUS	CDS	268851	268991	1	-	2	transcript_id "g47.t1"; gene_id "g47";
ctg1	AUGUSTUS	exon	268851	268991	.	-	.	transcript_id "g47.t1"; gene_id "g47";
ctg1	AUGUSTUS	intron	268992	269049	1	-	.	transcript_id "g47.t1"; gene_id "g47";
ctg1	AUGUSTUS	CDS	269050	269247	0.93	-	2	transcript_id "g47.t1"; gene_id "g47";
ctg1	AUGUSTUS	exon	269050	269247	.	-	.	transcript_id "g47.t1"; gene_id "g47";
ctg1	AUGUSTUS	intron	269248	269308	0.85	-	.	transcript_id "g47.t1"; gene_id "g47";
ctg1	AUGUSTUS	CDS	269309	269354	0.9	-	0	transcript_id "g47.t1"; gene_id "g47";
ctg1	AUGUSTUS	exon	269309	269354	.	-	.	transcript_id "g47.t1"; gene_id "g47";
ctg1	AUGUSTUS	intron	269355	269687	0.54	-	.	transcript_id "g47.t1"; gene_id "g47";
ctg1	AUGUSTUS	CDS	269688	269823	0.56	-	1	transcript_id "g47.t1"; gene_id "g47";
ctg1	AUGUSTUS	exon	269688	269823	.	-	.	transcript_id "g47.t1"; gene_id "g47";
ctg1	AUGUSTUS	intron	269824	269873	1	-	.	transcript_id "g47.t1"; gene_id "g47";
ctg1	AUGUSTUS	CDS	269874	269962	1	-	0	transcript_id "g47.t1"; gene_id "g47";
ctg1	AUGUSTUS	exon	269874	269962	.	-	.	transcript_id "g47.t1"; gene_id "g47";
ctg1	AUGUSTUS	intron	269963	270024	1	-	.	transcript_id "g47.t1"; gene_id "g47";
ctg1	AUGUSTUS	CDS	270025	270053	1	-	2	transcript_id "g47.t1"; gene_id "g47";
ctg1	AUGUSTUS	exon	270025	270053	.	-	.	transcript_id "g47.t1"; gene_id "g47";
ctg1	AUGUSTUS	intron	270054	270144	1	-	.	transcript_id "g47.t1"; gene_id "g47";
ctg1	AUGUSTUS	CDS	270145	270244	1	-	0	transcript_id "g47.t1"; gene_id "g47";
ctg1	AUGUSTUS	exon	270145	270244	.	-	.	transcript_id "g47.t1"; gene_id "g47";
ctg1	AUGUSTUS	intron	270245	270321	1	-	.	transcript_id "g47.t1"; gene_id "g47";
ctg1	AUGUSTUS	CDS	270322	270426	0.67	-	0	transcript_id "g47.t1"; gene_id "g47";
ctg1	AUGUSTUS	exon	270322	270426	.	-	.	transcript_id "g47.t1"; gene_id "g47";
ctg1	AUGUSTUS	intron	270427	270506	0.45	-	.	transcript_id "g47.t1"; gene_id "g47";
ctg1	AUGUSTUS	CDS	270507	270621	0.43	-	1	transcript_id "g47.t1"; gene_id "g47";
ctg1	AUGUSTUS	exon	270507	270621	.	-	.	transcript_id "g47.t1"; gene_id "g47";
ctg1	AUGUSTUS	intron	270622	270698	0.44	-	.	transcript_id "g47.t1"; gene_id "g47";
ctg1	AUGUSTUS	CDS	270699	270913	0.44	-	0	transcript_id "g47.t1"; gene_id "g47";
ctg1	AUGUSTUS	exon	270699	270913	.	-	.	transcript_id "g47.t1"; gene_id "g47";
ctg1	AUGUSTUS	intron	270914	270979	0.99	-	.	transcript_id "g47.t1"; gene_id "g47";
ctg1	AUGUSTUS	CDS	270980	271024	0.99	-	0	transcript_id "g47.t1"; gene_id "g47";
ctg1	AUGUSTUS	exon	270980	271024	.	-	.	transcript_id "g47.t1"; gene_id "g47";
ctg1	AUGUSTUS	intron	271025	271092	0.99	-	.	transcript_id "g47.t1"; gene_id "g47";
ctg1	AUGUSTUS	CDS	271093	271626	0.99	-	0	transcript_id "g47.t1"; gene_id "g47";
ctg1	AUGUSTUS	exon	271093	271626	.	-	.	transcript_id "g47.t1"; gene_id "g47";
ctg1	AUGUSTUS	intron	271627	271690	0.85	-	.	transcript_id "g47.t1"; gene_id "g47";
ctg1	AUGUSTUS	CDS	271691	271956	0.85	-	2	transcript_id "g47.t1"; gene_id "g47";
ctg1	AUGUSTUS	exon	271691	271956	.	-	.	transcript_id "g47.t1"; gene_id "g47";
ctg1	AUGUSTUS	intron	271957	272028	1	-	.	transcript_id "g47.t1"; gene_id "g47";
ctg1	AUGUSTUS	CDS	272029	272100	1	-	2	transcript_id "g47.t1"; gene_id "g47";
ctg1	AUGUSTUS	exon	272029	272100	.	-	.	transcript_id "g47.t1"; gene_id "g47";
ctg1	AUGUSTUS	intron	272101	272156	0.98	-	.	transcript_id "g47.t1"; gene_id "g47";
ctg1	AUGUSTUS	CDS	272157	272197	0.91	-	1	transcript_id "g47.t1"; gene_id "g47";
ctg1	AUGUSTUS	exon	272157	272197	.	-	.	transcript_id "g47.t1"; gene_id "g47";
ctg1	AUGUSTUS	intron	272198	272950	0.52	-	.	transcript_id "g47.t1"; gene_id "g47";
ctg1	AUGUSTUS	CDS	272951	273073	0.56	-	1	transcript_id "g47.t1"; gene_id "g47";
ctg1	AUGUSTUS	exon	272951	273073	.	-	.	transcript_id "g47.t1"; gene_id "g47";
ctg1	AUGUSTUS	intron	273074	273152	1	-	.	transcript_id "g47.t1"; gene_id "g47";
ctg1	AUGUSTUS	CDS	273153	273424	1	-	0	transcript_id "g47.t1"; gene_id "g47";
ctg1	AUGUSTUS	exon	273153	273424	.	-	.	transcript_id "g47.t1"; gene_id "g47";
ctg1	AUGUSTUS	intron	273425	273577	1	-	.	transcript_id "g47.t1"; gene_id "g47";
ctg1	AUGUSTUS	CDS	273578	273804	1	-	2	transcript_id "g47.t1"; gene_id "g47";
ctg1	AUGUSTUS	exon	273578	273804	.	-	.	transcript_id "g47.t1"; gene_id "g47";
ctg1	AUGUSTUS	intron	273805	274572	1	-	.	transcript_id "g47.t1"; gene_id "g47";
ctg1	AUGUSTUS	CDS	274573	274682	1	-	1	transcript_id "g47.t1"; gene_id "g47";
ctg1	AUGUSTUS	exon	274573	274682	.	-	.	transcript_id "g47.t1"; gene_id "g47";
ctg1	AUGUSTUS	intron	274683	274736	1	-	.	transcript_id "g47.t1"; gene_id "g47";
ctg1	AUGUSTUS	CDS	274737	274763	1	-	1	transcript_id "g47.t1"; gene_id "g47";
ctg1	AUGUSTUS	exon	274737	274763	.	-	.	transcript_id "g47.t1"; gene_id "g47";
ctg1	AUGUSTUS	intron	274764	274830	1	-	.	transcript_id "g47.t1"; gene_id "g47";
ctg1	AUGUSTUS	CDS	274831	274913	1	-	0	transcript_id "g47.t1"; gene_id "g47";
ctg1	AUGUSTUS	exon	274831	274913	.	-	.	transcript_id "g47.t1"; gene_id "g47";
ctg1	AUGUSTUS	start_codon	274911	274913	.	-	0	transcript_id "g47.t1"; gene_id "g47";
ctg1	AUGUSTUS	gene	276231	276804	0.16	+	.	g48
ctg1	AUGUSTUS	transcript	276231	276804	0.16	+	.	g48.t1
ctg1	AUGUSTUS	start_codon	276231	276233	.	+	0	transcript_id "g48.t1"; gene_id "g48";
ctg1	AUGUSTUS	CDS	276231	276276	0.52	+	0	transcript_id "g48.t1"; gene_id "g48";
ctg1	AUGUSTUS	exon	276231	276276	.	+	.	transcript_id "g48.t1"; gene_id "g48";
ctg1	AUGUSTUS	intron	276277	276386	0.84	+	.	transcript_id "g48.t1"; gene_id "g48";
ctg1	AUGUSTUS	CDS	276387	276547	0.28	+	2	transcript_id "g48.t1"; gene_id "g48";
ctg1	AUGUSTUS	exon	276387	276547	.	+	.	transcript_id "g48.t1"; gene_id "g48";
ctg1	AUGUSTUS	intron	276548	276600	0.34	+	.	transcript_id "g48.t1"; gene_id "g48";
ctg1	AUGUSTUS	CDS	276601	276804	0.44	+	0	transcript_id "g48.t1"; gene_id "g48";
ctg1	AUGUSTUS	exon	276601	276804	.	+	.	transcript_id "g48.t1"; gene_id "g48";
ctg1	AUGUSTUS	stop_codon	276802	276804	.	+	0	transcript_id "g48.t1"; gene_id "g48";
ctg1	AUGUSTUS	gene	277899	281126	0.54	-	.	g49
ctg1	AUGUSTUS	transcript	277899	281126	0.54	-	.	g49.t1
ctg1	AUGUSTUS	stop_codon	277899	277901	.	-	0	transcript_id "g49.t1"; gene_id "g49";
ctg1	AUGUSTUS	CDS	277899	278654	1	-	0	transcript_id "g49.t1"; gene_id "g49";
ctg1	AUGUSTUS	exon	277899	278654	.	-	.	transcript_id "g49.t1"; gene_id "g49";
ctg1	AUGUSTUS	intron	278655	278715	1	-	.	transcript_id "g49.t1"; gene_id "g49";
ctg1	AUGUSTUS	CDS	278716	279378	0.9	-	0	transcript_id "g49.t1"; gene_id "g49";
ctg1	AUGUSTUS	exon	278716	279378	.	-	.	transcript_id "g49.t1"; gene_id "g49";
ctg1	AUGUSTUS	intron	279379	279429	1	-	.	transcript_id "g49.t1"; gene_id "g49";
ctg1	AUGUSTUS	CDS	279430	279652	0.94	-	1	transcript_id "g49.t1"; gene_id "g49";
ctg1	AUGUSTUS	exon	279430	279652	.	-	.	transcript_id "g49.t1"; gene_id "g49";
ctg1	AUGUSTUS	intron	279653	279732	0.94	-	.	transcript_id "g49.t1"; gene_id "g49";
ctg1	AUGUSTUS	CDS	279733	279922	0.98	-	2	transcript_id "g49.t1"; gene_id "g49";
ctg1	AUGUSTUS	exon	279733	279922	.	-	.	transcript_id "g49.t1"; gene_id "g49";
ctg1	AUGUSTUS	intron	279923	279970	1	-	.	transcript_id "g49.t1"; gene_id "g49";
ctg1	AUGUSTUS	CDS	279971	281126	0.66	-	0	transcript_id "g49.t1"; gene_id "g49";
ctg1	AUGUSTUS	exon	279971	281126	.	-	.	transcript_id "g49.t1"; gene_id "g49";
ctg1	AUGUSTUS	start_codon	281124	281126	.	-	0	transcript_id "g49.t1"; gene_id "g49";
ctg1	AUGUSTUS	gene	285215	285436	1	-	.	g50
ctg1	AUGUSTUS	transcript	285215	285436	1	-	.	g50.t1
ctg1	AUGUSTUS	stop_codon	285215	285217	.	-	0	transcript_id "g50.t1"; gene_id "g50";
ctg1	AUGUSTUS	CDS	285215	285436	1	-	0	transcript_id "g50.t1"; gene_id "g50";
ctg1	AUGUSTUS	exon	285215	285436	.	-	.	transcript_id "g50.t1"; gene_id "g50";
ctg1	AUGUSTUS	start_codon	285434	285436	.	-	0	transcript_id "g50.t1"; gene_id "g50";
ctg1	AUGUSTUS	gene	287411	289739	0.72	+	.	g51
ctg1	AUGUSTUS	transcript	287411	289739	0.72	+	.	g51.t1
ctg1	AUGUSTUS	start_codon	287411	287413	.	+	0	transcript_id "g51.t1"; gene_id "g51";
ctg1	AUGUSTUS	CDS	287411	288857	0.91	+	0	transcript_id "g51.t1"; gene_id "g51";
ctg1	AUGUSTUS	exon	287411	288857	.	+	.	transcript_id "g51.t1"; gene_id "g51";
ctg1	AUGUSTUS	intron	288858	288912	1	+	.	transcript_id "g51.t1"; gene_id "g51";
ctg1	AUGUSTUS	CDS	288913	289739	0.8	+	2	transcript_id "g51.t1"; gene_id "g51";
ctg1	AUGUSTUS	exon	288913	289739	.	+	.	transcript_id "g51.t1"; gene_id "g51";
ctg1	AUGUSTUS	stop_codon	289737	289739	.	+	0	transcript_id "g51.t1"; gene_id "g51";
ctg1	AUGUSTUS	gene	290996	292222	0.14	-	.	g52
ctg1	AUGUSTUS	transcript	290996	292222	0.14	-	.	g52.t1
ctg1	AUGUSTUS	stop_codon	290996	290998	.	-	0	transcript_id "g52.t1"; gene_id "g52";
ctg1	AUGUSTUS	CDS	290996	291090	0.51	-	2	transcript_id "g52.t1"; gene_id "g52";
ctg1	AUGUSTUS	exon	290996	291090	.	-	.	transcript_id "g52.t1"; gene_id "g52";
ctg1	AUGUSTUS	intron	291091	291151	0.58	-	.	transcript_id "g52.t1"; gene_id "g52";
ctg1	AUGUSTUS	CDS	291152	291386	0.54	-	0	transcript_id "g52.t1"; gene_id "g52";
ctg1	AUGUSTUS	exon	291152	291386	.	-	.	transcript_id "g52.t1"; gene_id "g52";
ctg1	AUGUSTUS	intron	291387	291466	0.78	-	.	transcript_id "g52.t1"; gene_id "g52";
ctg1	AUGUSTUS	CDS	291467	291596	0.56	-	1	transcript_id "g52.t1"; gene_id "g52";
ctg1	AUGUSTUS	exon	291467	291596	.	-	.	transcript_id "g52.t1"; gene_id "g52";
ctg1	AUGUSTUS	intron	291597	291890	0.61	-	.	transcript_id "g52.t1"; gene_id "g52";
ctg1	AUGUSTUS	CDS	291891	292002	0.42	-	2	transcript_id "g52.t1"; gene_id "g52";
ctg1	AUGUSTUS	exon	291891	292002	.	-	.	transcript_id "g52.t1"; gene_id "g52";
ctg1	AUGUSTUS	intron	292003	292110	0.41	-	.	transcript_id "g52.t1"; gene_id "g52";
ctg1	AUGUSTUS	CDS	292111	292222	0.77	-	0	transcript_id "g52.t1"; gene_id "g52";
ctg1	AUGUSTUS	exon	292111	292222	.	-	.	transcript_id "g52.t1"; gene_id "g52";
ctg1	AUGUSTUS	start_codon	292220	292222	.	-	0	transcript_id "g52.t1"; gene_id "g52";
ctg1	AUGUSTUS	gene	292843	296586	0.3	-	.	g53
ctg1	AUGUSTUS	transcript	292843	296586	0.3	-	.	g53.t1
ctg1	AUGUSTUS	stop_codon	292843	292845	.	-	0	transcript_id "g53.t1"; gene_id "g53";
ctg1	AUGUSTUS	CDS	292843	293174	0.94	-	2	transcript_id "g53.t1"; gene_id "g53";
ctg1	AUGUSTUS	exon	292843	293174	.	-	.	transcript_id "g53.t1"; gene_id "g53";
ctg1	AUGUSTUS	intron	293175	293243	0.94	-	.	transcript_id "g53.t1"; gene_id "g53";
ctg1	AUGUSTUS	CDS	293244	294040	0.48	-	1	transcript_id "g53.t1"; gene_id "g53";
ctg1	AUGUSTUS	exon	293244	294040	.	-	.	transcript_id "g53.t1"; gene_id "g53";
ctg1	AUGUSTUS	intron	294041	294790	0.48	-	.	transcript_id "g53.t1"; gene_id "g53";
ctg1	AUGUSTUS	CDS	294791	296397	0.53	-	0	transcript_id "g53.t1"; gene_id "g53";
ctg1	AUGUSTUS	exon	294791	296397	.	-	.	transcript_id "g53.t1"; gene_id "g53";
ctg1	AUGUSTUS	intron	296398	296461	0.88	-	.	transcript_id "g53.t1"; gene_id "g53";
ctg1	AUGUSTUS	CDS	296462	296471	0.67	-	1	transcript_id "g53.t1"; gene_id "g53";
ctg1	AUGUSTUS	exon	296462	296471	.	-	.	transcript_id "g53.t1"; gene_id "g53";
ctg1	AUGUSTUS	intron	296472	296542	0.67	-	.	transcript_id "g53.t1"; gene_id "g53";
ctg1	AUGUSTUS	CDS	296543	296586	0.67	-	0	transcript_id "g53.t1"; gene_id "g53";
ctg1	AUGUSTUS	exon	296543	296586	.	-	.	transcript_id "g53.t1"; gene_id "g53";
ctg1	AUGUSTUS	start_codon	296584	296586	.	-	0	transcript_id "g53.t1"; gene_id "g53";
ctg1	AUGUSTUS	gene	297355	300069	1	-	.	g54
ctg1	AUGUSTUS	transcript	297355	300069	1	-	.	g54.t1
ctg1	AUGUSTUS	stop_codon	297355	297357	.	-	0	transcript_id "g54.t1"; gene_id "g54";
ctg1	AUGUSTUS	CDS	297355	297713	1	-	2	transcript_id "g54.t1"; gene_id "g54";
ctg1	AUGUSTUS	exon	297355	297713	.	-	.	transcript_id "g54.t1"; gene_id "g54";
ctg1	AUGUSTUS	intron	297714	297793	1	-	.	transcript_id "g54.t1"; gene_id "g54";
ctg1	AUGUSTUS	CDS	297794	297934	1	-	2	transcript_id "g54.t1"; gene_id "g54";
ctg1	AUGUSTUS	exon	297794	297934	.	-	.	transcript_id "g54.t1"; gene_id "g54";
ctg1	AUGUSTUS	intron	297935	298017	1	-	.	transcript_id "g54.t1"; gene_id "g54";
ctg1	AUGUSTUS	CDS	298018	298235	1	-	1	transcript_id "g54.t1"; gene_id "g54";
ctg1	AUGUSTUS	exon	298018	298235	.	-	.	transcript_id "g54.t1"; gene_id "g54";
ctg1	AUGUSTUS	intron	298236	298295	1	-	.	transcript_id "g54.t1"; gene_id "g54";
ctg1	AUGUSTUS	CDS	298296	298517	1	-	1	transcript_id "g54.t1"; gene_id "g54";
ctg1	AUGUSTUS	exon	298296	298517	.	-	.	transcript_id "g54.t1"; gene_id "g54";
ctg1	AUGUSTUS	intron	298518	298579	1	-	.	transcript_id "g54.t1"; gene_id "g54";
ctg1	AUGUSTUS	CDS	298580	298758	1	-	0	transcript_id "g54.t1"; gene_id "g54";
ctg1	AUGUSTUS	exon	298580	298758	.	-	.	transcript_id "g54.t1"; gene_id "g54";
ctg1	AUGUSTUS	intron	298759	298824	1	-	.	transcript_id "g54.t1"; gene_id "g54";
ctg1	AUGUSTUS	CDS	298825	298902	1	-	0	transcript_id "g54.t1"; gene_id "g54";
ctg1	AUGUSTUS	exon	298825	298902	.	-	.	transcript_id "g54.t1"; gene_id "g54";
ctg1	AUGUSTUS	intron	298903	299023	1	-	.	transcript_id "g54.t1"; gene_id "g54";
ctg1	AUGUSTUS	CDS	299024	299121	1	-	2	transcript_id "g54.t1"; gene_id "g54";
ctg1	AUGUSTUS	exon	299024	299121	.	-	.	transcript_id "g54.t1"; gene_id "g54";
ctg1	AUGUSTUS	intron	299122	299180	1	-	.	transcript_id "g54.t1"; gene_id "g54";
ctg1	AUGUSTUS	CDS	299181	299254	1	-	1	transcript_id "g54.t1"; gene_id "g54";
ctg1	AUGUSTUS	exon	299181	299254	.	-	.	transcript_id "g54.t1"; gene_id "g54";
ctg1	AUGUSTUS	intron	299255	299328	1	-	.	transcript_id "g54.t1"; gene_id "g54";
ctg1	AUGUSTUS	CDS	299329	299398	1	-	2	transcript_id "g54.t1"; gene_id "g54";
ctg1	AUGUSTUS	exon	299329	299398	.	-	.	transcript_id "g54.t1"; gene_id "g54";
ctg1	AUGUSTUS	intron	299399	299460	1	-	.	transcript_id "g54.t1"; gene_id "g54";
ctg1	AUGUSTUS	CDS	299461	299534	1	-	1	transcript_id "g54.t1"; gene_id "g54";
ctg1	AUGUSTUS	exon	299461	299534	.	-	.	transcript_id "g54.t1"; gene_id "g54";
ctg1	AUGUSTUS	intron	299535	299633	1	-	.	transcript_id "g54.t1"; gene_id "g54";
ctg1	AUGUSTUS	CDS	299634	299677	1	-	0	transcript_id "g54.t1"; gene_id "g54";
ctg1	AUGUSTUS	exon	299634	299677	.	-	.	transcript_id "g54.t1"; gene_id "g54";
ctg1	AUGUSTUS	intron	299678	299755	1	-	.	transcript_id "g54.t1"; gene_id "g54";
ctg1	AUGUSTUS	CDS	299756	299817	1	-	2	transcript_id "g54.t1"; gene_id "g54";
ctg1	AUGUSTUS	exon	299756	299817	.	-	.	transcript_id "g54.t1"; gene_id "g54";
ctg1	AUGUSTUS	intron	299818	299897	1	-	.	transcript_id "g54.t1"; gene_id "g54";
ctg1	AUGUSTUS	CDS	299898	300069	1	-	0	transcript_id "g54.t1"; gene_id "g54";
ctg1	AUGUSTUS	exon	299898	300069	.	-	.	transcript_id "g54.t1"; gene_id "g54";
ctg1	AUGUSTUS	start_codon	300067	300069	.	-	0	transcript_id "g54.t1"; gene_id "g54";
ctg1	AUGUSTUS	gene	301323	309243	0.37	+	.	g55
ctg1	AUGUSTUS	transcript	301323	309243	0.37	+	.	g55.t1
ctg1	AUGUSTUS	start_codon	301323	301325	.	+	0	transcript_id "g55.t1"; gene_id "g55";
ctg1	AUGUSTUS	CDS	301323	302097	0.68	+	0	transcript_id "g55.t1"; gene_id "g55";
ctg1	AUGUSTUS	exon	301323	302097	.	+	.	transcript_id "g55.t1"; gene_id "g55";
ctg1	AUGUSTUS	intron	302098	302172	0.86	+	.	transcript_id "g55.t1"; gene_id "g55";
ctg1	AUGUSTUS	CDS	302173	302276	0.83	+	2	transcript_id "g55.t1"; gene_id "g55";
ctg1	AUGUSTUS	exon	302173	302276	.	+	.	transcript_id "g55.t1"; gene_id "g55";
ctg1	AUGUSTUS	intron	302277	302351	0.88	+	.	transcript_id "g55.t1"; gene_id "g55";
ctg1	AUGUSTUS	CDS	302352	303410	0.74	+	0	transcript_id "g55.t1"; gene_id "g55";
ctg1	AUGUSTUS	exon	302352	303410	.	+	.	transcript_id "g55.t1"; gene_id "g55";
ctg1	AUGUSTUS	intron	303411	308544	0.64	+	.	transcript_id "g55.t1"; gene_id "g55";
ctg1	AUGUSTUS	CDS	308545	308714	0.99	+	0	transcript_id "g55.t1"; gene_id "g55";
ctg1	AUGUSTUS	exon	308545	308714	.	+	.	transcript_id "g55.t1"; gene_id "g55";
ctg1	AUGUSTUS	intron	308715	308783	1	+	.	transcript_id "g55.t1"; gene_id "g55";
ctg1	AUGUSTUS	CDS	308784	308803	1	+	1	transcript_id "g55.t1"; gene_id "g55";
ctg1	AUGUSTUS	exon	308784	308803	.	+	.	transcript_id "g55.t1"; gene_id "g55";
ctg1	AUGUSTUS	intron	308804	308867	1	+	.	transcript_id "g55.t1"; gene_id "g55";
ctg1	AUGUSTUS	CDS	308868	309106	0.99	+	2	transcript_id "g55.t1"; gene_id "g55";
ctg1	AUGUSTUS	exon	308868	309106	.	+	.	transcript_id "g55.t1"; gene_id "g55";
ctg1	AUGUSTUS	intron	309107	309165	0.99	+	.	transcript_id "g55.t1"; gene_id "g55";
ctg1	AUGUSTUS	CDS	309166	309243	1	+	0	transcript_id "g55.t1"; gene_id "g55";
ctg1	AUGUSTUS	exon	309166	309243	.	+	.	transcript_id "g55.t1"; gene_id "g55";
ctg1	AUGUSTUS	stop_codon	309241	309243	.	+	0	transcript_id "g55.t1"; gene_id "g55";
ctg1	AUGUSTUS	gene	309537	310483	0.21	-	.	g56
ctg1	AUGUSTUS	transcript	309537	310483	0.21	-	.	g56.t1
ctg1	AUGUSTUS	stop_codon	309537	309539	.	-	0	transcript_id "g56.t1"; gene_id "g56";
ctg1	AUGUSTUS	CDS	309537	309878	0.41	-	0	transcript_id "g56.t1"; gene_id "g56";
ctg1	AUGUSTUS	exon	309537	309878	.	-	.	transcript_id "g56.t1"; gene_id "g56";
ctg1	AUGUSTUS	intron	309879	310384	0.24	-	.	transcript_id "g56.t1"; gene_id "g56";
ctg1	AUGUSTUS	CDS	310385	310483	0.45	-	0	transcript_id "g56.t1"; gene_id "g56";
ctg1	AUGUSTUS	exon	310385	310483	.	-	.	transcript_id "g56.t1"; gene_id "g56";
ctg1	AUGUSTUS	start_codon	310481	310483	.	-	0	transcript_id "g56.t1"; gene_id "g56";
ctg1	AUGUSTUS	gene	312586	315302	0.51	+	.	g57
ctg1	AUGUSTUS	transcript	312586	315302	0.51	+	.	g57.t1
ctg1	AUGUSTUS	start_codon	312586	312588	.	+	0	transcript_id "g57.t1"; gene_id "g57";
ctg1	AUGUSTUS	CDS	312586	313297	1	+	0	transcript_id "g57.t1"; gene_id "g57";
ctg1	AUGUSTUS	exon	312586	313297	.	+	.	transcript_id "g57.t1"; gene_id "g57";
ctg1	AUGUSTUS	intron	313298	313359	1	+	.	transcript_id "g57.t1"; gene_id "g57";
ctg1	AUGUSTUS	CDS	313360	313384	1	+	2	transcript_id "g57.t1"; gene_id "g57";
ctg1	AUGUSTUS	exon	313360	313384	.	+	.	transcript_id "g57.t1"; gene_id "g57";
ctg1	AUGUSTUS	intron	313385	313448	1	+	.	transcript_id "g57.t1"; gene_id "g57";
ctg1	AUGUSTUS	CDS	313449	313888	0.63	+	1	transcript_id "g57.t1"; gene_id "g57";
ctg1	AUGUSTUS	exon	313449	313888	.	+	.	transcript_id "g57.t1"; gene_id "g57";
ctg1	AUGUSTUS	intron	313889	313963	0.99	+	.	transcript_id "g57.t1"; gene_id "g57";
ctg1	AUGUSTUS	CDS	313964	314035	0.99	+	2	transcript_id "g57.t1"; gene_id "g57";
ctg1	AUGUSTUS	exon	313964	314035	.	+	.	transcript_id "g57.t1"; gene_id "g57";
ctg1	AUGUSTUS	intron	314036	314104	0.98	+	.	transcript_id "g57.t1"; gene_id "g57";
ctg1	AUGUSTUS	CDS	314105	314225	0.99	+	2	transcript_id "g57.t1"; gene_id "g57";
ctg1	AUGUSTUS	exon	314105	314225	.	+	.	transcript_id "g57.t1"; gene_id "g57";
ctg1	AUGUSTUS	intron	314226	314289	1	+	.	transcript_id "g57.t1"; gene_id "g57";
ctg1	AUGUSTUS	CDS	314290	314396	1	+	1	transcript_id "g57.t1"; gene_id "g57";
ctg1	AUGUSTUS	exon	314290	314396	.	+	.	transcript_id "g57.t1"; gene_id "g57";
ctg1	AUGUSTUS	intron	314397	314460	0.99	+	.	transcript_id "g57.t1"; gene_id "g57";
ctg1	AUGUSTUS	CDS	314461	314599	0.98	+	2	transcript_id "g57.t1"; gene_id "g57";
ctg1	AUGUSTUS	exon	314461	314599	.	+	.	transcript_id "g57.t1"; gene_id "g57";
ctg1	AUGUSTUS	intron	314600	314743	0.99	+	.	transcript_id "g57.t1"; gene_id "g57";
ctg1	AUGUSTUS	CDS	314744	314934	0.95	+	1	transcript_id "g57.t1"; gene_id "g57";
ctg1	AUGUSTUS	exon	314744	314934	.	+	.	transcript_id "g57.t1"; gene_id "g57";
ctg1	AUGUSTUS	intron	314935	315240	0.86	+	.	transcript_id "g57.t1"; gene_id "g57";
ctg1	AUGUSTUS	CDS	315241	315302	0.86	+	2	transcript_id "g57.t1"; gene_id "g57";
ctg1	AUGUSTUS	exon	315241	315302	.	+	.	transcript_id "g57.t1"; gene_id "g57";
ctg1	AUGUSTUS	stop_codon	315300	315302	.	+	0	transcript_id "g57.t1"; gene_id "g57";
ctg1	AUGUSTUS	gene	319659	320341	0.99	+	.	g58
ctg1	AUGUSTUS	transcript	319659	320341	0.99	+	.	g58.t1
ctg1	AUGUSTUS	start_codon	319659	319661	.	+	0	transcript_id "g58.t1"; gene_id "g58";
ctg1	AUGUSTUS	CDS	319659	319892	0.99	+	0	transcript_id "g58.t1"; gene_id "g58";
ctg1	AUGUSTUS	exon	319659	319892	.	+	.	transcript_id "g58.t1"; gene_id "g58";
ctg1	AUGUSTUS	intron	319893	319981	1	+	.	transcript_id "g58.t1"; gene_id "g58";
ctg1	AUGUSTUS	CDS	319982	319995	1	+	0	transcript_id "g58.t1"; gene_id "g58";
ctg1	AUGUSTUS	exon	319982	319995	.	+	.	transcript_id "g58.t1"; gene_id "g58";
ctg1	AUGUSTUS	intron	319996	320049	1	+	.	transcript_id "g58.t1"; gene_id "g58";
ctg1	AUGUSTUS	CDS	320050	320230	1	+	1	transcript_id "g58.t1"; gene_id "g58";
ctg1	AUGUSTUS	exon	320050	320230	.	+	.	transcript_id "g58.t1"; gene_id "g58";
ctg1	AUGUSTUS	intron	320231	320305	1	+	.	transcript_id "g58.t1"; gene_id "g58";
ctg1	AUGUSTUS	CDS	320306	320341	1	+	0	transcript_id "g58.t1"; gene_id "g58";
ctg1	AUGUSTUS	exon	320306	320341	.	+	.	transcript_id "g58.t1"; gene_id "g58";
ctg1	AUGUSTUS	stop_codon	320339	320341	.	+	0	transcript_id "g58.t1"; gene_id "g58";
ctg1	AUGUSTUS	gene	320929	323261	0.11	-	.	g59
ctg1	AUGUSTUS	transcript	320929	323261	0.11	-	.	g59.t1
ctg1	AUGUSTUS	stop_codon	320929	320931	.	-	0	transcript_id "g59.t1"; gene_id "g59";
ctg1	AUGUSTUS	CDS	320929	321216	0.85	-	0	transcript_id "g59.t1"; gene_id "g59";
ctg1	AUGUSTUS	exon	320929	321216	.	-	.	transcript_id "g59.t1"; gene_id "g59";
ctg1	AUGUSTUS	intron	321217	321289	1	-	.	transcript_id "g59.t1"; gene_id "g59";
ctg1	AUGUSTUS	CDS	321290	321469	0.87	-	0	transcript_id "g59.t1"; gene_id "g59";
ctg1	AUGUSTUS	exon	321290	321469	.	-	.	transcript_id "g59.t1"; gene_id "g59";
ctg1	AUGUSTUS	intron	321470	321525	0.85	-	.	transcript_id "g59.t1"; gene_id "g59";
ctg1	AUGUSTUS	CDS	321526	321607	0.85	-	1	transcript_id "g59.t1"; gene_id "g59";
ctg1	AUGUSTUS	exon	321526	321607	.	-	.	transcript_id "g59.t1"; gene_id "g59";
ctg1	AUGUSTUS	intron	321608	321656	0.87	-	.	transcript_id "g59.t1"; gene_id "g59";
ctg1	AUGUSTUS	CDS	321657	321919	0.99	-	0	transcript_id "g59.t1"; gene_id "g59";
ctg1	AUGUSTUS	exon	321657	321919	.	-	.	transcript_id "g59.t1"; gene_id "g59";
ctg1	AUGUSTUS	intron	321920	321972	1	-	.	transcript_id "g59.t1"; gene_id "g59";
ctg1	AUGUSTUS	CDS	321973	322100	0.68	-	2	transcript_id "g59.t1"; gene_id "g59";
ctg1	AUGUSTUS	exon	321973	322100	.	-	.	transcript_id "g59.t1"; gene_id "g59";
ctg1	AUGUSTUS	intron	322101	322160	0.36	-	.	transcript_id "g59.t1"; gene_id "g59";
ctg1	AUGUSTUS	CDS	322161	322283	0.43	-	2	transcript_id "g59.t1"; gene_id "g59";
ctg1	AUGUSTUS	exon	322161	322283	.	-	.	transcript_id "g59.t1"; gene_id "g59";
ctg1	AUGUSTUS	intron	322284	322335	0.61	-	.	transcript_id "g59.t1"; gene_id "g59";
ctg1	AUGUSTUS	CDS	322336	322795	0.32	-	0	transcript_id "g59.t1"; gene_id "g59";
ctg1	AUGUSTUS	exon	322336	322795	.	-	.	transcript_id "g59.t1"; gene_id "g59";
ctg1	AUGUSTUS	intron	322796	322849	0.4	-	.	transcript_id "g59.t1"; gene_id "g59";
ctg1	AUGUSTUS	CDS	322850	322874	0.66	-	1	transcript_id "g59.t1"; gene_id "g59";
ctg1	AUGUSTUS	exon	322850	322874	.	-	.	transcript_id "g59.t1"; gene_id "g59";
ctg1	AUGUSTUS	intron	322875	322944	0.77	-	.	transcript_id "g59.t1"; gene_id "g59";
ctg1	AUGUSTUS	CDS	322945	323261	0.95	-	0	transcript_id "g59.t1"; gene_id "g59";
ctg1	AUGUSTUS	exon	322945	323261	.	-	.	transcript_id "g59.t1"; gene_id "g59";
ctg1	AUGUSTUS	start_codon	323259	323261	.	-	0	transcript_id "g59.t1"; gene_id "g59";
ctg1	AUGUSTUS	gene	324166	325579	0.68	-	.	g60
ctg1	AUGUSTUS	transcript	324166	325579	0.68	-	.	g60.t1
ctg1	AUGUSTUS	stop_codon	324166	324168	.	-	0	transcript_id "g60.t1"; gene_id "g60";
ctg1	AUGUSTUS	CDS	324166	325462	0.94	-	1	transcript_id "g60.t1"; gene_id "g60";
ctg1	AUGUSTUS	exon	324166	325462	.	-	.	transcript_id "g60.t1"; gene_id "g60";
ctg1	AUGUSTUS	intron	325463	325529	0.99	-	.	transcript_id "g60.t1"; gene_id "g60";
ctg1	AUGUSTUS	CDS	325530	325579	0.71	-	0	transcript_id "g60.t1"; gene_id "g60";
ctg1	AUGUSTUS	exon	325530	325579	.	-	.	transcript_id "g60.t1"; gene_id "g60";
ctg1	AUGUSTUS	start_codon	325577	325579	.	-	0	transcript_id "g60.t1"; gene_id "g60";
ctg1	AUGUSTUS	gene	326743	327180	0.96	+	.	g61
ctg1	AUGUSTUS	transcript	326743	327180	0.96	+	.	g61.t1
ctg1	AUGUSTUS	start_codon	326743	326745	.	+	0	transcript_id "g61.t1"; gene_id "g61";
ctg1	AUGUSTUS	CDS	326743	326853	0.98	+	0	transcript_id "g61.t1"; gene_id "g61";
ctg1	AUGUSTUS	exon	326743	326853	.	+	.	transcript_id "g61.t1"; gene_id "g61";
ctg1	AUGUSTUS	intron	326854	326918	0.98	+	.	transcript_id "g61.t1"; gene_id "g61";
ctg1	AUGUSTUS	CDS	326919	327080	0.96	+	0	transcript_id "g61.t1"; gene_id "g61";
ctg1	AUGUSTUS	exon	326919	327080	.	+	.	transcript_id "g61.t1"; gene_id "g61";
ctg1	AUGUSTUS	intron	327081	327138	0.98	+	.	transcript_id "g61.t1"; gene_id "g61";
ctg1	AUGUSTUS	CDS	327139	327180	1	+	0	transcript_id "g61.t1"; gene_id "g61";
ctg1	AUGUSTUS	exon	327139	327180	.	+	.	transcript_id "g61.t1"; gene_id "g61";
ctg1	AUGUSTUS	stop_codon	327178	327180	.	+	0	transcript_id "g61.t1"; gene_id "g61";
ctg1	AUGUSTUS	gene	327491	329995	1.75	-	.	g62
ctg1	AUGUSTUS	transcript	327491	329705	1	-	.	g62.t1
ctg1	AUGUSTUS	stop_codon	327491	327493	.	-	0	transcript_id "g62.t1"; gene_id "g62";
ctg1	AUGUSTUS	CDS	327491	329102	1	-	1	transcript_id "g62.t1"; gene_id "g62";
ctg1	AUGUSTUS	exon	327491	329102	.	-	.	transcript_id "g62.t1"; gene_id "g62";
ctg1	AUGUSTUS	intron	329103	329151	1	-	.	transcript_id "g62.t1"; gene_id "g62";
ctg1	AUGUSTUS	CDS	329152	329234	1	-	0	transcript_id "g62.t1"; gene_id "g62";
ctg1	AUGUSTUS	exon	329152	329234	.	-	.	transcript_id "g62.t1"; gene_id "g62";
ctg1	AUGUSTUS	intron	329235	329463	1	-	.	transcript_id "g62.t1"; gene_id "g62";
ctg1	AUGUSTUS	CDS	329464	329544	1	-	0	transcript_id "g62.t1"; gene_id "g62";
ctg1	AUGUSTUS	exon	329464	329544	.	-	.	transcript_id "g62.t1"; gene_id "g62";
ctg1	AUGUSTUS	intron	329545	329594	1	-	.	transcript_id "g62.t1"; gene_id "g62";
ctg1	AUGUSTUS	CDS	329595	329705	1	-	0	transcript_id "g62.t1"; gene_id "g62";
ctg1	AUGUSTUS	exon	329595	329705	.	-	.	transcript_id "g62.t1"; gene_id "g62";
ctg1	AUGUSTUS	start_codon	329703	329705	.	-	0	transcript_id "g62.t1"; gene_id "g62";
ctg1	AUGUSTUS	transcript	327491	329995	0.45	-	.	g62.t2
ctg1	AUGUSTUS	stop_codon	327491	327493	.	-	0	transcript_id "g62.t2"; gene_id "g62";
ctg1	AUGUSTUS	CDS	327491	329092	0.99	-	0	transcript_id "g62.t2"; gene_id "g62";
ctg1	AUGUSTUS	exon	327491	329092	.	-	.	transcript_id "g62.t2"; gene_id "g62";
ctg1	AUGUSTUS	intron	329093	329151	0.99	-	.	transcript_id "g62.t2"; gene_id "g62";
ctg1	AUGUSTUS	CDS	329152	329234	0.99	-	2	transcript_id "g62.t2"; gene_id "g62";
ctg1	AUGUSTUS	exon	329152	329234	.	-	.	transcript_id "g62.t2"; gene_id "g62";
ctg1	AUGUSTUS	intron	329235	329463	1	-	.	transcript_id "g62.t2"; gene_id "g62";
ctg1	AUGUSTUS	CDS	329464	329544	0.99	-	2	transcript_id "g62.t2"; gene_id "g62";
ctg1	AUGUSTUS	exon	329464	329544	.	-	.	transcript_id "g62.t2"; gene_id "g62";
ctg1	AUGUSTUS	intron	329545	329606	1	-	.	transcript_id "g62.t2"; gene_id "g62";
ctg1	AUGUSTUS	CDS	329607	329725	0.68	-	1	transcript_id "g62.t2"; gene_id "g62";
ctg1	AUGUSTUS	exon	329607	329725	.	-	.	transcript_id "g62.t2"; gene_id "g62";
ctg1	AUGUSTUS	intron	329726	329966	0.45	-	.	transcript_id "g62.t2"; gene_id "g62";
ctg1	AUGUSTUS	CDS	329967	329995	0.45	-	0	transcript_id "g62.t2"; gene_id "g62";
ctg1	AUGUSTUS	exon	329967	329995	.	-	.	transcript_id "g62.t2"; gene_id "g62";
ctg1	AUGUSTUS	start_codon	329993	329995	.	-	0	transcript_id "g62.t2"; gene_id "g62";
ctg1	AUGUSTUS	transcript	327491	329995	0.3	-	.	g62.t3
ctg1	AUGUSTUS	stop_codon	327491	327493	.	-	0	transcript_id "g62.t3"; gene_id "g62";
ctg1	AUGUSTUS	CDS	327491	329092	1	-	0	transcript_id "g62.t3"; gene_id "g62";
ctg1	AUGUSTUS	exon	327491	329092	.	-	.	transcript_id "g62.t3"; gene_id "g62";
ctg1	AUGUSTUS	intron	329093	329151	1	-	.	transcript_id "g62.t3"; gene_id "g62";
ctg1	AUGUSTUS	CDS	329152	329234	1	-	2	transcript_id "g62.t3"; gene_id "g62";
ctg1	AUGUSTUS	exon	329152	329234	.	-	.	transcript_id "g62.t3"; gene_id "g62";
ctg1	AUGUSTUS	intron	329235	329463	1	-	.	transcript_id "g62.t3"; gene_id "g62";
ctg1	AUGUSTUS	CDS	329464	329544	1	-	2	transcript_id "g62.t3"; gene_id "g62";
ctg1	AUGUSTUS	exon	329464	329544	.	-	.	transcript_id "g62.t3"; gene_id "g62";
ctg1	AUGUSTUS	intron	329545	329594	1	-	.	transcript_id "g62.t3"; gene_id "g62";
ctg1	AUGUSTUS	CDS	329595	329725	0.62	-	1	transcript_id "g62.t3"; gene_id "g62";
ctg1	AUGUSTUS	exon	329595	329725	.	-	.	transcript_id "g62.t3"; gene_id "g62";
ctg1	AUGUSTUS	intron	329726	329966	0.3	-	.	transcript_id "g62.t3"; gene_id "g62";
ctg1	AUGUSTUS	CDS	329967	329995	0.3	-	0	transcript_id "g62.t3"; gene_id "g62";
ctg1	AUGUSTUS	exon	329967	329995	.	-	.	transcript_id "g62.t3"; gene_id "g62";
ctg1	AUGUSTUS	start_codon	329993	329995	.	-	0	transcript_id "g62.t3"; gene_id "g62";
ctg1	AUGUSTUS	gene	330093	333849	1.99	+	.	g63
ctg1	AUGUSTUS	transcript	330093	333849	0.99	+	.	g63.t1
ctg1	AUGUSTUS	start_codon	330093	330095	.	+	0	transcript_id "g63.t1"; gene_id "g63";
ctg1	AUGUSTUS	CDS	330093	330191	1	+	0	transcript_id "g63.t1"; gene_id "g63";
ctg1	AUGUSTUS	exon	330093	330191	.	+	.	transcript_id "g63.t1"; gene_id "g63";
ctg1	AUGUSTUS	intron	330192	330243	1	+	.	transcript_id "g63.t1"; gene_id "g63";
ctg1	AUGUSTUS	CDS	330244	330393	0.99	+	0	transcript_id "g63.t1"; gene_id "g63";
ctg1	AUGUSTUS	exon	330244	330393	.	+	.	transcript_id "g63.t1"; gene_id "g63";
ctg1	AUGUSTUS	intron	330394	330461	1	+	.	transcript_id "g63.t1"; gene_id "g63";
ctg1	AUGUSTUS	CDS	330462	330756	1	+	0	transcript_id "g63.t1"; gene_id "g63";
ctg1	AUGUSTUS	exon	330462	330756	.	+	.	transcript_id "g63.t1"; gene_id "g63";
ctg1	AUGUSTUS	intron	330757	330819	1	+	.	transcript_id "g63.t1"; gene_id "g63";
ctg1	AUGUSTUS	CDS	330820	331008	1	+	2	transcript_id "g63.t1"; gene_id "g63";
ctg1	AUGUSTUS	exon	330820	331008	.	+	.	transcript_id "g63.t1"; gene_id "g63";
ctg1	AUGUSTUS	intron	331009	331060	1	+	.	transcript_id "g63.t1"; gene_id "g63";
ctg1	AUGUSTUS	CDS	331061	331179	1	+	2	transcript_id "g63.t1"; gene_id "g63";
ctg1	AUGUSTUS	exon	331061	331179	.	+	.	transcript_id "g63.t1"; gene_id "g63";
ctg1	AUGUSTUS	intron	331180	331237	1	+	.	transcript_id "g63.t1"; gene_id "g63";
ctg1	AUGUSTUS	CDS	331238	331347	1	+	0	transcript_id "g63.t1"; gene_id "g63";
ctg1	AUGUSTUS	exon	331238	331347	.	+	.	transcript_id "g63.t1"; gene_id "g63";
ctg1	AUGUSTUS	intron	331348	331396	1	+	.	transcript_id "g63.t1"; gene_id "g63";
ctg1	AUGUSTUS	CDS	331397	332059	1	+	1	transcript_id "g63.t1"; gene_id "g63";
ctg1	AUGUSTUS	exon	331397	332059	.	+	.	transcript_id "g63.t1"; gene_id "g63";
ctg1	AUGUSTUS	intron	332060	332126	1	+	.	transcript_id "g63.t1"; gene_id "g63";
ctg1	AUGUSTUS	CDS	332127	332212	1	+	1	transcript_id "g63.t1"; gene_id "g63";
ctg1	AUGUSTUS	exon	332127	332212	.	+	.	transcript_id "g63.t1"; gene_id "g63";
ctg1	AUGUSTUS	intron	332213	332267	1	+	.	transcript_id "g63.t1"; gene_id "g63";
ctg1	AUGUSTUS	CDS	332268	332369	1	+	2	transcript_id "g63.t1"; gene_id "g63";
ctg1	AUGUSTUS	exon	332268	332369	.	+	.	transcript_id "g63.t1"; gene_id "g63";
ctg1	AUGUSTUS	intron	332370	332426	1	+	.	transcript_id "g63.t1"; gene_id "g63";
ctg1	AUGUSTUS	CDS	332427	332731	1	+	2	transcript_id "g63.t1"; gene_id "g63";
ctg1	AUGUSTUS	exon	332427	332731	.	+	.	transcript_id "g63.t1"; gene_id "g63";
ctg1	AUGUSTUS	intron	332732	333531	1	+	.	transcript_id "g63.t1"; gene_id "g63";
ctg1	AUGUSTUS	CDS	333532	333849	1	+	0	transcript_id "g63.t1"; gene_id "g63";
ctg1	AUGUSTUS	exon	333532	333849	.	+	.	transcript_id "g63.t1"; gene_id "g63";
ctg1	AUGUSTUS	stop_codon	333847	333849	.	+	0	transcript_id "g63.t1"; gene_id "g63";
ctg1	AUGUSTUS	transcript	330093	333849	1	+	.	g63.t2
ctg1	AUGUSTUS	start_codon	330093	330095	.	+	0	transcript_id "g63.t2"; gene_id "g63";
ctg1	AUGUSTUS	CDS	330093	330191	1	+	0	transcript_id "g63.t2"; gene_id "g63";
ctg1	AUGUSTUS	exon	330093	330191	.	+	.	transcript_id "g63.t2"; gene_id "g63";
ctg1	AUGUSTUS	intron	330192	330243	1	+	.	transcript_id "g63.t2"; gene_id "g63";
ctg1	AUGUSTUS	CDS	330244	330393	1	+	0	transcript_id "g63.t2"; gene_id "g63";
ctg1	AUGUSTUS	exon	330244	330393	.	+	.	transcript_id "g63.t2"; gene_id "g63";
ctg1	AUGUSTUS	intron	330394	330461	1	+	.	transcript_id "g63.t2"; gene_id "g63";
ctg1	AUGUSTUS	CDS	330462	330756	1	+	0	transcript_id "g63.t2"; gene_id "g63";
ctg1	AUGUSTUS	exon	330462	330756	.	+	.	transcript_id "g63.t2"; gene_id "g63";
ctg1	AUGUSTUS	intron	330757	330819	1	+	.	transcript_id "g63.t2"; gene_id "g63";
ctg1	AUGUSTUS	CDS	330820	331008	1	+	2	transcript_id "g63.t2"; gene_id "g63";
ctg1	AUGUSTUS	exon	330820	331008	.	+	.	transcript_id "g63.t2"; gene_id "g63";
ctg1	AUGUSTUS	intron	331009	331060	1	+	.	transcript_id "g63.t2"; gene_id "g63";
ctg1	AUGUSTUS	CDS	331061	331179	1	+	2	transcript_id "g63.t2"; gene_id "g63";
ctg1	AUGUSTUS	exon	331061	331179	.	+	.	transcript_id "g63.t2"; gene_id "g63";
ctg1	AUGUSTUS	intron	331180	331237	1	+	.	transcript_id "g63.t2"; gene_id "g63";
ctg1	AUGUSTUS	CDS	331238	331347	1	+	0	transcript_id "g63.t2"; gene_id "g63";
ctg1	AUGUSTUS	exon	331238	331347	.	+	.	transcript_id "g63.t2"; gene_id "g63";
ctg1	AUGUSTUS	intron	331348	331396	1	+	.	transcript_id "g63.t2"; gene_id "g63";
ctg1	AUGUSTUS	CDS	331397	332059	1	+	1	transcript_id "g63.t2"; gene_id "g63";
ctg1	AUGUSTUS	exon	331397	332059	.	+	.	transcript_id "g63.t2"; gene_id "g63";
ctg1	AUGUSTUS	intron	332060	332126	1	+	.	transcript_id "g63.t2"; gene_id "g63";
ctg1	AUGUSTUS	CDS	332127	332212	1	+	1	transcript_id "g63.t2"; gene_id "g63";
ctg1	AUGUSTUS	exon	332127	332212	.	+	.	transcript_id "g63.t2"; gene_id "g63";
ctg1	AUGUSTUS	intron	332213	332267	1	+	.	transcript_id "g63.t2"; gene_id "g63";
ctg1	AUGUSTUS	CDS	332268	332369	1	+	2	transcript_id "g63.t2"; gene_id "g63";
ctg1	AUGUSTUS	exon	332268	332369	.	+	.	transcript_id "g63.t2"; gene_id "g63";
ctg1	AUGUSTUS	intron	332370	332429	1	+	.	transcript_id "g63.t2"; gene_id "g63";
ctg1	AUGUSTUS	CDS	332430	332731	1	+	2	transcript_id "g63.t2"; gene_id "g63";
ctg1	AUGUSTUS	exon	332430	332731	.	+	.	transcript_id "g63.t2"; gene_id "g63";
ctg1	AUGUSTUS	intron	332732	333531	1	+	.	transcript_id "g63.t2"; gene_id "g63";
ctg1	AUGUSTUS	CDS	333532	333849	1	+	0	transcript_id "g63.t2"; gene_id "g63";
ctg1	AUGUSTUS	exon	333532	333849	.	+	.	transcript_id "g63.t2"; gene_id "g63";
ctg1	AUGUSTUS	stop_codon	333847	333849	.	+	0	transcript_id "g63.t2"; gene_id "g63";
ctg1	AUGUSTUS	gene	334653	336590	0.96	+	.	g64
ctg1	AUGUSTUS	transcript	334653	336590	0.96	+	.	g64.t1
ctg1	AUGUSTUS	start_codon	334653	334655	.	+	0	transcript_id "g64.t1"; gene_id "g64";
ctg1	AUGUSTUS	CDS	334653	334997	1	+	0	transcript_id "g64.t1"; gene_id "g64";
ctg1	AUGUSTUS	exon	334653	334997	.	+	.	transcript_id "g64.t1"; gene_id "g64";
ctg1	AUGUSTUS	intron	334998	335476	1	+	.	transcript_id "g64.t1"; gene_id "g64";
ctg1	AUGUSTUS	CDS	335477	335969	1	+	0	transcript_id "g64.t1"; gene_id "g64";
ctg1	AUGUSTUS	exon	335477	335969	.	+	.	transcript_id "g64.t1"; gene_id "g64";
ctg1	AUGUSTUS	intron	335970	336046	1	+	.	transcript_id "g64.t1"; gene_id "g64";
ctg1	AUGUSTUS	CDS	336047	336231	1	+	2	transcript_id "g64.t1"; gene_id "g64";
ctg1	AUGUSTUS	exon	336047	336231	.	+	.	transcript_id "g64.t1"; gene_id "g64";
ctg1	AUGUSTUS	intron	336232	336294	1	+	.	transcript_id "g64.t1"; gene_id "g64";
ctg1	AUGUSTUS	CDS	336295	336432	0.96	+	0	transcript_id "g64.t1"; gene_id "g64";
ctg1	AUGUSTUS	exon	336295	336432	.	+	.	transcript_id "g64.t1"; gene_id "g64";
ctg1	AUGUSTUS	intron	336433	336482	0.96	+	.	transcript_id "g64.t1"; gene_id "g64";
ctg1	AUGUSTUS	CDS	336483	336590	0.96	+	0	transcript_id "g64.t1"; gene_id "g64";
ctg1	AUGUSTUS	exon	336483	336590	.	+	.	transcript_id "g64.t1"; gene_id "g64";
ctg1	AUGUSTUS	stop_codon	336588	336590	.	+	0	transcript_id "g64.t1"; gene_id "g64";
ctg1	AUGUSTUS	gene	337282	338536	0.99	+	.	g65
ctg1	AUGUSTUS	transcript	337282	338536	0.99	+	.	g65.t1
ctg1	AUGUSTUS	start_codon	337282	337284	.	+	0	transcript_id "g65.t1"; gene_id "g65";
ctg1	AUGUSTUS	CDS	337282	337426	1	+	0	transcript_id "g65.t1"; gene_id "g65";
ctg1	AUGUSTUS	exon	337282	337426	.	+	.	transcript_id "g65.t1"; gene_id "g65";
ctg1	AUGUSTUS	intron	337427	337512	1	+	.	transcript_id "g65.t1"; gene_id "g65";
ctg1	AUGUSTUS	CDS	337513	337561	1	+	2	transcript_id "g65.t1"; gene_id "g65";
ctg1	AUGUSTUS	exon	337513	337561	.	+	.	transcript_id "g65.t1"; gene_id "g65";
ctg1	AUGUSTUS	intron	337562	337688	1	+	.	transcript_id "g65.t1"; gene_id "g65";
ctg1	AUGUSTUS	CDS	337689	337746	1	+	1	transcript_id "g65.t1"; gene_id "g65";
ctg1	AUGUSTUS	exon	337689	337746	.	+	.	transcript_id "g65.t1"; gene_id "g65";
ctg1	AUGUSTUS	intron	337747	337822	1	+	.	transcript_id "g65.t1"; gene_id "g65";
ctg1	AUGUSTUS	CDS	337823	337925	1	+	0	transcript_id "g65.t1"; gene_id "g65";
ctg1	AUGUSTUS	exon	337823	337925	.	+	.	transcript_id "g65.t1"; gene_id "g65";
ctg1	AUGUSTUS	intron	337926	338003	1	+	.	transcript_id "g65.t1"; gene_id "g65";
ctg1	AUGUSTUS	CDS	338004	338098	1	+	2	transcript_id "g65.t1"; gene_id "g65";
ctg1	AUGUSTUS	exon	338004	338098	.	+	.	transcript_id "g65.t1"; gene_id "g65";
ctg1	AUGUSTUS	intron	338099	338162	1	+	.	transcript_id "g65.t1"; gene_id "g65";
ctg1	AUGUSTUS	CDS	338163	338227	1	+	0	transcript_id "g65.t1"; gene_id "g65";
ctg1	AUGUSTUS	exon	338163	338227	.	+	.	transcript_id "g65.t1"; gene_id "g65";
ctg1	AUGUSTUS	intron	338228	338295	1	+	.	transcript_id "g65.t1"; gene_id "g65";
ctg1	AUGUSTUS	CDS	338296	338536	0.99	+	1	transcript_id "g65.t1"; gene_id "g65";
ctg1	AUGUSTUS	exon	338296	338536	.	+	.	transcript_id "g65.t1"; gene_id "g65";
ctg1	AUGUSTUS	stop_codon	338534	338536	.	+	0	transcript_id "g65.t1"; gene_id "g65";
ctg1	AUGUSTUS	gene	339824	344463	0.07	+	.	g66
ctg1	AUGUSTUS	transcript	339824	344463	0.07	+	.	g66.t1
ctg1	AUGUSTUS	start_codon	339824	339826	.	+	0	transcript_id "g66.t1"; gene_id "g66";
ctg1	AUGUSTUS	CDS	339824	340306	0.4	+	0	transcript_id "g66.t1"; gene_id "g66";
ctg1	AUGUSTUS	exon	339824	340306	.	+	.	transcript_id "g66.t1"; gene_id "g66";
ctg1	AUGUSTUS	intron	340307	340775	0.89	+	.	transcript_id "g66.t1"; gene_id "g66";
ctg1	AUGUSTUS	CDS	340776	341093	0.46	+	0	transcript_id "g66.t1"; gene_id "g66";
ctg1	AUGUSTUS	exon	340776	341093	.	+	.	transcript_id "g66.t1"; gene_id "g66";
ctg1	AUGUSTUS	intron	341094	341393	0.46	+	.	transcript_id "g66.t1"; gene_id "g66";
ctg1	AUGUSTUS	CDS	341394	341643	0.44	+	0	transcript_id "g66.t1"; gene_id "g66";
ctg1	AUGUSTUS	exon	341394	341643	.	+	.	transcript_id "g66.t1"; gene_id "g66";
ctg1	AUGUSTUS	intron	341644	342201	0.47	+	.	transcript_id "g66.t1"; gene_id "g66";
ctg1	AUGUSTUS	CDS	342202	342729	0.23	+	2	transcript_id "g66.t1"; gene_id "g66";
ctg1	AUGUSTUS	exon	342202	342729	.	+	.	transcript_id "g66.t1"; gene_id "g66";
ctg1	AUGUSTUS	intron	342730	343280	0.33	+	.	transcript_id "g66.t1"; gene_id "g66";
ctg1	AUGUSTUS	CDS	343281	343392	0.34	+	2	transcript_id "g66.t1"; gene_id "g66";
ctg1	AUGUSTUS	exon	343281	343392	.	+	.	transcript_id "g66.t1"; gene_id "g66";
ctg1	AUGUSTUS	intron	343393	343460	0.52	+	.	transcript_id "g66.t1"; gene_id "g66";
ctg1	AUGUSTUS	CDS	343461	344463	0.98	+	1	transcript_id "g66.t1"; gene_id "g66";
ctg1	AUGUSTUS	exon	343461	344463	.	+	.	transcript_id "g66.t1"; gene_id "g66";
ctg1	AUGUSTUS	stop_codon	344461	344463	.	+	0	transcript_id "g66.t1"; gene_id "g66";
ctg1	AUGUSTUS	gene	346449	347531	0.62	-	.	g67
ctg1	AUGUSTUS	transcript	346449	347531	0.62	-	.	g67.t1
ctg1	AUGUSTUS	stop_codon	346449	346451	.	-	0	transcript_id "g67.t1"; gene_id "g67";
ctg1	AUGUSTUS	CDS	346449	347531	0.62	-	0	transcript_id "g67.t1"; gene_id "g67";
ctg1	AUGUSTUS	exon	346449	347531	.	-	.	transcript_id "g67.t1"; gene_id "g67";
ctg1	AUGUSTUS	start_codon	347529	347531	.	-	0	transcript_id "g67.t1"; gene_id "g67";
ctg1	AUGUSTUS	gene	348970	350161	0.38	-	.	g68
ctg1	AUGUSTUS	transcript	348970	350161	0.38	-	.	g68.t1
ctg1	AUGUSTUS	stop_codon	348970	348972	.	-	0	transcript_id "g68.t1"; gene_id "g68";
ctg1	AUGUSTUS	CDS	348970	349246	0.8	-	1	transcript_id "g68.t1"; gene_id "g68";
ctg1	AUGUSTUS	exon	348970	349246	.	-	.	transcript_id "g68.t1"; gene_id "g68";
ctg1	AUGUSTUS	intron	349247	349435	0.69	-	.	transcript_id "g68.t1"; gene_id "g68";
ctg1	AUGUSTUS	CDS	349436	349701	0.48	-	0	transcript_id "g68.t1"; gene_id "g68";
ctg1	AUGUSTUS	exon	349436	349701	.	-	.	transcript_id "g68.t1"; gene_id "g68";
ctg1	AUGUSTUS	intron	349702	349834	0.65	-	.	transcript_id "g68.t1"; gene_id "g68";
ctg1	AUGUSTUS	CDS	349835	350161	0.59	-	0	transcript_id "g68.t1"; gene_id "g68";
ctg1	AUGUSTUS	exon	349835	350161	.	-	.	transcript_id "g68.t1"; gene_id "g68";
ctg1	AUGUSTUS	start_codon	350159	350161	.	-	0	transcript_id "g68.t1"; gene_id "g68";
ctg1	AUGUSTUS	gene	352419	354103	0.43	+	.	g69
ctg1	AUGUSTUS	transcript	352419	354103	0.43	+	.	g69.t1
ctg1	AUGUSTUS	start_codon	352419	352421	.	+	0	transcript_id "g69.t1"; gene_id "g69";
ctg1	AUGUSTUS	CDS	352419	353829	0.47	+	0	transcript_id "g69.t1"; gene_id "g69";
ctg1	AUGUSTUS	exon	352419	353829	.	+	.	transcript_id "g69.t1"; gene_id "g69";
ctg1	AUGUSTUS	intron	353830	354080	0.6	+	.	transcript_id "g69.t1"; gene_id "g69";
ctg1	AUGUSTUS	CDS	354081	354103	0.6	+	2	transcript_id "g69.t1"; gene_id "g69";
ctg1	AUGUSTUS	exon	354081	354103	.	+	.	transcript_id "g69.t1"; gene_id "g69";
ctg1	AUGUSTUS	stop_codon	354101	354103	.	+	0	transcript_id "g69.t1"; gene_id "g69";
ctg1	AUGUSTUS	gene	358092	359363	0.95	-	.	g70
ctg1	AUGUSTUS	transcript	358092	359363	0.95	-	.	g70.t1
ctg1	AUGUSTUS	stop_codon	358092	358094	.	-	0	transcript_id "g70.t1"; gene_id "g70";
ctg1	AUGUSTUS	CDS	358092	359363	0.95	-	0	transcript_id "g70.t1"; gene_id "g70";
ctg1	AUGUSTUS	exon	358092	359363	.	-	.	transcript_id "g70.t1"; gene_id "g70";
ctg1	AUGUSTUS	start_codon	359361	359363	.	-	0	transcript_id "g70.t1"; gene_id "g70";
ctg1	AUGUSTUS	gene	361939	366259	1.6	-	.	g71
ctg1	AUGUSTUS	transcript	361939	365305	0.98	-	.	g71.t1
ctg1	AUGUSTUS	stop_codon	361939	361941	.	-	0	transcript_id "g71.t1"; gene_id "g71";
ctg1	AUGUSTUS	CDS	361939	362459	0.98	-	2	transcript_id "g71.t1"; gene_id "g71";
ctg1	AUGUSTUS	exon	361939	362459	.	-	.	transcript_id "g71.t1"; gene_id "g71";
ctg1	AUGUSTUS	intron	362460	362525	1	-	.	transcript_id "g71.t1"; gene_id "g71";
ctg1	AUGUSTUS	CDS	362526	362691	1	-	0	transcript_id "g71.t1"; gene_id "g71";
ctg1	AUGUSTUS	exon	362526	362691	.	-	.	transcript_id "g71.t1"; gene_id "g71";
ctg1	AUGUSTUS	intron	362692	362768	1	-	.	transcript_id "g71.t1"; gene_id "g71";
ctg1	AUGUSTUS	CDS	362769	363256	1	-	2	transcript_id "g71.t1"; gene_id "g71";
ctg1	AUGUSTUS	exon	362769	363256	.	-	.	transcript_id "g71.t1"; gene_id "g71";
ctg1	AUGUSTUS	intron	363257	363309	1	-	.	transcript_id "g71.t1"; gene_id "g71";
ctg1	AUGUSTUS	CDS	363310	363470	1	-	1	transcript_id "g71.t1"; gene_id "g71";
ctg1	AUGUSTUS	exon	363310	363470	.	-	.	transcript_id "g71.t1"; gene_id "g71";
ctg1	AUGUSTUS	intron	363471	363543	1	-	.	transcript_id "g71.t1"; gene_id "g71";
ctg1	AUGUSTUS	CDS	363544	363633	1	-	1	transcript_id "g71.t1"; gene_id "g71";
ctg1	AUGUSTUS	exon	363544	363633	.	-	.	transcript_id "g71.t1"; gene_id "g71";
ctg1	AUGUSTUS	intron	363634	363696	1	-	.	transcript_id "g71.t1"; gene_id "g71";
ctg1	AUGUSTUS	CDS	363697	363833	1	-	0	transcript_id "g71.t1"; gene_id "g71";
ctg1	AUGUSTUS	exon	363697	363833	.	-	.	transcript_id "g71.t1"; gene_id "g71";
ctg1	AUGUSTUS	intron	363834	363895	1	-	.	transcript_id "g71.t1"; gene_id "g71";
ctg1	AUGUSTUS	CDS	363896	363959	1	-	1	transcript_id "g71.t1"; gene_id "g71";
ctg1	AUGUSTUS	exon	363896	363959	.	-	.	transcript_id "g71.t1"; gene_id "g71";
ctg1	AUGUSTUS	intron	363960	364027	1	-	.	transcript_id "g71.t1"; gene_id "g71";
ctg1	AUGUSTUS	CDS	364028	364056	1	-	0	transcript_id "g71.t1"; gene_id "g71";
ctg1	AUGUSTUS	exon	364028	364056	.	-	.	transcript_id "g71.t1"; gene_id "g71";
ctg1	AUGUSTUS	intron	364057	364114	1	-	.	transcript_id "g71.t1"; gene_id "g71";
ctg1	AUGUSTUS	CDS	364115	364186	1	-	0	transcript_id "g71.t1"; gene_id "g71";
ctg1	AUGUSTUS	exon	364115	364186	.	-	.	transcript_id "g71.t1"; gene_id "g71";
ctg1	AUGUSTUS	intron	364187	364251	1	-	.	transcript_id "g71.t1"; gene_id "g71";
ctg1	AUGUSTUS	CDS	364252	364624	1	-	1	transcript_id "g71.t1"; gene_id "g71";
ctg1	AUGUSTUS	exon	364252	364624	.	-	.	transcript_id "g71.t1"; gene_id "g71";
ctg1	AUGUSTUS	intron	364625	364699	1	-	.	transcript_id "g71.t1"; gene_id "g71";
ctg1	AUGUSTUS	CDS	364700	364783	1	-	1	transcript_id "g71.t1"; gene_id "g71";
ctg1	AUGUSTUS	exon	364700	364783	.	-	.	transcript_id "g71.t1"; gene_id "g71";
ctg1	AUGUSTUS	intron	364784	364838	1	-	.	transcript_id "g71.t1"; gene_id "g71";
ctg1	AUGUSTUS	CDS	364839	365305	1	-	0	transcript_id "g71.t1"; gene_id "g71";
ctg1	AUGUSTUS	exon	364839	365305	.	-	.	transcript_id "g71.t1"; gene_id "g71";
ctg1	AUGUSTUS	start_codon	365303	365305	.	-	0	transcript_id "g71.t1"; gene_id "g71";
ctg1	AUGUSTUS	transcript	361939	366259	0.62	-	.	g71.t2
ctg1	AUGUSTUS	stop_codon	361939	361941	.	-	0	transcript_id "g71.t2"; gene_id "g71";
ctg1	AUGUSTUS	CDS	361939	362459	0.99	-	2	transcript_id "g71.t2"; gene_id "g71";
ctg1	AUGUSTUS	exon	361939	362459	.	-	.	transcript_id "g71.t2"; gene_id "g71";
ctg1	AUGUSTUS	intron	362460	362525	1	-	.	transcript_id "g71.t2"; gene_id "g71";
ctg1	AUGUSTUS	CDS	362526	362691	1	-	0	transcript_id "g71.t2"; gene_id "g71";
ctg1	AUGUSTUS	exon	362526	362691	.	-	.	transcript_id "g71.t2"; gene_id "g71";
ctg1	AUGUSTUS	intron	362692	362768	1	-	.	transcript_id "g71.t2"; gene_id "g71";
ctg1	AUGUSTUS	CDS	362769	363256	1	-	2	transcript_id "g71.t2"; gene_id "g71";
ctg1	AUGUSTUS	exon	362769	363256	.	-	.	transcript_id "g71.t2"; gene_id "g71";
ctg1	AUGUSTUS	intron	363257	363309	1	-	.	transcript_id "g71.t2"; gene_id "g71";
ctg1	AUGUSTUS	CDS	363310	363470	1	-	1	transcript_id "g71.t2"; gene_id "g71";
ctg1	AUGUSTUS	exon	363310	363470	.	-	.	transcript_id "g71.t2"; gene_id "g71";
ctg1	AUGUSTUS	intron	363471	363543	1	-	.	transcript_id "g71.t2"; gene_id "g71";
ctg1	AUGUSTUS	CDS	363544	363633	1	-	1	transcript_id "g71.t2"; gene_id "g71";
ctg1	AUGUSTUS	exon	363544	363633	.	-	.	transcript_id "g71.t2"; gene_id "g71";
ctg1	AUGUSTUS	intron	363634	363696	1	-	.	transcript_id "g71.t2"; gene_id "g71";
ctg1	AUGUSTUS	CDS	363697	363833	1	-	0	transcript_id "g71.t2"; gene_id "g71";
ctg1	AUGUSTUS	exon	363697	363833	.	-	.	transcript_id "g71.t2"; gene_id "g71";
ctg1	AUGUSTUS	intron	363834	363895	1	-	.	transcript_id "g71.t2"; gene_id "g71";
ctg1	AUGUSTUS	CDS	363896	363959	1	-	1	transcript_id "g71.t2"; gene_id "g71";
ctg1	AUGUSTUS	exon	363896	363959	.	-	.	transcript_id "g71.t2"; gene_id "g71";
ctg1	AUGUSTUS	intron	363960	364027	1	-	.	transcript_id "g71.t2"; gene_id "g71";
ctg1	AUGUSTUS	CDS	364028	364056	1	-	0	transcript_id "g71.t2"; gene_id "g71";
ctg1	AUGUSTUS	exon	364028	364056	.	-	.	transcript_id "g71.t2"; gene_id "g71";
ctg1	AUGUSTUS	intron	364057	364114	1	-	.	transcript_id "g71.t2"; gene_id "g71";
ctg1	AUGUSTUS	CDS	364115	364186	1	-	0	transcript_id "g71.t2"; gene_id "g71";
ctg1	AUGUSTUS	exon	364115	364186	.	-	.	transcript_id "g71.t2"; gene_id "g71";
ctg1	AUGUSTUS	intron	364187	364251	1	-	.	transcript_id "g71.t2"; gene_id "g71";
ctg1	AUGUSTUS	CDS	364252	364624	1	-	1	transcript_id "g71.t2"; gene_id "g71";
ctg1	AUGUSTUS	exon	364252	364624	.	-	.	transcript_id "g71.t2"; gene_id "g71";
ctg1	AUGUSTUS	intron	364625	364699	1	-	.	transcript_id "g71.t2"; gene_id "g71";
ctg1	AUGUSTUS	CDS	364700	364783	1	-	1	transcript_id "g71.t2"; gene_id "g71";
ctg1	AUGUSTUS	exon	364700	364783	.	-	.	transcript_id "g71.t2"; gene_id "g71";
ctg1	AUGUSTUS	intron	364784	364838	1	-	.	transcript_id "g71.t2"; gene_id "g71";
ctg1	AUGUSTUS	CDS	364839	365291	1	-	1	transcript_id "g71.t2"; gene_id "g71";
ctg1	AUGUSTUS	exon	364839	365291	.	-	.	transcript_id "g71.t2"; gene_id "g71";
ctg1	AUGUSTUS	intron	365292	365349	1	-	.	transcript_id "g71.t2"; gene_id "g71";
ctg1	AUGUSTUS	CDS	365350	365495	0.91	-	0	transcript_id "g71.t2"; gene_id "g71";
ctg1	AUGUSTUS	exon	365350	365495	.	-	.	transcript_id "g71.t2"; gene_id "g71";
ctg1	AUGUSTUS	intron	365496	365564	0.91	-	.	transcript_id "g71.t2"; gene_id "g71";
ctg1	AUGUSTUS	CDS	365565	365599	0.8	-	2	transcript_id "g71.t2"; gene_id "g71";
ctg1	AUGUSTUS	exon	365565	365599	.	-	.	transcript_id "g71.t2"; gene_id "g71";
ctg1	AUGUSTUS	intron	365600	366117	0.63	-	.	transcript_id "g71.t2"; gene_id "g71";
ctg1	AUGUSTUS	CDS	366118	366259	0.69	-	0	transcript_id "g71.t2"; gene_id "g71";
ctg1	AUGUSTUS	exon	366118	366259	.	-	.	transcript_id "g71.t2"; gene_id "g71";
ctg1	AUGUSTUS	start_codon	366257	366259	.	-	0	transcript_id "g71.t2"; gene_id "g71";
ctg1	AUGUSTUS	gene	369543	370961	1	-	.	g72
ctg1	AUGUSTUS	transcript	369543	370961	1	-	.	g72.t1
ctg1	AUGUSTUS	stop_codon	369543	369545	.	-	0	transcript_id "g72.t1"; gene_id "g72";
ctg1	AUGUSTUS	CDS	369543	369848	1	-	0	transcript_id "g72.t1"; gene_id "g72";
ctg1	AUGUSTUS	exon	369543	369848	.	-	.	transcript_id "g72.t1"; gene_id "g72";
ctg1	AUGUSTUS	intron	369849	369956	1	-	.	transcript_id "g72.t1"; gene_id "g72";
ctg1	AUGUSTUS	CDS	369957	369991	1	-	2	transcript_id "g72.t1"; gene_id "g72";
ctg1	AUGUSTUS	exon	369957	369991	.	-	.	transcript_id "g72.t1"; gene_id "g72";
ctg1	AUGUSTUS	intron	369992	370044	1	-	.	transcript_id "g72.t1"; gene_id "g72";
ctg1	AUGUSTUS	CDS	370045	370095	1	-	2	transcript_id "g72.t1"; gene_id "g72";
ctg1	AUGUSTUS	exon	370045	370095	.	-	.	transcript_id "g72.t1"; gene_id "g72";
ctg1	AUGUSTUS	intron	370096	370183	1	-	.	transcript_id "g72.t1"; gene_id "g72";
ctg1	AUGUSTUS	CDS	370184	370277	1	-	0	transcript_id "g72.t1"; gene_id "g72";
ctg1	AUGUSTUS	exon	370184	370277	.	-	.	transcript_id "g72.t1"; gene_id "g72";
ctg1	AUGUSTUS	intron	370278	370343	1	-	.	transcript_id "g72.t1"; gene_id "g72";
ctg1	AUGUSTUS	CDS	370344	370420	1	-	2	transcript_id "g72.t1"; gene_id "g72";
ctg1	AUGUSTUS	exon	370344	370420	.	-	.	transcript_id "g72.t1"; gene_id "g72";
ctg1	AUGUSTUS	intron	370421	370508	1	-	.	transcript_id "g72.t1"; gene_id "g72";
ctg1	AUGUSTUS	CDS	370509	370663	1	-	1	transcript_id "g72.t1"; gene_id "g72";
ctg1	AUGUSTUS	exon	370509	370663	.	-	.	transcript_id "g72.t1"; gene_id "g72";
ctg1	AUGUSTUS	intron	370664	370733	1	-	.	transcript_id "g72.t1"; gene_id "g72";
ctg1	AUGUSTUS	CDS	370734	370771	1	-	0	transcript_id "g72.t1"; gene_id "g72";
ctg1	AUGUSTUS	exon	370734	370771	.	-	.	transcript_id "g72.t1"; gene_id "g72";
ctg1	AUGUSTUS	intron	370772	370829	1	-	.	transcript_id "g72.t1"; gene_id "g72";
ctg1	AUGUSTUS	CDS	370830	370961	1	-	0	transcript_id "g72.t1"; gene_id "g72";
ctg1	AUGUSTUS	exon	370830	370961	.	-	.	transcript_id "g72.t1"; gene_id "g72";
ctg1	AUGUSTUS	start_codon	370959	370961	.	-	0	transcript_id "g72.t1"; gene_id "g72";
ctg1	AUGUSTUS	gene	374852	376687	0.52	-	.	g73
ctg1	AUGUSTUS	transcript	374852	376687	0.52	-	.	g73.t1
ctg1	AUGUSTUS	stop_codon	374852	374854	.	-	0	transcript_id "g73.t1"; gene_id "g73";
ctg1	AUGUSTUS	CDS	374852	376174	1	-	0	transcript_id "g73.t1"; gene_id "g73";
ctg1	AUGUSTUS	exon	374852	376174	.	-	.	transcript_id "g73.t1"; gene_id "g73";
ctg1	AUGUSTUS	intron	376175	376254	0.99	-	.	transcript_id "g73.t1"; gene_id "g73";
ctg1	AUGUSTUS	CDS	376255	376436	0.74	-	2	transcript_id "g73.t1"; gene_id "g73";
ctg1	AUGUSTUS	exon	376255	376436	.	-	.	transcript_id "g73.t1"; gene_id "g73";
ctg1	AUGUSTUS	intron	376437	376506	0.75	-	.	transcript_id "g73.t1"; gene_id "g73";
ctg1	AUGUSTUS	CDS	376507	376687	0.74	-	0	transcript_id "g73.t1"; gene_id "g73";
ctg1	AUGUSTUS	exon	376507	376687	.	-	.	transcript_id "g73.t1"; gene_id "g73";
ctg1	AUGUSTUS	start_codon	376685	376687	.	-	0	transcript_id "g73.t1"; gene_id "g73";
ctg1	AUGUSTUS	gene	382721	384299	1	+	.	g74
ctg1	AUGUSTUS	transcript	382721	384299	1	+	.	g74.t1
ctg1	AUGUSTUS	start_codon	382721	382723	.	+	0	transcript_id "g74.t1"; gene_id "g74";
ctg1	AUGUSTUS	CDS	382721	382745	1	+	0	transcript_id "g74.t1"; gene_id "g74";
ctg1	AUGUSTUS	exon	382721	382745	.	+	.	transcript_id "g74.t1"; gene_id "g74";
ctg1	AUGUSTUS	intron	382746	382809	1	+	.	transcript_id "g74.t1"; gene_id "g74";
ctg1	AUGUSTUS	CDS	382810	382880	1	+	2	transcript_id "g74.t1"; gene_id "g74";
ctg1	AUGUSTUS	exon	382810	382880	.	+	.	transcript_id "g74.t1"; gene_id "g74";
ctg1	AUGUSTUS	intron	382881	382945	1	+	.	transcript_id "g74.t1"; gene_id "g74";
ctg1	AUGUSTUS	CDS	382946	383166	1	+	0	transcript_id "g74.t1"; gene_id "g74";
ctg1	AUGUSTUS	exon	382946	383166	.	+	.	transcript_id "g74.t1"; gene_id "g74";
ctg1	AUGUSTUS	intron	383167	383241	1	+	.	transcript_id "g74.t1"; gene_id "g74";
ctg1	AUGUSTUS	CDS	383242	383383	1	+	1	transcript_id "g74.t1"; gene_id "g74";
ctg1	AUGUSTUS	exon	383242	383383	.	+	.	transcript_id "g74.t1"; gene_id "g74";
ctg1	AUGUSTUS	intron	383384	383437	1	+	.	transcript_id "g74.t1"; gene_id "g74";
ctg1	AUGUSTUS	CDS	383438	383467	1	+	0	transcript_id "g74.t1"; gene_id "g74";
ctg1	AUGUSTUS	exon	383438	383467	.	+	.	transcript_id "g74.t1"; gene_id "g74";
ctg1	AUGUSTUS	intron	383468	383527	1	+	.	transcript_id "g74.t1"; gene_id "g74";
ctg1	AUGUSTUS	CDS	383528	383610	1	+	0	transcript_id "g74.t1"; gene_id "g74";
ctg1	AUGUSTUS	exon	383528	383610	.	+	.	transcript_id "g74.t1"; gene_id "g74";
ctg1	AUGUSTUS	intron	383611	383666	1	+	.	transcript_id "g74.t1"; gene_id "g74";
ctg1	AUGUSTUS	CDS	383667	383766	1	+	1	transcript_id "g74.t1"; gene_id "g74";
ctg1	AUGUSTUS	exon	383667	383766	.	+	.	transcript_id "g74.t1"; gene_id "g74";
ctg1	AUGUSTUS	intron	383767	383830	1	+	.	transcript_id "g74.t1"; gene_id "g74";
ctg1	AUGUSTUS	CDS	383831	384169	1	+	0	transcript_id "g74.t1"; gene_id "g74";
ctg1	AUGUSTUS	exon	383831	384169	.	+	.	transcript_id "g74.t1"; gene_id "g74";
ctg1	AUGUSTUS	intron	384170	384233	1	+	.	transcript_id "g74.t1"; gene_id "g74";
ctg1	AUGUSTUS	CDS	384234	384299	1	+	0	transcript_id "g74.t1"; gene_id "g74";
ctg1	AUGUSTUS	exon	384234	384299	.	+	.	transcript_id "g74.t1"; gene_id "g74";
ctg1	AUGUSTUS	stop_codon	384297	384299	.	+	0	transcript_id "g74.t1"; gene_id "g74";
ctg1	AUGUSTUS	gene	389131	390124	0.93	-	.	g75
ctg1	AUGUSTUS	transcript	389131	390124	0.93	-	.	g75.t1
ctg1	AUGUSTUS	stop_codon	389131	389133	.	-	0	transcript_id "g75.t1"; gene_id "g75";
ctg1	AUGUSTUS	CDS	389131	389240	0.93	-	2	transcript_id "g75.t1"; gene_id "g75";
ctg1	AUGUSTUS	exon	389131	389240	.	-	.	transcript_id "g75.t1"; gene_id "g75";
ctg1	AUGUSTUS	intron	389241	389297	1	-	.	transcript_id "g75.t1"; gene_id "g75";
ctg1	AUGUSTUS	CDS	389298	389403	1	-	0	transcript_id "g75.t1"; gene_id "g75";
ctg1	AUGUSTUS	exon	389298	389403	.	-	.	transcript_id "g75.t1"; gene_id "g75";
ctg1	AUGUSTUS	intron	389404	389473	1	-	.	transcript_id "g75.t1"; gene_id "g75";
ctg1	AUGUSTUS	CDS	389474	390124	1	-	0	transcript_id "g75.t1"; gene_id "g75";
ctg1	AUGUSTUS	exon	389474	390124	.	-	.	transcript_id "g75.t1"; gene_id "g75";
ctg1	AUGUSTUS	start_codon	390122	390124	.	-	0	transcript_id "g75.t1"; gene_id "g75";
ctg1	AUGUSTUS	gene	392261	393515	0.62	+	.	g76
ctg1	AUGUSTUS	transcript	392261	393515	0.62	+	.	g76.t1
ctg1	AUGUSTUS	start_codon	392261	392263	.	+	0	transcript_id "g76.t1"; gene_id "g76";
ctg1	AUGUSTUS	CDS	392261	392467	0.81	+	0	transcript_id "g76.t1"; gene_id "g76";
ctg1	AUGUSTUS	exon	392261	392467	.	+	.	transcript_id "g76.t1"; gene_id "g76";
ctg1	AUGUSTUS	intron	392468	392523	0.62	+	.	transcript_id "g76.t1"; gene_id "g76";
ctg1	AUGUSTUS	CDS	392524	392851	0.62	+	0	transcript_id "g76.t1"; gene_id "g76";
ctg1	AUGUSTUS	exon	392524	392851	.	+	.	transcript_id "g76.t1"; gene_id "g76";
ctg1	AUGUSTUS	intron	392852	392916	1	+	.	transcript_id "g76.t1"; gene_id "g76";
ctg1	AUGUSTUS	CDS	392917	393110	1	+	2	transcript_id "g76.t1"; gene_id "g76";
ctg1	AUGUSTUS	exon	392917	393110	.	+	.	transcript_id "g76.t1"; gene_id "g76";
ctg1	AUGUSTUS	intron	393111	393200	1	+	.	transcript_id "g76.t1"; gene_id "g76";
ctg1	AUGUSTUS	CDS	393201	393515	1	+	0	transcript_id "g76.t1"; gene_id "g76";
ctg1	AUGUSTUS	exon	393201	393515	.	+	.	transcript_id "g76.t1"; gene_id "g76";
ctg1	AUGUSTUS	stop_codon	393513	393515	.	+	0	transcript_id "g76.t1"; gene_id "g76";
ctg1	AUGUSTUS	gene	394441	396147	0.86	+	.	g77
ctg1	AUGUSTUS	transcript	394441	396147	0.86	+	.	g77.t1
ctg1	AUGUSTUS	start_codon	394441	394443	.	+	0	transcript_id "g77.t1"; gene_id "g77";
ctg1	AUGUSTUS	CDS	394441	396147	0.86	+	0	transcript_id "g77.t1"; gene_id "g77";
ctg1	AUGUSTUS	exon	394441	396147	.	+	.	transcript_id "g77.t1"; gene_id "g77";
ctg1	AUGUSTUS	stop_codon	396145	396147	.	+	0	transcript_id "g77.t1"; gene_id "g77";
ctg1	AUGUSTUS	gene	397209	398852	0.98	+	.	g78
ctg1	AUGUSTUS	transcript	397209	398852	0.98	+	.	g78.t1
ctg1	AUGUSTUS	start_codon	397209	397211	.	+	0	transcript_id "g78.t1"; gene_id "g78";
ctg1	AUGUSTUS	CDS	397209	398852	0.98	+	0	transcript_id "g78.t1"; gene_id "g78";
ctg1	AUGUSTUS	exon	397209	398852	.	+	.	transcript_id "g78.t1"; gene_id "g78";
ctg1	AUGUSTUS	stop_codon	398850	398852	.	+	0	transcript_id "g78.t1"; gene_id "g78";
ctg1	AUGUSTUS	gene	400704	401187	0.91	+	.	g79
ctg1	AUGUSTUS	transcript	400704	401187	0.91	+	.	g79.t1
ctg1	AUGUSTUS	start_codon	400704	400706	.	+	0	transcript_id "g79.t1"; gene_id "g79";
ctg1	AUGUSTUS	CDS	400704	400820	0.92	+	0	transcript_id "g79.t1"; gene_id "g79";
ctg1	AUGUSTUS	exon	400704	400820	.	+	.	transcript_id "g79.t1"; gene_id "g79";
ctg1	AUGUSTUS	intron	400821	400884	1	+	.	transcript_id "g79.t1"; gene_id "g79";
ctg1	AUGUSTUS	CDS	400885	401187	0.99	+	0	transcript_id "g79.t1"; gene_id "g79";
ctg1	AUGUSTUS	exon	400885	401187	.	+	.	transcript_id "g79.t1"; gene_id "g79";
ctg1	AUGUSTUS	stop_codon	401185	401187	.	+	0	transcript_id "g79.t1"; gene_id "g79";
ctg1	AUGUSTUS	gene	401451	405752	0.05	-	.	g80
ctg1	AUGUSTUS	transcript	401451	405752	0.05	-	.	g80.t1
ctg1	AUGUSTUS	stop_codon	401451	401453	.	-	0	transcript_id "g80.t1"; gene_id "g80";
ctg1	AUGUSTUS	CDS	401451	401851	0.99	-	2	transcript_id "g80.t1"; gene_id "g80";
ctg1	AUGUSTUS	exon	401451	401851	.	-	.	transcript_id "g80.t1"; gene_id "g80";
ctg1	AUGUSTUS	intron	401852	401928	1	-	.	transcript_id "g80.t1"; gene_id "g80";
ctg1	AUGUSTUS	CDS	401929	402359	1	-	1	transcript_id "g80.t1"; gene_id "g80";
ctg1	AUGUSTUS	exon	401929	402359	.	-	.	transcript_id "g80.t1"; gene_id "g80";
ctg1	AUGUSTUS	intron	402360	402418	0.99	-	.	transcript_id "g80.t1"; gene_id "g80";
ctg1	AUGUSTUS	CDS	402419	403069	0.83	-	1	transcript_id "g80.t1"; gene_id "g80";
ctg1	AUGUSTUS	exon	402419	403069	.	-	.	transcript_id "g80.t1"; gene_id "g80";
ctg1	AUGUSTUS	intron	403070	403129	0.97	-	.	transcript_id "g80.t1"; gene_id "g80";
ctg1	AUGUSTUS	CDS	403130	403347	1	-	0	transcript_id "g80.t1"; gene_id "g80";
ctg1	AUGUSTUS	exon	403130	403347	.	-	.	transcript_id "g80.t1"; gene_id "g80";
ctg1	AUGUSTUS	intron	403348	403404	0.62	-	.	transcript_id "g80.t1"; gene_id "g80";
ctg1	AUGUSTUS	CDS	403405	403466	0.62	-	2	transcript_id "g80.t1"; gene_id "g80";
ctg1	AUGUSTUS	exon	403405	403466	.	-	.	transcript_id "g80.t1"; gene_id "g80";
ctg1	AUGUSTUS	intron	403467	403520	1	-	.	transcript_id "g80.t1"; gene_id "g80";
ctg1	AUGUSTUS	CDS	403521	403677	1	-	0	transcript_id "g80.t1"; gene_id "g80";
ctg1	AUGUSTUS	exon	403521	403677	.	-	.	transcript_id "g80.t1"; gene_id "g80";
ctg1	AUGUSTUS	intron	403678	403734	1	-	.	transcript_id "g80.t1"; gene_id "g80";
ctg1	AUGUSTUS	CDS	403735	404048	0.99	-	2	transcript_id "g80.t1"; gene_id "g80";
ctg1	AUGUSTUS	exon	403735	404048	.	-	.	transcript_id "g80.t1"; gene_id "g80";
ctg1	AUGUSTUS	intron	404049	404101	0.99	-	.	transcript_id "g80.t1"; gene_id "g80";
ctg1	AUGUSTUS	CDS	404102	404133	0.99	-	1	transcript_id "g80.t1"; gene_id "g80";
ctg1	AUGUSTUS	exon	404102	404133	.	-	.	transcript_id "g80.t1"; gene_id "g80";
ctg1	AUGUSTUS	intron	404134	404185	1	-	.	transcript_id "g80.t1"; gene_id "g80";
ctg1	AUGUSTUS	CDS	404186	404538	0.66	-	0	transcript_id "g80.t1"; gene_id "g80";
ctg1	AUGUSTUS	exon	404186	404538	.	-	.	transcript_id "g80.t1"; gene_id "g80";
ctg1	AUGUSTUS	intron	404539	404606	1	-	.	transcript_id "g80.t1"; gene_id "g80";
ctg1	AUGUSTUS	CDS	404607	405009	0.96	-	1	transcript_id "g80.t1"; gene_id "g80";
ctg1	AUGUSTUS	exon	404607	405009	.	-	.	transcript_id "g80.t1"; gene_id "g80";
ctg1	AUGUSTUS	intron	405010	405059	1	-	.	transcript_id "g80.t1"; gene_id "g80";
ctg1	AUGUSTUS	CDS	405060	405362	0.62	-	1	transcript_id "g80.t1"; gene_id "g80";
ctg1	AUGUSTUS	exon	405060	405362	.	-	.	transcript_id "g80.t1"; gene_id "g80";
ctg1	AUGUSTUS	intron	405363	405413	0.73	-	.	transcript_id "g80.t1"; gene_id "g80";
ctg1	AUGUSTUS	CDS	405414	405528	0.63	-	2	transcript_id "g80.t1"; gene_id "g80";
ctg1	AUGUSTUS	exon	405414	405528	.	-	.	transcript_id "g80.t1"; gene_id "g80";
ctg1	AUGUSTUS	intron	405529	405583	0.7	-	.	transcript_id "g80.t1"; gene_id "g80";
ctg1	AUGUSTUS	CDS	405584	405752	0.58	-	0	transcript_id "g80.t1"; gene_id "g80";
ctg1	AUGUSTUS	exon	405584	405752	.	-	.	transcript_id "g80.t1"; gene_id "g80";
ctg1	AUGUSTUS	start_codon	405750	405752	.	-	0	transcript_id "g80.t1"; gene_id "g80";
ctg1	AUGUSTUS	gene	406724	411017	0.12	-	.	g81
ctg1	AUGUSTUS	transcript	406724	411017	0.12	-	.	g81.t1
ctg1	AUGUSTUS	stop_codon	406724	406726	.	-	0	transcript_id "g81.t1"; gene_id "g81";
ctg1	AUGUSTUS	CDS	406724	406895	0.76	-	1	transcript_id "g81.t1"; gene_id "g81";
ctg1	AUGUSTUS	exon	406724	406895	.	-	.	transcript_id "g81.t1"; gene_id "g81";
ctg1	AUGUSTUS	intron	406896	406952	1	-	.	transcript_id "g81.t1"; gene_id "g81";
ctg1	AUGUSTUS	CDS	406953	407130	1	-	2	transcript_id "g81.t1"; gene_id "g81";
ctg1	AUGUSTUS	exon	406953	407130	.	-	.	transcript_id "g81.t1"; gene_id "g81";
ctg1	AUGUSTUS	intron	407131	407189	1	-	.	transcript_id "g81.t1"; gene_id "g81";
ctg1	AUGUSTUS	CDS	407190	407320	1	-	1	transcript_id "g81.t1"; gene_id "g81";
ctg1	AUGUSTUS	exon	407190	407320	.	-	.	transcript_id "g81.t1"; gene_id "g81";
ctg1	AUGUSTUS	intron	407321	407375	0.99	-	.	transcript_id "g81.t1"; gene_id "g81";
ctg1	AUGUSTUS	CDS	407376	407434	0.99	-	0	transcript_id "g81.t1"; gene_id "g81";
ctg1	AUGUSTUS	exon	407376	407434	.	-	.	transcript_id "g81.t1"; gene_id "g81";
ctg1	AUGUSTUS	intron	407435	407496	0.99	-	.	transcript_id "g81.t1"; gene_id "g81";
ctg1	AUGUSTUS	CDS	407497	407719	0.98	-	1	transcript_id "g81.t1"; gene_id "g81";
ctg1	AUGUSTUS	exon	407497	407719	.	-	.	transcript_id "g81.t1"; gene_id "g81";
ctg1	AUGUSTUS	intron	407720	407773	0.99	-	.	transcript_id "g81.t1"; gene_id "g81";
ctg1	AUGUSTUS	CDS	407774	407814	0.99	-	0	transcript_id "g81.t1"; gene_id "g81";
ctg1	AUGUSTUS	exon	407774	407814	.	-	.	transcript_id "g81.t1"; gene_id "g81";
ctg1	AUGUSTUS	intron	407815	407864	0.99	-	.	transcript_id "g81.t1"; gene_id "g81";
ctg1	AUGUSTUS	CDS	407865	407936	1	-	0	transcript_id "g81.t1"; gene_id "g81";
ctg1	AUGUSTUS	exon	407865	407936	.	-	.	transcript_id "g81.t1"; gene_id "g81";
ctg1	AUGUSTUS	intron	407937	407990	1	-	.	transcript_id "g81.t1"; gene_id "g81";
ctg1	AUGUSTUS	CDS	407991	408243	0.98	-	1	transcript_id "g81.t1"; gene_id "g81";
ctg1	AUGUSTUS	exon	407991	408243	.	-	.	transcript_id "g81.t1"; gene_id "g81";
ctg1	AUGUSTUS	intron	408244	408296	0.99	-	.	transcript_id "g81.t1"; gene_id "g81";
ctg1	AUGUSTUS	CDS	408297	408318	0.99	-	2	transcript_id "g81.t1"; gene_id "g81";
ctg1	AUGUSTUS	exon	408297	408318	.	-	.	transcript_id "g81.t1"; gene_id "g81";
ctg1	AUGUSTUS	intron	408319	408474	0.3	-	.	transcript_id "g81.t1"; gene_id "g81";
ctg1	AUGUSTUS	CDS	408475	408654	0.6	-	2	transcript_id "g81.t1"; gene_id "g81";
ctg1	AUGUSTUS	exon	408475	408654	.	-	.	transcript_id "g81.t1"; gene_id "g81";
ctg1	AUGUSTUS	intron	408655	408711	0.98	-	.	transcript_id "g81.t1"; gene_id "g81";
ctg1	AUGUSTUS	CDS	408712	408850	0.98	-	0	transcript_id "g81.t1"; gene_id "g81";
ctg1	AUGUSTUS	exon	408712	408850	.	-	.	transcript_id "g81.t1"; gene_id "g81";
ctg1	AUGUSTUS	intron	408851	408905	1	-	.	transcript_id "g81.t1"; gene_id "g81";
ctg1	AUGUSTUS	CDS	408906	409053	1	-	1	transcript_id "g81.t1"; gene_id "g81";
ctg1	AUGUSTUS	exon	408906	409053	.	-	.	transcript_id "g81.t1"; gene_id "g81";
ctg1	AUGUSTUS	intron	409054	409113	1	-	.	transcript_id "g81.t1"; gene_id "g81";
ctg1	AUGUSTUS	CDS	409114	410379	0.78	-	1	transcript_id "g81.t1"; gene_id "g81";
ctg1	AUGUSTUS	exon	409114	410379	.	-	.	transcript_id "g81.t1"; gene_id "g81";
ctg1	AUGUSTUS	intron	410380	410439	0.79	-	.	transcript_id "g81.t1"; gene_id "g81";
ctg1	AUGUSTUS	CDS	410440	410527	1	-	2	transcript_id "g81.t1"; gene_id "g81";
ctg1	AUGUSTUS	exon	410440	410527	.	-	.	transcript_id "g81.t1"; gene_id "g81";
ctg1	AUGUSTUS	intron	410528	410577	1	-	.	transcript_id "g81.t1"; gene_id "g81";
ctg1	AUGUSTUS	CDS	410578	410599	1	-	0	transcript_id "g81.t1"; gene_id "g81";
ctg1	AUGUSTUS	exon	410578	410599	.	-	.	transcript_id "g81.t1"; gene_id "g81";
ctg1	AUGUSTUS	intron	410600	410735	0.98	-	.	transcript_id "g81.t1"; gene_id "g81";
ctg1	AUGUSTUS	CDS	410736	411017	0.71	-	0	transcript_id "g81.t1"; gene_id "g81";
ctg1	AUGUSTUS	exon	410736	411017	.	-	.	transcript_id "g81.t1"; gene_id "g81";
ctg1	AUGUSTUS	start_codon	411015	411017	.	-	0	transcript_id "g81.t1"; gene_id "g81";
ctg1	AUGUSTUS	gene	411342	411798	1.79	+	.	g82
ctg1	AUGUSTUS	transcript	411342	411798	1	+	.	g82.t1
ctg1	AUGUSTUS	start_codon	411342	411344	.	+	0	transcript_id "g82.t1"; gene_id "g82";
ctg1	AUGUSTUS	CDS	411342	411501	1	+	0	transcript_id "g82.t1"; gene_id "g82";
ctg1	AUGUSTUS	exon	411342	411501	.	+	.	transcript_id "g82.t1"; gene_id "g82";
ctg1	AUGUSTUS	intron	411502	411595	1	+	.	transcript_id "g82.t1"; gene_id "g82";
ctg1	AUGUSTUS	CDS	411596	411709	1	+	2	transcript_id "g82.t1"; gene_id "g82";
ctg1	AUGUSTUS	exon	411596	411709	.	+	.	transcript_id "g82.t1"; gene_id "g82";
ctg1	AUGUSTUS	intron	411710	411766	1	+	.	transcript_id "g82.t1"; gene_id "g82";
ctg1	AUGUSTUS	CDS	411767	411798	1	+	2	transcript_id "g82.t1"; gene_id "g82";
ctg1	AUGUSTUS	exon	411767	411798	.	+	.	transcript_id "g82.t1"; gene_id "g82";
ctg1	AUGUSTUS	stop_codon	411796	411798	.	+	0	transcript_id "g82.t1"; gene_id "g82";
ctg1	AUGUSTUS	transcript	411342	411750	0.79	+	.	g82.t2
ctg1	AUGUSTUS	start_codon	411342	411344	.	+	0	transcript_id "g82.t2"; gene_id "g82";
ctg1	AUGUSTUS	CDS	411342	411501	1	+	0	transcript_id "g82.t2"; gene_id "g82";
ctg1	AUGUSTUS	exon	411342	411501	.	+	.	transcript_id "g82.t2"; gene_id "g82";
ctg1	AUGUSTUS	intron	411502	411595	1	+	.	transcript_id "g82.t2"; gene_id "g82";
ctg1	AUGUSTUS	CDS	411596	411750	0.79	+	2	transcript_id "g82.t2"; gene_id "g82";
ctg1	AUGUSTUS	exon	411596	411750	.	+	.	transcript_id "g82.t2"; gene_id "g82";
ctg1	AUGUSTUS	stop_codon	411748	411750	.	+	0	transcript_id "g82.t2"; gene_id "g82";
ctg1	AUGUSTUS	gene	412860	413952	0.31	-	.	g83
ctg1	AUGUSTUS	transcript	412860	413952	0.31	-	.	g83.t1
ctg1	AUGUSTUS	stop_codon	412860	412862	.	-	0	transcript_id "g83.t1"; gene_id "g83";
ctg1	AUGUSTUS	CDS	412860	413076	0.86	-	1	transcript_id "g83.t1"; gene_id "g83";
ctg1	AUGUSTUS	exon	412860	413076	.	-	.	transcript_id "g83.t1"; gene_id "g83";
ctg1	AUGUSTUS	intron	413077	413132	1	-	.	transcript_id "g83.t1"; gene_id "g83";
ctg1	AUGUSTUS	CDS	413133	413746	0.94	-	0	transcript_id "g83.t1"; gene_id "g83";
ctg1	AUGUSTUS	exon	413133	413746	.	-	.	transcript_id "g83.t1"; gene_id "g83";
ctg1	AUGUSTUS	intron	413747	413805	0.88	-	.	transcript_id "g83.t1"; gene_id "g83";
ctg1	AUGUSTUS	CDS	413806	413952	0.37	-	0	transcript_id "g83.t1"; gene_id "g83";
ctg1	AUGUSTUS	exon	413806	413952	.	-	.	transcript_id "g83.t1"; gene_id "g83";
ctg1	AUGUSTUS	start_codon	413950	413952	.	-	0	transcript_id "g83.t1"; gene_id "g83";
ctg1	AUGUSTUS	gene	414630	416216	1.52	-	.	g84
ctg1	AUGUSTUS	transcript	414630	415210	0.78	-	.	g84.t1
ctg1	AUGUSTUS	stop_codon	414630	414632	.	-	0	transcript_id "g84.t1"; gene_id "g84";
ctg1	AUGUSTUS	CDS	414630	415059	0.92	-	1	transcript_id "g84.t1"; gene_id "g84";
ctg1	AUGUSTUS	exon	414630	415059	.	-	.	transcript_id "g84.t1"; gene_id "g84";
ctg1	AUGUSTUS	intron	415060	415118	0.98	-	.	transcript_id "g84.t1"; gene_id "g84";
ctg1	AUGUSTUS	CDS	415119	415210	0.83	-	0	transcript_id "g84.t1"; gene_id "g84";
ctg1	AUGUSTUS	exon	415119	415210	.	-	.	transcript_id "g84.t1"; gene_id "g84";
ctg1	AUGUSTUS	start_codon	415208	415210	.	-	0	transcript_id "g84.t1"; gene_id "g84";
ctg1	AUGUSTUS	transcript	414630	416216	0.74	-	.	g84.t2
ctg1	AUGUSTUS	stop_codon	414630	414632	.	-	0	transcript_id "g84.t2"; gene_id "g84";
ctg1	AUGUSTUS	CDS	414630	415059	0.93	-	1	transcript_id "g84.t2"; gene_id "g84";
ctg1	AUGUSTUS	exon	414630	415059	.	-	.	transcript_id "g84.t2"; gene_id "g84";
ctg1	AUGUSTUS	intron	415060	415118	1	-	.	transcript_id "g84.t2"; gene_id "g84";
ctg1	AUGUSTUS	CDS	415119	415753	0.95	-	0	transcript_id "g84.t2"; gene_id "g84";
ctg1	AUGUSTUS	exon	415119	415753	.	-	.	transcript_id "g84.t2"; gene_id "g84";
ctg1	AUGUSTUS	intron	415754	415907	0.82	-	.	transcript_id "g84.t2"; gene_id "g84";
ctg1	AUGUSTUS	CDS	415908	416216	0.81	-	0	transcript_id "g84.t2"; gene_id "g84";
ctg1	AUGUSTUS	exon	415908	416216	.	-	.	transcript_id "g84.t2"; gene_id "g84";
ctg1	AUGUSTUS	start_codon	416214	416216	.	-	0	transcript_id "g84.t2"; gene_id "g84";
ctg1	AUGUSTUS	gene	418406	419855	1	-	.	g85
ctg1	AUGUSTUS	transcript	418406	419855	1	-	.	g85.t1
ctg1	AUGUSTUS	stop_codon	418406	418408	.	-	0	transcript_id "g85.t1"; gene_id "g85";
ctg1	AUGUSTUS	CDS	418406	418741	1	-	0	transcript_id "g85.t1"; gene_id "g85";
ctg1	AUGUSTUS	exon	418406	418741	.	-	.	transcript_id "g85.t1"; gene_id "g85";
ctg1	AUGUSTUS	intron	418742	418811	1	-	.	transcript_id "g85.t1"; gene_id "g85";
ctg1	AUGUSTUS	CDS	418812	418970	1	-	0	transcript_id "g85.t1"; gene_id "g85";
ctg1	AUGUSTUS	exon	418812	418970	.	-	.	transcript_id "g85.t1"; gene_id "g85";
ctg1	AUGUSTUS	intron	418971	419029	1	-	.	transcript_id "g85.t1"; gene_id "g85";
ctg1	AUGUSTUS	CDS	419030	419100	1	-	2	transcript_id "g85.t1"; gene_id "g85";
ctg1	AUGUSTUS	exon	419030	419100	.	-	.	transcript_id "g85.t1"; gene_id "g85";
ctg1	AUGUSTUS	intron	419101	419365	1	-	.	transcript_id "g85.t1"; gene_id "g85";
ctg1	AUGUSTUS	CDS	419366	419674	1	-	2	transcript_id "g85.t1"; gene_id "g85";
ctg1	AUGUSTUS	exon	419366	419674	.	-	.	transcript_id "g85.t1"; gene_id "g85";
ctg1	AUGUSTUS	intron	419675	419728	1	-	.	transcript_id "g85.t1"; gene_id "g85";
ctg1	AUGUSTUS	CDS	419729	419855	1	-	0	transcript_id "g85.t1"; gene_id "g85";
ctg1	AUGUSTUS	exon	419729	419855	.	-	.	transcript_id "g85.t1"; gene_id "g85";
ctg1	AUGUSTUS	start_codon	419853	419855	.	-	0	transcript_id "g85.t1"; gene_id "g85";
ctg1	AUGUSTUS	gene	421749	422618	0.94	+	.	g86
ctg1	AUGUSTUS	transcript	421749	422618	0.94	+	.	g86.t1
ctg1	AUGUSTUS	start_codon	421749	421751	.	+	0	transcript_id "g86.t1"; gene_id "g86";
ctg1	AUGUSTUS	CDS	421749	421989	0.99	+	0	transcript_id "g86.t1"; gene_id "g86";
ctg1	AUGUSTUS	exon	421749	421989	.	+	.	transcript_id "g86.t1"; gene_id "g86";
ctg1	AUGUSTUS	intron	421990	422068	0.99	+	.	transcript_id "g86.t1"; gene_id "g86";
ctg1	AUGUSTUS	CDS	422069	422193	1	+	2	transcript_id "g86.t1"; gene_id "g86";
ctg1	AUGUSTUS	exon	422069	422193	.	+	.	transcript_id "g86.t1"; gene_id "g86";
ctg1	AUGUSTUS	intron	422194	422261	1	+	.	transcript_id "g86.t1"; gene_id "g86";
ctg1	AUGUSTUS	CDS	422262	422357	1	+	0	transcript_id "g86.t1"; gene_id "g86";
ctg1	AUGUSTUS	exon	422262	422357	.	+	.	transcript_id "g86.t1"; gene_id "g86";
ctg1	AUGUSTUS	intron	422358	422428	1	+	.	transcript_id "g86.t1"; gene_id "g86";
ctg1	AUGUSTUS	CDS	422429	422523	0.96	+	0	transcript_id "g86.t1"; gene_id "g86";
ctg1	AUGUSTUS	exon	422429	422523	.	+	.	transcript_id "g86.t1"; gene_id "g86";
ctg1	AUGUSTUS	intron	422524	422596	0.95	+	.	transcript_id "g86.t1"; gene_id "g86";
ctg1	AUGUSTUS	CDS	422597	422618	0.95	+	1	transcript_id "g86.t1"; gene_id "g86";
ctg1	AUGUSTUS	exon	422597	422618	.	+	.	transcript_id "g86.t1"; gene_id "g86";
ctg1	AUGUSTUS	stop_codon	422616	422618	.	+	0	transcript_id "g86.t1"; gene_id "g86";
ctg1	AUGUSTUS	gene	423620	427521	0.16	-	.	g87
ctg1	AUGUSTUS	transcript	423620	427521	0.16	-	.	g87.t1
ctg1	AUGUSTUS	stop_codon	423620	423622	.	-	0	transcript_id "g87.t1"; gene_id "g87";
ctg1	AUGUSTUS	CDS	423620	423951	0.48	-	2	transcript_id "g87.t1"; gene_id "g87";
ctg1	AUGUSTUS	exon	423620	423951	.	-	.	transcript_id "g87.t1"; gene_id "g87";
ctg1	AUGUSTUS	intron	423952	424026	0.33	-	.	transcript_id "g87.t1"; gene_id "g87";
ctg1	AUGUSTUS	CDS	424027	424452	0.33	-	2	transcript_id "g87.t1"; gene_id "g87";
ctg1	AUGUSTUS	exon	424027	424452	.	-	.	transcript_id "g87.t1"; gene_id "g87";
ctg1	AUGUSTUS	intron	424453	424513	0.67	-	.	transcript_id "g87.t1"; gene_id "g87";
ctg1	AUGUSTUS	CDS	424514	424658	0.64	-	0	transcript_id "g87.t1"; gene_id "g87";
ctg1	AUGUSTUS	exon	424514	424658	.	-	.	transcript_id "g87.t1"; gene_id "g87";
ctg1	AUGUSTUS	intron	424659	425225	0.64	-	.	transcript_id "g87.t1"; gene_id "g87";
ctg1	AUGUSTUS	CDS	425226	425688	0.92	-	1	transcript_id "g87.t1"; gene_id "g87";
ctg1	AUGUSTUS	exon	425226	425688	.	-	.	transcript_id "g87.t1"; gene_id "g87";
ctg1	AUGUSTUS	intron	425689	425753	1	-	.	transcript_id "g87.t1"; gene_id "g87";
ctg1	AUGUSTUS	CDS	425754	426007	1	-	0	transcript_id "g87.t1"; gene_id "g87";
ctg1	AUGUSTUS	exon	425754	426007	.	-	.	transcript_id "g87.t1"; gene_id "g87";
ctg1	AUGUSTUS	intron	426008	426095	1	-	.	transcript_id "g87.t1"; gene_id "g87";
ctg1	AUGUSTUS	CDS	426096	426255	1	-	1	transcript_id "g87.t1"; gene_id "g87";
ctg1	AUGUSTUS	exon	426096	426255	.	-	.	transcript_id "g87.t1"; gene_id "g87";
ctg1	AUGUSTUS	intron	426256	426313	1	-	.	transcript_id "g87.t1"; gene_id "g87";
ctg1	AUGUSTUS	CDS	426314	426388	1	-	1	transcript_id "g87.t1"; gene_id "g87";
ctg1	AUGUSTUS	exon	426314	426388	.	-	.	transcript_id "g87.t1"; gene_id "g87";
ctg1	AUGUSTUS	intron	426389	426482	0.82	-	.	transcript_id "g87.t1"; gene_id "g87";
ctg1	AUGUSTUS	CDS	426483	426506	0.82	-	1	transcript_id "g87.t1"; gene_id "g87";
ctg1	AUGUSTUS	exon	426483	426506	.	-	.	transcript_id "g87.t1"; gene_id "g87";
ctg1	AUGUSTUS	intron	426507	426568	0.86	-	.	transcript_id "g87.t1"; gene_id "g87";
ctg1	AUGUSTUS	CDS	426569	426788	1	-	2	transcript_id "g87.t1"; gene_id "g87";
ctg1	AUGUSTUS	exon	426569	426788	.	-	.	transcript_id "g87.t1"; gene_id "g87";
ctg1	AUGUSTUS	intron	426789	426893	1	-	.	transcript_id "g87.t1"; gene_id "g87";
ctg1	AUGUSTUS	CDS	426894	426971	1	-	2	transcript_id "g87.t1"; gene_id "g87";
ctg1	AUGUSTUS	exon	426894	426971	.	-	.	transcript_id "g87.t1"; gene_id "g87";
ctg1	AUGUSTUS	intron	426972	427042	1	-	.	transcript_id "g87.t1"; gene_id "g87";
ctg1	AUGUSTUS	CDS	427043	427394	0.9	-	0	transcript_id "g87.t1"; gene_id "g87";
ctg1	AUGUSTUS	exon	427043	427394	.	-	.	transcript_id "g87.t1"; gene_id "g87";
ctg1	AUGUSTUS	intron	427395	427464	0.64	-	.	transcript_id "g87.t1"; gene_id "g87";
[truncated: 273,600 more rows]
