# Supplementary material for: The bHLH-zip transcription factor SREBP regulates triterpenoid and lipid metabolisms in the medicinal fungus Ganoderma lingzhi
Source: Commun Biol. 2023 Jan 3;6:1. doi: 10.1038/s42003-022-04154-6 (PMC9810662; doi:10.1038/s42003-022-04154-6)
Supplement: Supplementary file 16 — Supplementary Data 13 [file 42003_2022_4154_MOESM16_ESM.xls]

## Sheet: Fig. 4E
Relative expression level
	WT	OE::SREBP	OE::SREBP	OE::SREBP
	-	CK	Fato (1 uM)	Fato (10 uM)
g1941	1.29504	22.0596	15.0596	2.05958
	0.895705	24.3076	14.3076	1.30756
	1.09936	21.4564	11.4564	1.45636
g3941	1.18372	14.0907	9.165	2.30056
	1.08925	13.7053	7.051	1.2345
	0.775572	13.1471	6.1315	0.9964
g7787	1.19748	22.1618	14.345	1.21949
	1.07923	18.1261	12.18	1.4724
	0.773782	18.8959	11.4582	0.67332
g4164	1.12337	13.7053	8.01237	1.67874
	1.05215	15.207	7.05325	1.12523
	0.728731	14.4868	5.345	0.87368
g4309	1.02337	13.7053	8.01237	1.67874
	0.920188	17.7531	6.43312	0.8458
	0.890752	20.5348	8.5321	1.90752
g1208	1.17555	3.85483	2.8532	1.0786
	0.922316	4.2772	2.22342	0.812342
	0.922316	3.67226	2.63422	0.89234
g4280	0.752623	5.77572	3.73242	0.852623
	1.16473	5.73582	3.12234	1.26312
	1.14076	5.16941	3.98794	1.34032
g4387	0.856584	5.55325	3.21325	1.61235
	1.09177	4.66971	3.63454	1.5797
	1.0693	7.22668	2.92362	0.768682
g4875	0.948246	6.21893	3.234	0.848246
	1.07425	5.9656	3.90632	1.27425
	0.981686	5.26585	3.162	1.29817
g3908	1.01866	4.3873	2.324	1.22123
	0.943874	4.54202	2.34258	0.87453
	1.04006	5.2537	2.25342	1.14023

## Sheet: Fig. 5D
Total GA content (mg/g DW)
WT	OE::SREBP	OE::SREBP+Fato (1 uM)	OE::SREBP+Fato (10 uM)
30.2	58.3	50.8	32.4
35.7	62.3	45.5	29.5
35.8	69.3	44.3	33.2
Ergosterol content (mg/g DW)
WT	OE::SREBP	OE::SREBP+Fato (1 uM)	OE::SREBP+Fato (10 uM)
25.43	50.04	42.23	23.23
24.34	46.45	41.23	24.23
28.23	44.43	36.87	26.34
Lano content (μg/g DW)
WT	OE::SREBP	OE::SREBP+Fato (1 uM)	OE::SREBP+Fato (10 uM)
43.43	73.04	52.23	33.23
34.34	76.45	51.23	31.23
35.23	64.43	56.87	36.34
GA-C2 content (μg/g DW)
WT	OE::SREBP	OE::SREBP+Fato (1 uM)	OE::SREBP+Fato (10 uM)
5.43	13.04	10.23	6.23
4.34	16.45	11.23	4.23
6.23	14.43	9.87	6.34
CYP content (nmol/mg Pro)
0.43	0.63	0.52	0.33
0.34	0.56	0.51	0.31
0.35	0.64	0.5	0.36

## Sheet: Fig. S4D and S4E
Relative expression level
WT	OE:SREBP-1	OE:SREBP-2	OE:SREBP-3
1	8.45614	8.28212	5.54044
1.08674	9.38268	8.05564	7.21
1.52626	6.54322	9.12611	7.31065
Relative N-SREBP/β-Actin
WT	OE:SREBP-1	OE:SREBP-2	OE:SREBP-3
0.869173	1.89935	1.89474	1.71287
0.880769	1.79953	1.62566	1.89879
1.25006	2.03576	2.1072	1.9561
